# Supplementary material for: Evaluating the Impact of Two Different Diets on the Protein Profile of the Brain, Liver, and Intestine of the Barramundi
Source: Proteomes. 2026 Jan 29;14(1):6. doi: 10.3390/proteomes14010006 (PMC12921775; doi:10.3390/proteomes14010006)
Supplement: Supplementary file 1 [file proteomes-14-00006-s001.zip]

Archive with 9 entries (9 files):
- Shatouri et al Supplementary data S9.xlsx
- Shatouri et al Supplementary data S1.xlsx
- Shatouri et al Supplementary data S2.xlsx
- Shatouri et al Supplementary data S3.xlsx
- Shatouri et al Supplementary data S4.xlsx
- Shatouri et al Supplementary data S5.xlsx
- Shatouri et al Supplementary data S6.xlsx
- Shatouri et al Supplementary data S7.xlsx
- Shatouri et al Supplementary data S8.xlsx
