# Supplementary material for: Evaluating the Impact of Two Different Diets on the Protein Profile of the Brain, Liver, and Intestine of the Barramundi
Source: Proteomes. 2026 Jan 29;14(1):6. doi: 10.3390/proteomes14010006 (PMC12921775; doi:10.3390/proteomes14010006)
Supplement: Supplementary file 1 [file proteomes-14-00006-s001.zip › Shatouri et al Supplementary data S1.xlsx]

## Sheet: Description 
Supplementary data S1 = Proteins identified in each tissue
Tab names
Brain = Diet A and Diet B replicates 1 to 4, Liver = Diet A and Diet B replicates 1 to 4, Intestine = Diet A and Diet B replicates 1 to 4
Brain A1-8 = Diet A replicates 1 to 8, Liver A1-8 = Diet A replicates 1 to 8, Intestine A1-8 = Diet A replicates 1 to 8
Brain B1-8 = Diet B replicates 1 to 8, Liver B1-8 = Diet B replicates 1 to 8, Intestine B1-8 = Diet B replicates 1 to 8
Summary of number of proteins identified in tissue replicates
Column names
Protein.Ids	Refers to unique identifiers assigned to proteins, typically UniProt accession numbers, which uniquely specify individual protein sequences.
Protein.Names	Protein description
Diet A1-8, Diet B1-8	Max-LFQ intensity for each replicate, ND = Not detected

## Sheet:  Brain
Protein.Ids	Protein.Names	Diet A1	Diet A2	Diet A3	Diet A4	Diet B1	Diet B2	Diet B3	Diet B4
A0A0G2UMN4	Cytochrome b	4.1772e+06	4.3438e+06	3.41895e+06	2.38808e+06	5.43708e+06	3.17162e+06	4.30875e+06	5.58136e+06
A0A0G2UMU1	NADH-ubiquinone oxidoreductase chain 5 (EC 7.1.1.2)	1.08115e+06	675835	ND	749635	579286	ND	ND	ND
A0A0G2UPA1	Cytochrome c oxidase subunit 3	1.56662e+06	2.04222e+06	1.41224e+06	1.33722e+06	ND	674318	1.03376e+06	490434
A0A0G2USU7	NADH-ubiquinone oxidoreductase chain 4 (EC 7.1.1.2)	2.1432e+06	1.49579e+06	ND	1.06988e+06	3.89723e+06	1.53897e+06	ND	2.70023e+06
A0A0G2UV43	Cytochrome c oxidase subunit 2	1.78266e+08	2.57837e+08	2.62021e+08	2.41923e+08	2.03595e+08	9.97315e+07	1.94455e+08	1.64706e+08
A0A4W6BIE6	Fibrinogen gamma chain	8.54204e+06	ND	ND	ND	ND	ND	ND	5.7556e+06
A0A4W6BIE8	D-glutamate cyclase	1.7296e+06	1.25042e+06	1.95551e+06	1.68388e+06	1.57928e+06	1.56483e+06	2.40544e+06	999134
A0A4W6BIG2	Complement C1q-like protein 2	2.12742e+06	ND	ND	ND	ND	ND	ND	ND
A0A4W6BIG4	Uncharacterized protein	983219	ND	2.54933e+06	2.5402e+06	787799	1.07355e+06	1.52937e+06	815361
A0A4W6BIH6	RNA helicase (EC 3.6.4.13) (DEAD box protein 6)	ND	ND	ND	ND	3.84844e+06	ND	ND	ND
A0A4W6BIH9	trypsin (EC 3.4.21.4)	ND	ND	ND	ND	ND	ND	ND	ND
A0A4W6BIK6	Platelet-activating factor acetylhydrolase IB subunit alpha1 (EC 3.1.1.47) (PAF acetylhydrolase 29 kDa subunit) (PAF-AH subunit gamma)	4.35984e+06	2.38251e+06	2.31455e+06	2.21839e+06	1.45809e+06	2.7254e+06	2.55864e+06	5.33878e+06
A0A4W6BIM4	A-type potassium channel modulatory protein DPP6 (Dipeptidyl aminopeptidase-like protein 6) (Dipeptidyl peptidase 6) (Dipeptidyl peptidase VI)	6.18541e+06	7.93723e+06	9.26144e+06	6.61992e+06	6.54324e+06	6.63422e+06	1.02214e+07	5.75487e+06
A0A4W6BIM7	[tau protein] kinase (EC 2.7.11.26)	1.31945e+07	1.19717e+07	1.61229e+07	1.34335e+07	8.71299e+06	1.29872e+07	1.195e+07	9.54348e+06
A0A4W6BIQ0	Dehydrogenase/reductase (SDR family) member 4	3.30871e+06	4.44084e+06	3.22618e+06	4.34296e+06	4.19875e+06	3.41012e+06	2.9195e+06	3.23621e+06
A0A4W6BIR3	Protein phosphatase 6, regulatory subunit 3	ND	1.46359e+06	ND	ND	ND	ND	ND	ND
A0A4W6BIR4	Hsp90 co-chaperone Cdc37 (Hsp90 chaperone protein kinase-targeting subunit)	1.33824e+06	1.68512e+06	1.28811e+06	2.21087e+06	ND	625573	2.10019e+06	ND
A0A4W6BIS4	Ubiquitin-like modifier-activating enzyme 6 (Ubiquitin-activating enzyme E1-like protein 2)	1.64038e+06	2.3557e+06	1.77865e+06	1.48104e+06	602671	1.73313e+06	1.4416e+06	1.97111e+06
A0A4W6BIV8	Medium-chain specific acyl-CoA dehydrogenase, mitochondrial (EC 1.3.8.7)	2.09397e+07	2.14318e+07	2.29988e+07	1.60153e+07	1.28231e+07	2.41053e+07	2.36142e+07	2.51908e+07
A0A4W6BIW2	C1q domain-containing protein	1.06965e+06	ND	ND	ND	ND	ND	ND	ND
A0A4W6BIY9	Protein-serine/threonine kinase (EC 2.7.11.-)	679511	ND	5.50274e+06	1.93318e+06	1.4807e+06	2.60468e+06	1.8828e+06	ND
A0A4W6BJA4	Protein-glutamine gamma-glutamyltransferase 2 (EC 2.3.2.13) (EC 3.5.1.44) (Isopeptidase TGM2) (Protein-glutamine deamidase TGM2) (Protein-glutamine dopaminyltransferase TGM2) (Protein-glutamine histaminyltransferase TGM2) (Protein-glutamine noradrenalinyltransferase TGM2) (Protein-glutamine serotonyltransferase TGM2) (Tissue transglutaminase) (Transglutaminase-2)	3.1705e+07	3.8297e+07	2.25959e+07	3.87098e+07	3.92457e+07	3.43304e+07	4.23397e+07	4.32479e+07
A0A4W6BJB7	SUEL-type lectin domain-containing protein	ND	ND	ND	ND	2.86029e+06	2.91708e+06	ND	ND
A0A4W6BJE2	Cytochrome c1, heme protein, mitochondrial (Complex III subunit 4) (Complex III subunit IV) (Cytochrome b-c1 complex subunit 4) (Ubiquinol-cytochrome-c reductase complex cytochrome c1 subunit)	5.45655e+07	6.21771e+07	4.73301e+07	4.16352e+07	4.09859e+07	4.40579e+07	6.64846e+07	4.31899e+07
A0A4W6BJE4	Coronin	7.13801e+06	8.48623e+06	7.99324e+06	9.8537e+06	1.07715e+07	1.03318e+07	8.91356e+06	9.0233e+06
A0A4W6BJF3	Ribosomal protein L10	1.35433e+07	1.12347e+07	1.03701e+07	1.71513e+07	7.55946e+06	1.46095e+07	1.65022e+07	6.48734e+06
A0A4W6BJG1	ORM1-like protein	374385	ND	ND	601003	ND	ND	ND	ND
A0A4W6BJM1	Glycogen [starch] synthase (EC 2.4.1.11)	733085	837564	558955	680288	401976	284299	ND	542622
A0A4W6BJM3	40S ribosomal protein S8	3.06927e+07	1.79762e+07	2.39395e+07	2.0836e+07	8.66567e+06	2.60211e+07	2.04161e+07	1.83859e+07
A0A4W6BJP2	14-3-3 protein epsilon	9.24988e+07	8.09768e+07	9.37348e+07	7.66851e+07	7.74398e+07	9.45603e+07	9.23224e+07	9.69e+07
A0A4W6BJT2	non-specific serine/threonine protein kinase (EC 2.7.11.1)	ND	ND	ND	ND	1.07859e+06	1.60195e+06	811857	1.09629e+06
A0A4W6BJY4	Mitochondrial import receptor subunit TOM22 homolog (Translocase of outer membrane 22 kDa subunit homolog)	1.75752e+06	2.63781e+06	2.32427e+06	1.7312e+06	2.29315e+06	2.07008e+06	1.6218e+06	2.21378e+06
A0A4W6BJZ3	Leucine rich repeat containing 4Bb (Leucine-rich repeat-containing protein 4B)	2.14505e+06	2.08767e+06	ND	1.38603e+06	ND	1.83516e+06	2.35021e+06	2.29732e+06
A0A4W6BJZ5	Neurexin 3a	661034	720825	771346	682961	587331	855194	915345	840919
A0A4W6BK31	HECT domain containing 3	35135	27553.7	ND	ND	ND	ND	ND	ND
A0A4W6BK50	C-type lectin domain-containing protein	9.55195e+06	3.6619e+06	5.53829e+06	7.47105e+06	ND	2.86155e+06	6.15601e+06	1.19482e+06
A0A4W6BK57	ADP-ribosylation factor-like protein 15	2.83987e+06	2.92346e+06	2.81083e+06	2.33014e+06	2.78435e+06	2.98061e+06	1.81151e+06	4.5367e+06
A0A4W6BKC9	D-aminoacyl-tRNA deacylase (EC 3.1.1.96)	753538	752952	809619	671054	ND	742998	1.05799e+06	ND
A0A4W6BKF9	Pyruvate dehydrogenase E1 component subunit beta (EC 1.2.4.1)	7.5714e+07	1.03535e+08	1.03459e+08	8.8345e+07	6.12647e+07	8.46063e+07	8.42813e+07	7.30605e+07
A0A4W6BKL6	carbonyl reductase (NADPH) (EC 1.1.1.184)	5.09246e+07	4.08288e+07	5.01109e+07	3.27778e+07	4.41133e+07	3.98668e+07	6.33901e+07	4.50189e+07
A0A4W6BKP3	NADH dehydrogenase [ubiquinone] iron-sulfur protein 4, mitochondrial	1.42715e+06	ND	ND	ND	ND	ND	ND	ND
A0A4W6BKR0	Mitochondrial proton/calcium exchanger protein (Electroneutral mitochondrial K(+)/H(+)exchanger) (Leucine zipper-EF-hand-containing transmembrane protein 1)	1.20215e+07	1.50814e+07	1.47363e+07	1.06709e+07	4.58327e+06	9.94412e+06	9.47371e+06	7.55534e+06
A0A4W6BKT1	small monomeric GTPase (EC 3.6.5.2)	2.67667e+06	2.00805e+06	ND	2.82738e+06	ND	999765	2.70466e+06	ND
A0A4W6BKV0	ADP-ribosylation factor guanine nucleotide-exchange factor 2 (brefeldin A-inhibited) (Brefeldin A-inhibited guanine nucleotide-exchange protein 2 isoform X1)	ND	ND	ND	366147	1.27349e+06	319189	ND	394929
A0A4W6BKW5	Eukaryotic peptide chain release factor GTP-binding subunit ERF3A (G1 to S phase transition 1)	3.6804e+06	3.68897e+06	4.30939e+06	3.41877e+06	1.85109e+06	3.3559e+06	3.42295e+06	3.54649e+06
A0A4W6BKY6	Midkine (MK)	1.87131e+07	2.60081e+07	2.71948e+07	2.32539e+07	2.06789e+07	2.93127e+07	2.31982e+06	2.43576e+07
A0A4W6BL37	Serine/threonine-protein phosphatase CPPED1 (EC 3.1.3.16) (Calcineurin-like phosphoesterase domain-containing protein 1)	ND	ND	ND	ND	ND	ND	ND	ND
A0A4W6BL56	Aminopeptidase (EC 3.4.11.-)	207850	319457	423028	102514	ND	211796	ND	ND
A0A4W6BL58	Syndecan binding protein (syntenin) 2 (Syntenin-2)	5.00482e+06	3.86828e+06	4.36368e+06	4.33156e+06	1.99989e+06	2.48259e+06	6.23747e+06	2.67667e+06
A0A4W6BL91	Adenylate cyclase activating polypeptide 1a (pituitary) receptor type I	3.63502e+06	2.89885e+06	3.81004e+06	3.51796e+06	2.27493e+06	2.55149e+06	2.00396e+06	3.28588e+06
A0A4W6BLB1	C-Jun-amino-terminal kinase-interacting protein 3 (JNK MAP kinase scaffold protein 3)	1.48371e+06	1.07755e+06	1.58614e+06	1.2619e+06	454292	1.79543e+06	2.03232e+06	519111
A0A4W6BLB8	small monomeric GTPase (EC 3.6.5.2)	3.0272e+06	5.21805e+06	3.18406e+06	1.53716e+06	ND	ND	3.36365e+06	4.04477e+06
A0A4W6BLE1	GTPase-activating Rap/Ran-GAP domain-like protein 3	821262	ND	1.24253e+06	ND	ND	ND	ND	ND
A0A4W6BLG6	Dolichyl-diphosphooligosaccharide--protein glycosyltransferase 48 kDa subunit (Oligosaccharyl transferase 48 kDa subunit)	3.72495e+06	2.69561e+06	5.1051e+06	3.93006e+06	6.22247e+06	5.21233e+06	3.11278e+06	4.14829e+06
A0A4W6BLL5	Mitogen-activated protein kinase (EC 2.7.11.24)	7.26552e+07	6.50511e+07	6.84123e+07	7.02253e+07	3.34211e+07	4.99627e+07	6.90591e+07	3.04269e+07
A0A4W6BLM8	Coatomer subunit alpha	1.03305e+07	6.80147e+06	8.66563e+06	8.11684e+06	7.42285e+06	7.11409e+06	9.08642e+06	5.02912e+06
A0A4W6BLP3	Syntaphilin b (Syntaphilin isoform X1)	369913	286993	290285	197228	ND	311948	293405	214930
A0A4W6BLT9	Glutamate receptor	6.12933e+06	7.01544e+06	9.07008e+06	5.72674e+06	6.1386e+06	1.42651e+07	8.92097e+06	6.05816e+06
A0A4W6BLU1	Intersectin-1	2.47938e+06	2.69498e+06	2.39094e+06	2.01282e+06	1.12237e+06	1.93799e+06	2.14296e+06	1.97245e+06
A0A4W6BLV9	VAMP associated protein B and C (Vesicle-associated membrane protein-associated protein B/C isoform X1)	3.01526e+07	2.27064e+07	1.57163e+07	1.12859e+07	1.45483e+07	2.22804e+07	3.15148e+07	2.11021e+07
A0A4W6BLX0	Charged multivesicular body protein 4b	ND	ND	ND	ND	ND	509582	ND	467009
A0A4W6BLZ0	60S ribosomal protein L7a	1.16342e+06	ND	1.41092e+06	ND	255832	1.1427e+06	4.59212e+06	2.15645e+06
A0A4W6BM04	Pyridoxal kinase (EC 2.7.1.35) (Pyridoxine kinase)	1.07961e+06	932953	1.55847e+06	1.45935e+06	1.31159e+06	282421	859023	ND
A0A4W6BM24	3-hydroxyanthranilate 3,4-dioxygenase (EC 1.13.11.6) (3-hydroxyanthranilate oxygenase) (3-HAO) (3-hydroxyanthranilic acid dioxygenase) (HAD)	6.16508e+06	3.90557e+06	ND	ND	4.39332e+06	8.18768e+06	4.26387e+06	1.08908e+07
A0A4W6BM28	Mitochondrial import receptor subunit TOM40 homolog (Translocase of outer mitochondrial membrane 40 homolog (yeast))	2.88342e+06	5.81462e+06	4.33181e+06	ND	1.13777e+07	5.30365e+06	5.47339e+06	7.98089e+06
A0A4W6BM41	Neuron-specific calcium-binding protein hippocalcin	1.47238e+07	1.49593e+07	1.50868e+07	1.35309e+07	1.44635e+07	1.54845e+07	1.33468e+07	1.53374e+07
A0A4W6BM63	Family with sequence similarity 114 member A1	1.47117e+06	ND	ND	1.26838e+06	ND	895790	ND	ND
A0A4W6BM90	Ectonucleotide pyrophosphatase/phosphodiesterase 2	2.63038e+06	4.47696e+06	3.72187e+06	5.43636e+06	ND	ND	5.19987e+06	2.25927e+06
A0A4W6BM96	KH domain-containing, RNA-binding, signal transduction-associated protein 1 (Src-associated in mitosis 68 kDa protein)	458358	756594	ND	116808	613690	1.66539e+06	419655	1.29012e+06
A0A4W6BMF0	Tolloid-like protein 2	2.47468e+07	9.63377e+06	1.39284e+07	ND	5.12121e+06	8.44886e+06	8.53886e+06	1.19975e+07
A0A4W6BMF7	Mammalian ependymin-related protein 1	7.20918e+06	4.19908e+06	7.488e+06	4.39716e+06	4.13675e+06	8.60128e+06	7.16501e+06	7.70367e+06
A0A4W6BMG1	Ran-binding protein 9	319422	443085	562268	811127	ND	ND	388049	171771
A0A4W6BMH1	Transforming growth factor-beta-induced protein ig-h3	7.72268e+06	5.9483e+06	4.61174e+06	4.4918e+06	5.74799e+06	6.56374e+06	7.58577e+06	5.84677e+06
A0A4W6BMI0	Chromosome 15 open reading frame 48 (Normal mucosa of esophagus-specific gene 1 protein)	189131	354918	196833	489204	170222	222829	1.32646e+06	405618
A0A4W6BML3	Adenine phosphoribosyltransferase (EC 2.4.2.7)	1.29515e+06	1.2582e+06	1.08784e+06	721929	556322	1.54339e+06	1.46083e+06	1.27484e+06
A0A4W6BMQ1	WD repeat-containing protein 37	6.16397e+06	9.13388e+06	1.10672e+07	1.06151e+07	1.19914e+07	7.59017e+06	6.57616e+06	9.62263e+06
A0A4W6BMR1	Synaptobrevin homolog YKT6 (YKT6 v-SNARE homolog (S. cerevisiae))	5.07523e+06	5.76089e+06	3.68397e+06	3.57682e+06	1.26858e+06	3.44988e+06	5.9851e+06	5.2343e+06
A0A4W6BMS6	glutaminase (EC 3.5.1.2)	2.26255e+07	2.02258e+07	2.58062e+07	2.44519e+07	1.52812e+07	1.76837e+07	1.5663e+07	1.08148e+07
A0A4W6BMU6	Ubiquinol-cytochrome c reductase, Rieske iron-sulfur polypeptide 1	4.32511e+07	5.43658e+07	5.97575e+07	4.58328e+07	6.21924e+07	4.45424e+07	4.81215e+07	6.18912e+07
A0A4W6BMX2	HECT-type E3 ubiquitin transferase (EC 2.3.2.26)	2.53438e+07	3.18719e+07	3.75736e+07	4.24396e+07	4.72793e+07	ND	3.80951e+07	3.34401e+07
A0A4W6BN15	Dystrobrevin	ND	111536	174348	281969	ND	ND	249487	ND
A0A4W6BN20	Large ribosomal subunit protein uL6 (60S ribosomal protein L9)	6.64649e+06	9.21639e+06	1.12781e+07	1.48173e+07	1.20792e+07	1.01712e+07	7.71306e+06	8.13386e+06
A0A4W6BN36	Matrilin 4	ND	ND	ND	ND	2.17256e+07	ND	ND	ND
A0A4W6BN46	TBC1 domain family member 24	2.87606e+07	3.58257e+07	2.69423e+07	2.44302e+07	1.81195e+07	3.15234e+07	3.66013e+07	2.14491e+07
A0A4W6BN51	Synembryn (Protein Ric-8)	ND	4.9461e+06	ND	4.59074e+06	4.36284e+06	ND	4.16361e+06	4.20802e+06
A0A4W6BN66	Synaptic Ras GTPase activating protein 1b	8.37181e+06	6.03632e+06	1.03245e+07	7.1594e+06	7.5999e+06	7.60271e+06	ND	ND
A0A4W6BN93	Endoplasmic reticulum junction formation protein lunapark	8.87682e+06	5.72791e+06	7.00363e+06	7.39606e+06	6.87376e+06	6.60352e+06	4.82982e+06	7.00571e+06
A0A4W6BN96	Si:ch211-103n10.5	1.4019e+07	3.60909e+07	2.00137e+07	3.06e+07	3.20658e+07	3.56462e+07	3.09435e+07	4.07972e+07
A0A4W6BN97	Cytochrome c oxidase subunit 6C (Cytochrome c oxidase polypeptide VIc)	2.39555e+07	2.40559e+07	2.36237e+07	2.4739e+07	2.03078e+07	1.81112e+07	3.20005e+07	2.10295e+07
A0A4W6BNC4	Protein-glutamine gamma-glutamyltransferase 2 (EC 2.3.2.13) (EC 3.5.1.44) (Isopeptidase TGM2) (Protein-glutamine deamidase TGM2) (Protein-glutamine dopaminyltransferase TGM2) (Protein-glutamine histaminyltransferase TGM2) (Protein-glutamine noradrenalinyltransferase TGM2) (Protein-glutamine serotonyltransferase TGM2) (Tissue transglutaminase) (Transglutaminase-2)	8.96228e+06	1.4576e+07	1.25538e+07	1.07129e+07	1.13643e+06	3.03594e+06	ND	1.98694e+06
A0A4W6BNF2	Rapunzel 5	1.18078e+06	892323	1.12585e+06	1.20795e+06	444843	771221	1.00935e+06	543021
A0A4W6BNG0	ATP-binding cassette, sub-family G (WHITE), member 4a	104453	70412.7	57602.7	ND	ND	85377.5	ND	ND
A0A4W6BNI5	E3 ubiquitin-protein ligase MIB2 (EC 2.3.2.27) (Mind bomb homolog 2) (RING-type E3 ubiquitin transferase MIB2)	209086	173008	270976	220912	ND	377534	182396	325982
A0A4W6BNK9	Protein phosphatase 1L (EC 3.1.3.16) (Protein phosphatase 1-like) (Protein phosphatase 2C isoform epsilon)	2.13779e+06	3.96323e+06	1.36308e+06	ND	ND	ND	ND	ND
A0A4W6BNP2	Metaxin-2 (Mitochondrial outer membrane import complex protein 2)	1.42374e+06	2.3329e+06	2.42899e+06	2.01726e+06	301536	ND	2.54686e+06	2.37457e+06
A0A4W6BNP8	Mitochondrial import inner membrane translocase subunit tim16 isoform X1 (Mitochondrial import inner membrane translocase subunit tim16 isoform X2) (Presequence translocase associated motor 16)	ND	1.6459e+06	2.2929e+06	2.233e+06	1.09453e+06	ND	ND	ND
A0A4W6BNX2	Malic enzyme	3.36327e+06	3.42415e+06	4.42288e+06	4.23896e+06	ND	ND	2.85137e+06	3.32106e+06
A0A4W6BNY3	BolA-like protein 1	3.36974e+06	ND	4.44774e+06	4.63937e+06	5.36634e+06	2.93002e+06	1.98766e+06	4.51161e+06
A0A4W6BNY8	N-acetyltaurine hydrolase (Phosphotriesterase-related protein)	4.53874e+06	4.99586e+06	4.42743e+06	4.63385e+06	1.73036e+06	1.45798e+06	2.71884e+06	1.55758e+06
A0A4W6BNY9	Elongation factor Tu, mitochondrial	3.67018e+07	2.80622e+07	7.32391e+07	6.78579e+07	4.86752e+07	5.14138e+07	3.42553e+07	2.64644e+07
A0A4W6BNZ3	CXADR-like membrane protein	1.65049e+07	7.69337e+06	1.59603e+07	1.14983e+07	9.46085e+06	1.93035e+07	1.93873e+07	1.19175e+07
A0A4W6BNZ7	adenylate cyclase (EC 4.6.1.1)	298853	380896	1.31751e+06	436459	ND	594377	600824	ND
A0A4W6BP32	Signal-induced proliferation-associated 1 (Signal-induced proliferation-associated protein 1 isoform X1)	883353	655359	650790	391008	426703	737305	873553	989357
A0A4W6BP39	Growth factor receptor-bound protein 2b	412186	ND	ND	4.10724e+06	1.24784e+07	ND	ND	3.18527e+06
A0A4W6BP48	Myosin heavy chain 10	3.81177e+06	2.42122e+06	3.31055e+06	ND	1.94977e+06	3.38275e+06	3.90621e+06	4.93824e+06
A0A4W6BP51	Jupiter microtubule associated homolog 2	760634	ND	617805	ND	ND	607431	ND	ND
A0A4W6BP54	Myosin heavy chain 10	963465	482893	428956	458063	74436.9	506844	1.09892e+06	1.0016e+06
A0A4W6BP58	Netrin-G2 (Laminet-2)	ND	ND	239178	287085	165542	ND	184736	ND
A0A4W6BP60	60S ribosomal protein L36a	8.92438e+06	4.67815e+06	7.75321e+06	5.30533e+06	6.88178e+06	1.31603e+07	ND	8.39693e+06
A0A4W6BP63	Secretagogin	ND	ND	ND	719189	ND	ND	ND	689935
A0A4W6BP67	SURF1-like protein	817462	1.78101e+06	ND	1.28296e+06	ND	ND	1.10736e+06	1.61633e+06
A0A4W6BP75	Tyrosine-protein phosphatase non-receptor type 9 (EC 3.1.3.48)	1.04646e+06	910939	1.53145e+06	833873	754528	430540	1.08661e+06	285939
A0A4W6BP83	PDS5 cohesin associated factor A	3.71651e+06	3.88114e+06	4.84946e+06	4.66224e+06	2.8385e+06	2.05152e+06	4.54224e+06	1.41726e+06
A0A4W6BP91	Cold shock domain containing C2 (Cold shock domain-containing protein C2a)	ND	ND	ND	ND	ND	ND	ND	652365
A0A4W6BPB1	Lamin A	708710	512827	390749	368199	757177	1.0833e+06	344227	706536
A0A4W6BPD3	Cell adhesion molecule 3	1.44704e+07	1.71061e+07	1.2893e+07	8.18984e+06	7.04843e+06	1.36111e+07	1.74841e+07	1.2299e+07
A0A4W6BPE8	Myosin-binding protein C, fast-type (C-protein, skeletal muscle fast isoform)	3.26374e+07	3.10173e+07	ND	5.63231e+07	2.73828e+07	ND	ND	ND
A0A4W6BPF2	heme oxygenase (biliverdin-producing) (EC 1.14.14.18)	ND	416869	862544	652949	ND	ND	1.1967e+06	ND
A0A4W6BPJ4	small monomeric GTPase (EC 3.6.5.2)	3.08005e+06	ND	2.63225e+06	ND	2.31067e+06	4.16544e+06	1.46173e+06	4.37224e+06
A0A4W6BPJ6	Transketolase (EC 2.2.1.1)	1.4336e+07	1.96187e+07	2.23656e+07	1.74708e+07	2.45656e+07	1.843e+07	2.12198e+07	2.3201e+07
A0A4W6BPL4	G domain-containing protein	2.35101e+06	2.1023e+06	1.83698e+06	2.73034e+06	2.26661e+06	2.83502e+06	1.96638e+06	2.54533e+06
A0A4W6BPM7	Lon protease homolog, mitochondrial (EC 3.4.21.53)	6.03726e+06	4.23088e+06	7.84488e+06	6.02231e+06	8.14727e+06	6.24317e+06	6.76221e+06	6.25481e+06
A0A4W6BPQ8	Aly/REF export factor	1.0396e+06	ND	1.27393e+06	ND	ND	483094	949315	ND
A0A4W6BPU0	RNA helicase (EC 3.6.4.13) (DEAD box protein 6)	4.45962e+06	5.69989e+06	5.84051e+06	8.43902e+06	6.03876e+06	7.39026e+06	4.94829e+06	4.06447e+06
A0A4W6BPV7	Atlastin GTPase 2 (Atlastin-2 isoform X1)	727465	1.16676e+06	ND	575596	1.06065e+06	1.04019e+06	1.11176e+06	774340
A0A4W6BPW3	BCL2-associated athanogene 6	2.1193e+06	1.48e+06	1.78642e+06	2.57029e+06	ND	884081	1.71132e+06	ND
A0A4W6BPY4	Signal recognition particle subunit SRP72	1.93631e+06	1.57977e+06	2.23786e+06	1.58789e+06	719419	2.03905e+06	3.4581e+06	1.29605e+06
A0A4W6BPZ6	GMP reductase (GMPR) (EC 1.7.1.7) (Guanosine 5'-monophosphate oxidoreductase) (Guanosine monophosphate reductase)	1.18088e+07	1.2005e+07	1.24389e+07	1.48221e+07	1.29425e+07	1.24595e+07	1.19698e+07	1.05632e+07
A0A4W6BQ07	Guanine nucleotide binding protein (G protein), beta polypeptide 1a (Guanine nucleotide-binding protein G(I)/G(S)/G(T) subunit beta-1)	4.1367e+08	5.05472e+08	4.37296e+08	5.57776e+08	2.83009e+08	3.72941e+08	3.87842e+08	2.56161e+08
A0A4W6BQ14	Phosphoribosyl pyrophosphate synthetase associated protein 1	3.36357e+06	3.54917e+06	6.22529e+06	3.32723e+06	5.31415e+06	4.4331e+06	ND	3.8898e+06
A0A4W6BQ47	Phospholipase (EC 3.1.4.4)	415692	641193	270081	716367	ND	ND	1.02867e+06	ND
A0A4W6BQ55	Cortactin binding protein 2	1.39786e+06	1.24597e+06	1.08128e+06	876345	1.09427e+06	1.03369e+06	680817	539614
A0A4W6BQ65	Aconitate hydratase, mitochondrial (EC 4.2.1.3) (Citrate hydro-lyase)	2.7052e+07	3.91032e+07	3.34793e+07	2.79651e+07	1.50761e+07	2.67658e+07	3.1398e+07	2.01784e+07
A0A4W6BQ79	Epsin 2 (Epsin-2 isoform X3)	474729	ND	ND	ND	ND	408945	ND	ND
A0A4W6BQ87	Endophilin-A1	8.343e+07	7.82799e+07	7.34434e+07	6.16522e+07	6.88731e+07	7.19158e+07	6.71863e+07	5.81747e+07
A0A4W6BQ91	CRK SH3-binding GNRP	ND	365591	397874	558615	779407	ND	ND	529051
A0A4W6BQ93	Fibrinogen C domain containing 1b	ND	ND	ND	1.54339e+06	ND	ND	913172	167144
A0A4W6BQA9	Small glutamine-rich tetratricopeptide repeat-containing protein alpha (Alpha-SGT)	6.99481e+06	7.59327e+06	6.27963e+06	6.3434e+06	4.22846e+06	6.16539e+06	7.64648e+06	4.80175e+06
A0A4W6BQD0	ATP-citrate synthase (EC 2.3.3.8) (ATP-citrate (pro-S-)-lyase) (Citrate cleavage enzyme)	2.6541e+06	4.14814e+06	2.20132e+06	ND	ND	398158	ND	ND
A0A4W6BQD5	Bcl-2-like protein 1 (Apoptosis regulator Bcl-X)	1.79248e+06	3.85638e+06	4.33912e+06	2.85392e+06	2.48438e+06	3.34062e+06	4.44244e+06	4.15192e+06
A0A4W6BQD7	Heat shock protein 75 kDa, mitochondrial (TNFR-associated protein 1) (Tumor necrosis factor type 1 receptor-associated protein)	921054	1.34668e+06	764254	1.50098e+06	ND	818485	837183	ND
A0A4W6BQE2	Cytochrome c oxidase subunit 4	2.64393e+07	3.08726e+07	2.72051e+07	2.61858e+07	3.53772e+07	2.96892e+07	2.9084e+07	3.94437e+07
A0A4W6BQG8	peptidylprolyl isomerase (EC 5.2.1.8)	1.07778e+07	1.29463e+07	1.40899e+07	1.15241e+07	1.20224e+07	1.46353e+07	1.32604e+07	1.35138e+07
A0A4W6BQH4	5'-AMP-activated protein kinase catalytic subunit alpha-1 (EC 2.7.11.1) (EC 2.7.11.26) (EC 2.7.11.31) (Acetyl-CoA carboxylase kinase) (Hydroxymethylglutaryl-CoA reductase kinase) (Tau-protein kinase PRKAA1)	1.30792e+06	1.2942e+06	ND	2.08858e+06	2.8204e+06	2.0993e+06	1.8631e+06	1.86615e+06
A0A4W6BQH7	Si:ch211-215k15.4	118940	ND	ND	ND	ND	ND	ND	ND
A0A4W6BQJ9	Misshapen-like kinase 1	9.79393e+06	9.39177e+06	1.28699e+07	1.34069e+07	1.13544e+07	1.17182e+07	9.41674e+06	9.85629e+06
A0A4W6BQK3	Microtubule-associated protein 1B	3.06155e+07	3.58677e+07	2.99704e+07	4.10168e+07	2.80547e+07	2.98905e+07	3.14099e+07	3.06344e+07
A0A4W6BQK8	Pyridoxal phosphate homeostasis protein (PLP homeostasis protein) (Proline synthase co-transcribed bacterial homolog protein)	5.19663e+07	5.39711e+07	5.83385e+07	5.61498e+07	4.77192e+07	4.73696e+07	4.35781e+07	4.23306e+07
A0A4W6BQM0	Eukaryotic translation initiation factor 2A (eIF-2A)	2.14542e+06	1.67691e+06	2.73307e+06	2.34465e+06	1.8691e+06	2.41239e+06	6.09094e+06	ND
A0A4W6BQM9	Intersectin 1 (SH3 domain protein)	1.31611e+06	1.40159e+06	ND	ND	1.56452e+06	2.28641e+06	ND	1.35952e+06
A0A4W6BQP7	Acylphosphatase 2	513623	312376	ND	ND	ND	230715	326166	ND
A0A4W6BQQ0	D-dopachrome decarboxylase (EC 4.1.1.84)	6.24858e+06	4.14355e+06	4.5177e+06	4.13994e+06	9.08485e+06	7.16362e+06	5.33339e+06	8.48663e+06
A0A4W6BQT1	G protein-regulated inducer of neurite outgrowth 3 (Si:dkeyp-123h10.2)	2.57524e+06	1.7887e+06	2.01025e+06	1.51295e+06	2.06228e+06	1.4068e+06	2.34352e+06	1.79893e+06
A0A4W6BQY7	Adapter molecule crk	ND	504467	1.11217e+06	422525	281354	ND	1.00509e+06	326965
A0A4W6BQZ2	Ca2+-dependent activator protein for secretion a	ND	ND	812705	ND	ND	679357	463511	ND
A0A4W6BR13	NAD(P) transhydrogenase, mitochondrial (EC 7.1.1.1) (Nicotinamide nucleotide transhydrogenase)	3.44095e+06	4.31248e+06	ND	2.5819e+06	3.64718e+06	4.79091e+06	3.35565e+06	3.22692e+06
A0A4W6BR16	Phosphoglucomutase-2	6.23456e+07	7.48139e+07	5.7399e+07	5.86526e+07	2.77295e+07	6.08895e+07	7.18251e+07	6.65535e+07
A0A4W6BR29	1-phosphatidylinositol 4-kinase (EC 2.7.1.67)	1.20661e+06	ND	8.8236e+06	2.2542e+06	ND	5.97193e+06	ND	2.98894e+06
A0A4W6BR39	S-formylglutathione hydrolase (EC 3.1.2.12)	2.10474e+07	2.42805e+07	2.93424e+07	2.90434e+07	4.8967e+07	3.04785e+07	2.4079e+07	3.13717e+07
A0A4W6BR42	Capping protein regulator and myosin 1 linker 2	1.43191e+06	1.67287e+06	1.31649e+06	898415	1.45905e+06	2.18913e+06	1.36294e+06	1.80279e+06
A0A4W6BR47	Uveal autoantigen with coiled-coil domains and ankyrin repeats b	130043	183966	134353	ND	ND	86146.1	ND	ND
A0A4W6BR55	Grancalcin	2.01174e+07	2.35237e+07	2.30826e+07	2.79103e+07	3.31422e+07	2.70119e+07	2.63319e+07	2.68131e+07
A0A4W6BR61	Serpin peptidase inhibitor, clade G (C1 inhibitor), member 1	6.50245e+06	7.102e+06	5.85208e+06	3.18727e+06	5.29038e+06	5.07884e+06	4.04221e+06	4.24716e+06
A0A4W6BR62	SH3 domain-binding glutamic acid-rich-like protein	1.38806e+07	8.4565e+06	6.66357e+06	6.54742e+06	2.77031e+06	9.6583e+06	1.03969e+07	6.2979e+06
A0A4W6BR67	ADAM metallopeptidase domain 22	1.13656e+07	1.43983e+07	5.68547e+06	1.51271e+07	9.29278e+06	1.22299e+07	1.5922e+07	6.36733e+06
A0A4W6BR84	Ig-like domain-containing protein	1.16032e+07	8.54267e+06	9.46648e+06	9.98044e+06	6.67202e+06	9.71135e+06	6.06428e+06	1.20721e+07
A0A4W6BR97	NACHT, LRR and PYD domains-containing protein 3-like isoform X1	636870	629456	ND	128122	ND	ND	1.40585e+06	ND
A0A4W6BRC9	Phosphate transporter	4.6885e+06	ND	4.09745e+06	ND	1.68174e+06	4.50995e+06	4.68889e+06	5.11835e+06
A0A4W6BRD5	2',5'-phosphodiesterase 12 (Mitochondrial deadenylase)	1.02419e+06	1.16136e+06	752057	734863	ND	986760	ND	796289
A0A4W6BRI1	mannose-1-phosphate guanylyltransferase (EC 2.7.7.13)	7.23293e+06	5.26027e+06	4.45996e+06	3.5553e+06	2.83975e+06	5.68669e+06	4.98502e+06	4.08679e+06
A0A4W6BRI3	V-type proton ATPase subunit	4.95243e+07	5.71693e+07	5.57024e+07	5.02855e+07	6.68055e+07	6.51278e+07	5.63785e+07	6.22611e+07
A0A4W6BRI9	Hippocalcin-like protein 4	9.19278e+06	8.29333e+06	7.96434e+06	4.51439e+06	2.51932e+06	5.75464e+06	7.54525e+06	3.87535e+06
A0A4W6BRJ3	Choline transporter-like protein	1.38622e+07	1.26335e+07	5.46007e+06	7.13542e+06	6.06247e+06	1.03342e+07	1.3293e+07	1.11688e+07
A0A4W6BRJ9	Sulfotransferase (EC 2.8.2.-)	ND	225289	ND	ND	1.2926e+06	638606	ND	554305
A0A4W6BRM1	Eukaryotic translation initiation factor 2 subunit 2 (Eukaryotic translation initiation factor 2 subunit beta)	106493	ND	ND	ND	680664	ND	ND	688558
A0A4W6BRP7	Complex 1 LYR protein domain-containing protein	ND	ND	ND	ND	ND	ND	ND	ND
A0A4W6BRP9	NADH dehydrogenase [ubiquinone] iron-sulfur protein 3, mitochondrial (Complex I-30kD) (NADH-ubiquinone oxidoreductase 30 kDa subunit)	2.77283e+07	2.19401e+07	2.7287e+07	1.18876e+07	7.59456e+06	1.25117e+07	1.65647e+07	1.74573e+07
A0A4W6BRQ1	Exportin-1 (Chromosome region maintenance 1 protein homolog)	1.36244e+07	1.0979e+07	1.16861e+07	8.02878e+06	7.81251e+06	1.00227e+07	1.27853e+07	8.67305e+06
A0A4W6BRR6	peptidylprolyl isomerase (EC 5.2.1.8)	6.8619e+06	ND	ND	5.04654e+06	1.70985e+06	ND	ND	5.37522e+06
A0A4W6BRU1	S-formylglutathione hydrolase (EC 3.1.2.12) (Esterase D)	3.57752e+07	3.15816e+07	3.79314e+07	3.31059e+07	3.06012e+07	3.50464e+07	2.84657e+07	3.17333e+07
A0A4W6BRU2	Crystallin, zeta (quinone reductase) (Quinone oxidoreductase)	7.11933e+06	5.69896e+06	6.90218e+06	5.99066e+06	6.91882e+06	4.8618e+06	4.49326e+06	5.27531e+06
A0A4W6BRV5	Serpin peptidase inhibitor, clade D (heparin cofactor), member 1	7.85519e+06	5.90118e+06	6.12097e+06	4.55192e+06	6.84007e+06	5.18446e+06	6.1071e+06	8.60364e+06
A0A4W6BRW1	Ribosomal protein L19	1.98474e+07	1.0728e+07	1.27407e+07	1.58802e+07	1.74907e+07	2.0323e+07	1.59817e+07	9.38895e+06
A0A4W6BRW5	COP9 signalosome complex subunit 2	858468	694413	802100	1.09589e+06	ND	630016	916622	544471
A0A4W6BS04	Protein transport protein SEC23	4.88367e+06	4.30412e+06	5.37941e+06	5.64959e+06	1.73177e+06	2.59948e+06	2.92685e+06	2.59535e+06
A0A4W6BS07	Thioredoxin	5.01067e+06	2.79839e+06	2.34602e+06	1.61852e+06	5.05948e+06	3.93284e+06	1.91759e+06	8.52475e+06
A0A4W6BS43	Peroxisomal biogenesis factor 19 (Peroxin-19) (Peroxisomal farnesylated protein)	850501	392585	894976	ND	316320	752568	ND	898243
A0A4W6BS72	E3 ubiquitin-protein ligase (EC 2.3.2.26)	194263	202306	ND	172391	ND	326040	245172	194603
A0A4W6BSD3	General vesicular transport factor p115 (Protein USO1 homolog) (Transcytosis-associated protein) (Vesicle-docking protein)	1.00337e+06	920747	1.15665e+06	962080	1.53687e+06	1.1152e+06	1.14695e+06	847274
A0A4W6BSF1	Proteasome subunit beta	2.02704e+07	1.89585e+07	2.00423e+07	1.9363e+07	1.90627e+07	1.991e+07	1.66498e+07	2.21979e+07
A0A4W6BSF7	G3BP stress granule assembly factor 2a	2.15773e+06	2.2635e+06	ND	2.87649e+06	4.60618e+06	3.31935e+06	2.57188e+06	4.3577e+06
A0A4W6BSG9	Calpain-1 catalytic subunit (EC 3.4.22.52) (Calpain-1 large subunit)	3.1129e+07	3.28815e+07	2.67425e+07	3.97092e+07	3.8546e+07	2.79618e+07	3.63164e+07	3.55484e+07
A0A4W6BSL6	BMP/retinoic acid-inducible neural-specific protein 2 (Bone morphogenetic protein/retinoic acid inducible neural-specific 2)	501267	297280	978529	480411	ND	ND	544859	ND
A0A4W6BSL7	Thioredoxin	7.63667e+07	6.52446e+07	5.18159e+07	5.15926e+07	2.2291e+07	3.77491e+07	4.10298e+07	3.98335e+07
A0A4W6BSN9	MAC-inhibitory protein (Membrane attack complex inhibition factor) (Protectin)	1.07436e+08	7.52109e+07	1.27401e+08	1.08743e+08	1.01954e+08	1.90242e+08	2.0088e+08	8.40377e+07
A0A4W6BSQ0	Uncharacterized protein LOC108877748 isoform X1	1.82648e+06	1.99847e+06	2.45666e+06	3.08574e+06	3.99941e+06	3.02279e+06	2.48556e+06	2.69818e+06
A0A4W6BSR1	Persulfide dioxygenase ETHE1, mitochondrial (EC 1.13.11.18) (Sulfur dioxygenase ETHE1)	2.0549e+07	1.9291e+07	2.05253e+07	1.7314e+07	1.56008e+07	1.80501e+07	1.76625e+07	2.24256e+07
A0A4W6BSR4	La ribonucleoprotein 4B (La-related protein 4B isoform X1)	1.00082e+06	77704.7	ND	ND	ND	ND	ND	ND
A0A4W6BSS7	Osteoclast-stimulating factor 1	373706	ND	503116	ND	1.44456e+06	979191	ND	1.06921e+06
A0A4W6BSV3	Nucleoside diphosphate kinase (EC 2.7.4.6)	1.48485e+06	2.19855e+06	1.62961e+06	1.33549e+06	1.32999e+06	1.51979e+06	1.42964e+06	1.45646e+06
A0A4W6BSV7	NSFL1 cofactor p47 (p97 cofactor p47)	1.52962e+07	1.70583e+07	1.37044e+07	1.02597e+07	1.02431e+07	1.8309e+07	1.46473e+07	1.62311e+07
A0A4W6BSW2	RNA-binding protein 8A	2.44012e+06	2.53527e+06	3.39832e+06	1.21718e+06	734807	3.22356e+06	1.564e+06	3.00278e+06
A0A4W6BSY3	Tetraspanin	2.60568e+08	1.11161e+08	1.33825e+08	6.30284e+07	2.14892e+08	1.91816e+08	1.67359e+08	2.01791e+08
A0A4W6BSY9	Mitochondrial proton/calcium exchanger protein (Electroneutral mitochondrial K(+)/H(+)exchanger) (Leucine zipper-EF-hand-containing transmembrane protein 1)	522221	1.35917e+06	1.96642e+06	1.00052e+06	ND	ND	198371	ND
A0A4W6BT12	Electron transfer flavoprotein subunit beta (Beta-ETF)	1.2377e+07	1.6718e+07	1.54258e+07	1.48384e+07	1.07924e+07	1.60845e+07	1.44448e+07	1.57452e+07
A0A4W6BT55	Myelin protein zero	2.85469e+09	2.48956e+09	1.82103e+09	1.83884e+09	1.98266e+09	1.86356e+09	3.1967e+09	1.98704e+09
A0A4W6BT56	Microtubule-associated protein	5.2191e+06	7.91335e+06	7.28455e+06	8.25963e+06	4.98572e+06	6.23739e+06	7.82075e+06	6.21703e+06
A0A4W6BT64	Myelin associated glycoprotein (Myelin-associated glycoprotein isoform X1)	4.74017e+07	4.60254e+07	3.9955e+07	4.25223e+07	2.34155e+07	4.8423e+07	5.18426e+07	3.03976e+07
A0A4W6BT69	Uncharacterized protein	8.17198e+06	4.40294e+06	2.22316e+07	ND	ND	1.04043e+07	1.50691e+07	7.62476e+06
A0A4W6BT81	Eukaryotic translation elongation factor 1 delta a (guanine nucleotide exchange protein)	3.11781e+06	849440	1.6285e+06	2.16778e+06	2.70651e+06	3.2054e+06	ND	2.13963e+06
A0A4W6BT92	Guanine nucleotide-binding protein G(o) subunit alpha	3.80741e+08	3.88306e+08	3.89726e+08	4.36905e+08	2.01003e+08	3.8177e+08	3.46e+08	3.60149e+08
A0A4W6BTA1	Tripartite motif containing 36	595851	532726	526942	862116	428573	803483	628844	792831
A0A4W6BTA7	Catenin alpha-2 (Alpha N-catenin)	9.35833e+06	7.71821e+06	1.1575e+07	7.8593e+06	8.40356e+06	8.63202e+06	1.08566e+07	8.56429e+06
A0A4W6BTD9	Mitochondrial glutamate carrier 2 (Glutamate/H(+) symporter 2) (Solute carrier family 25 member 18)	ND	ND	ND	ND	768751	ND	ND	390259
A0A4W6BTE7	Calbindin 2b (Calretinin)	6.0357e+07	6.38465e+07	5.95873e+07	1.78513e+08	7.53281e+07	5.10691e+07	7.10601e+07	2.02272e+08
A0A4W6BTE8	Protein hunchback (11-zinc finger protein) (CCCTC-binding factor) (CTCFL paralog) (Transcriptional repressor CTCF)	ND	ND	ND	ND	177176	394318	ND	394678
A0A4W6BTG0	Ubiquitin-conjugating enzyme E2 K (EC 2.3.2.23) (E2 ubiquitin-conjugating enzyme K) (Huntingtin-interacting protein 2) (Ubiquitin carrier protein) (Ubiquitin-conjugating enzyme E2-25 kDa) (Ubiquitin-protein ligase)	718254	963514	1.10772e+06	1.72873e+06	958518	ND	645628	783275
A0A4W6BTI0	40S ribosomal protein S6	1.85464e+07	1.24058e+07	1.70506e+07	1.48279e+07	1.14252e+07	2.7788e+07	1.94334e+07	2.05071e+07
A0A4W6BTJ9	Guanine nucleotide binding protein (G protein), beta polypeptide 2 (Guanine nucleotide-binding protein G(I)/G(S)/G(T) subunit beta-2 isoform X1)	7.64503e+07	9.46634e+07	1.00787e+08	9.03014e+07	1.10651e+08	9.02963e+07	1.31586e+08	1.00957e+08
A0A4W6BTM0	Prohibitin	2.11904e+07	2.50091e+07	2.81213e+07	2.54332e+07	1.78352e+07	2.1672e+07	3.14039e+07	1.64136e+07
A0A4W6BTM3	Leucine rich repeat containing 40	2.37949e+06	1.90374e+06	2.29018e+06	1.80447e+06	1.64104e+06	622324	1.56357e+06	1.00332e+06
A0A4W6BTM9	Geranylgeranyl transferase type-1 subunit beta (EC 2.5.1.59) (Geranylgeranyl transferase type I subunit beta) (Type I protein geranyl-geranyltransferase subunit beta)	ND	ND	ND	607130	354551	ND	ND	ND
A0A4W6BTN7	Succinate--CoA ligase [ADP/GDP-forming] subunit alpha, mitochondrial (EC 6.2.1.4) (EC 6.2.1.5) (Succinyl-CoA synthetase subunit alpha) (SCS-alpha)	2.72353e+07	3.54472e+07	3.13792e+07	4.39167e+07	6.53858e+07	2.77556e+07	4.11068e+07	3.33219e+07
A0A4W6BTQ1	ADP-ribose pyrophosphatase, mitochondrial (EC 3.6.1.13) (ADP-ribose diphosphatase) (ADP-ribose phosphohydrolase) (Adenosine diphosphoribose pyrophosphatase) (Nucleoside diphosphate-linked moiety X motif 9)	1.28096e+07	9.80939e+06	1.09223e+07	1.33102e+07	9.05931e+06	1.03135e+07	1.36083e+07	1.06432e+07
A0A4W6BTQ4	Aspartate aminotransferase (EC 2.6.1.1)	1.52692e+08	2.45588e+08	1.57525e+08	1.61704e+08	1.59924e+08	1.67624e+08	2.02093e+08	1.23337e+08
A0A4W6BTQ5	Serine/threonine-protein kinase TOR (EC 2.7.11.1)	237789	ND	389864	ND	ND	ND	2.97565e+06	ND
A0A4W6BTT7	Dehydrogenase/reductase SDR family member 6 (EC 1.1.1.104) (EC 1.1.1.30) ((R)-beta-hydroxybutyrate dehydrogenase) (3-hydroxybutyrate dehydrogenase type 2) (4-oxo-L-proline reductase) (Oxidoreductase UCPA) (Short chain dehydrogenase/reductase family 15C member 1)	1.08801e+07	1.03518e+07	1.26471e+07	1.33288e+07	1.62216e+07	1.24321e+07	1.03288e+07	1.35559e+07
A0A4W6BTT9	ATP synthase F1 subunit epsilon (ATP synthase subunit epsilon, mitochondrial)	3.29018e+07	3.22731e+07	4.79644e+07	5.04921e+07	5.23268e+07	3.50726e+07	5.85585e+07	2.91576e+07
A0A4W6BTV3	IgLON family member 5	1.26694e+07	1.01504e+07	1.38263e+07	1.31804e+07	1.0561e+07	1.17728e+07	1.20269e+07	1.16277e+07
A0A4W6BTV6	Nicastrin	1.33853e+06	ND	ND	ND	388025	610461	ND	481164
A0A4W6BTX3	Arkadia (rnf111) N-terminal like PKA signaling regulator 2n (Protein C18orf25 homolog isoform X3)	374344	302150	267727	ND	179763	245503	ND	142362
A0A4W6BTX5	PTPRF interacting protein alpha 3	4.36913e+06	3.98994e+06	5.21237e+06	3.35186e+06	4.28369e+06	7.05669e+06	4.56853e+06	5.68127e+06
A0A4W6BTX7	Nck-associated protein 1	1.97003e+07	2.05508e+07	2.15034e+07	2.15494e+07	1.57973e+07	1.84952e+07	2.06824e+07	1.51702e+07
A0A4W6BTY5	Guanine nucleotide binding protein (G protein), alpha z polypeptide (Guanine nucleotide-binding protein G(Z) subunit alpha)	1.83847e+07	1.88875e+07	1.628e+07	1.38209e+07	1.01292e+07	1.32376e+07	1.46849e+07	1.02364e+07
A0A4W6BU13	Importin subunit alpha	4.93268e+06	3.49916e+06	6.15924e+06	3.07118e+06	2.11196e+06	4.29151e+06	1.94427e+06	2.95354e+06
A0A4W6BU20	NADH dehydrogenase [ubiquinone] 1 alpha subcomplex subunit 9, mitochondrial (Complex I-39kD) (NADH-ubiquinone oxidoreductase 39 kDa subunit)	1.7945e+07	1.7939e+07	1.85304e+07	1.53671e+07	1.05441e+07	1.54507e+07	1.77867e+07	1.42394e+07
A0A4W6BU73	Gonadotropin subunit beta-2 (GTH-II-beta) (Gonadotropin beta-II chain)	2.02417e+06	ND	7.79815e+06	249518	ND	1.01443e+07	ND	ND
A0A4W6BU77	Procollagen-lysine, 2-oxoglutarate 5-dioxygenase 3	ND	ND	ND	ND	509447	ND	ND	ND
A0A4W6BU79	Glycerol-3-phosphate acyltransferase 1, mitochondrial (EC 2.3.1.15)	ND	141929	ND	ND	ND	99161.5	ND	161799
A0A4W6BU81	Na(+)/H(+) exchange regulatory cofactor NHE-RF1 (Ezrin-radixin-moesin-binding phosphoprotein 50) (Regulatory cofactor of Na(+)/H(+) exchanger) (Sodium-hydrogen exchanger regulatory factor 1) (Solute carrier family 9 isoform A3 regulatory factor 1)	5.13291e+06	3.6145e+06	6.25065e+06	4.93429e+06	538286	4.67791e+06	5.32014e+06	2.25247e+06
A0A4W6BU85	Transforming acidic coiled-coil-containing protein 1 isoform X2 (Transforming, acidic coiled-coil containing protein 1)	167227	139006	245687	83466	ND	181005	108690	134518
A0A4W6BU89	Eukaryotic translation initiation factor 4 gamma 1	2.7171e+06	2.71967e+06	3.54391e+06	5.23288e+06	3.26391e+06	3.12907e+06	4.33953e+06	3.34178e+06
A0A4W6BU94	Plexin A4	3.748e+06	4.25644e+06	2.97183e+06	2.71053e+06	2.45104e+06	2.98406e+06	3.42127e+06	2.54234e+06
A0A4W6BUB7	Cysteine-rich protein 2	1.28266e+07	1.37896e+07	1.55442e+07	1.23231e+07	1.27743e+07	2.06824e+07	ND	1.39173e+07
A0A4W6BUF2	Prostaglandin reductase 1 (EC 1.3.1.48) (EC 1.3.1.74) (15-oxoprostaglandin 13-reductase) (Dithiolethione-inducible gene 1 protein) (Leukotriene B4 12-hydroxydehydrogenase) (NAD(P)H-dependent alkenal/one oxidoreductase)	8.36222e+06	7.61432e+06	6.65236e+06	7.78616e+06	6.64312e+06	8.67257e+06	9.37415e+06	9.84009e+06
A0A4W6BUF3	Rho GDP-dissociation inhibitor 1 (Rho-GDI alpha)	2.60336e+07	1.67089e+07	1.49301e+07	1.17961e+07	1.74537e+07	1.71866e+07	1.66332e+07	1.94646e+07
A0A4W6BUJ0	Kinesin-like protein	2.93873e+06	2.69555e+06	2.28915e+06	2.8348e+06	ND	1.89137e+06	3.0028e+06	1.25252e+06
A0A4W6BUJ5	CRAL-TRIO domain-containing protein	8.82611e+07	5.66742e+07	3.77178e+07	4.34224e+07	5.99513e+07	3.14702e+07	8.22933e+07	7.39839e+07
A0A4W6BUK9	Zinc finger CCCH domain-containing protein 15	426817	564606	348191	648168	424202	592839	ND	519037
A0A4W6BUL6	Purine nucleoside phosphorylase (EC 2.4.2.1) (Inosine phosphorylase) (Inosine-guanosine phosphorylase)	2.14883e+07	1.85488e+07	1.6142e+07	1.71706e+07	1.60214e+07	9.39122e+06	1.48456e+07	1.73745e+07
A0A4W6BUM1	ATP-sensitive inward rectifier potassium channel 10 (Potassium inwardly rectifying channel subfamily J member 10)	6.18431e+06	9.10997e+06	9.05777e+06	9.92354e+06	2.47435e+07	6.3624e+06	1.03235e+07	1.27267e+07
A0A4W6BUM2	Transforming acidic coiled-coil-containing protein C-terminal domain-containing protein	4.03395e+06	3.34191e+06	4.48005e+06	4.4428e+06	3.06184e+06	3.19944e+06	3.05421e+06	2.6857e+06
A0A4W6BUN0	Serine and arginine rich splicing factor 6a	2.53048e+07	2.39266e+07	3.58569e+07	3.15441e+07	3.59539e+07	3.72829e+07	2.42901e+07	2.79121e+07
A0A4W6BUN2	Microtubule-associated protein 1 light chain 3 alpha	1.44667e+07	1.38851e+07	1.69004e+07	1.50773e+07	1.68026e+07	1.31253e+07	1.19353e+07	1.40885e+07
A0A4W6BUN7	Spectrin beta chain	769050	464618	394245	765026	ND	ND	514058	ND
A0A4W6BUP2	inositol-phosphate phosphatase (EC 3.1.3.25) (3'(2'), 5'-bisphosphate nucleotidase 2) (Inositol monophosphatase domain-containing protein 1) (Inositol-1(or 4)-monophosphatase 3) (Myo-inositol monophosphatase A3)	ND	ND	ND	ND	ND	ND	ND	ND
A0A4W6BUP6	Calsequestrin	2.8568e+07	4.6086e+07	4.22648e+07	3.79116e+07	4.43202e+07	5.93679e+07	7.90108e+07	5.58773e+07
A0A4W6BUQ0	ELAV-like protein	612611	418378	528879	917860	1.52091e+06	1.03348e+06	1.02643e+06	1.35098e+06
A0A4W6BUR8	Ba1 globin, like (Hemoglobin subunit beta-A)	2.885e+09	8.25558e+09	3.38367e+09	5.11713e+09	5.31199e+09	5.59514e+09	1.2059e+10	8.48579e+09
A0A4W6BUW2	Si:ch73-233f7.8	2.61791e+06	1.19976e+06	3.71322e+06	ND	8.02485e+06	3.37222e+06	2.89378e+06	ND
A0A4W6BUZ5	Protocadherin gamma-C3	3.35051e+06	1.96548e+06	2.41858e+06	1.84349e+06	1.56923e+06	2.53441e+06	3.54852e+06	2.06017e+06
A0A4W6BV40	Gamma-aminobutyric acid type B receptor subunit 1	1.40218e+06	2.37586e+06	3.25369e+06	1.20187e+06	ND	648866	2.74954e+06	ND
A0A4W6BV45	Integral membrane protein 2	802494	905408	ND	746451	ND	787911	886910	ND
A0A4W6BV66	Hemoglobin subunit alpha	2.10909e+09	7.3839e+09	2.94668e+09	4.59144e+09	6.24376e+09	4.04568e+09	9.22703e+09	6.40097e+09
A0A4W6BV93	Ba1 globin, like (Hemoglobin subunit beta-A)	1.17242e+08	4.99665e+08	7.28847e+07	6.13496e+07	1.17077e+08	4.77959e+07	2.55432e+08	7.80945e+06
A0A4W6BVA1	Membrane-associated phosphatidylinositol transfer protein 3 (Phosphatidylinositol transfer protein, membrane-associated 3) (Pyk2 N-terminal domain-interacting receptor 1)	4.23436e+06	4.25523e+06	4.6902e+06	3.0312e+06	2.37865e+06	6.15497e+06	5.20693e+06	3.85539e+06
A0A4W6BVB2	Ubiquinol-cytochrome c reductase complex assembly factor 1	318491	543099	345223	244508	403020	ND	155433	ND
A0A4W6BVE0	Coatomer subunit gamma	4.04718e+06	2.75811e+06	2.83412e+06	2.25985e+06	1.86723e+06	3.60688e+06	3.07734e+06	3.45553e+06
A0A4W6BVE9	Deoxyribose-phosphate aldolase (EC 4.1.2.4) (2-deoxy-D-ribose 5-phosphate aldolase) (Phosphodeoxyriboaldolase)	1.07537e+06	1.10336e+06	ND	ND	ND	ND	ND	ND
A0A4W6BVG6	Eukaryotic translation initiation factor 2A (eIF-2A)	2.2968e+06	1.88838e+06	1.74476e+06	1.93122e+06	1.81876e+06	2.15162e+06	2.45276e+06	1.65668e+06
A0A4W6BVI6	Exocyst complex component Sec8	1.32108e+06	1.72534e+06	1.43729e+06	1.07279e+06	1.11546e+06	1.33433e+06	1.21595e+06	917945
A0A4W6BVJ6	Macro domain-containing protein	91133.4	71004.1	59693.5	37700.6	ND	60545.7	91064.2	45141.6
A0A4W6BVJ9	Macro domain-containing protein	1.91014e+06	2.70045e+06	2.47316e+06	3.20495e+06	ND	1.41329e+06	ND	2.18352e+06
A0A4W6BVM4	Abl-interactor 1b	2.60692e+06	3.8511e+06	3.78502e+06	5.3814e+06	7.70534e+06	2.85335e+06	3.33284e+06	2.38719e+06
A0A4W6BVP6	Ribosome binding protein 1a	530642	639345	797212	534682	ND	818056	716247	468816
A0A4W6BVT5	Annexin	3.74543e+07	3.46956e+07	2.79793e+07	3.19846e+07	1.79586e+07	2.11863e+07	4.96825e+07	3.62612e+07
A0A4W6BVV4	F-box and WD repeat domain containing 11a	683556	683957	839434	729523	905461	882444	443985	657217
A0A4W6BVV5	Protein rapunzel (Rapunzel 6)	4.17573e+06	5.5015e+06	ND	ND	ND	ND	1.7825e+06	87892
A0A4W6BVX3	Phosphatidylinositol-4,5-bisphosphate 4-phosphatase (EC 3.1.3.78)	1.47401e+06	988633	1.41452e+06	ND	ND	1.97279e+06	ND	1.31329e+06
A0A4W6BVX5	Synaptic vesicle glycoprotein 2A	8.51971e+07	1.09462e+08	1.07531e+08	8.52781e+07	7.33332e+07	9.47194e+07	1.04525e+08	8.28686e+07
A0A4W6BVY5	Transmembrane protein 65	2.79705e+06	3.55852e+06	2.10706e+06	2.67012e+06	4.06239e+06	2.68617e+06	3.37114e+06	4.08353e+06
A0A4W6BVY6	N-ethylmaleimide-sensitive factor attachment protein, beta a	5.63764e+07	6.58671e+07	6.31939e+07	4.06503e+07	2.75153e+07	4.08193e+07	3.67303e+07	4.20222e+07
A0A4W6BVZ5	Secretagogin	7.17033e+06	6.10206e+06	8.71779e+06	1.0494e+07	1.40587e+07	5.68922e+06	5.43368e+06	1.49806e+07
A0A4W6BW06	Cystatin C (amyloid angiopathy and cerebral hemorrhage)	9.47283e+06	7.37986e+06	5.21924e+06	1.00925e+07	3.19946e+06	7.43362e+06	7.4105e+06	3.37357e+06
A0A4W6BW17	Guanylate cyclase soluble subunit beta-1 (EC 4.6.1.2) (Guanylate cyclase soluble subunit beta-3) (Soluble guanylate cyclase small subunit)	1.40529e+06	1.07629e+06	1.4041e+06	2.1242e+06	1.28357e+06	483093	1.14478e+06	ND
A0A4W6BW23	26S proteasome non-ATPase regulatory subunit 2	6.00689e+07	6.17306e+07	5.95797e+07	6.71644e+07	6.75546e+07	4.20576e+07	7.11416e+07	5.79686e+07
A0A4W6BW29	Stomatin (EPB72)-like 2	3.48149e+06	4.51661e+06	1.29163e+07	6.44984e+06	ND	5.70577e+06	3.25584e+06	4.47904e+06
A0A4W6BW52	ATP-dependent (S)-NAD(P)H-hydrate dehydratase (EC 4.2.1.93) (ATP-dependent NAD(P)HX dehydratase)	ND	ND	ND	ND	ND	ND	869598	1.07244e+06
A0A4W6BW70	Cilia- and flagella-associated protein 97	73856	76880.5	59917.2	42587.4	ND	85542.2	192158	ND
A0A4W6BW90	Alpha-galactosidase (EC 3.2.1.-)	1.86185e+06	932819	ND	987222	ND	ND	ND	1.15977e+06
A0A4W6BWA2	DHRS-12_like_SDR_c-like domain-containing protein (Dehydrogenase/reductase 12-like a)	6.17088e+08	6.23787e+08	4.58216e+08	6.18442e+08	3.69474e+08	3.87236e+08	7.64459e+08	3.73791e+08
A0A4W6BWC7	Laminin subunit alpha 2	ND	1.22708e+07	1.06673e+07	5.19287e+06	228660	7.57508e+06	7.52093e+06	ND
A0A4W6BWD6	G protein-coupled receptor 158b (Probable G-protein coupled receptor 158)	178172	141236	244580	166541	ND	266241	ND	100177
A0A4W6BWF6	Synaptophysin-like 2a	ND	ND	ND	ND	ND	ND	3.56502e+06	2.87032e+06
A0A4W6BWF8	Regulator of G protein signaling 6	2.29697e+07	2.52477e+07	1.6809e+07	1.74635e+07	2.69475e+07	3.1084e+07	3.06291e+07	2.88758e+07
A0A4W6BWH3	Laminin, alpha 4	1.31186e+06	1.36983e+06	1.98302e+06	1.23102e+06	1.49397e+06	ND	ND	ND
A0A4W6BWI7	Pleiotrophin (PTN)	ND	ND	500818	561393	ND	ND	ND	ND
A0A4W6BWJ4	Myotrophin	9.58888e+07	8.52774e+07	7.28532e+07	6.01141e+07	7.99074e+07	7.23648e+07	8.01867e+07	8.69585e+07
A0A4W6BWK0	Clathrin heavy chain	3.55709e+07	4.79226e+07	4.41411e+07	3.84516e+07	2.98654e+07	3.99562e+07	3.93315e+07	3.28747e+07
A0A4W6BWM2	Switch-associated protein 70	6.71038e+06	5.21139e+06	4.73664e+06	5.139e+06	3.37353e+06	5.72312e+06	5.36324e+06	5.03509e+06
A0A4W6BWN4	Inositol polyphosphate 5-phosphatase Ka isoform X4 (Inositol polyphosphate-5-phosphatase Ka)	1.11818e+06	937254	663533	832492	652104	932019	1.10522e+06	1.30456e+06
A0A4W6BWP4	Cystatin fetuin-A-type domain-containing protein	7.35141e+07	8.72618e+07	6.06412e+07	3.87394e+07	6.40043e+07	6.67553e+07	ND	9.72115e+07
A0A4W6BWQ0	5'-(N(7)-methylguanosine 5'-triphospho)-[mRNA] hydrolase (EC 3.6.1.62)	295580	221038	185328	213342	ND	126031	135286	ND
A0A4W6BWQ4	E3 ubiquitin-protein ligase (EC 2.3.2.27) (RING-type E3 ubiquitin transferase)	2.27421e+07	2.31596e+07	2.5913e+07	1.82578e+07	5.20441e+07	2.76243e+07	ND	3.11632e+07
A0A4W6BWR9	WD repeat and FYVE domain containing 1	7.96189e+06	5.86899e+06	1.29696e+07	1.03055e+07	1.90253e+07	1.0298e+07	7.23206e+06	1.58737e+07
A0A4W6BWW7	Serine-threonine kinase receptor-associated protein	5.23218e+06	5.23886e+06	6.10711e+06	3.93096e+06	3.4291e+06	4.52712e+06	4.56393e+06	6.05796e+06
A0A4W6BWY6	Insulin-like growth factor binding protein, acid labile subunit (Insulin-like growth factor-binding protein complex acid labile subunit)	1.35608e+06	1.45899e+06	ND	ND	1.24154e+06	1.29436e+06	1.15033e+06	2.57964e+06
A0A4W6BX09	Tyrosine-protein kinase (EC 2.7.10.2)	336184	574611	927216	1.41438e+06	ND	763379	1.20752e+06	423080
A0A4W6BX31	Interferon-induced GTP-binding protein Mx (EC 3.6.5.5) (Interferon-inducible Mx protein)	1.62339e+08	1.88638e+08	1.9786e+08	1.76527e+08	1.26565e+08	1.86179e+08	1.95935e+08	1.57402e+08
A0A4W6BX40	Plexin A1	1.58841e+06	1.7473e+06	1.27457e+06	1.68569e+06	3.78131e+06	3.28278e+06	1.25194e+06	2.84e+06
A0A4W6BX44	Sodium/potassium-transporting ATPase subunit alpha	1.99434e+08	2.71111e+08	2.23788e+08	1.88017e+08	9.74075e+07	1.78094e+08	2.81347e+08	1.76464e+08
A0A4W6BX53	(3R)-3-hydroxyacyl-CoA dehydrogenase (EC 1.1.1.239) (EC 1.1.1.62) (EC 1.1.1.n12) (17-beta-hydroxysteroid dehydrogenase 8) (3-ketoacyl-[acyl-carrier-protein] reductase alpha subunit) (3-oxoacyl-[acyl-carrier-protein] reductase) (Estradiol 17-beta-dehydrogenase 8) (Testosterone 17-beta-dehydrogenase 8)	ND	3.18763e+06	ND	5.44258e+06	9.49962e+06	ND	ND	2.8075e+06
A0A4W6BX60	Trifunctional enzyme subunit alpha, mitochondrial (EC 1.1.1.211) (EC 4.2.1.17) (Monolysocardiolipin acyltransferase) (TP-alpha)	2.35189e+07	2.73245e+07	2.44881e+07	2.35086e+07	1.70604e+07	2.14882e+07	2.528e+07	2.12753e+07
A0A4W6BX63	26S proteasome regulatory subunit 6B (26S proteasome AAA-ATPase subunit RPT3) (Proteasome 26S subunit ATPase 4)	7.93747e+06	6.797e+06	6.73279e+06	8.04765e+06	9.91049e+06	8.58446e+06	6.19934e+06	6.96008e+06
A0A4W6BX77	Purkinje cell protein 4 like 1	1.49734e+07	ND	3.22253e+07	3.31175e+07	4.61007e+07	1.99939e+07	2.30453e+07	1.34566e+07
A0A4W6BX85	Solute carrier family 25 member 3 (Phosphate carrier protein, mitochondrial) (Phosphate transport protein)	ND	2.79516e+06	ND	4.3206e+06	5.16466e+06	ND	1.04679e+07	ND
A0A4W6BXA2	Uncharacterized protein	7.99482e+06	4.23712e+06	8.00735e+06	3.29589e+06	3.07896e+06	6.71655e+06	2.20501e+06	4.02485e+06
A0A4W6BXE3	Complement component C8 beta chain (Complement component 8 subunit beta)	9.58057e+06	1.43512e+07	1.1098e+07	7.41055e+06	1.13985e+07	1.12326e+07	1.15994e+07	1.74383e+07
A0A4W6BXE7	Guanine nucleotide-binding protein subunit alpha	4.86508e+07	4.07416e+07	5.10244e+07	4.38489e+07	6.1946e+07	5.39013e+07	4.39958e+07	4.36296e+07
A0A4W6BXF7	Coiled-coil-helix-coiled-coil-helix domain containing 6b	950243	1.08005e+06	ND	ND	959771	ND	ND	ND
A0A4W6BXL1	Ankyrin-1 (Erythrocyte ankyrin)	5.13048e+06	5.96891e+06	1.00152e+07	6.52889e+06	4.34819e+06	7.39771e+06	8.51092e+06	5.56835e+06
A0A4W6BXL4	Glutaredoxin 3	1.66371e+07	1.4984e+07	1.36985e+07	9.01567e+06	5.9772e+06	1.09816e+07	1.4058e+07	1.16941e+07
A0A4W6BXM0	Sodium/potassium-transporting ATPase subunit alpha	4.87165e+07	6.07565e+07	4.89257e+07	5.55515e+07	3.23786e+07	4.70437e+07	5.62139e+07	4.79146e+07
A0A4W6BXM1	Non-selective voltage-gated ion channel VDAC3	4.94776e+07	4.96543e+07	5.70006e+07	4.55776e+07	5.67008e+07	3.8115e+07	4.45864e+07	4.46225e+07
A0A4W6BXN5	Tyrosine-protein kinase receptor (EC 2.7.10.1)	515930	399158	1.0075e+06	650443	622572	757030	1.04754e+06	702560
A0A4W6BXP1	Platelet endothelial cell adhesion molecule	779188	ND	ND	537799	ND	874752	895180	746876
A0A4W6BXP4	Phytanoyl-CoA dioxygenase domain-containing protein 1	1.07257e+06	1.02482e+06	680366	1.89238e+06	2.29251e+06	1.59484e+06	996614	1.81365e+06
A0A4W6BXP5	Protein kinase C (EC 2.7.11.13)	2.00066e+07	1.89208e+07	3.56455e+07	2.13728e+07	1.12335e+07	2.84144e+07	1.87635e+07	1.62889e+07
A0A4W6BXQ4	Spectrin beta chain	3.05481e+08	1.54774e+08	1.83425e+08	1.63461e+08	6.95358e+07	1.36859e+08	1.86139e+08	1.27904e+08
A0A4W6BXR1	EF-hand domain family, member D1	2.57397e+06	ND	870840	470688	198782	749150	ND	764866
A0A4W6BXS2	Large ribosomal subunit protein eL6 (60S ribosomal protein L6)	1.92082e+07	1.17524e+07	2.61337e+07	3.13574e+07	1.92316e+07	2.73583e+07	2.22843e+07	1.46293e+07
A0A4W6BXW2	SH3 domain-containing protein	398753	269024	231363	171431	107847	219538	169662	226353
A0A4W6BXW5	WD repeat-containing protein 81	551123	675800	633403	617715	566949	451596	806904	383853
A0A4W6BXX0	DENN domain-containing protein 11 (Protein LCHN)	ND	ND	ND	737793	ND	131936	ND	ND
A0A4W6BXY2	Plexin A1	6.23869e+06	5.62285e+06	3.16298e+06	4.34155e+06	6.7097e+06	4.25233e+06	3.94871e+06	4.49798e+06
A0A4W6BY18	Heterogeneous nuclear ribonucleoprotein K	1.7903e+06	1.40797e+06	2.98639e+06	3.16768e+06	ND	1.06476e+06	1.17605e+06	ND
A0A4W6BY28	CDGSH iron-sulfur domain-containing protein 2	ND	1.47274e+06	ND	ND	1.97318e+06	ND	ND	1.33939e+06
A0A4W6BY48	Neurensin-1	ND	ND	ND	1.01914e+06	1.71995e+06	571504	ND	485999
A0A4W6BY69	NAD(P) transhydrogenase, mitochondrial (EC 7.1.1.1) (Nicotinamide nucleotide transhydrogenase)	7.37363e+07	8.32045e+07	8.91648e+07	8.39843e+07	7.40064e+07	8.03252e+07	9.2398e+07	6.52161e+07
A0A4W6BY79	Eukaryotic translation initiation factor 5B (EC 3.6.5.3) (Translation initiation factor IF-2)	1.35989e+07	ND	ND	ND	ND	ND	1.10612e+07	ND
A0A4W6BYA4	Vesicle amine transport 1	1.37912e+07	1.16174e+07	9.02836e+06	1.34907e+07	1.01352e+07	1.16251e+07	7.63032e+06	9.69325e+06
A0A4W6BYC4	Acetyl-CoA acyltransferase 2	2.61117e+07	3.54905e+07	2.29299e+07	1.68024e+07	1.32872e+07	2.06353e+07	2.03496e+07	2.38154e+07
A0A4W6BYE0	Basigin	1.0871e+07	1.28956e+07	1.12038e+07	9.33142e+06	7.56371e+06	1.08832e+07	1.24968e+07	9.47151e+06
A0A4W6BYF8	Protein argonaute-1	ND	ND	1.44588e+06	ND	1.16384e+06	1.82615e+06	2.90534e+06	662217
A0A4W6BYG9	Abhydrolase domain containing 16A, phospholipase (Phosphatidylserine lipase ABHD16A)	2.64964e+06	2.92081e+06	4.40523e+06	3.91255e+06	3.42129e+06	3.27764e+06	3.33615e+06	2.83456e+06
A0A4W6BYH0	Ribosomal protein L15	9.98468e+06	ND	9.62926e+06	1.00071e+07	9.33249e+06	1.17956e+07	9.85786e+06	1.07664e+07
A0A4W6BYI1	E2 ubiquitin-conjugating enzyme (EC 2.3.2.23)	412491	292279	336677	138109	ND	329606	416395	441070
A0A4W6BYM3	MICOS complex subunit	2.93562e+06	4.53469e+06	3.64394e+06	1.90797e+06	2.73212e+06	4.4624e+06	6.02344e+06	3.80023e+06
A0A4W6BYP9	Programmed cell death protein 5	5.09027e+06	5.56201e+06	5.14104e+06	5.0417e+06	2.66584e+06	4.57145e+06	6.87066e+06	2.07661e+06
A0A4W6BYR7	Phosphodiesterase (EC 3.1.4.-)	348744	474435	802476	453931	ND	512917	138809	ND
A0A4W6BYT8	Si:dkeyp-27e10.3	787965	ND	777180	645402	ND	639054	303624	ND
A0A4W6BYY0	Phosducin-like	920122	823373	670078	592602	1.16195e+06	ND	654818	ND
A0A4W6BYZ0	ATP-binding cassette, sub-family E (OABP), member 1	ND	ND	3.92221e+06	4.92325e+06	5.18255e+06	2.05674e+06	4.55787e+06	ND
A0A4W6BYZ5	Prostaglandin G/H synthase 1 (EC 1.14.99.1) (Cyclooxygenase-1) (Prostaglandin H2 synthase 1) (Prostaglandin-endoperoxide synthase 1)	3.23682e+06	3.5306e+06	1.19949e+06	3.3619e+06	ND	3.75798e+06	3.5685e+06	2.54264e+06
A0A4W6BYZ7	26S proteasome non-ATPase regulatory subunit 5	2.48151e+06	2.35973e+06	1.31391e+06	3.44145e+06	1.46925e+06	886241	1.67555e+06	1.1975e+06
A0A4W6BZ03	MICOS complex subunit MIC13	1.11294e+07	1.345e+07	1.40814e+07	1.10808e+07	1.30548e+07	1.27696e+07	1.1647e+07	1.23198e+07
A0A4W6BZ05	Immunoglobulin subtype domain-containing protein	3.56527e+07	3.68853e+07	3.54129e+07	2.39627e+07	2.0063e+07	3.97795e+07	3.35418e+07	4.10197e+07
A0A4W6BZ07	Solute carrier family 25 member 1	379959	366623	555491	567966	ND	306434	578975	ND
A0A4W6BZ24	Splicing factor 3a, subunit 3	1.99745e+06	1.032e+06	1.68233e+06	919485	601638	1.25114e+06	ND	2.78388e+06
A0A4W6BZ26	CoA synthase	ND	546757	582834	992957	ND	307472	1.45404e+06	ND
A0A4W6BZ89	Keratin 18b	1.16777e+06	766093	1.14357e+06	626782	1.11548e+06	2.41552e+06	638396	1.53353e+06
A0A4W6BZ90	RING-type E3 ubiquitin transferase (EC 2.3.2.27)	516260	638929	970828	954474	827785	763937	672134	658999
A0A4W6BZ92	Dual specificity phosphatase 19b (Dual specificity protein phosphatase 19)	566616	ND	ND	ND	ND	847788	381243	ND
A0A4W6BZA4	Protein AMBP	8.57443e+06	8.91707e+06	8.1478e+06	2.61104e+06	1.38036e+07	7.03886e+06	ND	1.20788e+07
A0A4W6BZB5	Phosphatidylinositol 5-phosphate 4-kinase type-2 gamma (EC 2.7.1.149) (Phosphatidylinositol 5-phosphate 4-kinase type II gamma)	549478	887814	752694	466511	ND	839501	747120	634084
A0A4W6BZE4	ArfGAP with GTPase domain, ankyrin repeat and PH domain 2	260709	311621	519387	560546	598902	413560	547795	440793
A0A4W6BZH2	EARP complex and GARP complex interacting protein 1	459374	747210	760455	755649	ND	430540	748681	ND
A0A4W6BZI4	Zgc:63587	6.7233e+06	6.34924e+06	8.10797e+06	1.0084e+07	1.98183e+06	5.97072e+06	6.76262e+06	4.81002e+06
A0A4W6BZL1	Rho-associated protein kinase 1 (EC 2.7.11.1) (Rho-associated, coiled-coil-containing protein kinase 1) (Rho-associated, coiled-coil-containing protein kinase I) (p160 ROCK-1)	1.34872e+06	1.55218e+06	704623	1.74817e+06	813886	1.61691e+06	ND	ND
A0A4W6BZN0	Pre-mRNA-processing factor 19 (EC 2.3.2.27)	1.38305e+06	ND	ND	ND	ND	348877	ND	ND
A0A4W6BZN1	F-actin-capping protein subunit alpha	4.63881e+07	3.02377e+07	5.44165e+07	2.79201e+07	2.35625e+07	3.57355e+07	3.69609e+07	3.3944e+07
A0A4W6BZQ8	SH3 domain-binding protein 4	ND	ND	ND	1.81714e+06	ND	ND	ND	ND
A0A4W6BZS3	G protein-coupled receptor, class C, group 5, member Ba	1.48284e+07	ND	ND	6.38101e+06	ND	1.05926e+07	ND	ND
A0A4W6BZT3	Fructose-bisphosphate aldolase (EC 4.1.2.13)	9.55345e+06	7.23139e+06	7.91295e+06	7.97126e+06	9.22783e+06	1.25383e+07	7.37121e+06	9.71496e+06
A0A4W6BZV9	mitogen-activated protein kinase (EC 2.7.11.24)	335812	ND	ND	ND	ND	ND	ND	ND
A0A4W6BZX6	Adenosine kinase (AK) (EC 2.7.1.20) (Adenosine 5'-phosphotransferase)	68113.1	125981	101854	255264	ND	92325.6	265889	76269.6
A0A4W6C000	Ras-related protein Rab-3	2.05815e+07	2.13882e+07	2.09539e+07	1.13012e+07	1.31118e+07	2.20496e+07	1.943e+07	2.20034e+07
A0A4W6C020	Astrotactin 1 (Astrotactin-1 isoform X1)	2.14207e+06	1.81545e+06	2.58694e+06	3.68058e+06	3.252e+06	2.74713e+06	1.01093e+06	1.95286e+06
A0A4W6C031	Si:ch73-233f7.8	ND	ND	1.66062e+06	ND	343676	ND	ND	ND
A0A4W6C039	Nodal modulator	4.64322e+06	ND	ND	5.60566e+06	5.29018e+06	4.22804e+06	7.29084e+06	3.82255e+06
A0A4W6C042	Protein Z, vitamin K-dependent plasma glycoprotein a	4.23816e+07	3.6018e+07	4.81191e+07	4.33779e+07	3.69407e+07	4.43298e+07	5.08966e+07	5.02188e+07
A0A4W6C072	NADH dehydrogenase [ubiquinone] 1 alpha subcomplex subunit 8	ND	1.83388e+06	ND	ND	327568	ND	ND	ND
A0A4W6C075	Ras-related GTP-binding protein	ND	77727.5	ND	ND	ND	125169	ND	ND
A0A4W6C080	Microtubule-associated protein 1Aa	4.79063e+07	5.88875e+07	4.73361e+07	4.09108e+07	3.55255e+07	5.08186e+07	5.9239e+07	4.68937e+07
A0A4W6C085	Non-selective voltage-gated ion channel VDAC2	4.69001e+07	5.11489e+07	5.14704e+07	3.84225e+07	3.35161e+07	3.16681e+07	4.27385e+07	4.2696e+07
A0A4W6C088	Microtubule-associated protein 1B/S N-terminal domain-containing protein	9.02254e+07	1.0294e+08	8.28517e+07	7.59811e+07	4.39061e+07	8.22785e+07	1.07496e+08	7.45138e+07
A0A4W6C097	Catechol O-methyltransferase domain-containing protein 1 isoform X2 (Catechol-O-methyltransferase domain containing 1)	2.53605e+06	3.53583e+06	2.93543e+06	1.66293e+06	ND	2.03859e+06	2.94378e+06	1.63413e+06
A0A4W6C0B0	Plasminogen receptor (KT) isoform X1 (Plasminogen receptor, C-terminal lysine transmembrane protein)	ND	924811	ND	493223	1.77544e+06	ND	1.74829e+06	2.06603e+06
A0A4W6C0C8	Nucleoporin 205	717523	ND	ND	877069	2.7436e+06	1.80532e+06	1.39165e+06	ND
A0A4W6C0D1	RAB42, member RAS oncogene family a (Ras-related protein Rab-42a)	4.22579e+06	2.94526e+06	1.78723e+06	ND	1.56336e+06	947318	2.44939e+06	961150
A0A4W6C0D8	Complement C8 alpha chain (Complement component C8 alpha chain)	1.83647e+07	ND	ND	ND	6.36596e+06	6.10275e+06	ND	7.08343e+06
A0A4W6C0E8	CREB regulated transcription coactivator 3 (CREB-regulated transcription coactivator 3 isoform X2)	ND	ND	1.36412e+06	924587	ND	536108	672518	ND
A0A4W6C0I6	BCL2 like 13 (Bcl-2-like protein 13)	1.3898e+06	1.79231e+06	1.62636e+06	397256	658150	1.19395e+06	951188	1.29121e+06
A0A4W6C0J8	Propionyl-CoA carboxylase alpha chain, mitochondrial (EC 6.4.1.3) (Propanoyl-CoA:carbon dioxide ligase subunit alpha)	1.35003e+07	1.64703e+07	1.55031e+07	1.52806e+07	6.96859e+06	1.41922e+07	1.51322e+07	1.35378e+07
A0A4W6C0K6	Enoyl-CoA hydratase, mitochondrial (EC 4.2.1.17) (EC 5.3.3.8) (Enoyl-CoA hydratase 1) (Short-chain enoyl-CoA hydratase)	3.38668e+07	4.11863e+07	4.10099e+07	4.41985e+07	3.27723e+07	3.87136e+07	3.99862e+07	3.43716e+07
A0A4W6C0N5	small monomeric GTPase (EC 3.6.5.2)	2.61205e+07	2.64442e+07	2.33109e+07	2.04307e+07	3.08476e+07	2.20846e+07	2.3357e+07	2.49253e+07
A0A4W6C0P9	Sorting nexin	1.83936e+06	1.92797e+06	2.20368e+06	2.46261e+06	4.82656e+06	3.31668e+06	3.0955e+06	4.44427e+06
A0A4W6C0R8	Synaptic vesicle glycoprotein 2C	6.08472e+06	7.17032e+06	4.94135e+06	5.77878e+06	4.48154e+06	5.97566e+06	6.70174e+06	6.30017e+06
A0A4W6C0T7	Developmentally-regulated GTP-binding protein 1 (Translation factor GTPase DRG1)	1.31377e+06	1.05791e+06	1.16547e+06	1.22057e+06	ND	338058	1.79611e+06	831490
A0A4W6C0U0	Testis derived transcript (3 LIM domains)	1.76776e+06	887060	730210	918509	389217	1.12267e+06	ND	1.15754e+06
A0A4W6C0V4	1-phosphatidylinositol 4,5-bisphosphate phosphodiesterase (EC 3.1.4.11)	6.16189e+06	6.46861e+06	8.26812e+06	6.84267e+06	3.84222e+06	4.68449e+06	5.71088e+06	4.81755e+06
A0A4W6C0X8	Mannose-6-phosphate isomerase (EC 5.3.1.8)	1.65152e+07	1.84857e+07	1.76034e+07	1.37466e+07	1.41189e+07	1.87768e+07	1.94861e+07	1.98631e+07
A0A4W6C111	ADP-dependent glucokinase	228248	286413	ND	ND	ND	236062	253201	ND
A0A4W6C119	Thyroid hormone receptor associated protein 3a (Thyroid hormone receptor-associated protein 3 isoform X1)	1.73878e+07	3.23192e+07	3.54349e+07	3.87225e+07	4.11275e+07	3.12717e+07	1.21407e+07	2.153e+07
A0A4W6C145	Mannosyl-oligosaccharide glucosidase (EC 3.2.1.106)	7.12598e+06	7.71027e+06	8.85148e+06	9.31311e+06	1.07557e+07	9.72012e+06	8.0538e+06	9.16733e+06
A0A4W6C149	Large ribosomal subunit protein eL28 (60S ribosomal protein L28)	ND	ND	ND	ND	ND	ND	182482	ND
A0A4W6C155	Programmed cell death 4a	2.62706e+06	2.48289e+06	2.92683e+06	2.81908e+06	1.61192e+06	4.18946e+06	1.95941e+06	3.02511e+06
A0A4W6C183	Cysteine-rich protein 1	ND	ND	ND	ND	ND	7.96427e+06	ND	8.92212e+06
A0A4W6C188	Liprin-alpha-2 isoform X2 (PTPRF interacting protein alpha 2)	ND	ND	5.97986e+06	3.72647e+06	ND	6.90318e+06	6.1238e+06	ND
A0A4W6C191	Prostaglandin reductase 2 (EC 1.3.1.48) (15-oxoprostaglandin 13-reductase)	887860	1.39386e+06	2.11959e+06	2.06207e+06	ND	1.11742e+06	3.48514e+06	ND
A0A4W6C192	S-methyl-5'-thioadenosine phosphorylase (EC 2.4.2.28) (5'-methylthioadenosine phosphorylase) (MTA phosphorylase) (MTAP) (MTAPase)	8.25697e+06	1.05487e+07	9.12795e+06	7.62296e+06	7.63592e+06	6.73798e+06	4.38872e+06	868947
A0A4W6C1B0	Protein kinase C (EC 2.7.11.13)	2.42046e+06	1.71795e+06	1.97955e+06	1.73524e+06	1.13682e+06	1.48694e+06	ND	1.15397e+06
A0A4W6C1B4	Ig-like domain-containing protein	3.11347e+06	ND	ND	ND	1.53012e+06	ND	ND	2.4374e+06
A0A4W6C1B9	SEC7 domain-containing protein	717452	ND	493506	701543	492164	ND	ND	ND
A0A4W6C1E0	ATP synthase subunit alpha	6.57297e+08	8.55001e+08	8.75041e+08	6.7966e+08	4.20415e+08	5.80811e+08	7.29583e+08	5.07105e+08
A0A4W6C1E6	Centrosomal protein 170Ab	857388	985801	1.64599e+06	1.20986e+06	829306	1.66116e+06	1.34406e+06	1.06836e+06
A0A4W6C1F6	Glucosidase 2 subunit beta	2.25543e+06	1.84368e+06	1.48186e+06	1.38899e+06	1.03769e+06	2.40825e+06	1.30198e+06	2.48986e+06
A0A4W6C1G8	1,4-alpha-glucan branching enzyme (EC 2.4.1.18)	4.29486e+06	3.52853e+06	5.94805e+06	6.40241e+06	2.27739e+06	5.80031e+06	3.931e+06	4.23717e+06
A0A4W6C1H0	Vinculin (Metavinculin)	1.17131e+07	6.62485e+06	3.03342e+06	5.69155e+06	ND	4.67125e+06	4.67274e+06	7.84109e+06
A0A4W6C1H5	Uncharacterized protein	1.04278e+07	1.05342e+07	1.62266e+07	1.25446e+07	1.27607e+07	1.64396e+07	1.26919e+07	1.26099e+07
A0A4W6C1J1	Proteasome activator complex subunit 1 (Proteasome activator 28 subunit alpha)	1.22644e+07	1.59781e+07	ND	9.5707e+06	9.24227e+06	1.4971e+07	1.78288e+07	1.53003e+07
A0A4W6C1K5	MAP7 domain containing 1a (MAP7 domain-containing protein 1a isoform X1)	1.9203e+06	3.05169e+06	3.22387e+06	3.81568e+06	4.20104e+06	3.7633e+06	4.26791e+06	2.16661e+06
A0A4W6C1K8	Hemopexin	3.78331e+08	3.64255e+08	2.91143e+08	2.20017e+08	1.75559e+08	3.02153e+08	2.58195e+08	3.13383e+08
A0A4W6C1L1	IQ motif containing GTPase activating protein 1	233481	154906	ND	ND	ND	329661	ND	435909
A0A4W6C1N6	Reticulon	4.87345e+07	5.18555e+07	4.91505e+07	3.55603e+07	2.28973e+07	4.82995e+07	4.7897e+07	3.39652e+07
A0A4W6C1P2	F-box protein 41	1.01398e+06	424483	1.35366e+06	816256	ND	1.6069e+06	ND	ND
A0A4W6C1S5	Calcium-transporting ATPase (EC 7.2.2.10)	4.22605e+07	5.15775e+07	3.74958e+07	2.79215e+07	2.65375e+07	4.1575e+07	4.5375e+07	4.29124e+07
A0A4W6C1T7	SH3 domain-binding glutamic acid-rich-like protein 3	4.60434e+07	4.18049e+07	4.77528e+07	4.76442e+07	8.99216e+07	5.24269e+07	5.12766e+07	5.3855e+07
A0A4W6C1X8	Glutamate dehydrogenase 1, mitochondrial (EC 1.4.1.3)	589751	494302	489202	533375	28379	308889	522117	525319
A0A4W6C1Y4	Protein transport protein SEC23	ND	ND	ND	ND	ND	ND	ND	ND
A0A4W6C1Z7	Large ribosomal subunit protein uL15 (60S ribosomal protein L27a)	7.14689e+06	4.43317e+06	7.41959e+06	1.37382e+07	5.13711e+06	8.9139e+06	3.22775e+06	4.52516e+06
A0A4W6C216	Aquaporin 1a (Colton blood group), tandem duplicate 1	8.895e+07	5.82831e+07	3.60247e+07	1.94823e+07	1.80385e+07	4.98038e+07	4.49764e+07	5.18173e+07
A0A4W6C242	Cytochrome c	1.71821e+07	1.17799e+07	1.4901e+07	9.76934e+06	1.51145e+07	1.4763e+07	2.1826e+07	1.71742e+07
A0A4W6C276	Cytosolic Fe-S cluster assembly factor nubp1 (Nucleotide binding protein 1 (MinD homolog, E. coli))	1.75226e+06	1.40779e+06	ND	ND	ND	ND	ND	1.27679e+06
A0A4W6C279	Transferrin receptor protein 1	ND	ND	ND	ND	256410	366944	ND	384079
A0A4W6C2A2	5'-nucleotidase, cytosolic IIb	2.38022e+06	1.73395e+06	2.34936e+06	2.02826e+06	ND	1.74841e+06	2.96145e+06	622108
A0A4W6C2B2	Kinesin-like protein	320180	861970	ND	1.05909e+06	ND	ND	ND	ND
A0A4W6C2C0	Cytochrome c oxidase subunit 4	8.98614e+07	1.00898e+08	8.78965e+07	7.2215e+07	6.24625e+07	8.55292e+07	7.97717e+07	9.57147e+07
A0A4W6C2C8	Signal-induced proliferation-associated 1 like 1	3.00393e+06	2.13937e+06	2.53729e+06	1.82654e+06	ND	2.37244e+06	ND	ND
A0A4W6C2G1	Globin domain-containing protein	2.19567e+09	7.45411e+09	2.69925e+09	3.99107e+09	4.20848e+09	4.07197e+09	9.54343e+09	6.0359e+09
A0A4W6C2I3	Agrin	344881	203931	281940	806284	ND	ND	ND	ND
A0A4W6C2I4	Elongation factor 2	1.9585e+07	1.86284e+07	1.72969e+07	1.42961e+07	1.3001e+07	1.99032e+07	1.7097e+07	1.82816e+07
A0A4W6C2J3	Fumarylacetoacetate hydrolase domain containing 2A	1.57925e+07	1.75167e+07	1.83233e+07	1.08726e+07	7.05077e+06	1.05718e+07	1.18534e+07	9.51204e+06
A0A4W6C2J6	Dynein light chain roadblock	1.27811e+07	9.96845e+06	1.28507e+07	6.87756e+06	3.52323e+06	6.69444e+06	4.38297e+06	1.09661e+07
A0A4W6C2J8	Non-muscle cofilin 1-like	1.53058e+07	7.56212e+06	ND	9.96574e+06	ND	4.36071e+06	9.12969e+06	ND
A0A4W6C2P1	small monomeric GTPase (EC 3.6.5.2)	2.22799e+07	2.14213e+07	1.73921e+07	1.71233e+07	1.71255e+07	1.50124e+07	1.88354e+07	1.75495e+07
A0A4W6C2P7	Arylacetamide deacetylase	ND	2.43177e+06	1.41381e+06	2.79907e+06	3.768e+06	4.64666e+06	3.09372e+06	2.70677e+06
A0A4W6C2Q7	UPAR/Ly6 domain-containing protein	162755	442637	463929	361404	910599	460182	ND	910258
A0A4W6C2V2	UPAR/Ly6 domain-containing protein	9.15808e+06	1.79401e+06	ND	690535	ND	ND	ND	ND
A0A4W6C2X0	Globin domain-containing protein	ND	ND	ND	ND	1.53405e+09	ND	ND	ND
A0A4W6C2Y8	IQ motif and SEC7 domain-containing protein 3	ND	102979	ND	ND	335074	ND	ND	132123
A0A4W6C2Z0	Epoxide hydrolase (EC 3.3.2.9)	3.49448e+06	3.10703e+06	3.23225e+06	2.90039e+06	2.3079e+06	4.60825e+06	4.65048e+06	4.9597e+06
A0A4W6C314	Talin 2	9.83097e+06	1.19712e+07	1.08547e+07	9.0325e+06	7.29375e+06	1.09724e+07	1.09905e+07	1.05279e+07
A0A4W6C319	Importin 9	3.70593e+06	4.04687e+06	4.94254e+06	9.0283e+06	5.34327e+06	4.1096e+06	4.85282e+06	5.32714e+06
A0A4W6C331	Scavenger receptor class B, member 2c	7.31329e+06	1.00243e+07	6.59283e+06	9.90893e+06	8.45677e+06	1.24612e+07	8.90094e+06	6.75718e+06
A0A4W6C337	Limbic system-associated membrane protein isoform X1	2.05084e+07	1.82315e+07	2.05939e+07	2.14087e+07	2.24e+07	2.22205e+07	1.51893e+07	2.39304e+07
A0A4W6C338	Zgc:152830	1.24596e+07	1.41926e+07	1.42091e+07	1.31995e+07	5.49896e+06	1.39928e+07	1.36718e+07	1.18811e+07
A0A4W6C340	Nucleoporin 160	407449	476138	306349	152557	ND	559775	842340	515359
A0A4W6C345	Discs, largehomolog 1	1.00921e+07	1.18134e+07	1.2308e+07	2.24814e+07	3.19729e+06	9.99181e+06	1.36681e+07	6.40099e+06
A0A4W6C375	Teneurin transmembrane protein 1	615062	877496	1.17903e+06	1.97587e+06	1.2221e+06	1.25364e+06	ND	217672
A0A4W6C379	Sigma non-opioid intracellular receptor 1 (Sigma 1-type opioid receptor)	ND	2.31164e+06	ND	ND	3.80852e+06	ND	ND	2.7056e+06
A0A4W6C384	Thiosulfate sulfurtransferase like domain containing 1	1.25179e+06	618616	1.53256e+06	4.90408e+06	ND	1.13864e+06	ND	3.83849e+06
A0A4W6C395	High mobility group protein B2 (High mobility group protein 2)	561336	641921	ND	634662	ND	465663	ND	ND
A0A4W6C3B2	Delta-1-pyrroline-5-carboxylate synthase [Includes: Glutamate 5-kinase (GK) (EC 2.7.2.11) (Gamma-glutamyl kinase); Gamma-glutamyl phosphate reductase (GPR) (EC 1.2.1.41) (Glutamate-5-semialdehyde dehydrogenase) (Glutamyl-gamma-semialdehyde dehydrogenase)]	1.11163e+06	826238	1.638e+06	1.74642e+06	2.47957e+06	2.24652e+06	1.74432e+06	1.96391e+06
A0A4W6C3D0	ATP-dependent 6-phosphofructokinase (ATP-PFK) (Phosphofructokinase) (EC 2.7.1.11) (Phosphohexokinase)	3.74543e+07	4.84352e+07	5.22543e+07	5.20098e+07	4.46902e+07	4.5699e+07	6.09189e+07	3.75677e+07
A0A4W6C3D2	Hydroxypyruvate isomerase	680133	ND	ND	ND	ND	ND	ND	643098
A0A4W6C3E0	Uncharacterized protein	1.62636e+06	1.96934e+06	1.49993e+06	ND	ND	ND	ND	2.84172e+06
A0A4W6C3J1	Calponin-homology (CH) domain-containing protein	ND	ND	3.34191e+06	ND	2.55291e+06	3.80079e+06	655590	2.43776e+06
A0A4W6C3J5	Microtubule-associated protein 1Aa	1.1842e+07	1.42794e+07	1.43032e+07	1.53984e+07	9.98877e+06	1.47678e+07	9.73268e+06	1.20751e+07
A0A4W6C3K8	Choline transporter-like protein	2.52019e+06	2.04111e+06	ND	ND	2.10078e+06	907644	2.27672e+06	2.38737e+06
A0A4W6C3M3	Ubiquitin recognition factor in ER-associated degradation protein 1	6.432e+06	7.07144e+06	5.24398e+06	7.70402e+06	5.31932e+06	5.08394e+06	6.98928e+06	5.42658e+06
A0A4W6C3P9	Developmentally-regulated GTP-binding protein 2 (Translation factor GTPase DRG2)	4.56341e+06	4.06248e+06	4.7529e+06	3.07108e+06	ND	706478	4.44749e+06	ND
A0A4W6C3Q0	Protein lin-7 homolog	1.31594e+07	8.18585e+06	1.1272e+07	1.19382e+07	1.77715e+07	1.39638e+07	1.22254e+07	1.42584e+07
A0A4W6C3T1	Secretogranin II (Secretogranin-2)	ND	ND	ND	ND	ND	ND	ND	ND
A0A4W6C3T2	Sodium/potassium-transporting ATPase subunit beta	1.07379e+08	1.30299e+08	1.52918e+08	1.19346e+08	9.23069e+07	1.2297e+08	1.53696e+08	1.06577e+08
A0A4W6C3U1	Neurexin 3b	865576	1.75469e+06	1.35568e+06	1.94409e+06	3.52608e+06	992864	1.64193e+06	1.72753e+06
A0A4W6C3U5	Glypican-1	ND	1.30032e+06	1.48427e+06	1.38445e+06	ND	568948	ND	ND
A0A4W6C3V4	Small ribosomal subunit protein uS9 (40S ribosomal protein S16)	4.96459e+06	9.22006e+06	1.12897e+07	1.63975e+07	1.46239e+07	1.30439e+07	4.5454e+06	6.64453e+06
A0A4W6C3Z1	Eukaryotic peptide chain release factor subunit 1	1.37681e+06	1.10308e+06	1.05628e+06	1.54318e+06	909705	1.91859e+06	834515	1.43329e+06
A0A4W6C408	Vesicular inhibitory amino acid transporter (Solute carrier family 32 member 1) (Vesicular GABA transporter)	5.14488e+06	9.91446e+06	5.09046e+06	3.58191e+06	3.49665e+06	4.97753e+06	7.91717e+06	6.69919e+06
A0A4W6C412	Eukaryotic translation initiation factor 3 subunit F (eIF3f) (Eukaryotic translation initiation factor 3 subunit 5)	5.8827e+06	6.13769e+06	5.6121e+06	4.94653e+06	4.3903e+06	5.55096e+06	3.00597e+06	5.21897e+06
A0A4W6C424	PHD finger protein 24	1.28325e+07	1.13891e+07	1.05864e+07	8.4993e+06	5.71311e+06	1.13076e+07	1.15738e+07	8.07107e+06
A0A4W6C438	receptor protein-tyrosine kinase (EC 2.7.10.1)	1.59555e+06	3.76152e+06	1.48237e+06	2.69573e+06	2.5781e+06	2.99383e+06	2.62105e+06	2.23876e+06
A0A4W6C476	Serine protease 59, putative (Thymus-specific serine protease)	1.59438e+06	1.50703e+06	1.1649e+06	1.68329e+06	ND	1.3316e+06	1.36773e+06	1.33607e+06
A0A4W6C481	Rho guanine nucleotide exchange factor 9 (Collybistin) (Rac/Cdc42 guanine nucleotide exchange factor 9)	2.91825e+07	2.13658e+07	4.53654e+07	5.15743e+07	2.01659e+07	1.97733e+07	2.94477e+07	1.85334e+07
A0A4W6C486	guanylate cyclase (EC 4.6.1.2)	ND	ND	ND	ND	ND	1.21239e+06	1.85423e+06	ND
A0A4W6C487	Guanine nucleotide-binding protein G(s) subunit alpha (Adenylate cyclase-stimulating G alpha protein)	3.18092e+07	3.2587e+07	3.08318e+07	2.80409e+07	2.10202e+07	3.95886e+07	4.35012e+07	3.04162e+07
A0A4W6C497	guanylate cyclase (EC 4.6.1.2)	ND	ND	ND	ND	ND	417771	ND	ND
A0A4W6C4A0	NADH dehydrogenase [ubiquinone] 1 subunit C2	2.58448e+06	2.56386e+06	2.0361e+06	2.19022e+06	3.15207e+06	2.25338e+06	2.95494e+06	2.30194e+06
A0A4W6C4A1	Solute carrier family 25 member 3 (Phosphate carrier protein, mitochondrial) (Phosphate transport protein)	2.46891e+08	3.7101e+08	4.52418e+08	5.02438e+08	5.06164e+08	3.25834e+08	3.98124e+08	2.74614e+08
A0A4W6C4A3	Inositol hexakisphosphate and diphosphoinositol-pentakisphosphate kinase (EC 2.7.4.24)	49052.3	ND	ND	1.4669e+06	ND	ND	688280	ND
A0A4W6C4B1	Proteasome subunit alpha type	1.70321e+07	1.07368e+07	1.01724e+07	4.36821e+06	4.86333e+06	1.32013e+07	8.5999e+06	1.66736e+07
A0A4W6C4B5	Ubiquitin-conjugating enzyme E2 K (EC 2.3.2.23) (E2 ubiquitin-conjugating enzyme K) (Huntingtin-interacting protein 2) (Ubiquitin carrier protein) (Ubiquitin-conjugating enzyme E2-25 kDa) (Ubiquitin-protein ligase)	1.99677e+06	1.67759e+06	1.89356e+06	1.14117e+06	2.44182e+06	3.38178e+06	2.41965e+06	ND
A0A4W6C4C7	Ubiquitin-ribosomal protein eS31 fusion protein	8.72295e+07	4.85542e+07	5.66536e+07	3.46867e+07	2.91353e+07	6.31461e+07	6.76974e+07	4.22282e+07
A0A4W6C4D0	Junction plakoglobin a	3.31838e+06	2.06996e+06	2.24475e+06	1.81903e+06	2.13593e+06	3.49981e+06	2.96718e+06	3.6983e+06
A0A4W6C4E6	Septin	1.06166e+07	1.33531e+07	1.05227e+07	8.34899e+06	4.51789e+06	1.25341e+07	5.8941e+06	1.05481e+07
A0A4W6C4K1	BAI1-associated protein 3	ND	238611	ND	ND	ND	ND	707467	ND
A0A4W6C4K2	Guanine nucleotide-binding protein G(i) subunit alpha-1 (Adenylate cyclase-inhibiting G alpha protein)	2.9598e+07	2.74406e+07	3.10615e+07	2.70135e+07	2.36206e+07	2.67357e+07	2.95756e+07	2.9911e+07
A0A4W6C4L3	ATP synthase F(0) complex subunit e, mitochondrial	ND	ND	ND	ND	2.10011e+06	2.2056e+06	4.46139e+06	1.50029e+06
A0A4W6C4N6	26S proteasome regulatory subunit 4 (26S proteasome AAA-ATPase subunit RPT2) (Proteasome 26S subunit ATPase 1)	1.83573e+07	1.69695e+07	2.1965e+07	2.27058e+07	3.58726e+07	1.80615e+07	1.75249e+07	2.19764e+07
A0A4W6C4Q1	Properdin	2.24394e+06	2.48293e+06	2.76625e+06	1.3059e+06	1.19778e+06	1.62951e+06	37786.1	327018
A0A4W6C4Q5	Acyl carrier protein	674487	724686	780396	1.12018e+06	1.11919e+06	439910	2.45727e+06	509514
A0A4W6C4W6	Cytosolic non-specific dipeptidase (EC 3.4.13.18) (CNDP dipeptidase 2) (Threonyl dipeptidase)	6.39684e+06	7.05492e+06	5.35224e+06	5.1568e+06	4.09966e+06	6.5765e+06	6.3501e+06	6.48565e+06
A0A4W6C4X9	DnaJ homolog subfamily C member 11	ND	5.37867e+06	6.51234e+06	ND	ND	3.67092e+06	5.95343e+06	4.64067e+06
A0A4W6C4Y6	Amino acid transporter	ND	ND	ND	ND	ND	ND	624945	ND
A0A4W6C521	Trafficking protein particle complex subunit 12 (Tetratricopeptide repeat protein 15)	1.05542e+06	1.05748e+06	1.57353e+06	1.86631e+06	1.29328e+06	1.4334e+06	1.93345e+06	1.20583e+06
A0A4W6C526	Corticotropin-releasing factor-binding protein (CRF-BP) (CRF-binding protein) (Corticotropin-releasing hormone-binding protein)	720729	ND	ND	ND	ND	4.10823e+06	ND	ND
A0A4W6C532	Non-selective voltage-gated ion channel VDAC3	4.03034e+06	3.3217e+06	4.09315e+06	2.0657e+06	2.3208e+06	3.62978e+06	3.65106e+06	4.1261e+06
A0A4W6C542	AP-3 complex subunit beta	7.22678e+06	6.46865e+06	5.37831e+06	5.90521e+06	2.59494e+06	5.87619e+06	7.64637e+06	4.7417e+06
A0A4W6C547	Secretory carrier-associated membrane protein (Secretory carrier membrane protein)	5.39452e+06	5.37317e+06	4.7138e+06	3.83607e+06	3.98694e+06	5.18937e+06	4.8206e+06	6.1996e+06
A0A4W6C549	Dihydropyrimidinase like 2b (Dihydropyrimidinase-related protein 2b isoform X1)	5.58018e+08	6.00667e+08	6.39645e+08	6.44161e+08	3.4592e+08	5.61796e+08	5.29708e+08	5.07256e+08
A0A4W6C560	26S proteasome non-ATPase regulatory subunit 13 (26S proteasome regulatory subunit RPN9) (26S proteasome regulatory subunit S11) (26S proteasome regulatory subunit p40.5)	5.60674e+06	4.65089e+06	5.35138e+06	5.50693e+06	5.95326e+06	6.70289e+06	5.5368e+06	6.06873e+06
A0A4W6C568	Unc-13 homolog A (C. elegans)	2.37984e+06	2.68274e+06	2.65127e+06	2.4584e+06	2.83147e+06	3.08879e+06	2.15479e+06	2.59453e+06
A0A4W6C569	ATP synthase F(1) complex subunit delta, mitochondrial (ATP synthase F1 subunit delta) (F-ATPase delta subunit)	6.22058e+07	6.15879e+07	5.42903e+07	2.81421e+07	3.92666e+07	5.48754e+07	5.20392e+07	6.50035e+07
A0A4W6C589	NADH dehydrogenase [ubiquinone] 1 beta subcomplex subunit 3 (Complex I-B12) (NADH-ubiquinone oxidoreductase B12 subunit)	1.34063e+07	8.90685e+06	9.71222e+06	4.78995e+06	5.30563e+06	1.15227e+07	1.28915e+07	9.43889e+06
A0A4W6C594	Ras protein specific guanine nucleotide releasing factor 2	775657	610241	678104	333239	221967	977838	390169	896184
A0A4W6C5B0	Neurofibromin (Neurofibromatosis-related protein NF-1)	667865	1.10812e+06	1.46492e+06	904143	1.45801e+06	1.78417e+06	701379	826707
A0A4W6C5D4	Small ribosomal subunit protein uS8 (40S ribosomal protein S15a)	1.51989e+07	2.11738e+07	3.25425e+07	2.48815e+07	3.40672e+07	2.90664e+07	2.79881e+07	2.04838e+07
A0A4W6C5E1	Eukaryotic translation initiation factor 4E family member 1c	1.62962e+06	2.63372e+06	2.0699e+06	1.39405e+06	1.07812e+06	2.11817e+06	1.7112e+06	1.93696e+06
A0A4W6C5G1	Cathepsin D (EC 3.4.23.5)	1.6802e+07	1.40689e+07	1.50828e+07	1.32414e+07	1.5593e+07	1.68342e+07	1.48951e+07	2.01703e+07
A0A4W6C5G4	Dynactin subunit 5	1.45879e+06	999790	1.22022e+06	1.77781e+06	ND	ND	2.14914e+06	771799
A0A4W6C5H0	Arachidonate--CoA ligase (EC 6.2.1.15) (EC 6.2.1.3) (Long-chain-fatty-acid--CoA ligase)	1.75695e+07	1.60726e+07	1.54919e+07	1.22442e+07	1.75916e+07	1.53485e+07	1.30348e+07	1.31476e+07
A0A4W6C5I0	Hcy-binding domain-containing protein	ND	5.46624e+06	ND	4.08583e+06	2.8616e+06	ND	ND	6.69374e+06
A0A4W6C5K5	Laminin, gamma 1	4.71583e+06	4.18633e+06	5.24444e+06	4.81127e+06	5.19879e+06	5.2649e+06	4.47598e+06	5.00679e+06
A0A4W6C5L6	Nipsnap homolog 3A (C. elegans) (Protein NipSnap homolog 3A isoform X1)	5.7716e+06	6.40435e+06	5.68671e+06	6.14664e+06	2.62643e+06	ND	4.43414e+06	2.03305e+06
A0A4W6C5M2	Cell division cycle and apoptosis regulator protein 1	208363	ND	ND	ND	ND	ND	416910	ND
A0A4W6C5M4	Protein prune homolog 2 (BNIP2 motif-containing molecule at the C-terminal region 1)	3.06694e+06	3.27145e+06	3.22e+06	2.17968e+06	1.69278e+06	3.45102e+06	4.36251e+06	3.49601e+06
A0A4W6C5Q6	Nectin-2 isoform X1 (Si:ch73-22o12.1)	9.42575e+06	8.54086e+06	6.59442e+06	ND	4.46603e+06	9.70554e+06	ND	9.52682e+06
A0A4W6C5V5	Uncharacterized protein	ND	ND	54177.9	ND	ND	ND	45287.8	ND
A0A4W6C5V7	Neurofilament light chain b	1.57485e+08	1.74255e+08	1.65593e+08	1.80335e+08	1.31585e+08	1.58372e+08	2.61389e+08	1.75172e+08
A0A4W6C5W8	Synaptosomal-associated protein 47 (Synaptosomal-associated 47 kDa protein)	578359	453916	415486	365086	433555	762995	ND	797739
A0A4W6C5Y4	Retinoblastoma-binding protein 5	3.02563e+07	2.47904e+07	3.50464e+07	3.43752e+07	6.66414e+07	3.28061e+07	2.85117e+07	3.3602e+07
A0A4W6C604	Eukaryotic translation initiation factor 4B	2.46511e+07	2.57648e+07	2.84517e+07	2.61996e+07	2.91907e+07	2.6531e+07	2.81151e+07	2.75243e+07
A0A4W6C612	non-specific serine/threonine protein kinase (EC 2.7.11.1)	ND	ND	151253	186228	ND	ND	252522	ND
A0A4W6C651	Dynactin 3 (p22) (Dynactin subunit 3)	2.39294e+06	1.93444e+06	ND	1.95573e+06	1.80749e+06	2.59163e+06	3.27296e+06	2.95171e+06
A0A4W6C672	Glyoxylate reductase/hydroxypyruvate reductase	1.31047e+07	1.4019e+07	1.49573e+07	2.33438e+07	2.41874e+07	1.45541e+07	1.92959e+07	1.45679e+07
A0A4W6C674	NFU1 iron-sulfur cluster scaffold homolog, mitochondrial	1.66268e+06	2.18016e+06	2.41707e+06	1.8846e+06	1.49362e+06	1.99008e+06	2.00531e+06	1.39338e+06
A0A4W6C681	Synaptotagmin	4.34447e+07	4.69951e+07	5.71695e+07	4.07529e+07	4.14117e+07	5.02526e+07	5.20706e+07	4.03436e+07
A0A4W6C687	Dmx like 1	1.86631e+07	1.70139e+07	2.58765e+07	2.55318e+07	2.83944e+07	2.39442e+07	2.24644e+07	1.67819e+07
A0A4W6C6A0	Erythrocyte membrane protein band 4.1 like 1	883665	467687	657281	664629	ND	692670	653259	487187
A0A4W6C6A2	Dynein light chain	7.85795e+07	9.83692e+07	1.14639e+08	8.30299e+07	6.47524e+07	7.87943e+07	6.8142e+07	7.09797e+07
A0A4W6C6B5	CACN subunit beta associated regulatory protein	1.01976e+06	797761	1.26969e+06	691396	625284	1.22231e+06	ND	659878
A0A4W6C6C0	Zinc finger piccolo-type domain-containing protein	7.8682e+06	7.87927e+06	6.93936e+06	6.41014e+06	6.02487e+06	8.32978e+06	9.19412e+06	6.90966e+06
A0A4W6C6D5	Focal adhesion kinase 1 (EC 2.7.10.2) (Protein-tyrosine kinase 2) (pp125FAK)	393801	ND	425194	ND	427025	ND	603219	ND
A0A4W6C6F7	Si:ch211-198a12.6 (Zinc finger protein 883)	57135.8	ND	213924	ND	ND	168812	ND	40934.6
A0A4W6C6H0	Selenoprotein J	ND	229837	ND	314800	ND	ND	153181	ND
A0A4W6C6H8	Tryptophan 5-hydroxylase 2 (EC 1.14.16.4) (Tryptophan 5-monooxygenase 2)	1.92284e+06	ND	1.45557e+06	2.33205e+06	740099	2.08153e+06	2.02978e+06	648576
A0A4W6C6J7	Glycerol-3-phosphate dehydrogenase [NAD(+)] (EC 1.1.1.8)	494469	1.63204e+06	ND	2.56525e+06	ND	ND	463124	ND
A0A4W6C6J9	Cytochrome c oxidase subunit 5A, mitochondrial (Cytochrome c oxidase polypeptide Va)	2.60677e+07	2.7701e+07	3.00561e+07	2.57642e+07	2.02894e+07	1.97146e+07	2.50452e+07	3.44076e+07
A0A4W6C6L9	BCAS3 microtubule associated cell migration factor	4.36628e+06	4.42467e+06	5.77312e+06	4.90597e+06	2.12936e+06	4.42913e+06	6.47258e+06	4.34416e+06
A0A4W6C6P6	COP9 constitutive photomorphogenic homolog subunit 7A	4.88509e+06	4.24568e+06	4.12272e+06	2.65397e+06	4.11934e+06	4.72846e+06	6.27277e+06	6.19442e+06
A0A4W6C6R6	Ubiquitin carboxyl-terminal hydrolase (EC 3.4.19.12)	2.61329e+07	2.22663e+07	2.39983e+07	2.00936e+07	1.97001e+07	2.40865e+07	2.3421e+07	2.30727e+07
A0A4W6C6R9	Peptidyl-prolyl cis-trans isomerase (PPIase) (EC 5.2.1.8)	2.51705e+07	2.30991e+07	2.33421e+07	1.76592e+07	1.50778e+07	3.38538e+07	2.16208e+07	2.56198e+07
A0A4W6C6S0	Alpha-endosulfine	4.97979e+06	ND	5.12887e+06	4.79339e+06	5.71592e+06	7.00724e+06	8.94737e+06	9.3225e+06
A0A4W6C6U3	Serpin domain-containing protein	1.27025e+07	8.17887e+06	6.70373e+06	3.43493e+06	5.80767e+06	5.34883e+06	1.05064e+07	1.06027e+07
A0A4W6C6U7	Rab GTPase-activating protein 1 (GAP and centrosome-associated protein) (Rab6 GTPase-activating protein GAPCenA)	1.70382e+07	1.63726e+07	1.3286e+07	1.32153e+07	1.6671e+07	1.52227e+07	1.61021e+07	1.64356e+07
A0A4W6C6V8	Phosphatidylinositol-binding clathrin assembly protein	1.17615e+07	ND	1.02326e+07	ND	ND	ND	9.30156e+06	6.37614e+06
A0A4W6C6V9	Pigment epithelium-derived factor	1.50928e+07	1.68707e+07	1.01822e+07	1.11229e+07	1.46365e+07	1.69819e+07	1.64359e+07	1.28408e+07
A0A4W6C6X4	Tubulin beta chain	4.98437e+06	4.81711e+06	1.13837e+07	1.62083e+07	ND	3.14341e+06	1.99583e+07	ND
A0A4W6C6X7	Ubiquitin carboxyl-terminal hydrolase 7 (EC 3.4.19.12) (Deubiquitinating enzyme 7) (Ubiquitin thioesterase 7) (Ubiquitin-specific-processing protease 7)	9.11985e+06	1.04891e+07	1.1073e+07	1.04536e+07	9.93987e+06	1.00575e+07	9.1729e+06	8.08985e+06
A0A4W6C6Y2	Kinesin light chain	1.37793e+07	1.30243e+07	ND	2.15239e+07	2.60959e+07	1.65026e+07	ND	1.39915e+07
A0A4W6C705	Uncharacterized protein	1.9966e+06	2.89737e+06	1.42472e+06	ND	1.20419e+06	2.48317e+06	2.61133e+06	2.27342e+06
A0A4W6C721	ATP-binding cassette, sub-family B (MDR/TAP), member 4	2.52341e+06	2.76567e+06	2.94933e+06	1.8779e+06	2.37215e+06	1.96807e+06	2.56398e+06	2.02854e+06
A0A4W6C732	C1q domain-containing protein	ND	ND	ND	ND	ND	ND	ND	ND
A0A4W6C740	inorganic diphosphatase (EC 3.6.1.1)	2.61817e+06	2.47494e+06	ND	ND	ND	ND	ND	ND
A0A4W6C790	Neurofilament medium polypeptide (160 kDa neurofilament protein) (Neurofilament 3) (Neurofilament triplet M protein)	3.75143e+08	3.44924e+08	3.29918e+08	3.24462e+08	2.76937e+08	3.43139e+08	4.89625e+08	4.17144e+08
A0A4W6C7B5	Phosphoglycerate mutase (EC 5.4.2.11) (EC 5.4.2.4)	4.19929e+06	7.21925e+06	ND	6.89068e+06	ND	ND	2.05806e+06	1.36478e+06
A0A4W6C7E3	Elongation factor 1-beta (EC 6.1.1.20) (Phenylalanine--tRNA ligase beta subunit) (Phenylalanyl-tRNA synthetase beta subunit)	3.59576e+07	3.46104e+07	3.9761e+07	4.90196e+07	3.95483e+07	2.76362e+07	2.82462e+07	2.92534e+07
A0A4W6C7F5	Gephyrin (EC 2.10.1.1) (EC 2.7.7.75)	9.51819e+06	6.90719e+06	9.41648e+06	6.57817e+06	1.14744e+07	6.52652e+06	4.14428e+06	5.03535e+06
A0A4W6C7G7	Secretory carrier-associated membrane protein (Secretory carrier membrane protein)	1.5992e+06	ND	ND	ND	460172	1.07754e+06	ND	797363
A0A4W6C7H2	Brevican	1.20037e+07	1.44814e+07	1.08659e+07	1.79806e+07	1.58901e+07	1.15691e+07	1.70538e+07	1.30155e+07
A0A4W6C7I3	Protein phosphatase 1 regulatory subunit	ND	376025	472607	348954	ND	ND	547427	ND
A0A4W6C7K7	Guanine nucleotide-binding protein-like 1	672025	524902	889176	327632	1.01383e+06	612135	725325	1.33562e+06
A0A4W6C7L0	S-adenosylmethionine synthase (EC 2.5.1.6)	2.08981e+06	3.18601e+06	3.77603e+06	1.25661e+06	ND	738541	1.49411e+06	ND
A0A4W6C7Q3	plus-end-directed kinesin ATPase (EC 5.6.1.3)	3.61649e+06	3.33223e+06	2.55412e+06	2.07836e+06	2.20931e+06	2.69638e+06	2.19397e+06	2.66126e+06
A0A4W6C7Q7	Internexin neuronal intermediate filament protein, alpha b	8.25203e+07	1.207e+08	9.15583e+07	1.06811e+08	9.03227e+07	6.6809e+07	1.76275e+08	1.1076e+08
A0A4W6C7Q8	Transmembrane protein 266	134571	ND	276584	ND	ND	206794	180482	ND
A0A4W6C7S2	Erythrocyte membrane protein band 4.1 like 1	1.69109e+07	1.37745e+07	2.58112e+07	1.98208e+07	1.4604e+07	2.31748e+07	1.61268e+07	1.35261e+07
A0A4W6C7V3	Branched-chain-amino-acid aminotransferase (EC 2.6.1.42)	3.59668e+07	4.06651e+07	3.5779e+07	2.87723e+07	2.01323e+07	2.98107e+07	3.40016e+07	3.15828e+07
A0A4W6C7X5	NADH-cytochrome b5 reductase (EC 1.6.2.2)	2.47293e+07	2.14261e+07	2.04327e+07	2.22079e+07	2.22317e+07	2.22342e+07	2.68336e+07	2.55232e+07
A0A4W6C7Y2	Complement C1q tumor necrosis factor-related protein 1-like	3.37891e+06	ND	ND	ND	ND	ND	ND	ND
A0A4W6C850	Endophilin-B1 (SH3 domain-containing GRB2-like protein B1)	525950	ND	ND	231968	640752	ND	437239	ND
A0A4W6C851	Teneurin-4 (Protein Odd Oz/ten-m homolog 4) (Tenascin-M4) (Teneurin transmembrane protein 4)	ND	ND	ND	236821	ND	ND	ND	ND
A0A4W6C856	Mitochondrial potassium channel ATP-binding subunit (ATP-binding cassette sub-family B member 8, mitochondrial) (Mitochondrial sulfonylurea-receptor)	1.83829e+06	1.5741e+06	1.88866e+06	1.25789e+06	1.87989e+06	1.53169e+06	1.77793e+06	803887
A0A4W6C863	Si:dkeyp-74b6.2	1.46931e+07	1.6864e+07	8.12677e+06	1.31653e+07	1.74531e+07	1.89679e+07	2.33275e+07	1.89693e+07
A0A4W6C883	RAB3 GTPase activating protein subunit 2 (non-catalytic)	3.29015e+06	2.24927e+06	1.4241e+06	2.38178e+06	3.60393e+06	2.36408e+06	2.6375e+06	1.61756e+06
A0A4W6C889	Solute carrier family 12 member 6	1.14968e+06	1.34814e+06	1.42366e+06	1.23694e+06	3.71046e+06	2.26556e+06	1.46093e+06	1.88291e+06
A0A4W6C8A0	Importin subunit beta-1 (Karyopherin (importin) beta 1)	1.82831e+07	2.1134e+07	2.05781e+07	2.70909e+07	1.89244e+07	1.49597e+07	1.52097e+07	9.7061e+06
A0A4W6C8A2	Isoleucine--tRNA ligase, mitochondrial (EC 6.1.1.5) (Isoleucyl-tRNA synthetase)	5.51719e+06	4.8292e+06	4.67759e+06	3.09808e+06	2.11145e+06	4.32918e+06	5.65335e+06	3.72654e+06
A0A4W6C8F0	Glutamate decarboxylase 1 isoform X1 (Glutamate decarboxylase 1b)	3.22557e+07	3.50954e+07	3.96847e+07	4.0024e+07	4.16977e+07	3.21544e+07	3.58456e+07	3.44966e+07
A0A4W6C8F1	NADH dehydrogenase [ubiquinone] 1 beta subcomplex subunit 6 (Complex I-B17) (NADH-ubiquinone oxidoreductase B17 subunit)	7.90891e+06	6.7536e+06	ND	ND	ND	1.15348e+07	ND	ND
A0A4W6C8H8	RNA helicase (EC 3.6.4.13)	6.68029e+06	8.05274e+06	1.03262e+07	8.9693e+06	2.07941e+06	8.43715e+06	1.3446e+07	3.00545e+06
A0A4W6C8K2	Presequence protease, mitochondrial (Pitrilysin metalloproteinase 1)	5.13247e+06	5.82832e+06	7.26813e+06	7.27673e+06	1.60072e+06	4.29776e+06	5.50074e+06	2.47845e+06
A0A4W6C8L4	N-acylneuraminate cytidylyltransferase (EC 2.7.7.43)	760698	826419	1.23944e+06	792655	ND	ND	332845	ND
A0A4W6C8L5	O-acyltransferase like	225707	ND	169615	ND	ND	523880	ND	ND
A0A4W6C8L9	Heterogeneous nuclear ribonucleoprotein A/B	6.25843e+07	ND	5.99694e+07	1.17545e+08	1.10765e+08	1.06357e+08	ND	8.36097e+07
A0A4W6C8M0	Sarcosine dehydrogenase, mitochondrial (EC 1.5.8.3)	1.8975e+06	1.34313e+06	ND	1.24633e+06	1.16113e+06	1.74249e+06	ND	1.76872e+06
A0A4W6C8M6	long-chain-fatty-acid--CoA ligase (EC 6.2.1.3)	2.48807e+06	2.3644e+06	2.6449e+06	1.91322e+06	2.41083e+06	2.49293e+06	2.05468e+06	2.10272e+06
A0A4W6C8P2	fructose-2,6-bisphosphate 2-phosphatase (EC 3.1.3.46)	ND	ND	1.81032e+06	ND	ND	1.45949e+06	1.64513e+06	ND
A0A4W6C8R2	Leucine zipper and CTNNBIP1 domain containing	895058	ND	ND	ND	2.11883e+06	ND	921544	ND
A0A4W6C8Y2	Methyltransferase-like 26	4.95575e+06	4.38848e+06	4.31838e+06	2.50132e+06	5.2567e+06	3.66057e+06	4.69061e+06	4.57129e+06
A0A4W6C910	Ras-related protein Rap-1b (EC 3.6.5.2)	281104	733557	1.74622e+06	426065	ND	ND	147054	ND
A0A4W6C939	Oxysterol-binding protein	1.19007e+06	1.90143e+06	933451	3.21009e+06	ND	277949	745431	ND
A0A4W6C945	NAD(P)H oxidoreductase RTN4IP1, mitochondrial	ND	641874	ND	ND	754123	1.03175e+06	847407	1.26138e+06
A0A4W6C952	TBC1 domain family member 15 (GTPase-activating protein RAB7)	5.10605e+06	4.51054e+06	ND	ND	ND	1.51698e+06	4.51703e+06	1.92025e+06
A0A4W6C956	Small ribosomal subunit protein RACK1 (Guanine nucleotide-binding protein subunit beta-2-like 1) (Receptor of activated protein kinase C)	3.8954e+07	4.27418e+07	4.50609e+07	3.95554e+07	3.43959e+07	4.40826e+07	3.74789e+07	3.53302e+07
A0A4W6C977	creatine kinase (EC 2.7.3.2)	2.77573e+08	2.62757e+08	2.46805e+08	2.55479e+08	1.31188e+08	1.90279e+08	9.75148e+07	1.99479e+08
A0A4W6C987	Potassium voltage-gated channel, Shaw-related subfamily, member 3a	1.99361e+06	ND	2.76308e+06	2.36329e+06	ND	4.08436e+06	2.90253e+06	3.489e+06
A0A4W6C9B0	BAG family molecular chaperone regulator 5 (Bcl-2-associated athanogene 5)	373294	287572	ND	321208	ND	344480	ND	ND
A0A4W6C9C2	Golgi reassembly-stacking protein 2	848298	620164	556910	294012	682320	961348	572544	938786
A0A4W6C9C3	Glypican 5b (Glypican-5 isoform X3)	ND	63756.2	ND	99652.3	ND	ND	ND	ND
A0A4W6C9G0	Cadherin domain-containing protein	2.00155e+06	1.82226e+06	2.24027e+06	2.23821e+06	1.51915e+06	2.65392e+06	3.28227e+06	1.53813e+06
A0A4W6C9H4	Kinesin light chain	8.14728e+06	6.18008e+06	5.91014e+06	5.78519e+06	2.51233e+06	7.69254e+06	7.09721e+06	3.07564e+06
A0A4W6C9I3	Triokinase/FMN cyclase (EC 2.7.1.28) (EC 2.7.1.29) (EC 4.6.1.15) (Bifunctional ATP-dependent dihydroxyacetone kinase/FAD-AMP lyase (cyclizing))	8.58632e+06	8.76026e+06	9.09748e+06	1.12745e+07	7.83929e+06	5.84613e+06	7.54619e+06	4.50635e+06
A0A4W6C9P4	Glutamate receptor	3.89436e+07	6.72408e+07	5.16663e+07	6.37208e+07	6.28281e+07	7.29895e+07	7.9106e+07	4.43896e+07
A0A4W6C9Q3	Aminoacyl tRNA synthase complex-interacting multifunctional protein 1a (Aminoacyl tRNA synthetase complex interacting multifunctional protein 1a)	1.79794e+06	1.43588e+06	ND	421593	247139	1.90965e+06	2.21229e+06	1.35313e+06
A0A4W6C9Q5	3'-phosphoadenosine 5'-phosphosulfate synthase 1	400014	ND	331940	ND	222466	213461	ND	172437
A0A4W6C9Q9	Complexin-1	3.46584e+07	3.34141e+07	3.55511e+07	1.94854e+07	5.96412e+06	3.39107e+07	2.53452e+07	1.72653e+07
A0A4W6C9S2	Arsenite methyltransferase (EC 2.1.1.137)	252432	863975	312579	819891	ND	367990	443700	ND
A0A4W6C9V6	trypsin (EC 3.4.21.4)	8.02712e+07	1.16879e+08	7.85027e+07	6.47562e+07	6.90058e+07	9.45577e+07	7.46598e+07	1.02997e+08
A0A4W6C9Y3	Contactin associated protein 2b	5.31824e+06	4.8854e+06	4.02404e+06	6.06153e+06	4.19664e+06	4.68027e+06	5.85863e+06	3.45663e+06
A0A4W6C9Y9	Si:ch1073-303k11.2	5.92879e+06	9.55888e+06	7.89326e+06	1.02731e+07	1.50628e+07	6.70537e+06	1.1636e+07	3.6786e+06
A0A4W6C9Z0	Proteasome subunit alpha type	1.67113e+06	ND	ND	ND	ND	ND	3.13244e+06	ND
A0A4W6CA24	protein O-GlcNAcase (EC 3.2.1.169) (Beta-N-acetylhexosaminidase) (Beta-hexosaminidase)	4.01843e+06	5.15273e+06	4.53602e+06	5.74349e+06	ND	9.25938e+06	4.80748e+06	ND
A0A4W6CA91	Stathmin	2.29133e+07	1.20439e+07	9.91601e+06	6.99202e+06	8.69384e+06	1.43832e+07	2.1765e+07	2.19288e+07
A0A4W6CAA5	Endoribonuclease LACTB2 (Beta-lactamase-like protein 2)	1.00649e+06	1.25068e+06	732815	713243	ND	629746	781493	907848
A0A4W6CAA8	Stathmin	9.18929e+07	7.01436e+07	7.72252e+07	7.52458e+07	1.02027e+08	1.10777e+08	1.16718e+08	1.1354e+08
A0A4W6CAB3	AP complex subunit sigma	377241	280805	503979	287971	ND	ND	338627	ND
A0A4W6CAB4	Alanine aminotransferase 1 (EC 2.6.1.2) (Glutamate pyruvate transaminase 1) (Glutamic--alanine transaminase 1) (Glutamic--pyruvic transaminase 1)	5.91508e+06	5.90448e+06	5.06854e+06	6.07569e+06	6.09957e+06	4.34252e+06	5.36316e+06	6.03784e+06
A0A4W6CAC2	Acyl-CoA-binding domain-containing protein 7 isoform X2	3.32314e+07	3.36719e+07	3.24422e+07	2.64913e+07	7.27656e+06	2.5924e+07	2.14058e+07	1.38088e+07
A0A4W6CAE1	A kinase (PRKA) anchor protein 1b	2.13178e+08	1.6656e+08	2.79028e+08	2.55388e+08	6.47592e+08	2.33653e+08	1.6209e+08	1.76613e+08
A0A4W6CAF4	LLGL scribble cell polarity complex component 1	8.78833e+06	7.93027e+06	7.5924e+06	5.19101e+06	6.42684e+06	7.42908e+06	7.06857e+06	9.03037e+06
A0A4W6CAH2	Arf-GAP with GTPase, ANK repeat and PH domain-containing protein 3 (CRAM-associated GTPase) (Centaurin-gamma-3) (MR1-interacting protein)	1.01949e+07	9.04452e+06	1.25988e+07	1.05589e+07	7.60014e+06	9.81099e+06	1.10478e+07	7.86603e+06
A0A4W6CAI8	Tyrosine-protein phosphatase non-receptor type 23 (EC 3.1.3.48)	2.01882e+06	2.26376e+06	1.86698e+06	2.16205e+06	2.56628e+06	1.9379e+06	2.17887e+06	1.31014e+06
A0A4W6CAM2	Calsyntenin-3	848596	807637	948399	1.00388e+06	1.64399e+06	658036	1.12438e+06	996072
A0A4W6CAP6	Lysosome membrane protein 2 isoform X2	6.6038e+06	ND	3.2179e+06	2.9453e+06	2.34727e+06	4.88645e+06	ND	6.09293e+06
A0A4W6CAR4	Choline/ethanolaminephosphotransferase 1 (EC 2.7.8.1) (EC 2.7.8.2) (EC 2.7.8.22) (1-alkenyl-2-acylglycerol choline phosphotransferase)	1.91894e+06	ND	ND	882766	1.09414e+06	1.2595e+06	ND	1.13669e+06
A0A4W6CAT0	Cysteine--tRNA ligase, cytoplasmic (EC 6.1.1.16) (Cysteinyl-tRNA synthetase)	1.84089e+07	1.65159e+07	1.52236e+07	1.78479e+07	1.35858e+07	1.25244e+07	1.88072e+07	1.5494e+07
A0A4W6CAT8	Hydroxysteroid (17-beta) dehydrogenase 4	1.11907e+07	9.03654e+06	7.38227e+06	6.07176e+06	6.61729e+06	1.05314e+07	1.11769e+07	1.17009e+07
A0A4W6CAU8	Glycylpeptide N-tetradecanoyltransferase (EC 2.3.1.97)	4.71083e+06	6.5418e+06	4.56066e+06	6.91343e+06	6.78188e+06	7.02648e+06	6.93477e+06	5.6326e+06
A0A4W6CAV9	NACHT domain-containing protein	ND	ND	435029	300365	ND	ND	ND	ND
A0A4W6CAW7	ATP synthase membrane subunit DAPIT, mitochondrial (ATP synthase membrane subunit k)	2.94822e+06	3.02544e+06	5.92853e+06	7.8265e+06	ND	1.57296e+06	7.86776e+06	ND
A0A4W6CAY3	SH3 domain containing GRB2 like 2a, endophilin A1	8.67392e+07	9.36258e+07	9.05546e+07	7.20185e+07	6.80701e+07	9.12319e+07	9.09641e+07	8.57392e+07
A0A4W6CAZ8	Calcium regulated heat stable protein 1	3.23073e+06	4.67593e+06	4.06441e+06	4.08129e+06	2.84239e+06	3.67702e+06	4.07597e+06	4.42812e+06
A0A4W6CB13	EF-hand domain-containing protein	4.7438e+08	7.7259e+08	7.95022e+08	4.71359e+08	2.70719e+08	8.38343e+08	3.0948e+08	6.34428e+08
A0A4W6CB26	Nectin cell adhesion molecule 1	1.47678e+07	1.54407e+07	1.8927e+07	2.01968e+07	1.44401e+07	1.04712e+07	1.45977e+07	1.27608e+07
A0A4W6CB37	Valine--tRNA ligase (EC 6.1.1.9) (Valyl-tRNA synthetase)	5.60062e+06	5.11461e+06	3.86374e+06	5.60031e+06	3.60273e+06	5.42808e+06	3.97023e+06	4.0221e+06
A0A4W6CB41	CBP80/20-dependent translation initiation factor	1.24111e+06	467035	ND	1.43831e+06	ND	394062	513384	ND
A0A4W6CB57	NAD-dependent protein deacetylase sirtuin-3, mitochondrial (Sirtuin 3)	79322.4	402049	ND	166341	ND	ND	ND	ND
A0A4W6CB64	Protein flightless-1 homolog	9.39227e+06	7.54248e+06	9.41049e+06	1.11325e+07	1.52412e+07	1.10972e+07	1.07482e+07	9.43952e+06
A0A4W6CB67	Synaptotagmin III (Synaptotagmin-C)	ND	ND	ND	ND	ND	ND	ND	ND
A0A4W6CB87	Nidogen 1a	399532	853431	ND	805119	586391	1.24107e+06	ND	ND
A0A4W6CB91	RB1-inducible coiled-coil protein 1 (FAK family kinase-interacting protein of 200 kDa)	19541.9	ND	43922.7	ND	ND	ND	ND	ND
A0A4W6CBB0	3-hydroxyacyl-CoA dehydrogenase (EC 1.1.1.35)	7.28147e+06	6.71646e+06	5.76724e+06	6.2806e+06	7.9585e+06	1.18454e+06	5.56344e+06	733113
A0A4W6CBB3	Microtubule-associated protein RP/EB family member 1	2.32692e+07	2.36272e+07	2.57064e+07	2.40042e+07	1.43944e+07	2.34088e+07	2.05462e+07	2.17897e+07
A0A4W6CBC1	Calcium-transporting ATPase (EC 7.2.2.10)	3.68474e+06	2.47884e+06	1.65963e+06	1.37929e+06	1.54474e+06	2.74437e+06	2.34628e+06	3.74037e+06
A0A4W6CBD4	Myosin XVIIIAb	ND	ND	393243	611394	ND	ND	ND	ND
A0A4W6CBE8	Emerin	1.13676e+06	999937	2.25588e+06	1.96522e+06	ND	55106.3	849425	ND
A0A4W6CBF3	Tetraspanin 2a	3.2602e+07	2.40508e+07	1.98754e+07	1.86834e+07	1.47386e+07	2.91823e+07	1.95468e+07	3.87827e+07
A0A4W6CBF8	RNA helicase (EC 3.6.4.13) (DEAD box protein 6)	1.53266e+06	952248	991620	ND	ND	ND	1.34731e+06	ND
A0A4W6CBH4	Cysteine desulfurase (EC 2.8.1.7)	1.75095e+07	2.0875e+07	1.51036e+07	8.72832e+06	5.70602e+06	1.60193e+07	1.34207e+07	1.28173e+07
A0A4W6CBL6	Peroxisomal sarcosine oxidase (EC 1.5.3.1) (EC 1.5.3.7) (L-pipecolate oxidase) (L-pipecolic acid oxidase)	584659	ND	323269	ND	ND	302496	ND	ND
A0A4W6CBL7	Gamma-aminobutyric acid receptor-associated protein-like 2 (GABA(A) receptor-associated protein-like 2) (Golgi-associated ATPase enhancer of 16 kDa)	7.52968e+06	4.68548e+06	6.26654e+06	5.39341e+06	3.66535e+06	8.43581e+06	8.32346e+06	7.35148e+06
A0A4W6CBM0	non-specific serine/threonine protein kinase (EC 2.7.11.1)	4.12238e+06	3.56929e+06	4.24655e+06	2.35584e+06	684248	3.38956e+06	3.70123e+06	4.0744e+06
A0A4W6CBM7	Glutaredoxin-related protein 5, mitochondrial (Monothiol glutaredoxin-5)	3.16673e+06	1.48247e+06	2.12738e+06	1.92926e+06	ND	752639	1.06823e+06	ND
A0A4W6CBN5	Ankyrin repeat and MYND domain-containing protein 2	6.46884e+06	4.11485e+06	3.80632e+06	4.41317e+06	6.89549e+06	4.63249e+06	8.53459e+06	5.56242e+06
A0A4W6CBR0	Pyridoxal (pyridoxine, vitamin B6) phosphatase (Pyridoxal phosphate phosphatase)	7.65895e+07	8.47614e+07	8.81047e+07	8.26536e+07	1.05944e+08	8.8994e+07	7.1335e+07	6.51446e+07
A0A4W6CBR6	Guanine nucleotide binding protein (G protein) alpha v1	4.79896e+07	2.44519e+07	5.61508e+07	4.62108e+07	ND	5.39396e+07	ND	ND
A0A4W6CBR9	phosphopyruvate hydratase (EC 4.2.1.11) (2-phospho-D-glycerate hydro-lyase)	1.94972e+08	2.43765e+08	2.29787e+08	2.27947e+08	1.34825e+08	1.94765e+08	1.69036e+08	1.82643e+08
A0A4W6CBS8	phosphopyruvate hydratase (EC 4.2.1.11) (2-phospho-D-glycerate hydro-lyase)	4.55853e+06	4.42782e+06	2.9966e+06	ND	ND	336504	1.52242e+06	ND
A0A4W6CBT0	Small ArfGAP 1	3.5714e+06	2.11525e+06	2.30466e+06	2.08227e+06	1.60114e+06	3.7145e+06	2.15574e+06	2.98412e+06
A0A4W6CBV1	Adenylate cyclase activating polypeptide 1a	1.78586e+06	1.91433e+06	1.16338e+06	1.07115e+06	415234	851484	634928	337239
A0A4W6CBX0	Keratin 93	1.19752e+07	3.33972e+06	3.95927e+06	5.67215e+06	4.64258e+06	7.1891e+06	8.82104e+06	9.84539e+06
A0A4W6CBX7	Cell division control protein 42 homolog (EC 3.6.5.2)	676228	1.1503e+06	1.20604e+06	ND	ND	ND	ND	ND
A0A4W6CBY5	Storkhead box 1 (Storkhead-box protein 1 isoform X2)	ND	1.21826e+07	1.28993e+07	1.53091e+07	1.42836e+07	8.52389e+06	9.11261e+06	1.17444e+07
A0A4W6CC07	B30.2/SPRY domain-containing protein	4.00142e+07	4.02714e+07	3.91403e+07	3.09222e+07	1.44131e+07	2.4039e+07	2.70145e+07	2.15727e+07
A0A4W6CC08	Si:ch73-22o12.1	1.90914e+06	2.21212e+06	1.50026e+06	1.37065e+06	911324	2.58824e+06	3.03513e+06	3.27805e+06
A0A4W6CC10	Synaptogyrin 3	6.75087e+07	5.65866e+07	6.36801e+07	3.54835e+07	3.36901e+07	6.67856e+07	6.23957e+07	6.81268e+07
A0A4W6CC17	V-type proton ATPase subunit a	ND	1.57155e+06	1.77449e+06	ND	ND	ND	ND	1.20076e+06
A0A4W6CC22	aldehyde dehydrogenase (NAD(+)) (EC 1.2.1.3)	7.42714e+07	6.34113e+07	5.79746e+07	6.6449e+07	5.95776e+07	6.3313e+07	5.94163e+07	5.68929e+07
A0A4W6CC37	Large ribosomal subunit protein uL11 (60S ribosomal protein L12)	2.12199e+07	1.59161e+07	1.62462e+07	2.06693e+07	1.13708e+07	1.59917e+07	1.4362e+07	1.50129e+07
A0A4W6CC46	Phosphoglycerate mutase (EC 5.4.2.11) (EC 5.4.2.4)	1.09596e+08	1.23309e+08	1.32941e+08	9.59608e+07	5.60971e+07	8.24938e+07	1.28626e+08	6.40733e+07
A0A4W6CC70	Nuclear cap binding protein subunit 1	512720	463940	379294	ND	ND	193716	ND	ND
A0A4W6CC79	Iron-sulfur cluster assembly factor homolog	ND	292630	527326	ND	ND	ND	545467	ND
A0A4W6CC82	RING-type E3 ubiquitin transferase (EC 2.3.2.27)	404855	519749	ND	228399	520925	ND	ND	493909
A0A4W6CC91	Dynein light intermediate chain	7.2334e+06	6.87067e+06	5.72673e+06	5.04071e+06	3.41266e+06	6.27071e+06	5.84607e+06	7.07336e+06
A0A4W6CCD4	Proteasome subunit alpha type	2.76726e+07	2.80376e+07	2.68739e+07	2.4604e+07	2.27241e+07	2.12766e+07	3.02568e+07	2.81909e+07
A0A4W6CCH3	Oxytocin	7.98495e+06	ND	1.02419e+07	ND	ND	3.37822e+06	ND	ND
A0A4W6CCH8	Alpha-1-antitrypsin homolog	6.12313e+06	7.86819e+06	5.27037e+06	6.16418e+06	1.11384e+07	6.06732e+06	8.16812e+06	1.02416e+07
A0A4W6CCJ1	Protein disulfide-isomerase A4 (EC 5.3.4.1)	6.11979e+06	3.93802e+06	5.14843e+06	4.20461e+06	3.13817e+06	1.39643e+07	3.94802e+06	4.58638e+06
A0A4W6CCJ7	Neuron navigator 1 (Pore membrane and/or filament-interacting-like protein 3)	1.94821e+06	1.25679e+06	1.06205e+06	1.67532e+06	1.14509e+06	ND	1.68329e+06	ND
A0A4W6CCK7	AMP deaminase (EC 3.5.4.6)	8.93315e+06	1.26309e+07	1.1371e+07	8.398e+06	6.70852e+06	1.46166e+07	8.77472e+06	6.09014e+06
A0A4W6CCK9	Actin filament-associated protein 1-like 2	67973.5	62970.9	47145.6	64492.6	ND	30119	41925.3	ND
A0A4W6CCL1	Ras-related protein Rab-30	1.91663e+06	1.91343e+06	2.40675e+06	1.68193e+06	2.42277e+06	2.00627e+06	2.14051e+06	2.32605e+06
A0A4W6CCL4	[Pyruvate dehydrogenase [acetyl-transferring]]-phosphatase 1, mitochondrial (EC 3.1.3.43) (Protein phosphatase 2C) (Pyruvate dehydrogenase phosphatase catalytic subunit 1)	2.35604e+06	3.26604e+06	2.70625e+06	2.20947e+06	740023	1.71566e+06	2.14393e+06	2.14793e+06
A0A4W6CCM4	Synaptotagmin	3.11484e+07	3.4678e+07	2.4304e+07	2.49946e+07	2.87729e+07	3.39613e+07	4.43292e+07	3.7096e+07
A0A4W6CCP0	Pyrroline-5-carboxylate reductase (EC 1.5.1.2)	1.15462e+06	ND	ND	ND	ND	ND	ND	731835
A0A4W6CCS5	Piccolo presynaptic cytomatrix protein	3.5795e+06	3.4421e+06	7.36836e+06	5.03608e+06	4.13165e+06	6.67086e+06	4.29067e+06	3.48899e+06
A0A4W6CCS7	Copine-1 isoform X1 (RNA binding motif protein 12)	627797	2.26458e+06	ND	1.28801e+06	2.24987e+06	1.68162e+06	2.15932e+06	181292
A0A4W6CCT6	Large ribosomal subunit protein P2 (60S acidic ribosomal protein P2)	4.96096e+06	3.12951e+06	3.06197e+06	2.68403e+06	1.41937e+06	4.3172e+06	3.68288e+06	3.978e+06
A0A4W6CCT8	MAP7 domain containing 1b (MAP7 domain-containing protein 1 isoform X1) (MAP7 domain-containing protein 1 isoform X2) (MAP7 domain-containing protein 1 isoform X3)	ND	781348	1.13596e+06	1.14969e+06	442689	814796	1.57181e+06	528327
A0A4W6CCU2	Heterogeneous nuclear ribonucleoprotein M	ND	ND	1.96468e+06	ND	1.88341e+06	1.67737e+06	ND	1.92619e+06
A0A4W6CCX6	Teneurin-2 (Protein Odd Oz/ten-m homolog 2) (Tenascin-M2) (Teneurin transmembrane protein 2)	537747	493914	595528	521721	377203	567780	ND	432734
A0A4W6CCZ8	Synaptophysin like 2 (Synaptophysin-like protein 2b)	3.57674e+06	3.28197e+06	2.13307e+06	1.94003e+06	2.41414e+06	ND	2.73654e+06	2.68762e+06
A0A4W6CCZ9	Brain acid soluble protein 1 homolog	1.05434e+08	8.42298e+07	9.69698e+07	7.22679e+07	4.5164e+07	1.0305e+08	1.60535e+08	6.55311e+07
A0A4W6CD18	Geranylgeranyl pyrophosphate synthase (EC 2.5.1.1) (EC 2.5.1.10) (EC 2.5.1.29) ((2E,6E)-farnesyl diphosphate synthase) (Dimethylallyltranstransferase) (Farnesyl diphosphate synthase) (Farnesyltranstransferase) (Geranylgeranyl diphosphate synthase) (Geranyltranstransferase)	996436	ND	ND	ND	ND	423311	ND	ND
A0A4W6CD22	Si:dkeyp-77h1.4	1.47701e+08	2.00068e+08	1.58536e+08	1.46072e+08	8.88948e+07	1.17623e+08	1.63387e+08	1.20101e+08
A0A4W6CD33	C-type lectin domain containing 1	1.40509e+08	8.55732e+07	1.14613e+08	7.9268e+07	1.86389e+08	9.5323e+07	1.15977e+08	1.56842e+08
A0A4W6CD41	Aspartate aminotransferase (EC 2.6.1.1)	5.40383e+07	7.07821e+07	5.88618e+07	5.33011e+07	8.21405e+07	5.43842e+07	6.65073e+07	6.28464e+07
A0A4W6CD64	Protein O-GlcNAcase (EC 3.2.1.169) (Beta-N-acetylhexosaminidase) (Beta-hexosaminidase) (Meningioma-expressed antigen 5) (N-acetyl-beta-D-glucosaminidase) (N-acetyl-beta-glucosaminidase)	1.63274e+06	ND	2.23358e+06	1.83329e+06	3.1207e+06	2.67809e+06	2.26393e+06	3.1773e+06
A0A4W6CD86	Glycerol-3-phosphate dehydrogenase [NAD(+)] (EC 1.1.1.8)	1.85946e+06	2.69366e+06	1.28127e+06	ND	2.31813e+06	1.66286e+06	5.175e+06	3.74106e+06
A0A4W6CDB0	Myosin light chain, phosphorylatable, fast skeletal muscle a	1.43012e+07	3.34929e+07	1.47702e+06	4.97613e+07	4.52866e+06	475759	622910	975604
A0A4W6CDC0	Eukaryotic translation initiation factor 3 subunit I (eIF3i) (Eukaryotic translation initiation factor 3 subunit 2) (eIF-3-beta) (eIF3 p36)	2.94994e+06	3.40294e+06	2.85147e+06	1.75547e+06	3.89166e+06	4.25265e+06	5.23891e+06	4.48572e+06
A0A4W6CDD9	Annexin	7.07978e+06	9.68835e+06	7.47607e+06	8.44306e+06	7.84362e+06	6.78344e+06	8.70788e+06	8.86524e+06
A0A4W6CDH3	trypsin (EC 3.4.21.4)	1.92795e+06	ND	ND	ND	ND	ND	ND	2.89759e+06
A0A4W6CDJ4	Flotillin	1.30808e+07	1.54781e+07	1.11478e+07	1.36281e+07	1.12702e+07	1.86878e+07	1.73981e+07	1.28315e+07
A0A4W6CDK1	Ras protein specific guanine nucleotide releasing factor 1	1.88109e+06	621524	3.5964e+06	1.86274e+06	1.0942e+06	1.87349e+06	2.77173e+06	445771
A0A4W6CDK2	rRNA 2'-O-methyltransferase fibrillarin (Histone-glutamine methyltransferase)	5.22274e+06	ND	ND	ND	ND	150442	ND	262178
A0A4W6CDK6	Peroxisomal trans-2-enoyl-CoA reductase (EC 1.3.1.38)	ND	ND	2.0283e+06	1.80223e+06	3.80401e+06	ND	ND	ND
A0A4W6CDL4	PI-PLC X domain-containing protein 3 (Phosphatidylinositol-specific phospholipase C, X domain containing 3)	8.20427e+06	7.96049e+06	1.0068e+07	1.01097e+07	992601	2.94377e+06	7.03295e+06	647280
A0A4W6CDN1	Ubiquitin carboxyl-terminal hydrolase (EC 3.4.19.12)	1.9214e+07	1.63941e+07	1.71757e+07	1.61714e+07	9.39334e+06	1.47192e+07	1.3169e+07	1.49454e+07
A0A4W6CDP0	Endoplasmic reticulum protein 44	3.57498e+06	2.25717e+06	2.74298e+06	2.97489e+06	2.13737e+06	3.96907e+06	2.67432e+06	2.48209e+06
A0A4W6CDP6	Tectonin beta-propeller repeat containing 1	137966	ND	ND	ND	ND	ND	ND	ND
A0A4W6CDQ4	Serine/threonine-protein phosphatase (EC 3.1.3.16)	1.14944e+07	6.93897e+06	6.36589e+06	4.41724e+06	1.73104e+06	5.19683e+06	7.55862e+06	3.72471e+06
A0A4W6CDR8	G protein-coupled receptor 37 like 1	1.38995e+07	1.47966e+07	1.25555e+07	9.83279e+06	1.56356e+07	2.21647e+07	2.89641e+07	1.74586e+07
A0A4W6CDT0	Amyloid beta (A4) precursor-like protein 2	1.72126e+06	1.88801e+06	1.47021e+06	2.07434e+06	843066	1.6811e+06	ND	1.31371e+06
A0A4W6CDW5	RAVE complex protein Rav1 C-terminal domain-containing protein	5.47609e+06	5.63371e+06	5.41746e+06	2.81159e+06	2.50974e+06	5.89657e+06	4.77615e+06	4.67549e+06
A0A4W6CDX7	NHL repeat-containing protein 2	677898	425092	281415	875493	646345	840234	942962	683721
A0A4W6CDZ3	Heparin binding growth factor	ND	1.05457e+06	ND	ND	ND	763589	1.31434e+06	ND
A0A4W6CE06	Cysteine and glycine-rich protein 1 (Cysteine-rich protein 1)	2.16397e+07	1.87147e+07	1.83131e+07	1.7854e+07	1.42721e+07	2.20155e+07	2.29669e+07	1.84485e+07
A0A4W6CE14	Exocyst complex component	835904	893848	587939	ND	ND	727188	ND	539747
A0A4W6CE40	Iron-responsive element-binding protein 2	107811	48002.5	28022.8	128820	ND	51609.2	80301.7	ND
A0A4W6CE70	Secretogranin-3 (Secretogranin III)	1.97188e+06	837353	2.19975e+06	ND	ND	3.31838e+06	ND	1.71434e+06
A0A4W6CE76	Phosphoglycerate mutase (EC 5.4.2.11) (EC 5.4.2.4)	1.02181e+08	9.95857e+07	9.3432e+07	1.01773e+08	1.76898e+07	7.95224e+07	1.09546e+08	4.87256e+07
A0A4W6CE78	Complement C1q-like protein 4	3.24213e+08	7.56225e+07	3.31234e+06	2.05174e+07	587922	2.85914e+07	4.47143e+06	2.58329e+07
A0A4W6CE91	leucine--tRNA ligase (EC 6.1.1.4) (Leucyl-tRNA synthetase)	ND	80872.2	392569	ND	ND	196050	ND	ND
A0A4W6CEC6	Alpha-1-antitrypsin homolog	4.86775e+07	4.73564e+07	2.51376e+07	1.98715e+07	3.33432e+07	3.32677e+07	4.57664e+07	3.99419e+07
A0A4W6CEE2	MARCKS-like 1b (MARCKS-related protein 1-B)	3.04391e+07	1.97995e+07	2.2766e+07	1.40866e+07	6.65318e+06	2.64125e+07	3.70626e+07	1.93414e+07
A0A4W6CEE4	Protein-serine/threonine kinase (EC 2.7.11.-)	1.04779e+07	1.02651e+07	1.06663e+07	7.87017e+06	1.12842e+07	1.20481e+07	6.54914e+06	7.3658e+06
A0A4W6CEF2	Striatin	ND	1.5689e+06	ND	ND	1.46942e+06	2.2395e+06	ND	1.83529e+06
A0A4W6CEH1	Stress-activated protein kinase JNK (EC 2.7.11.24)	1.23716e+07	1.00482e+07	1.31543e+07	1.39847e+07	2.29541e+07	1.42927e+07	9.86734e+06	1.48349e+07
A0A4W6CEH5	non-specific serine/threonine protein kinase (EC 2.7.11.1)	2.0748e+07	1.99662e+07	2.25352e+07	2.66223e+07	2.11492e+07	2.16453e+07	1.66284e+07	1.63759e+07
A0A4W6CEL4	small monomeric GTPase (EC 3.6.5.2)	5.32165e+07	4.43692e+07	4.08017e+07	4.60324e+07	4.5359e+07	3.88856e+07	4.14506e+07	4.74583e+07
A0A4W6CEM7	Mitochondrial-processing peptidase subunit alpha (Alpha-MPP) (Inactive zinc metalloprotease alpha)	77080.4	116995	448719	166798	ND	ND	26276.9	ND
A0A4W6CEN8	Phosphofurin acidic cluster sorting protein 2	6.7756e+06	6.95445e+06	9.35117e+06	7.63755e+06	7.4115e+06	7.0642e+06	8.1606e+06	7.00383e+06
A0A4W6CET3	Glial fibrillary acidic protein	2.45158e+08	2.55343e+08	2.28703e+08	2.432e+08	2.33956e+08	1.95304e+08	4.674e+08	2.3363e+08
A0A4W6CET9	LysM and putative peptidoglycan-binding domain-containing protein 2	ND	ND	ND	ND	ND	ND	ND	ND
A0A4W6CEU1	Succinyl-CoA:3-ketoacid-coenzyme A transferase (EC 2.8.3.5)	7.25341e+06	6.96562e+06	6.48556e+06	6.36839e+06	4.47175e+06	7.27317e+06	6.94478e+06	6.78375e+06
A0A4W6CEU7	Cytoplasmic FMR1-interacting protein	3.73764e+07	3.72839e+07	3.99682e+07	4.05728e+07	3.53142e+07	3.16082e+07	2.99777e+07	2.81485e+07
A0A4W6CEV1	Heterogeneous nuclear ribonucleoprotein U like 1	5.66667e+06	3.39424e+06	6.12424e+06	2.85197e+06	3.55473e+06	5.93113e+06	5.262e+06	4.89063e+06
A0A4W6CEV8	Tropomodulin 2	3.19911e+06	2.97651e+06	2.29e+06	2.07567e+06	3.00955e+06	4.15094e+06	3.16066e+06	3.5137e+06
A0A4W6CEW8	WD repeat-containing protein 44	ND	1.60466e+06	ND	1.63472e+06	2.6762e+06	ND	2.12343e+06	1.51514e+06
A0A4W6CEY3	Ferroptosis suppressor protein 1 (Apoptosis-inducing factor homologous mitochondrion-associated inducer of death) (p53-responsive gene 3 protein)	2.09933e+06	2.12527e+06	2.64237e+06	2.80415e+06	ND	ND	2.96619e+06	2.72415e+06
A0A4W6CEZ7	Visinin-like protein 1	9.3432e+07	9.7951e+07	1.3065e+08	8.2437e+07	8.42755e+07	1.01956e+08	8.0373e+07	8.93357e+07
A0A4W6CF23	Spermidine synthase (EC 2.5.1.16) (Putrescine aminopropyltransferase)	1.14287e+07	1.1653e+07	1.04701e+07	1.0866e+07	1.83031e+07	1.36589e+07	1.01883e+07	1.17273e+07
A0A4W6CF24	T-complex protein 1 subunit epsilon (CCT-epsilon)	7.48173e+06	7.5431e+06	1.13665e+07	1.11231e+07	1.47567e+07	9.68958e+06	8.28969e+06	9.75961e+06
A0A4W6CF27	Parvalbumin	ND	ND	ND	ND	ND	310982	438480	ND
A0A4W6CF37	Sorting nexin-3	ND	ND	ND	ND	3.15908e+06	261600	ND	1.67439e+06
A0A4W6CF77	Exocyst complex component 1 (Exocyst complex component Sec3)	ND	376518	373084	ND	986210	503965	549592	ND
A0A4W6CFA7	Cold shock domain-containing protein E1	1.50444e+06	1.58513e+06	3.51425e+06	1.4112e+06	ND	ND	2.57779e+06	ND
A0A4W6CFB0	Ig-like domain-containing protein	3.65649e+07	3.66708e+07	3.29901e+07	3.23341e+07	2.99949e+07	3.18274e+07	3.60527e+07	4.07383e+07
A0A4W6CFB9	Calsyntenin-1	ND	226838	ND	ND	ND	ND	ND	ND
A0A4W6CFC6	Peroxiredoxin-like 2A (Peroxiredoxin-like 2 activated in M-CSF stimulated monocytes) (Redox-regulatory protein FAM213A)	236547	368703	ND	ND	ND	ND	235989	ND
A0A4W6CFC8	Sestrin 1 (Sestrin-1 isoform X2)	841938	616229	744163	1.25529e+06	ND	114691	737339	ND
A0A4W6CFD9	ADP-ribosylation factor	3.12323e+06	3.33796e+06	ND	ND	ND	ND	3.96215e+06	ND
A0A4W6CFE9	LBH domain-containing protein	775866	948913	2.5586e+06	891796	ND	ND	745609	ND
A0A4W6CFF1	E3 ubiquitin-protein ligase NEDD4-like (EC 2.3.2.26) (HECT-type E3 ubiquitin transferase NED4L)	ND	ND	ND	ND	949069	ND	ND	884974
A0A4W6CFF6	PDZ domain-containing protein	1.03466e+06	836723	804489	1.21622e+06	1.34816e+06	ND	1.06692e+06	1.10112e+06
A0A4W6CFG5	AFG3-like AAA ATPase 2 (AFG3-like protein 2 isoform X1)	3.746e+07	3.92897e+07	4.21836e+07	4.17745e+07	2.75133e+07	3.65058e+07	4.46107e+07	3.49365e+07
A0A4W6CFI7	26S proteasome non-ATPase regulatory subunit 8 (26S proteasome regulatory subunit RPN12)	7.20232e+06	7.01615e+06	8.60246e+06	5.37695e+06	7.6586e+06	7.6703e+06	6.20103e+06	6.84209e+06
A0A4W6CFJ0	EF-hand domain-containing protein	3.69051e+06	1.03041e+07	6.76807e+06	6.63263e+06	ND	ND	2.05209e+06	3.58038e+06
A0A4W6CFJ2	asparagine--tRNA ligase (EC 6.1.1.22)	1.18925e+06	ND	1.17535e+06	ND	816223	1.38863e+06	1.32355e+06	1.28655e+06
A0A4W6CFK0	PTPRF interacting protein alpha 3	1.09851e+07	8.50155e+06	1.21408e+07	9.0981e+06	4.53677e+06	1.41722e+07	8.98753e+06	9.62396e+06
A0A4W6CFK2	Cell division protein kinase 5	1.53299e+07	1.19985e+07	1.58232e+07	1.6732e+07	1.18739e+07	1.53802e+07	1.28391e+07	1.44957e+07
A0A4W6CFK3	Semaphorin-1A	1.67377e+07	1.23976e+07	1.47898e+07	1.43315e+07	1.80054e+07	1.49564e+07	1.14664e+07	9.53248e+06
A0A4W6CFK6	Phosphatase and actin regulator 4	ND	ND	ND	ND	ND	669155	ND	ND
A0A4W6CFM8	Mimecan (Osteoglycin)	171512	732811	325437	437484	ND	ND	400970	ND
A0A4W6CFQ6	Putative monooxygenase p33MONOX	213007	295501	ND	ND	ND	368374	254190	241995
A0A4W6CFS3	Sorting nexin-1	2.2833e+06	1.7277e+06	2.16054e+06	1.60889e+06	2.09953e+06	2.20062e+06	1.60434e+06	1.86567e+06
A0A4W6CFW6	2-oxoisovalerate dehydrogenase subunit alpha (EC 1.2.4.4) (Branched-chain alpha-keto acid dehydrogenase E1 component alpha chain)	8.62189e+06	1.10881e+07	1.03934e+07	1.13155e+07	9.7275e+06	1.08409e+07	1.03573e+07	1.17015e+07
A0A4W6CG10	Non-selective voltage-gated ion channel VDAC3	7.35896e+07	7.52328e+07	9.99286e+07	5.82409e+07	5.49188e+07	5.79237e+07	8.55312e+07	7.1349e+07
A0A4W6CG11	Glial fibrillary acidic protein	9.1696e+06	3.53469e+06	1.77772e+07	1.53611e+07	6.16308e+07	7.1151e+06	3.49619e+06	2.75625e+06
A0A4W6CG24	UV excision repair protein RAD23	243410	154299	180881	157451	ND	ND	103296	ND
A0A4W6CG28	Non-selective voltage-gated ion channel VDAC3	5.71841e+06	5.3441e+06	3.59118e+06	1.805e+06	3.51547e+06	3.46523e+06	4.2793e+06	4.24423e+06
A0A4W6CG38	RAB39B, member RAS oncogene family (Ras-related protein Rab-39B)	4.98932e+06	4.51571e+06	7.22142e+06	5.21187e+06	5.8648e+06	4.02804e+06	5.02671e+06	2.73495e+06
A0A4W6CG46	Immunoglobulin superfamily member 3	6.70185e+06	6.49787e+06	6.63488e+06	7.15944e+06	4.33298e+06	5.98742e+06	6.02809e+06	4.31953e+06
A0A4W6CG49	Nucleobindin-1	342136	584572	779085	524402	51167.1	584282	489662	ND
A0A4W6CG56	Electron transfer flavoprotein subunit alpha (Alpha-ETF)	2.11893e+07	2.86859e+07	3.00158e+07	2.38949e+07	1.88059e+07	2.71675e+07	3.01471e+07	2.36605e+07
A0A4W6CG61	Glutamate receptor, ionotropic, AMPA 1a	4.06232e+06	6.15577e+06	6.0649e+06	1.72273e+06	1.95275e+06	6.33973e+06	4.18605e+06	4.79031e+06
A0A4W6CG63	Receptor expression-enhancing protein	ND	ND	1.93367e+06	581648	ND	1.5292e+06	926301	ND
A0A4W6CG92	Neuropilin	1.13588e+06	ND	ND	ND	1.34607e+06	ND	1.64783e+06	ND
A0A4W6CGA6	Wiskott-Aldrich syndrome protein family member (WASP family protein member)	1.11448e+07	1.27071e+07	1.16295e+07	1.14801e+07	9.22768e+06	1.16357e+07	1.03739e+07	8.45309e+06
A0A4W6CGA8	Cohesin subunit SA (SCC3 homolog) (Stromal antigen)	103074	114184	198522	181945	ND	156231	122158	ND
A0A4W6CGB3	RAVE complex protein Rav1 C-terminal domain-containing protein	1.29917e+07	1.84159e+07	1.8356e+07	1.66259e+07	1.36313e+07	1.73321e+07	1.7768e+07	1.17064e+07
A0A4W6CGF1	Serine incorporator 2	95149.8	87196.6	ND	ND	ND	144727	ND	264828
A0A4W6CGH8	Solute carrier family 25 member 1 (Tricarboxylate transport protein B, mitochondrial)	1.73075e+06	1.63635e+06	1.65067e+06	1.11364e+06	393440	1.25383e+06	1.37304e+06	523606
A0A4W6CGH9	Hyperpolarization activated cyclic nucleotide gated potassium channel 1	ND	ND	ND	ND	ND	ND	532297	ND
A0A4W6CGJ4	Diacylglycerol kinase (DAG kinase) (EC 2.7.1.107)	6.24405e+06	6.05804e+06	7.54731e+06	4.56992e+06	3.72206e+06	6.23592e+06	4.84295e+06	3.93508e+06
A0A4W6CGN7	Eukaryotic translation initiation factor 3 subunit M (eIF3m)	760162	ND	161920	ND	529010	1.0961e+06	ND	679856
A0A4W6CGV8	Triosephosphate isomerase (EC 5.3.1.1)	2.67264e+08	2.87249e+08	2.65306e+08	2.81507e+08	2.50641e+08	1.99967e+08	2.40327e+08	2.55935e+08
A0A4W6CH07	Calcium-transporting ATPase (EC 7.2.2.10)	2.28517e+08	2.75144e+08	2.20027e+08	1.68487e+08	9.68476e+07	2.12337e+08	2.21571e+08	1.65399e+08
A0A4W6CH17	Ubiquitin-conjugating enzyme E2 variant 2	2.48085e+07	2.06898e+07	2.55447e+07	2.54502e+07	2.6731e+07	2.27041e+07	2.9431e+07	2.57464e+07
A0A4W6CH28	Armadillo repeat-containing protein 1	1.01893e+06	262411	435860	147576	ND	361639	411024	189717
A0A4W6CH62	NACHT domain-containing protein	2.76532e+07	3.25342e+07	2.17207e+07	2.55017e+07	1.15887e+07	2.1422e+07	2.83723e+07	1.74965e+07
A0A4W6CH63	calcium/calmodulin-dependent protein kinase (EC 2.7.11.17)	1.16104e+07	1.07494e+07	1.07089e+07	1.07526e+07	5.70868e+06	1.12475e+07	8.65117e+06	9.10402e+06
A0A4W6CHC6	phosphopyruvate hydratase (EC 4.2.1.11) (2-phospho-D-glycerate hydro-lyase)	9.2274e+08	1.14895e+09	1.01131e+09	8.65022e+08	4.76962e+08	6.74487e+08	7.67249e+08	6.8857e+08
A0A4W6CHH3	Heterogeneous nuclear ribonucleoprotein U (Scaffold-attachment factor A)	8.37713e+06	5.98099e+06	1.38818e+07	8.58261e+06	1.10802e+07	1.17187e+07	8.09018e+06	7.38663e+06
A0A4W6CHI8	ASPSCR1 tether for SLC2A4, UBX domain containing (Tether containing UBX domain for GLUT4)	1.3515e+06	1.22006e+06	1.08841e+06	612267	73900.5	1.16843e+06	1.16682e+06	903706
A0A4W6CHK1	Spectrin beta chain	5.12536e+07	2.00123e+07	1.85749e+07	2.00296e+07	7.77162e+06	1.59468e+07	2.36171e+07	1.78432e+07
A0A4W6CHQ5	ATP synthase subunit b	4.30381e+07	5.7587e+07	4.85798e+07	4.25543e+07	4.75887e+07	3.51085e+07	4.74523e+07	3.89627e+07
A0A4W6CHU4	Alpha-adducin (Erythrocyte adducin subunit alpha)	3.80354e+07	3.85479e+07	3.8605e+07	2.90739e+07	2.25402e+07	4.3138e+07	4.44112e+07	3.43275e+07
A0A4W6CHU8	Si:ch211-215k15.4	1.34949e+06	304447	241178	ND	176917	ND	ND	311111
A0A4W6CHV3	Saccharopine dehydrogenase-like oxidoreductase	616549	622518	803915	1.57493e+06	ND	510457	1.01899e+06	ND
A0A4W6CHW0	NEDD8-activating enzyme E1 regulatory subunit	2.53102e+06	2.46216e+06	3.09372e+06	2.84539e+06	2.29534e+06	2.44858e+06	2.12642e+06	2.35896e+06
A0A4W6CHY7	Multifunctional fusion protein [Includes: Synaptosomal-associated protein 25 (SNAP-25); Synaptosomal-associated protein]	2.04807e+08	1.82344e+08	1.70235e+08	1.13623e+08	1.06489e+08	1.71488e+08	2.42265e+08	1.70921e+08
A0A4W6CI20	sphingomyelin phosphodiesterase (EC 3.1.4.12)	700881	714113	752057	326923	184560	ND	563347	406722
A0A4W6CI21	LIM and SH3 domain protein 1	841694	756910	561705	583071	837222	730978	846241	1.0062e+06
A0A4W6CI25	ATP synthase subunit alpha	1.6083e+07	2.37761e+07	3.89051e+07	1.95991e+07	ND	1.11772e+06	2.10419e+07	ND
A0A4W6CI39	Aldehyde dehydrogenase	6.78069e+06	6.78178e+06	8.00995e+06	8.47035e+06	1.46033e+07	7.35706e+06	1.05558e+07	8.32248e+06
A0A4W6CI42	Aldehyde dehydrogenase	8.96048e+06	ND	ND	ND	ND	2.23394e+07	7.84558e+06	1.67163e+07
A0A4W6CI56	Methylthioribose-1-phosphate isomerase (M1Pi) (MTR-1-P isomerase) (EC 5.3.1.23) (S-methyl-5-thioribose-1-phosphate isomerase) (Translation initiation factor eIF-2B subunit alpha/beta/delta-like protein)	8.8649e+06	4.9818e+06	7.03096e+06	4.37751e+06	2.99708e+06	8.8839e+06	6.9773e+06	9.1624e+06
A0A4W6CI87	Arylformamidase	ND	1.98468e+06	ND	2.91965e+06	3.12696e+06	2.33882e+06	ND	3.30933e+06
A0A4W6CI88	Coronin	1.40321e+07	1.01546e+07	8.3831e+06	7.18698e+06	7.36168e+06	1.30393e+07	1.03782e+07	1.18282e+07
A0A4W6CIC5	Calcium channel, voltage-dependent, alpha 2/delta subunit 2a	9.83119e+06	9.18876e+06	1.11692e+07	1.70216e+07	1.53737e+07	1.26438e+07	1.02968e+07	8.34186e+06
A0A4W6CIC8	Myosin-binding protein H (H-protein)	8.36133e+06	8.78723e+06	ND	1.2937e+07	ND	ND	ND	ND
A0A4W6CID0	KH-type splicing regulatory protein	903927	ND	1.05433e+06	1.21573e+06	ND	763988	424902	523403
A0A4W6CID2	Synaptotagmin	ND	ND	3.29209e+07	ND	3.64688e+07	2.92336e+07	2.18027e+07	ND
A0A4W6CIG0	UDP-glucuronosyltransferase (EC 2.4.1.17)	1.66655e+06	2.49411e+06	1.68644e+06	1.37884e+06	903303	1.3519e+06	1.80635e+06	2.14138e+06
A0A4W6CIG5	HEAT repeat-containing protein 5B	834118	904424	1.03286e+06	875566	ND	630451	1.13359e+06	ND
A0A4W6CIH7	Small nuclear ribonucleoprotein Sm D3 (Sm-D3) (snRNP core protein D3)	563548	664414	570599	314617	ND	95284.4	709050	130440
A0A4W6CIH9	Rab-like protein 3	ND	3.13931e+07	3.40217e+07	ND	3.50194e+07	3.38632e+07	3.46469e+07	3.80442e+07
A0A4W6CII6	VWFA domain-containing protein	ND	ND	ND	1.86377e+06	5.43531e+06	2.94096e+06	ND	ND
A0A4W6CIJ4	ArfGAP with SH3 domain, ankyrin repeat and PH domain 1a	706862	655498	1.09399e+06	944350	ND	853527	803279	528580
A0A4W6CIM4	Calcium channel, voltage-dependent, alpha 2/delta subunit 2a	3.05184e+06	1.85241e+06	2.3323e+06	1.29255e+06	ND	2.30927e+06	ND	881531
A0A4W6CIP8	Putative protein-lysine deacylase ABHD14B (Alpha/beta hydrolase domain-containing protein 14B)	1.19136e+06	1.33287e+06	396795	707649	410261	1.28474e+06	1.90833e+06	1.27335e+06
A0A4W6CIT1	Rab7a interacting mon1-ccz1 complex subunit 1	1.2973e+06	1.72673e+06	874084	1.66318e+06	ND	1.71978e+06	2.29272e+06	ND
A0A4W6CIT4	Transportin-2	2.0485e+07	1.6943e+07	1.78808e+07	2.31996e+07	1.82061e+07	1.80224e+07	1.83025e+07	1.50689e+07
A0A4W6CIT8	ADP-ribosylation factor GTPase-activating protein 2 (Zinc finger protein 289)	ND	ND	ND	ND	ND	ND	400578	ND
A0A4W6CIU6	Fibronectin type-III domain-containing protein	7.43506e+06	5.38416e+06	ND	4.92316e+06	ND	2.10527e+06	ND	ND
A0A4W6CIW0	Ras-related protein Rab-14 (EC 3.6.5.2)	5.35143e+06	4.39408e+06	3.36044e+06	3.90164e+06	3.24775e+06	4.594e+06	4.52444e+06	5.02198e+06
A0A4W6CJ25	Potassium voltage-gated channel subfamily A member 2 (Voltage-gated potassium channel subunit Kv1.2)	4.90636e+06	4.90759e+06	3.74804e+06	4.08586e+06	2.08054e+06	2.15094e+06	3.22896e+06	1.06112e+06
A0A4W6CJ29	TBC1 domain family, member 10b	671494	919571	1.18376e+06	658265	ND	947314	1.4457e+06	992161
A0A4W6CJ30	Adenosylhomocysteinase-like 1 (S-adenosylhomocysteine hydrolase-like protein 1 isoform X1)	9.07859e+06	1.12126e+07	8.8284e+06	9.07694e+06	8.22058e+06	1.04302e+07	1.14291e+07	1.28086e+07
A0A4W6CJ32	TAR DNA-binding protein 43	3.6504e+06	3.06237e+06	6.19722e+06	4.2485e+06	1.00621e+06	2.33286e+06	5.86546e+06	574917
A0A4W6CJ40	Protein transport protein Sec61 subunit beta	62643.1	252499	283184	411915	354623	187291	1.35558e+06	ND
A0A4W6CJ63	Guanine nucleotide-binding protein subunit gamma	ND	ND	2.31286e+06	ND	ND	976423	ND	403903
A0A4W6CJ78	glutathione transferase (EC 2.5.1.18) (GST class-mu)	2.79349e+07	2.53368e+07	2.15293e+07	3.04708e+07	3.87007e+07	2.32235e+07	3.1698e+07	2.84204e+07
A0A4W6CJ89	Isocitrate dehydrogenase [NADP] (EC 1.1.1.42)	1.54234e+08	1.86576e+08	1.90075e+08	1.54655e+08	1.19499e+08	1.48536e+08	1.53124e+08	1.49572e+08
A0A4W6CJA6	Kinesin-like protein	1.63034e+07	1.64413e+07	1.48619e+07	1.70372e+07	1.29684e+07	1.45693e+07	1.59194e+07	1.54867e+07
A0A4W6CJB5	Transporter	2.04893e+07	2.54903e+07	2.58611e+07	2.79939e+07	2.19745e+07	2.46873e+07	2.45014e+07	2.04845e+07
A0A4W6CJC0	NADH dehydrogenase [ubiquinone] 1 alpha subcomplex subunit 7 (Complex I-B14.5a) (NADH-ubiquinone oxidoreductase subunit B14.5a)	9.57682e+06	1.09481e+07	8.79619e+06	5.94375e+06	8.25958e+06	1.14651e+07	9.60331e+06	9.11314e+06
A0A4W6CJC8	Activator of 90 kDa heat shock protein ATPase homolog 1	1.67515e+07	1.67958e+07	1.88202e+07	2.0513e+07	1.54956e+07	1.73479e+07	2.52214e+07	2.39735e+07
A0A4W6CJF4	EH domain containing 2 (EH domain-containing protein 2b isoform X2)	1.60174e+06	1.78632e+06	1.75663e+06	2.36853e+06	2.05462e+06	2.72403e+06	2.27867e+06	3.79536e+06
A0A4W6CJI4	Membrane-associated progesterone receptor component 2 (Progesterone receptor membrane component 2)	1.22658e+07	1.23742e+07	1.33413e+07	9.45146e+06	1.22335e+07	1.25356e+07	1.27942e+07	1.47787e+07
A0A4W6CJK0	Protein MEMO1 (Mediator of ErbB2-driven cell motility 1)	908496	813845	668703	510173	262047	608682	725320	647851
A0A4W6CJL2	N-ethylmaleimide-sensitive factor attachment protein, alpha b	4.11568e+06	3.85575e+06	3.97574e+06	8.02754e+06	ND	7.71327e+06	3.91327e+06	ND
A0A4W6CJS0	Alpha-synuclein	2.34641e+08	1.99864e+08	2.33595e+08	2.53944e+08	2.47461e+08	2.87874e+08	1.62575e+08	1.81649e+08
A0A4W6CJS2	Phosphatidylinositol-3-phosphatase SAC1-B isoform X1 (SAC1 like phosphatidylinositide phosphatase b)	2.56638e+06	3.58015e+06	ND	ND	4.74639e+06	1.82512e+06	ND	ND
A0A4W6CJX1	Annexin	5.94511e+06	5.20591e+06	3.69311e+06	2.33044e+06	2.61397e+06	6.92971e+06	2.98409e+06	5.9563e+06
A0A4W6CJY0	Endothelial differentiation-related factor 1	ND	ND	7.70811e+06	ND	ND	782097	584254	619064
A0A4W6CK65	choline-phosphate cytidylyltransferase (EC 2.7.7.15)	2.96546e+06	ND	ND	ND	ND	1.20244e+06	ND	871456
A0A4W6CK69	Adenylate kinase isoenzyme 1 (AK 1) (EC 2.7.4.3) (EC 2.7.4.6) (ATP-AMP transphosphorylase 1) (ATP:AMP phosphotransferase) (Adenylate monophosphate kinase) (Myokinase)	9.87968e+07	9.44904e+07	8.46703e+07	1.17006e+08	8.00132e+07	6.90759e+07	8.57502e+07	8.36346e+07
A0A4W6CK85	Staphylococcal nuclease domain-containing protein (EC 3.1.31.1)	4.29796e+07	3.77293e+07	3.53869e+07	3.43032e+07	2.15569e+07	5.01929e+07	3.92173e+07	4.09479e+07
A0A4W6CKA4	Asparagine synthetase [glutamine-hydrolyzing] (EC 6.3.5.4)	194558	134679	240733	245940	ND	200258	ND	ND
A0A4W6CKG7	Acetylserotonin O-methyltransferase (EC 2.1.1.4) (Hydroxyindole O-methyltransferase)	4.8593e+06	4.13432e+06	3.98111e+06	2.64141e+06	2.65325e+06	3.27412e+06	4.15091e+06	4.73292e+06
A0A4W6CKH3	DDB1- and CUL4-associated factor 7 (WD repeat-containing protein 68) (WD repeat-containing protein An11 homolog)	4.12671e+06	3.51258e+06	5.16152e+06	6.39973e+06	2.5573e+06	1.51267e+06	2.87063e+06	1.0954e+06
A0A4W6CKK2	Carboxymethylenebutenolidase homolog	5.14708e+06	5.30338e+06	4.4865e+06	1.83953e+06	3.91214e+06	3.37507e+06	6.26946e+06	5.93706e+06
A0A4W6CKK6	Small glutamine-rich tetratricopeptide repeat-containing protein beta (Beta-SGT)	ND	4.98853e+06	ND	ND	ND	3.69177e+06	4.60414e+06	2.41243e+06
A0A4W6CKP7	Ig-like domain-containing protein	ND	3.87129e+06	1.20592e+06	ND	9.81727e+06	3.20757e+06	7.18838e+06	3.22498e+06
A0A4W6CKS7	STE20-related kinase adapter protein alpha (STE20-related adapter protein)	800519	701455	680777	541026	531671	836549	ND	737556
A0A4W6CKT0	Ig-like domain-containing protein	3.96636e+06	2.27108e+06	1.54393e+06	325436	527919	2.24299e+06	3.44785e+06	3.24379e+06
A0A4W6CKU7	Selenoprotein J	613884	1.37908e+06	422152	2.12505e+06	2.03273e+06	873758	899930	684762
A0A4W6CKV5	Superkiller complex protein 8 (WD repeat-containing protein 61)	383237	ND	ND	ND	1.9872e+06	995784	454129	801360
A0A4W6CKW5	Myomesin-1 (Myomesin family member 1)	976973	ND	ND	ND	ND	ND	ND	ND
A0A4W6CKX4	Neuronal migration protein doublecortin	2.54352e+07	2.67977e+07	3.20784e+07	3.78069e+07	2.00245e+07	2.9935e+07	2.64099e+07	1.90344e+07
A0A4W6CKX5	Cellular retinoic acid-binding protein 1 (Cellular retinoic acid-binding protein I)	5.17483e+07	6.78662e+07	6.6582e+07	4.69848e+07	5.1398e+07	4.58411e+07	8.93601e+07	9.40634e+07
A0A4W6CKX7	Ubiquinol-cytochrome c reductase, complex III subunit XI	3.76972e+06	3.14526e+06	4.42969e+06	1.08083e+07	5.59278e+06	2.23602e+06	6.93883e+06	1.75533e+06
A0A4W6CL16	Calsequestrin	ND	1.25775e+07	ND	2.31672e+07	ND	ND	ND	ND
A0A4W6CL42	PurE domain-containing protein	4.34856e+06	3.31884e+06	4.24957e+06	4.98306e+06	5.23062e+06	1.23119e+06	3.53928e+06	1.5161e+06
A0A4W6CL71	GTP-binding protein REM 2	2.36419e+07	2.35979e+07	2.57301e+07	1.8457e+07	2.15725e+07	2.88619e+07	2.3723e+07	2.32683e+07
A0A4W6CL88	Zwilling A	2.06584e+07	1.91174e+07	1.41144e+07	2.26523e+07	2.45977e+07	1.50346e+07	3.10267e+07	1.52328e+07
A0A4W6CLA0	Trimeric autotransporter adhesin YadA-like head domain-containing protein	8.9258e+07	6.28821e+07	4.78078e+07	7.37156e+07	6.00841e+07	4.88851e+07	1.05705e+08	4.27371e+07
A0A4W6CLA5	Phosphatidylinositol-3,4,5-trisphosphate-dependent Rac exchange factor 1	826538	635324	1.17599e+06	709984	783152	914182	1.10207e+06	861692
A0A4W6CLA7	Myosin, light chain 12, genome duplicate 1	1.24594e+06	667741	631450	ND	ND	652109	877772	382487
A0A4W6CLC4	Cytochrome c oxidase subunit NDUFA4	2.57622e+06	1.58211e+06	2.21584e+06	1.27022e+06	4.51215e+06	3.82608e+06	1.95495e+06	3.13997e+06
A0A4W6CLE1	non-specific serine/threonine protein kinase (EC 2.7.11.1)	3.34066e+06	3.27807e+06	4.77301e+06	ND	ND	5.15272e+06	4.51746e+06	3.60331e+06
A0A4W6CLE2	RNA methyltransferase (EC 2.1.1.-)	ND	33322.1	51340.4	ND	ND	ND	ND	ND
A0A4W6CLI2	Glycoprotein M6Bb	9.78171e+07	9.46092e+07	6.87246e+07	6.84713e+07	8.35821e+07	1.06651e+08	8.20695e+07	8.66361e+07
A0A4W6CLI5	Regulator of G protein signaling 20	ND	ND	206412	66807.4	ND	143576	ND	ND
A0A4W6CLJ3	Vitamin K-dependent protein C (EC 3.4.21.69) (Anticoagulant protein C) (Autoprothrombin IIA) (Blood coagulation factor XIV)	2.41023e+06	2.1618e+06	1.82929e+06	1.29212e+06	822414	1.35119e+06	1.03881e+06	1.93381e+06
A0A4W6CLM4	Migration and invasion enhancer 1	ND	3.24978e+06	ND	ND	ND	ND	ND	1.5673e+06
A0A4W6CLN1	Dual specificity mitogen-activated protein kinase kinase 2 (EC 2.7.12.2) (ERK activator kinase 2) (MAPK/ERK kinase 2)	1.01044e+07	9.87372e+06	1.16432e+07	1.30301e+07	1.21961e+07	8.99093e+06	9.39151e+06	6.15857e+06
A0A4W6CLN2	Deubiquitinating protein VCPIP1 (EC 3.4.19.12) (Valosin-containing protein p97/p47 complex-interacting protein 1) (Valosin-containing protein p97/p47 complex-interacting protein p135)	359405	260289	339728	414292	ND	449729	432234	335252
A0A4W6CLQ1	Ephexin-1 (Neuronal guanine nucleotide exchange factor)	1.54899e+06	565069	1.6604e+06	833435	692596	1.6834e+06	392500	835039
A0A4W6CLS3	Geranylgeranyl transferase type-2 subunit alpha (EC 2.5.1.60) (Geranylgeranyl transferase type II subunit alpha)	6.25922e+06	8.74871e+06	6.42816e+06	5.77962e+06	4.96589e+06	7.89147e+06	5.7014e+06	8.021e+06
A0A4W6CLS7	Ubiquitin-fold modifier-conjugating enzyme 1	ND	ND	2.4107e+07	ND	ND	ND	ND	ND
A0A4W6CLY1	Family with sequence similarity 91 member A1	3.42733e+06	7.48322e+06	6.94868e+06	6.79558e+06	4.69045e+06	5.26886e+06	6.84696e+06	3.09072e+06
A0A4W6CLY2	Endoplasmic reticulum metallopeptidase 1	ND	1.18134e+06	ND	ND	669272	ND	669669	1.21888e+06
A0A4W6CLZ3	small monomeric GTPase (EC 3.6.5.2)	2.65207e+07	4.30935e+07	2.47792e+07	2.81473e+07	5.92885e+07	3.63104e+07	4.76555e+07	4.99277e+07
A0A4W6CLZ5	BRO1 domain-containing protein BROX (BRO1 domain- and CAAX motif-containing protein)	ND	675029	ND	476251	464772	ND	939174	2.16228e+06
A0A4W6CM21	Acid ceramidase (EC 3.5.1.23)	937458	ND	347033	ND	ND	583325	184506	595770
A0A4W6CM37	Anion exchange protein	1.99344e+07	7.11446e+07	2.01602e+07	3.86708e+07	5.08756e+07	4.16164e+07	9.89925e+07	6.5376e+07
A0A4W6CMA0	Ubiquitin-conjugating enzyme E2Nb	2.45691e+07	2.10254e+07	2.44094e+07	1.6068e+07	9.9355e+06	1.56461e+07	1.91251e+07	1.62823e+07
A0A4W6CMA5	Family with sequence similarity 49 member Ba	1.81309e+06	1.30969e+06	ND	ND	ND	ND	ND	ND
A0A4W6CMC4	Alpha-2-macroglobulin isoform X1	3.16886e+07	3.35897e+07	2.8448e+07	3.65347e+07	3.14858e+07	2.93065e+07	3.20284e+07	3.25745e+07
A0A4W6CMD8	Prohibitin-2	3.7717e+06	3.00361e+06	2.91439e+06	2.02547e+06	2.75875e+06	2.95961e+06	3.72674e+06	3.46688e+06
A0A4W6CMF6	Ankyrin repeat domain 29 (Ankyrin repeat domain-containing protein 29 isoform X1)	362789	637486	ND	307550	153932	323425	470560	296426
A0A4W6CMH2	RAB GTPase activating protein 1 like	1.68322e+06	1.35643e+06	2.01788e+06	1.40132e+06	962633	1.69535e+06	1.80376e+06	2.11598e+06
A0A4W6CMI3	Sugar phosphate phosphatase (EC 2.1.1.-) (EC 3.1.3.-)	2.93882e+06	2.82206e+06	2.32247e+06	2.33533e+06	1.26032e+06	2.13763e+06	2.40908e+06	2.09231e+06
A0A4W6CMJ7	Acid-sensing (proton-gated) ion channel 2 (Acid-sensing ion channel 2 isoform X1)	935794	1.526e+06	1.40849e+06	1.44068e+06	1.35597e+06	1.26893e+06	ND	1.01558e+06
A0A4W6CML4	Potassium voltage-gated channel subfamily A regulatory beta subunit 3 (Voltage-gated potassium channel subunit beta-3)	921920	756832	ND	ND	ND	973085	ND	857514
A0A4W6CML6	Spectrin beta chain	535066	409749	ND	160477	ND	181323	370205	492737
A0A4W6CMM4	Coatomer subunit delta	3.73554e+06	3.58169e+06	6.12042e+06	2.4729e+06	1.63312e+06	2.10373e+06	2.49906e+06	3.95197e+06
A0A4W6CMN2	A kinase (PRKA) anchor protein 12b	1.42099e+07	1.33862e+07	1.51317e+07	8.52088e+06	8.95504e+06	1.6655e+07	1.40411e+07	1.44544e+07
A0A4W6CMN7	CLPTM1 regulator of GABA type A receptor forward trafficking (Lipid scramblase CLPTM1)	1.75458e+06	1.55918e+06	2.67166e+06	1.85299e+06	1.85008e+06	1.91297e+06	2.04022e+06	2.27846e+06
A0A4W6CMP1	Copine-3 (Copine III)	1.80111e+07	2.70688e+07	2.0393e+07	2.08032e+07	1.3927e+07	3.08201e+07	2.70455e+07	2.60135e+07
A0A4W6CMP7	Catenin, beta like 1	788427	765918	1.00943e+06	446690	622762	874977	477572	ND
A0A4W6CMR4	Copper transport protein ATOX1 (Metal transport protein ATX1)	ND	407395	358690	123765	ND	ND	258744	ND
A0A4W6CMS5	Porphobilinogen deaminase (EC 2.5.1.61) (Hydroxymethylbilane synthase)	239068	208921	ND	196109	ND	ND	177647	ND
A0A4W6CMS9	Tubulin folding cofactor B	2.47988e+07	2.38141e+07	2.86911e+07	2.49991e+07	2.77821e+07	2.66694e+07	2.61941e+07	2.90082e+07
A0A4W6CMT0	Tubulin folding cofactor B	774003	949133	ND	ND	ND	861758	ND	1.46941e+06
A0A4W6CMV9	Nuclear migration protein nudC (Nuclear distribution protein C homolog)	3.34551e+06	3.17473e+06	9.45859e+06	1.84407e+06	2.60892e+06	4.1169e+06	4.02735e+06	3.60779e+06
A0A4W6CN21	GTPase activating protein (SH3 domain) binding protein 1	ND	ND	1.23016e+07	2.39844e+07	1.55529e+07	2.14953e+07	3.76423e+06	1.47371e+07
A0A4W6CN29	Bifunctional purine biosynthesis protein ATIC (EC 2.1.2.3) (EC 3.5.4.10) (AICAR transformylase/inosine monophosphate cyclohydrolase)	7.11442e+06	5.92756e+06	6.57361e+06	8.29319e+06	1.15191e+07	6.22932e+06	6.87127e+06	8.11559e+06
A0A4W6CN56	Ubiquitin associated and SH3 domain containing Bb	2.80523e+06	2.47369e+06	2.52605e+06	2.20583e+06	2.58661e+06	2.26105e+06	2.8196e+06	3.54104e+06
A0A4W6CN86	Inositol-1-monophosphatase (EC 3.1.3.25)	2.5156e+06	1.88569e+06	1.96392e+06	1.07053e+06	703541	2.53194e+06	2.09693e+06	2.0289e+06
A0A4W6CNA6	Discs large MAGUK scaffold protein 4	6.44642e+06	5.17494e+06	5.68202e+06	1.03403e+07	5.48569e+06	5.25e+06	3.76755e+06	3.78037e+06
A0A4W6CNC9	Contactin associated protein like 3	3.65739e+06	4.49724e+06	4.67599e+06	4.8569e+06	6.64036e+06	4.49547e+06	4.59764e+06	4.41941e+06
A0A4W6CND2	Vacuolar protein sorting 13 homolog C	2.74774e+06	3.48122e+06	2.76614e+06	4.76699e+06	3.3559e+06	2.64683e+06	3.52221e+06	2.36308e+06
A0A4W6CND3	Septin	7.69478e+06	9.19436e+06	6.39659e+06	9.13448e+06	9.19243e+06	9.98494e+06	1.08878e+07	1.0234e+07
A0A4W6CNF5	Bifunctional purine biosynthesis protein ATIC (EC 2.1.2.3) (EC 3.5.4.10) (AICAR transformylase/inosine monophosphate cyclohydrolase)	2.75571e+07	2.22597e+07	1.90714e+07	2.21317e+07	9.71399e+06	1.94153e+07	2.10764e+07	2.48111e+07
A0A4W6CNF7	FAT atypical cadherin 3a	1.86139e+06	2.3668e+06	1.92496e+06	2.12059e+06	2.13806e+06	1.8699e+06	1.51498e+06	1.24058e+06
A0A4W6CNK5	Netrin receptor UNC5	ND	ND	336590	179216	475640	262964	ND	ND
A0A4W6CNM0	Amphiphysin	2.89778e+07	3.72064e+07	4.82899e+07	4.33636e+07	5.45883e+07	3.73184e+07	4.08026e+07	2.86392e+07
A0A4W6CNP3	Amphiphysin	1.45562e+06	1.02607e+06	1.24513e+06	559381	326730	1.27693e+06	1.25513e+06	1.14535e+06
A0A4W6CNR5	Si:ch73-132f6.5	ND	ND	ND	ND	3.73174e+06	ND	ND	ND
A0A4W6CNS2	Cytidine deaminase (EC 3.5.4.5) (Cytidine aminohydrolase)	72622.1	56046	ND	225685	ND	ND	ND	ND
A0A4W6CNT6	Mitochondrial fission 1 protein	1.32331e+06	599750	2.3828e+06	1.23013e+06	481173	798331	2.4535e+06	ND
A0A4W6CNV2	Microfibril associated protein 4 (Microfibril-associated glycoprotein 4)	1.86481e+09	6.40535e+08	4.3543e+07	1.14654e+08	1.25016e+07	1.18504e+08	5.9544e+06	4.42627e+07
A0A4W6CNX4	Glutamate metabotropic receptor 7 (Metabotropic glutamate receptor 7 isoform X2)	783338	1.30572e+06	1.56851e+06	1.24425e+06	427155	1.25907e+06	ND	1.34001e+06
A0A4W6CNY0	ADP/ATP translocase (ADP,ATP carrier protein)	4.23999e+08	6.0201e+08	5.42592e+08	5.33897e+08	3.75046e+08	4.40855e+08	4.8929e+08	3.55254e+08
A0A4W6CNY8	Phosphatidylserine decarboxylase proenzyme, mitochondrial (EC 4.1.1.65) [Cleaved into: Phosphatidylserine decarboxylase beta chain; Phosphatidylserine decarboxylase alpha chain]	735755	ND	ND	638435	ND	ND	ND	ND
A0A4W6CNZ8	Translocon-associated protein subunit gamma (Signal sequence receptor subunit gamma)	ND	739122	ND	ND	ND	613474	ND	393163
A0A4W6CP01	Ig-like domain-containing protein	ND	ND	ND	ND	ND	ND	4.87128e+06	1.46039e+06
A0A4W6CP04	Microfibril associated protein 4	2.77127e+06	1.26069e+06	ND	ND	ND	959449	ND	984225
A0A4W6CP19	Tryptophan--tRNA ligase, mitochondrial (EC 6.1.1.2) ((Mt)TrpRS) (Tryptophanyl-tRNA synthetase)	ND	ND	ND	ND	ND	ND	ND	ND
A0A4W6CP43	Synaptotagmin XII (Synaptotagmin-12)	7.67519e+06	8.40486e+06	7.87235e+06	7.78963e+06	5.62071e+06	9.5938e+06	6.62541e+06	4.30744e+06
A0A4W6CP46	Fibrinogen alpha chain	8.11434e+06	1.51907e+07	6.46085e+06	1.37522e+07	7.51644e+06	5.50843e+06	5.81562e+06	4.08283e+06
A0A4W6CP64	Synemin	6.52119e+07	5.82974e+07	7.08163e+07	4.80436e+07	3.89722e+07	5.27138e+07	6.53136e+07	5.01325e+07
A0A4W6CP65	Leucine rich repeat and Ig domain containing 1	2.42377e+06	3.76883e+06	3.12529e+06	2.99262e+06	1.78526e+06	2.3801e+06	3.36474e+06	2.51514e+06
A0A4W6CP85	Annexin	9166.75	ND	ND	476603	ND	ND	ND	441116
A0A4W6CP92	RAB2A, member RAS oncogene family (Ras-related protein Rab-2A)	9.78665e+07	9.40393e+07	9.29185e+07	8.62006e+07	6.24297e+07	9.07113e+07	9.32758e+07	6.65865e+07
A0A4W6CPB7	Carbonic anhydrase-related protein (Carbonic anhydrase VIII)	3.13552e+07	3.23746e+07	2.58848e+07	2.04193e+07	2.05258e+07	2.42307e+07	4.49442e+07	1.37734e+07
A0A4W6CPB9	Copine Va	2.83754e+06	2.49477e+06	5.30057e+06	3.98285e+06	6.31134e+06	4.08427e+06	1.54696e+06	4.85185e+06
A0A4W6CPC3	Ryanodine receptor 1 (Skeletal muscle calcium release channel) (Skeletal muscle ryanodine receptor) (Skeletal muscle-type ryanodine receptor) (Type 1 ryanodine receptor)	9.52272e+06	1.28038e+07	1.28158e+07	1.01801e+07	3.24891e+07	2.20214e+07	1.34119e+07	2.34499e+07
A0A4W6CPH6	DNA helicase (EC 3.6.4.12)	ND	123279	75215.5	194911	ND	ND	38417	ND
A0A4W6CPH7	Catalase (EC 1.11.1.6)	6.87343e+06	9.19074e+06	6.82134e+06	6.03137e+06	6.1992e+06	6.69142e+06	1.14076e+07	9.68393e+06
A0A4W6CPI1	Small ribosomal subunit protein uS17 (40S ribosomal protein S11)	1.28816e+07	1.03602e+07	1.30843e+07	1.33752e+07	1.87619e+07	1.52772e+07	8.0788e+06	1.0305e+07
A0A4W6CPK0	Fibrinogen beta chain	1.22699e+07	3.35608e+07	9.89957e+06	2.22055e+07	1.6369e+07	1.25012e+07	2.20865e+07	3.23722e+07
A0A4W6CPL7	Cerebellin 12 isoform X3	3.80618e+06	5.47158e+06	2.8555e+06	2.43637e+06	2.42965e+06	6.3636e+06	5.94762e+06	4.90865e+06
A0A4W6CPM8	Uncharacterized protein	6.18009e+07	6.71291e+07	4.33839e+07	1.45968e+07	3.43766e+07	2.00385e+07	3.25251e+07	5.49088e+07
A0A4W6CPN9	Alpha-2-macroglobulin-like	2.53821e+08	3.77535e+08	2.62635e+08	1.91417e+08	9.99826e+07	1.45431e+08	1.74019e+08	1.93993e+08
A0A4W6CPS2	Alpha-2-macroglobulin bait region domain-containing protein	5.32641e+08	6.62553e+08	4.69866e+08	3.44354e+08	2.91357e+08	3.82852e+08	3.5529e+08	5.00381e+08
A0A4W6CPS9	Large ribosomal subunit protein uL1m (39S ribosomal protein L1, mitochondrial)	2.72932e+06	2.25521e+06	3.70152e+06	4.30044e+06	ND	1.34321e+06	ND	ND
A0A4W6CPW1	Dehydrogenase/reductase (SDR family) member 1 (Dehydrogenase/reductase SDR family member 1)	6.42082e+06	7.38077e+06	ND	ND	ND	ND	ND	ND
A0A4W6CPW2	Protein pelota homolog	2.09418e+06	ND	ND	ND	ND	ND	1.41427e+06	ND
A0A4W6CPX6	Mitochondrial carrier 1 (Mitochondrial carrier homolog 1 isoform X3)	205997	ND	ND	116491	ND	ND	ND	ND
A0A4W6CPZ2	Iron-sulfur cluster assembly enzyme b (Iron-sulfur cluster assembly scaffold protein IscU)	3.19781e+06	3.01183e+06	1.80244e+06	2.46211e+06	1.7834e+06	1.91212e+06	ND	3.84067e+06
A0A4W6CPZ4	Coronin	4.72112e+06	3.20393e+06	5.82638e+06	3.21105e+06	ND	2.18423e+06	2.88056e+06	1.32855e+06
A0A4W6CPZ5	Apoptotic chromatin condensation inducer in the nucleus	1.05419e+06	877484	ND	ND	ND	ND	1.91396e+06	ND
A0A4W6CPZ7	Calnexin	1.03148e+07	1.15853e+07	1.18666e+07	8.51004e+06	1.08549e+07	1.1062e+07	1.068e+07	1.07521e+07
A0A4W6CQ20	Diacylglycerol kinase (DAG kinase) (EC 2.7.1.107)	633082	418173	ND	490821	130060	503593	386192	311435
A0A4W6CQ22	SRC kinase signaling inhibitor 1	1.18374e+06	773689	1.79291e+06	533727	ND	1.75859e+06	852151	784876
A0A4W6CQ50	Prostaglandin E synthase 2 (EC 5.3.99.3) (Microsomal prostaglandin E synthase 2)	1.31972e+06	935207	1.70249e+06	1.79074e+06	1.87114e+06	2.06979e+06	1.19777e+06	1.58402e+06
A0A4W6CQ65	V-type proton ATPase subunit G	1.73418e+07	1.79607e+07	1.88028e+07	1.04949e+07	8.80667e+06	2.25273e+07	1.30581e+07	1.6652e+07
A0A4W6CQ80	GMP synthase [glutamine-hydrolyzing] (EC 6.3.5.2) (GMP synthetase) (Glutamine amidotransferase)	5.3114e+06	7.0798e+06	4.97539e+06	4.90066e+06	2.30356e+06	4.70928e+06	6.65805e+06	3.58176e+06
A0A4W6CQ97	ADP-ribosylation factor	2.5886e+07	3.16417e+07	3.31338e+07	2.86857e+07	1.56096e+07	2.76062e+07	2.16213e+07	2.72509e+07
A0A4W6CQD2	non-specific serine/threonine protein kinase (EC 2.7.11.1)	1.28347e+06	1.11467e+06	1.19797e+06	919976	425906	1.02452e+06	949087	922712
A0A4W6CQF7	SET nuclear proto-oncogene a	2.91522e+06	2.62749e+06	1.33942e+06	1.07561e+06	ND	1.99156e+06	1.97674e+06	1.29012e+06
A0A4W6CQG0	Tubulin gamma chain	2.1186e+06	2.01661e+06	1.80819e+06	1.66215e+06	1.33056e+06	2.42276e+06	2.02014e+06	2.4081e+06
A0A4W6CQI8	Phosphoserine phosphatase (EC 3.1.3.3) (O-phosphoserine phosphohydrolase)	3.00724e+06	6.44693e+06	ND	4.35876e+06	ND	3.40662e+06	3.8427e+06	4.51458e+06
A0A4W6CQJ5	Nipsnap homolog 2	1.40139e+07	2.99904e+07	3.96142e+07	2.03441e+07	2.87753e+07	3.29328e+07	3.02908e+07	3.44672e+07
A0A4W6CQM2	G protein-coupled receptor kinase interacting ArfGAP 1	1.39619e+06	308737	2.93464e+06	752043	2.30639e+06	2.5803e+06	1.42405e+06	2.26038e+06
A0A4W6CQS9	Chondroitin sulfate proteoglycan 5b	1.3432e+07	2.46325e+07	1.83136e+07	1.97522e+07	1.29215e+07	2.21188e+07	4.91975e+06	1.6656e+07
A0A4W6CQT3	60S acidic ribosomal protein P0	6.79493e+06	4.93988e+06	5.60321e+06	8.03857e+06	4.34354e+06	6.7013e+06	4.17811e+06	3.78522e+06
A0A4W6CQU1	Actin-related protein 2/3 complex subunit	9.29507e+06	8.25846e+06	ND	8.16464e+06	5.15742e+06	8.03607e+06	1.24523e+07	7.02011e+06
A0A4W6CQU6	C1q domain-containing protein	7.94087e+07	1.65215e+07	4.9192e+07	2.62249e+06	2.36622e+07	2.61001e+07	3.3606e+06	2.47091e+07
A0A4W6CQX0	Citron Rho-interacting kinase (EC 2.7.11.1)	94320.3	ND	88338.2	108407	ND	109229	ND	ND
A0A4W6CQY3	Contactin-associated protein 1	3.66726e+06	5.59395e+06	4.03536e+06	2.87703e+06	4.13061e+06	5.2496e+06	3.83646e+06	3.75176e+06
A0A4W6CQZ5	Protein phosphatase 1H (Protein phosphatase, Mg2+/Mn2+ dependent, 1H)	1.94312e+06	2.9975e+06	2.34654e+06	5.55685e+06	4.3057e+06	2.70319e+06	3.50033e+06	1.86044e+06
A0A4W6CR10	Zinc finger protein 576.2	528167	474208	764971	561392	ND	319658	439928	ND
A0A4W6CR18	Rho guanine nucleotide exchange factor (GEF) 7a	1.55996e+06	1.81791e+06	1.95917e+06	1.30284e+06	2.22434e+06	2.70373e+06	1.51991e+06	2.30067e+06
A0A4W6CR36	Caveolae associated protein 1a (Caveolae-associated protein 1)	1.94775e+07	1.05971e+07	6.29122e+06	8.76085e+06	5.99428e+06	6.55543e+06	1.06796e+07	8.30811e+06
A0A4W6CR38	Spermidine/spermine N1-acetyltransferase family member 2a, tandem duplicate 1 (Thialysine N-epsilon-acetyltransferase isoform X1)	1.20739e+06	1.47493e+06	2.33807e+06	3.79056e+06	1.73745e+06	1.50168e+06	2.95949e+06	3.30873e+06
A0A4W6CR64	Thrombospondin type-1 domain-containing protein 7A	2.12687e+06	2.24761e+06	1.9667e+06	2.36647e+06	1.80418e+06	1.5298e+06	ND	2.21817e+06
A0A4W6CR91	Latexin	68146.2	ND	ND	911997	ND	ND	237830	546079
A0A4W6CR94	Copine IVb	577738	991057	830476	553067	ND	455577	1.03301e+06	476509
A0A4W6CR97	Phosphatidylinositol 3,4,5-trisphosphate 3-phosphatase and dual-specificity protein phosphatase PTEN (EC 3.1.3.16) (EC 3.1.3.48) (EC 3.1.3.67) (Inositol polyphosphate 3-phosphatase) (Phosphatase and tensin homolog)	578851	775341	805568	1.0554e+06	1.39069e+06	1.19722e+06	999629	1.0385e+06
A0A4W6CRB0	DNA repair protein REV1 (EC 2.7.7.-)	1.96604e+06	4.3959e+06	ND	ND	3.79088e+06	3.27448e+06	5.86206e+06	7.01724e+06
A0A4W6CRB1	BR serine/threonine kinase 2	2.40324e+06	2.58692e+06	2.50433e+06	1.69909e+06	1.84901e+06	2.70685e+06	2.33303e+06	2.31987e+06
A0A4W6CRC1	Actin-related protein 2/3 complex subunit	7.82225e+07	7.46003e+07	8.00458e+07	7.2956e+07	1.1805e+08	6.84071e+07	5.85709e+07	3.79262e+07
A0A4W6CRC8	glutathione transferase (EC 2.5.1.18)	1.16227e+07	8.44674e+06	6.74717e+06	7.19719e+06	1.29431e+07	1.47298e+07	1.72736e+07	1.702e+07
A0A4W6CRH5	Transmembrane protein 106B	353633	322145	312700	215965	ND	255250	ND	285701
A0A4W6CRI1	Musashi RNA binding protein 1	922882	ND	ND	ND	ND	810247	ND	908730
A0A4W6CRI5	Serine/threonine-protein phosphatase (EC 3.1.3.16)	3.88144e+06	3.15318e+06	2.63751e+06	3.04332e+06	1.88321e+06	3.85746e+06	2.54673e+06	3.7139e+06
A0A4W6CRJ0	Rap-GAP domain-containing protein	1.35191e+06	1.72963e+06	1.37831e+06	3.05872e+06	ND	ND	3.30457e+06	ND
A0A4W6CRM9	Dynein light intermediate chain	2.67914e+07	3.05478e+07	2.76784e+07	2.57818e+07	1.26828e+07	2.95168e+07	2.43796e+07	2.40963e+07
A0A4W6CRV9	Hydroxysteroid dehydrogenase-like protein 2	3.31069e+07	3.05107e+07	2.78748e+07	2.8793e+07	8.38712e+06	2.37879e+07	2.68276e+07	1.85507e+07
A0A4W6CRW3	Signal recognition particle receptor subunit beta	ND	940528	636461	550134	384064	1.01727e+06	1.22624e+06	974741
A0A4W6CRX3	Ribosomal protein	1.1923e+07	6.43672e+06	9.79584e+06	7.49247e+06	8.2951e+06	1.11352e+07	1.03545e+07	1.31058e+07
A0A4W6CS09	Glutathione S-transferase omega (GSTO) (EC 1.20.4.2) (EC 1.8.5.1) (EC 2.5.1.18) (Glutathione-dependent dehydroascorbate reductase) (Monomethylarsonic acid reductase)	4.12315e+06	3.79757e+06	2.12978e+06	2.3924e+06	2.29682e+06	3.92964e+06	3.60612e+06	4.88838e+06
A0A4W6CS10	von Willebrand factor A domain-containing protein 5A-like	3.58578e+07	3.02345e+07	2.69504e+07	3.2851e+07	2.52015e+07	3.37547e+07	2.74864e+07	3.24037e+07
A0A4W6CS22	Inositol polyphosphate-4-phosphatase type I A (EC 3.1.3.66) (Inositol polyphosphate 4-phosphatase type I) (Type I inositol 3,4-bisphosphate 4-phosphatase)	5.00374e+06	5.67251e+06	5.22586e+06	5.29246e+06	4.99604e+06	5.39869e+06	6.3527e+06	5.41113e+06
A0A4W6CS37	Signal transducer and activator of transcription	2.59184e+06	1.71487e+06	2.42758e+06	1.76389e+06	1.29215e+06	3.15467e+06	1.8641e+06	2.44641e+06
A0A4W6CS44	CYFIP-related Rac1 interactor B (Family with sequence similarity 49 member Bb)	1.01867e+07	8.16385e+06	6.50129e+06	6.84014e+06	4.42822e+06	5.91359e+06	5.78187e+06	6.36458e+06
A0A4W6CS54	Catenin beta 1	1.31383e+07	9.41768e+06	1.6093e+07	1.2735e+07	1.21594e+07	1.35852e+07	1.12472e+07	1.18029e+07
A0A4W6CS76	Complex III subunit 9	4.88629e+06	6.85531e+06	6.16963e+06	5.17746e+06	6.37876e+06	4.64507e+06	8.0198e+06	5.64881e+06
A0A4W6CSB5	Small integral membrane protein 20	ND	202966	190938	ND	148828	408117	127893	402725
A0A4W6CSB7	Pentatricopeptide repeat domain 1	ND	1.36132e+06	1.84138e+06	3.50506e+06	3.20538e+06	1.52035e+06	1.57866e+06	839622
A0A4W6CSC4	Protein MON2 homolog	2.11594e+06	2.63476e+06	2.66565e+06	2.24775e+06	2.46351e+06	2.41422e+06	1.68924e+06	872696
A0A4W6CSC7	Sodium/potassium-transporting ATPase subunit beta	1.84837e+07	2.84039e+07	2.71493e+07	2.63428e+07	3.17606e+07	2.82202e+07	3.42496e+07	2.85732e+07
A0A4W6CSC8	SH2B adapter protein 2 (Adapter protein with pleckstrin homology and Src homology 2 domains) (SH2 and PH domain-containing adapter protein APS)	ND	544862	394720	347870	ND	206309	ND	134402
A0A4W6CSD0	Family with sequence similarity 219 member Aa	65239.7	ND	ND	ND	ND	ND	ND	ND
A0A4W6CSD8	N-myc downstream regulated 1a (Protein NDRG1a)	2.75126e+07	2.84667e+07	2.07811e+07	1.78266e+07	1.20574e+07	2.14034e+07	2.37578e+07	1.96204e+07
A0A4W6CSE7	DEF6 guanine nucleotide exchange factor a (Differentially expressed in FDCP 6 homolog isoform X1)	453205	522333	187671	701468	ND	ND	521967	ND
A0A4W6CSF2	Collagen, type I, alpha 1a	ND	1.96487e+06	ND	4.0186e+06	ND	ND	ND	ND
A0A4W6CSI0	Cytochrome b-c1 complex subunit 2, mitochondrial (Ubiquinol-cytochrome c reductase core protein 2b)	6.41998e+07	7.80468e+07	8.71117e+07	7.50607e+07	4.37417e+07	6.23001e+07	7.00669e+07	6.11633e+07
A0A4W6CSJ1	Ubiquitin-associated protein 1	710873	525069	ND	ND	ND	595053	ND	486311
A0A4W6CSM9	H(+)-transporting two-sector ATPase (EC 7.1.2.2)	2.47564e+07	2.58701e+07	3.03866e+07	2.80283e+07	8.09541e+06	1.04584e+07	1.84572e+07	7.19498e+06
A0A4W6CSU5	6-phosphofructo-2-kinase/fructose-2,6-bisphosphatase 2 (EC 2.7.1.105) (EC 3.1.3.46) (6PF-2-K/Fru-2,6-P2ase heart-type isozyme)	268182	ND	294432	ND	ND	ND	443571	ND
A0A4W6CSV1	Ig-like domain-containing protein	700527	1.59372e+06	2.32102e+06	644391	541275	399984	1.51887e+06	483938
A0A4W6CSW5	Thioredoxin-like 1	4.44844e+07	4.02991e+07	4.0005e+07	2.73501e+07	2.33008e+07	3.19392e+07	3.75624e+07	3.53411e+07
A0A4W6CSW6	Ribosomal protein L26	1.99809e+07	1.38516e+07	2.09115e+07	2.60308e+07	2.21428e+07	2.18866e+07	1.6062e+07	1.68542e+07
A0A4W6CSX0	Transporter	ND	4.41624e+06	4.30093e+06	4.05133e+06	2.31647e+06	3.21284e+06	3.91415e+06	4.36041e+06
A0A4W6CSZ1	Tripartite motif-containing protein 16-like	289790	214369	477019	711669	66343.2	ND	428072	ND
A0A4W6CSZ9	Annexin	1.42742e+06	2.18677e+06	ND	683056	567518	824380	3.25846e+06	1.91858e+06
A0A4W6CT07	non-specific serine/threonine protein kinase (EC 2.7.11.1)	492555	237439	348165	ND	ND	324605	550118	335884
A0A4W6CT36	Serine/threonine protein phosphatase 2A regulatory subunit	5.26758e+06	4.6139e+06	4.46144e+06	3.54877e+06	3.45978e+06	5.28161e+06	3.77605e+06	4.81674e+06
A0A4W6CT40	Syntaxin-1A (Epimorphin) (Syntaxin-2)	1.96478e+07	1.63322e+07	1.29678e+07	6.98695e+06	1.1301e+07	1.41215e+07	1.18512e+07	1.53428e+07
A0A4W6CT74	Glutaredoxin (thioltransferase) (Glutaredoxin-1)	1.409e+07	1.05273e+07	1.01584e+07	1.32618e+07	5.47542e+06	7.3334e+06	1.1567e+07	8.33197e+06
A0A4W6CT89	small monomeric GTPase (EC 3.6.5.2)	2.54686e+07	2.36402e+07	2.5768e+07	1.9421e+07	1.94745e+07	2.4513e+07	2.28709e+07	2.44849e+07
A0A4W6CTA0	thioredoxin-dependent peroxiredoxin (EC 1.11.1.24)	4.3787e+06	4.52797e+06	2.76935e+06	2.01511e+06	1.19221e+06	4.5868e+06	2.67464e+06	8.17208e+06
A0A4W6CTA7	Ubiquitin carboxyl-terminal hydrolase 24 (EC 3.4.19.12) (Deubiquitinating enzyme 24) (Ubiquitin thioesterase 24) (Ubiquitin-specific-processing protease 24)	230112	281677	514565	614020	866840	534138	ND	502063
A0A4W6CTB0	Proteasome subunit beta	1.42352e+07	1.50635e+07	2.08417e+07	2.20284e+07	3.24627e+07	1.62446e+07	1.79685e+07	1.3712e+07
A0A4W6CTD7	Fibronectin	5.15442e+06	3.95553e+06	2.50426e+06	1.5728e+06	2.26614e+06	3.1124e+06	4.29494e+06	3.79442e+06
A0A4W6CTE0	Syntaxin-12	8.7322e+06	9.08507e+06	5.35941e+06	6.58309e+06	3.3383e+06	5.81462e+06	8.37796e+06	6.55355e+06
A0A4W6CTF4	Heat shock 70 kDa protein 13 (Stress-70 protein chaperone microsome-associated 60 kDa protein)	ND	ND	1.26624e+06	504914	ND	ND	ND	ND
A0A4W6CTG2	Sterol carrier protein 2b	3.97895e+06	3.04677e+06	5.02312e+06	3.82042e+06	7.27554e+06	4.14632e+06	4.99931e+06	4.06464e+06
A0A4W6CTI0	CAP-GLY domain containing linker protein 2	9.26214e+06	1.18739e+07	1.06241e+07	8.63127e+06	6.84762e+06	1.11807e+07	7.71982e+06	8.27163e+06
A0A4W6CTK0	Eukaryotic translation initiation factor 5A (eIF-5A)	3.40875e+06	2.10093e+06	1.9681e+06	ND	1.31468e+06	2.17018e+06	2.43296e+06	4.43281e+06
A0A4W6CTN1	Protein mago nashi homolog	8.36226e+06	ND	9.11495e+06	5.46145e+06	4.29837e+06	5.35736e+06	ND	4.72467e+06
A0A4W6CTN7	Transmembrane protein 132E	ND	ND	ND	ND	ND	ND	ND	ND
A0A4W6CTP1	GATA zinc finger domain containing 2B (Transcriptional repressor p66-beta)	291899	500910	488140	1.06804e+06	209491	451200	438439	570868
A0A4W6CTT3	GTP-binding protein REM 2 (RAS (RAD and GEM)-like GTP binding 2)	2.911e+06	3.70821e+06	3.94509e+06	3.90492e+06	4.13281e+06	3.7699e+06	3.83587e+06	671886
A0A4W6CTU6	Paralemmin-1 (Paralemmin)	2.39873e+07	2.21499e+07	2.31816e+07	1.71207e+07	1.07854e+07	2.18918e+07	2.11779e+07	2.08844e+07
A0A4W6CTW8	Protein-glutamine gamma-glutamyltransferase K (EC 2.3.2.13) (Epidermal TGase) (Transglutaminase K) (Transglutaminase-1)	3.04034e+06	4.00607e+06	5.47027e+06	ND	ND	3.64931e+06	3.69164e+06	1.67547e+06
A0A4W6CTX3	G protein-regulated inducer of neurite outgrowth 1	1.10504e+07	8.63376e+06	1.068e+07	9.27046e+06	1.10605e+07	9.82665e+06	9.5556e+06	7.44259e+06
A0A4W6CTX4	Beta-actin	4.07245e+09	3.14883e+09	3.43427e+09	3.11797e+09	1.97723e+09	2.85522e+09	3.05551e+09	2.42675e+09
A0A4W6CTY7	Beta-synuclein	2.87076e+08	4.19139e+08	5.37017e+08	3.91769e+08	4.14428e+08	3.66329e+08	3.78996e+08	3.10926e+08
A0A4W6CTY8	DAB adaptor protein 1a	28172.5	86549.7	123858	56497.2	ND	ND	ND	ND
A0A4W6CU05	Solute carrier family 7 member 14a	2.36596e+06	ND	1.57052e+06	798591	1.0648e+06	2.94225e+06	2.11991e+06	2.19397e+06
A0A4W6CU47	Carnitine O-palmitoyltransferase 2, mitochondrial (EC 2.3.1.21) (Carnitine palmitoyltransferase II)	7.62834e+06	8.4069e+06	8.78449e+06	1.17711e+07	6.57299e+06	8.03095e+06	1.06629e+07	7.35135e+06
A0A4W6CU56	Phospholipid phosphatase 3 (EC 3.1.3.4) (Lipid phosphate phosphohydrolase 3) (PAP2-beta) (Phosphatidate phosphohydrolase type 2b) (Phosphatidic acid phosphatase 2b)	ND	ND	ND	ND	ND	ND	ND	ND
A0A4W6CU64	Cellular retinoic acid-binding protein 1 (Cellular retinoic acid-binding protein I)	4.67223e+06	2.979e+06	1.70505e+06	2.76652e+06	ND	1.82351e+06	2.16602e+06	3.71857e+06
A0A4W6CU78	DnaJ homolog subfamily C member 7	4.62812e+06	4.43915e+06	4.10913e+06	1.804e+06	1.88925e+06	3.28282e+06	2.00019e+06	4.05575e+06
A0A4W6CU82	Complement C1s subcomponent	ND	1.84132e+06	1.04762e+06	ND	406827	ND	ND	778739
A0A4W6CU90	Pyruvate dehydrogenase E1 component subunit alpha (EC 1.2.4.1)	4.53741e+07	6.0157e+07	5.82311e+07	4.02872e+07	3.43713e+07	5.42259e+07	5.82695e+07	5.35517e+07
A0A4W6CU94	2',3'-cyclic-nucleotide 3'-phosphodiesterase (EC 3.1.4.37)	2.6228e+07	2.13031e+07	1.99508e+07	1.86521e+07	1.1068e+07	2.3625e+07	2.2375e+07	2.28263e+07
A0A4W6CU99	Solute carrier family 12 member 2	1.1737e+07	1.26852e+07	9.40217e+06	1.12019e+07	1.37363e+07	9.78077e+06	1.67063e+07	1.00664e+07
A0A4W6CUB5	FAS-associated factor 2 (UBX domain-containing protein 8)	202885	313487	488282	195591	ND	ND	11633.8	ND
A0A4W6CUC2	Melanoma cell adhesion molecule b	1.43273e+06	1.44198e+06	1.19537e+06	842860	744117	1.53366e+06	1.24422e+06	2.00245e+06
A0A4W6CUC5	Eukaryotic translation initiation factor 5A (eIF-5A)	1.22415e+06	1.82415e+06	1.28766e+06	1.44394e+06	1.16713e+06	756128	1.05209e+06	797435
A0A4W6CUD2	Acetyl-CoA carboxylase kinase (EC 2.7.11.1) (EC 2.7.11.31) (Hydroxymethylglutaryl-CoA reductase kinase)	2.34244e+06	1.5426e+06	2.37356e+06	1.86608e+06	1.59122e+06	1.70806e+06	2.90579e+06	2.62966e+06
A0A4W6CUE8	MAP7 domain containing 2a	706967	657067	745856	482612	742279	812038	791943	801234
A0A4W6CUF5	Sex hormone-binding globulin	1.31458e+06	1.54646e+06	ND	1.90176e+06	1.10505e+06	1.08862e+06	ND	3.28747e+06
A0A4W6CUF6	Spermatogenesis associated 20	799816	1.38108e+06	736013	765922	484837	539801	917471	655722
A0A4W6CUG1	GTP-binding protein 1	2.39892e+07	2.14495e+07	1.75963e+07	1.36454e+07	1.41316e+07	1.35325e+07	2.02403e+07	1.94597e+07
A0A4W6CUG8	Cellular retinoic acid-binding protein 1 (Cellular retinoic acid-binding protein I)	4.16697e+06	1.03435e+06	1.76063e+06	964527	1.3773e+06	7.43478e+06	ND	9.15627e+06
A0A4W6CUH0	ATP-citrate synthase (EC 2.3.3.8) (ATP-citrate (pro-S-)-lyase) (Citrate cleavage enzyme)	2.43089e+07	2.48093e+07	2.76853e+07	2.71775e+07	2.61564e+07	2.7445e+07	3.04048e+07	2.58709e+07
A0A4W6CUH1	Neuroendocrine convertase 1 (EC 3.4.21.93) (Prohormone convertase 1) (Proprotein convertase 1)	523503	443061	607723	686725	681873	974896	462425	729017
A0A4W6CUJ3	Dolichyl-diphosphooligosaccharide--protein glycosyltransferase subunit DAD1 (Oligosaccharyl transferase subunit DAD1)	ND	ND	1.72027e+06	1.62448e+06	1.30406e+06	2.07321e+06	744982	852603
A0A4W6CUJ8	Serine/threonine protein phosphatase 2A regulatory subunit	4.45725e+06	2.98512e+06	2.72625e+06	1.65357e+06	740078	2.56856e+06	2.71494e+06	2.00332e+06
A0A4W6CUK1	Dihydropteridine reductase (EC 1.5.1.34) (HDHPR) (Quinoid dihydropteridine reductase)	1.44641e+06	ND	ND	1.22492e+06	ND	ND	365565	ND
A0A4W6CUM0	Gamma-aminobutyric acid (GABA) B receptor, 2	1.90413e+06	2.19488e+06	3.05732e+06	2.03795e+06	1.78531e+06	2.85922e+06	2.91011e+06	1.45098e+06
A0A4W6CUN8	Catenin alpha-1	2.18738e+06	1.13331e+06	1.29425e+06	1.5306e+06	690371	1.41684e+06	1.65505e+06	1.20234e+06
A0A4W6CUN9	Tubulin beta chain	3.72043e+06	1.35599e+07	9.06126e+06	1.25849e+07	2.19683e+06	2.92217e+06	1.25739e+07	1.92495e+06
A0A4W6CUP8	Calpastatin (Calpain inhibitor)	2.55871e+06	7.43599e+06	2.9547e+06	1.88352e+06	3.80739e+06	3.07782e+06	4.85687e+06	ND
A0A4W6CUR1	Aldehyde dehydrogenase 9 family, member A1a, tandem duplicate 1	5.202e+07	4.45763e+07	3.96316e+07	3.80486e+07	2.80398e+07	4.73363e+07	4.41279e+07	4.99856e+07
A0A4W6CUT9	ADP-ribosylation factor-like 8Ba (ADP-ribosylation factor-like protein 8B-A)	5.01528e+06	7.36841e+06	6.31473e+06	1.28943e+07	8.4099e+06	ND	7.00624e+06	5.9123e+06
A0A4W6CUU8	SH3 domain binding glutamate-rich protein (SH3 domain-binding glutamic acid-rich protein isoform X4)	396046	300779	470464	490878	1.21255e+06	ND	525974	ND
A0A4W6CUV3	Calcium-transporting ATPase (EC 7.2.2.10)	1.85692e+07	2.40269e+07	4.36185e+06	4.01526e+07	8.43643e+06	ND	ND	ND
A0A4W6CUV4	Macrophage-capping protein (Actin regulatory protein CAP-G)	3.39912e+06	1.90033e+06	ND	1.67656e+06	1.57181e+06	2.05859e+06	1.68063e+06	1.77407e+06
A0A4W6CUY2	Complement component 1, r subcomponent	1.58864e+06	1.64368e+06	1.02859e+06	1.23511e+06	2.08324e+06	1.46841e+06	1.33852e+06	2.79432e+06
A0A4W6CUZ5	Transporter	1.65872e+06	1.30112e+06	871484	924288	358730	828982	1.26237e+06	1.30822e+06
A0A4W6CV08	Cytosolic arginine sensor for mTORC1 subunit 2	1.22834e+06	1.57505e+06	1.64854e+06	2.20202e+06	2.62913e+06	846601	1.13484e+06	1.63774e+06
A0A4W6CV24	2-hydroxyacyl-CoA lyase 2 (Acetolactate synthase-like protein) (IlvB-like protein)	ND	4.36253e+06	1.88615e+06	2.00108e+06	ND	3.93041e+06	ND	ND
A0A4W6CV79	Serine/threonine-protein phosphatase (EC 3.1.3.16)	2.09989e+06	2.75436e+06	2.11117e+06	2.83045e+06	2.70308e+06	2.38515e+06	3.00866e+06	2.51353e+06
A0A4W6CV94	Purkinje cell protein 4	2.68541e+06	3.91748e+06	1.67837e+06	697497	622297	3.60261e+06	3.32673e+06	2.77784e+06
A0A4W6CV96	5'-nucleotidase (EC 3.1.3.5)	1.24004e+06	1.32597e+06	2.72565e+06	973566	412274	549027	ND	ND
A0A4W6CVA9	Mitofusin 2	7.04248e+06	9.01589e+06	1.04406e+07	1.13635e+07	9.30153e+06	7.23164e+06	1.1083e+07	8.44812e+06
A0A4W6CVB5	Fibulin-1	208413	ND	ND	540812	ND	969617	822774	939799
A0A4W6CVD1	Dynactin subunit 4	8.30588e+06	7.80054e+06	6.86002e+06	7.01015e+06	1.66553e+06	5.61657e+06	6.15851e+06	4.82055e+06
A0A4W6CVD3	Carnitine deficiency-associated gene expressed in ventricle 3 (Protein CDV3 homolog isoform X1)	ND	ND	ND	ND	ND	ND	ND	ND
A0A4W6CVD4	COP9 signalosome complex subunit 3	4.54025e+06	4.84853e+06	4.14158e+06	5.31341e+06	3.13575e+06	3.11638e+06	5.04214e+06	3.70323e+06
A0A4W6CVE8	Metabotropic glutamate receptor 1	2.57691e+07	2.53018e+07	3.60633e+07	2.6062e+07	1.95564e+07	3.34356e+07	4.38444e+07	1.01173e+07
A0A4W6CVI0	Somatolactin	1.21874e+08	ND	1.28988e+08	3.39518e+06	ND	9.97421e+07	ND	2.15835e+07
A0A4W6CVK4	Far upstream element (FUSE) binding protein 3 (Far upstream element-binding protein 3 isoform X1)	155540	63752	126254	ND	ND	159891	54256.8	ND
A0A4W6CVK9	non-specific serine/threonine protein kinase (EC 2.7.11.1)	2.28436e+06	2.37718e+06	1.95748e+06	1.72677e+06	1.20316e+06	2.15213e+06	1.96595e+06	2.17809e+06
A0A4W6CVM1	Biliverdin reductase A	1.24014e+07	1.65861e+07	1.30034e+07	1.28076e+07	6.89555e+06	9.45604e+06	1.33246e+07	9.85488e+06
A0A4W6CVR3	E3 ubiquitin-protein ligase (EC 2.3.2.26)	80489	75243.5	42363.9	63542.3	ND	ND	65932	ND
A0A4W6CVU0	Ribosome maturation protein SBDS	440217	ND	ND	342871	ND	ND	ND	ND
A0A4W6CVY3	Caprin-1b isoform X1 (Cell cycle associated protein 1b)	255629	ND	ND	ND	ND	ND	ND	ND
A0A4W6CW13	Rac family small GTPase 2 (Ras-related C3 botulinum toxin substrate 2)	2.19052e+06	1.70954e+06	ND	1.58806e+06	2.00883e+06	2.19258e+06	ND	1.68501e+06
A0A4W6CW43	Glutamine synthetase (EC 6.3.1.2)	3.55132e+07	2.2965e+07	1.98955e+07	1.52637e+07	1.82024e+07	2.44425e+07	1.73073e+07	2.75292e+07
A0A4W6CW44	Engulfment and cell motility 1	4.96716e+06	4.55339e+06	5.44401e+06	5.05407e+06	8.94025e+06	3.25043e+06	4.24941e+06	4.64074e+06
A0A4W6CW45	Glutamate receptor	4.02722e+06	3.42536e+06	4.05136e+06	1.63706e+06	1.31489e+06	5.19321e+06	3.00758e+06	2.86077e+06
A0A4W6CW59	Tetraspanin	1.24972e+07	1.2779e+07	6.44128e+06	6.57755e+06	1.44605e+07	1.86165e+07	1.74274e+07	1.85632e+07
A0A4W6CW63	Uroporphyrinogen decarboxylase (EC 4.1.1.37)	3.32136e+06	2.09211e+06	2.04601e+06	2.49928e+06	3.08272e+06	2.94822e+06	3.36527e+06	3.364e+06
A0A4W6CWA6	Tyrosine--tRNA ligase (EC 6.1.1.1) (Tyrosyl-tRNA synthetase)	356457	264853	298854	432954	ND	ND	174154	ND
A0A4W6CWB8	COP9 signalosome complex subunit 4	8.35811e+06	8.73976e+06	7.1866e+06	7.68366e+06	2.39298e+06	7.8717e+06	7.63632e+06	6.40145e+06
A0A4W6CWE2	Surfeit locus protein 4	353343	327883	257942	110441	ND	ND	252549	ND
A0A4W6CWK2	Uncharacterized protein	ND	770827	459373	377954	ND	483682	267204	ND
A0A4W6CWL1	Homer protein homolog 1	1.12207e+06	1.00147e+06	909322	255013	1.03586e+06	768588	289820	811378
A0A4W6CWQ7	Inositol polyphosphate-5-phosphatase F	1.34978e+06	1.24802e+06	1.59886e+06	779946	2.17709e+06	1.34234e+06	1.293e+06	1.10136e+06
A0A4W6CWS3	Vacuolar protein sorting-associated protein 35	1.96422e+07	2.04234e+07	2.20381e+07	1.85941e+07	1.00605e+07	1.95081e+07	1.75836e+07	8.88825e+06
A0A4W6CWS7	26S proteasome non-ATPase regulatory subunit 14 (26S Proteasome regulatory subunit RPN11)	3.33264e+06	5.09727e+06	4.02922e+06	1.92743e+06	3.44561e+06	3.93123e+06	1.90043e+06	4.98645e+06
A0A4W6CWT8	Argininosuccinate synthase (EC 6.3.4.5) (Citrulline--aspartate ligase)	1.1595e+07	1.19989e+07	1.14731e+07	2.33213e+07	2.21154e+07	1.34894e+07	1.84367e+07	1.38317e+07
A0A4W6CWU6	Spermine synthase (EC 2.5.1.22) (Spermidine aminopropyltransferase)	8.3774e+06	1.03305e+07	8.25769e+06	6.34257e+06	5.20727e+06	4.97159e+06	5.8003e+06	6.40709e+06
A0A4W6CWV0	Interferon-induced GTP-binding protein Mx (EC 3.6.5.5) (Interferon-inducible Mx protein)	8.91325e+06	6.57203e+06	7.037e+06	9.18861e+06	4.40687e+06	5.51638e+06	9.19571e+06	5.30302e+06
A0A4W6CWV9	Glutamate receptor	3.25542e+06	2.81568e+06	3.78342e+06	2.0193e+06	345878	3.60302e+06	4.371e+06	1.47318e+06
A0A4W6CWW9	Voltage-dependent calcium channel gamma-2 subunit	300472	605653	350398	767220	ND	ND	ND	ND
A0A4W6CWX5	Enolase-phosphatase E1 (EC 3.1.3.77) (2,3-diketo-5-methylthio-1-phosphopentane phosphatase) (MASA homolog)	2.68903e+06	2.66178e+06	3.05066e+06	2.69514e+06	7.58085e+06	3.94256e+06	2.57141e+06	5.08801e+06
A0A4W6CWY9	non-specific serine/threonine protein kinase (EC 2.7.11.1)	3.23557e+06	ND	3.07511e+06	ND	1.20353e+06	1.70605e+06	ND	1.27419e+06
A0A4W6CWZ1	Synaptogyrin	531284	798435	981800	428886	ND	ND	431576	ND
A0A4W6CWZ7	Heterogeneous nuclear ribonucleoprotein D	9.12379e+06	7.22825e+06	1.00289e+07	8.14831e+06	4.98703e+06	1.08123e+07	7.86786e+06	6.99956e+06
A0A4W6CX05	CaM kinase-like vesicle-associated protein	1.23429e+07	7.83751e+06	7.19306e+06	7.43056e+06	4.15786e+06	6.75054e+06	6.62121e+06	5.02853e+06
A0A4W6CX23	Betaine--homocysteine S-methyltransferase 1 (Betaine-homocysteine methyltransferase)	2.78078e+07	2.29811e+07	1.57548e+07	1.62259e+07	1.28957e+07	2.50831e+07	1.51659e+07	2.4079e+07
A0A4W6CX37	RNA binding motif protein 4.3 (RNA-binding protein 4B)	2.79545e+06	1.13101e+06	4.14222e+06	3.9608e+06	2.40355e+06	2.46046e+06	2.47794e+06	2.48004e+06
A0A4W6CX58	Ferrochelatase (EC 4.98.1.1)	2.4278e+06	2.67963e+06	3.09809e+06	2.66584e+06	1.46453e+06	2.48598e+06	2.68433e+06	2.43298e+06
A0A4W6CX86	Cytochrome c oxidase subunit 5A, mitochondrial (Cytochrome c oxidase polypeptide Va)	9.22932e+07	9.65063e+07	1.23691e+08	1.08813e+08	7.88618e+07	7.45005e+07	8.00521e+07	9.8543e+07
A0A4W6CXB4	Endoplasmic reticulum chaperone BIP (EC 3.6.4.10) (78 kDa glucose-regulated protein) (Binding-immunoglobulin protein) (Endoplasmic reticulum chaperone BiP) (Heat shock protein 70 family protein 5) (Heat shock protein family A member 5) (Immunoglobulin heavy chain-binding protein)	3.27432e+07	2.59465e+07	3.34498e+07	2.00115e+07	1.88859e+07	5.39407e+07	2.26033e+07	2.79845e+07
A0A4W6CXC7	Neuronal membrane glycoprotein M6-a	3.04108e+08	3.63507e+08	3.01109e+08	2.88673e+08	1.67204e+08	1.78406e+08	3.11495e+08	2.54649e+08
A0A4W6CXD9	Ubiquitin-like modifier-activating enzyme 5 (UFM1-activating enzyme)	3.7218e+06	3.44939e+06	3.8961e+06	2.99868e+06	1.97744e+06	3.53022e+06	3.70459e+06	3.50357e+06
A0A4W6CXF9	ADP-ribosylarginine hydrolase	889236	858533	1.59037e+06	998400	703153	1.13611e+06	ND	684870
A0A4W6CXK2	Asparagine--tRNA ligase, cytoplasmic (EC 6.1.1.22) (Asparaginyl-tRNA synthetase)	3.2374e+07	2.98778e+07	2.57662e+07	2.32965e+07	9.57889e+06	2.52825e+07	2.97992e+07	1.90499e+07
A0A4W6CXK9	EF-hand domain family, member D2 (EF-hand domain-containing protein D2)	6.32577e+06	4.49772e+06	3.25076e+06	3.11207e+06	ND	3.86276e+06	8.38248e+06	4.68244e+06
A0A4W6CXL1	Microtubule-associated protein	3.81197e+07	3.82053e+07	2.8985e+07	2.97424e+07	2.42377e+07	4.27512e+07	3.94185e+07	3.19168e+07
A0A4W6CXM3	Phosphoinositide phospholipase C (EC 3.1.4.11)	2.00918e+06	2.30909e+06	2.16711e+06	1.87152e+06	2.70161e+06	2.33012e+06	2.07398e+06	1.8254e+06
A0A4W6CXM4	Sulfotransferase (EC 2.8.2.-)	674766	562837	438221	424618	638816	926322	600026	1.05152e+06
A0A4W6CXM9	Pyruvate kinase (EC 2.7.1.40)	1.57643e+06	2.16854e+06	ND	3.78044e+06	ND	ND	ND	88058.8
A0A4W6CXN2	Acyl-CoA-binding protein	1.49687e+06	1.25007e+06	947903	1.35875e+06	ND	1.06366e+06	1.45413e+06	ND
A0A4W6CXP1	Zona occludens protein 1 (Zonula occludens protein 1)	409248	672127	427646	ND	78878.5	751587	ND	537216
A0A4W6CXP4	Endophilin-A3a isoform X2 (SH3-domain GRB2-like 3a)	3.09679e+06	3.1384e+06	2.87106e+06	4.21477e+06	3.65318e+06	4.31163e+06	2.32186e+06	4.10368e+06
A0A4W6CXU0	SEC23-interacting protein	742080	ND	ND	209050	ND	ND	ND	ND
A0A4W6CXU5	Cellular retinoic acid-binding protein 1 (Cellular retinoic acid-binding protein I)	1.06772e+08	6.02883e+07	4.525e+07	5.92331e+07	3.8675e+07	5.07357e+07	1.01264e+08	7.05739e+07
A0A4W6CXX4	Isocitrate dehydrogenase [NAD] subunit, mitochondrial	1.85161e+07	2.51317e+07	2.51058e+07	3.43841e+07	2.85801e+07	1.9122e+07	ND	2.34822e+07
A0A4W6CXX6	N-acylglucosamine 2-epimerase (EC 5.1.3.8) (GlcNAc 2-epimerase) (N-acetyl-D-glucosamine 2-epimerase) (Renin-binding protein)	2.07833e+06	1.96279e+06	1.5066e+06	2.01836e+06	ND	782075	ND	589821
A0A4W6CXZ5	Lymphocyte antigen 75	1.77223e+06	ND	ND	ND	ND	ND	ND	894285
A0A4W6CY05	Ig-like domain-containing protein	5.61805e+06	4.44289e+06	3.28017e+06	3.49452e+06	7.83309e+06	4.84891e+06	4.97003e+06	1.14253e+07
A0A4W6CY13	Phosphomannomutase (EC 5.4.2.8)	432002	313600	ND	491275	ND	445496	ND	453996
A0A4W6CY18	Cortactin	1.22537e+07	1.50194e+07	1.7354e+07	1.77338e+07	1.67183e+07	1.5845e+07	1.56729e+07	1.24528e+07
A0A4W6CY47	Regulator of G-protein signaling 3	ND	887513	ND	ND	ND	802900	ND	626235
A0A4W6CY60	Poly(rC) binding protein 3	1.8508e+06	1.34011e+06	1.28676e+06	1.50524e+06	354576	1.8207e+06	1.68886e+06	1.55832e+06
A0A4W6CY72	small monomeric GTPase (EC 3.6.5.2)	1.26086e+06	ND	ND	ND	1.2477e+06	763333	837403	1.31013e+06
A0A4W6CY84	Neuroplastin a (Neuroplastin isoform X1)	4.63885e+07	4.32737e+07	3.74919e+07	2.18147e+07	3.89785e+07	5.55609e+07	5.18159e+07	5.09503e+07
A0A4W6CYB0	Ras-related protein Rap-1b (EC 3.6.5.2)	6.90316e+07	5.03095e+07	5.50346e+07	4.39223e+07	2.14962e+07	4.25588e+07	7.03674e+07	4.56467e+07
A0A4W6CYC0	EMAP like 2 (Echinoderm microtubule-associated protein-like 2 isoform X1)	2.01091e+07	1.73548e+07	1.1448e+07	1.37938e+07	8.15237e+06	1.48359e+07	1.66826e+07	1.39246e+07
A0A4W6CYG6	Amyloid beta (A4) precursor-like protein 1	5.65736e+06	5.04997e+06	6.70337e+06	6.66649e+06	6.27843e+06	5.02307e+06	7.03314e+06	3.65118e+06
A0A4W6CYI7	Trafficking protein particle complex subunit 8	280707	414166	362728	812644	ND	ND	421435	ND
A0A4W6CYI8	Scinderin like a	1.64678e+06	2.17216e+06	ND	1.06683e+06	ND	ND	ND	1.60272e+06
A0A4W6CYI9	Pterin-4-alpha-carbinolamine dehydratase (EC 4.2.1.96) (4-alpha-hydroxy-tetrahydropterin dehydratase) (Dimerization cofactor of hepatocyte nuclear factor 1-alpha) (Phenylalanine hydroxylase-stimulating protein) (Pterin carbinolamine dehydratase)	5.31862e+06	5.40903e+06	6.25768e+06	6.7284e+06	8.9542e+06	5.95419e+06	5.40687e+06	1.10255e+07
A0A4W6CYK4	HDGF like 3 (Hepatoma-derived growth factor-related protein 3 isoform X1)	3.53684e+07	1.77041e+07	2.00691e+07	1.25018e+07	9.64776e+06	2.34777e+07	2.72579e+07	1.86138e+07
A0A4W6CYL7	Glutamate receptor	2.21526e+08	2.55426e+08	2.59867e+08	2.21782e+08	2.79979e+08	2.00194e+08	4.11828e+08	2.4818e+08
A0A4W6CYQ3	Polyisoprenoid diphosphate/phosphate phosphohydrolase PLPP6 (EC 3.6.1.68) (Phospholipid phosphatase 6)	8.5691e+06	6.41983e+06	1.47155e+07	1.53968e+07	1.77199e+07	1.1757e+07	1.03186e+07	1.2742e+07
A0A4W6CYR5	60 kDa heat shock protein, mitochondrial (EC 5.6.1.7) (60 kDa chaperonin) (Chaperonin 60) (Heat shock protein 60)	5.32751e+07	6.00556e+07	6.48795e+07	5.1524e+07	4.77611e+07	5.63374e+07	5.38783e+07	5.77694e+07
A0A4W6CYT6	Nucleoprotein TPR (NPC-associated intranuclear protein)	359599	ND	820222	ND	ND	472363	ND	154090
A0A4W6CYT7	RNA-binding protein Nova-2 isoform X1	8.1487e+06	8.20535e+06	9.04469e+06	8.65204e+06	5.58647e+06	6.9743e+06	7.57341e+06	6.91292e+06
A0A4W6CYV6	Secretory carrier-associated membrane protein (Secretory carrier membrane protein)	3.3341e+07	3.12781e+07	4.06497e+07	2.27529e+07	3.18978e+07	3.46839e+07	3.39242e+07	3.94136e+07
A0A4W6CYW7	Programmed cell death 6-interacting protein	1.67145e+07	1.73178e+07	1.4475e+07	1.26758e+07	8.99736e+06	1.46586e+07	1.50948e+07	1.63857e+07
A0A4W6CYX1	Peroxiredoxin-6 (EC 1.11.1.27) (EC 2.3.1.23) (EC 3.1.1.4) (1-Cys peroxiredoxin) (Acidic calcium-independent phospholipase A2) (Glutathione-dependent peroxiredoxin) (Lysophosphatidylcholine acyltransferase 5) (Non-selenium glutathione peroxidase)	2.75236e+07	2.04419e+07	1.84618e+07	1.61185e+07	2.3453e+07	1.94391e+07	1.96288e+07	2.80613e+07
A0A4W6CYX3	Syntaxin-binding protein 5-like	1.04814e+07	8.75722e+06	1.073e+07	1.03347e+07	6.67908e+06	7.81692e+06	1.01111e+07	6.25797e+06
A0A4W6CYX8	10 kDa heat shock protein, mitochondrial (10 kDa chaperonin) (Chaperonin 10)	1.84403e+07	1.76621e+07	1.83328e+07	1.8697e+07	3.08965e+07	2.22637e+07	1.62355e+07	2.72914e+07
A0A4W6CYY2	Sorbitol dehydrogenase (Polyol dehydrogenase)	1.20934e+06	1.17501e+06	1.53979e+06	731654	1.83806e+06	893068	1.7813e+06	987639
A0A4W6CYY7	Sulfide:quinone oxidoreductase, mitochondrial (EC 1.8.5.8) (Sulfide quinone oxidoreductase)	5.07e+07	7.3093e+07	7.92896e+07	8.30446e+07	6.75653e+07	6.72375e+07	7.85687e+07	4.94478e+07
A0A4W6CYY9	MOB-like protein phocein (Mob1 homolog 3) (Mps one binder kinase activator-like 3) (Preimplantation protein 3)	5.20017e+06	4.20491e+06	5.13367e+06	2.69384e+06	1.58395e+06	5.63403e+06	3.53918e+06	4.24473e+06
A0A4W6CYZ1	Secretory carrier-associated membrane protein (Secretory carrier membrane protein)	616702	ND	ND	ND	ND	ND	ND	ND
A0A4W6CZ02	Biliverdin reductase B	1.04432e+07	2.21922e+07	1.2477e+07	1.26576e+07	1.46249e+07	1.54238e+07	2.25771e+07	2.2192e+07
A0A4W6CZ45	Lamin B2	8.1523e+06	9.07164e+06	1.36616e+07	1.08195e+07	1.4921e+07	1.0101e+07	9.9291e+06	7.7353e+06
A0A4W6CZ49	ArfGAP with SH3 domain, ankyrin repeat and PH domain 1b	1.34566e+06	581220	1.01608e+06	1.11108e+06	ND	325366	633138	ND
A0A4W6CZ63	Plexin b2a, tandem duplicate 1	3.78298e+06	4.45343e+06	3.36897e+06	2.93524e+06	2.5452e+06	4.42309e+06	4.54295e+06	4.7188e+06
A0A4W6CZ69	60S ribosomal protein L36	1.51838e+06	ND	ND	ND	ND	1.84963e+06	ND	577024
A0A4W6CZ70	N-acetylgalactosamine kinase (EC 2.7.1.157) (GalNAc kinase) (Galactokinase 2)	1.87673e+06	1.43163e+06	1.64507e+06	2.24565e+06	2.42532e+06	2.04175e+06	1.20936e+06	1.84624e+06
A0A4W6CZ72	Dihydrolipoyllysine-residue succinyltransferase component of 2-oxoglutarate dehydrogenase complex, mitochondrial (EC 2.3.1.61) (2-oxoglutarate dehydrogenase complex component E2) (Dihydrolipoamide succinyltransferase component of 2-oxoglutarate dehydrogenase complex) (E2K)	5.5601e+06	5.93192e+06	5.95437e+06	3.15298e+06	1.91151e+06	6.04701e+06	5.78967e+06	7.279e+06
A0A4W6CZ83	Ral GEF with PH domain and SH3 binding motif 2	ND	1.41699e+06	1.83951e+06	2.15334e+06	3.63293e+06	2.00693e+06	1.49343e+06	1.63327e+06
A0A4W6CZ84	Cullin-associated NEDD8-dissociated protein 1 (Cullin-associated and neddylation-dissociated 1)	2.76627e+07	3.01017e+07	2.81057e+07	2.71792e+07	1.75552e+07	2.57611e+07	2.85129e+07	1.863e+07
A0A4W6CZ92	DnaJ homolog subfamily B member 11 (ER-associated DNAJ) (ER-associated Hsp40 co-chaperone) (Endoplasmic reticulum DNA J domain-containing protein 3)	941582	694642	987002	1.21536e+06	ND	1.92811e+06	1.27119e+06	1.40241e+06
A0A4W6CZB5	Transmembrane emp24 domain-containing protein 10 (Transmembrane p24 trafficking protein 10)	2.49573e+06	1.74808e+06	2.34909e+06	938460	539920	1.89384e+06	2.18592e+06	2.85292e+06
A0A4W6CZC6	Sodium/potassium-transporting ATPase subunit beta	5.24963e+07	7.64656e+07	4.20781e+07	4.62651e+07	2.83014e+07	4.0693e+07	7.7072e+07	5.19229e+07
A0A4W6CZE0	Dimethylglycine dehydrogenase, mitochondrial (EC 1.5.8.4) (ME2GLYDH)	1.94184e+06	2.30389e+06	2.03248e+06	1.38772e+06	1.44783e+06	1.16221e+06	1.80708e+06	1.44726e+06
A0A4W6CZG6	Large ribosomal subunit protein uL18 (60S ribosomal protein L5)	2.18798e+07	ND	3.7172e+07	3.81158e+07	ND	3.80699e+07	3.624e+07	3.00282e+07
A0A4W6CZI0	PDZ and LIM domain 1 (elfin) (PDZ and LIM domain protein 1)	435085	432866	332301	287017	ND	520219	571508	202507
A0A4W6CZJ7	Probable cysteine--tRNA ligase, mitochondrial (EC 6.1.1.16) (Cysteinyl-tRNA synthetase)	3.19712e+06	3.02865e+06	3.15954e+06	2.16371e+06	2.24506e+06	2.94325e+06	3.35427e+06	3.23035e+06
A0A4W6CZK1	Guanine nucleotide-binding protein G(i) subunit alpha-2 (Adenylate cyclase-inhibiting G alpha protein)	3.83611e+07	4.26651e+07	4.75268e+07	4.73171e+07	5.46765e+07	5.15565e+07	6.14954e+07	4.09145e+07
A0A4W6CZK4	Translation initiation factor eIF2B subunit beta (eIF2B GDP-GTP exchange factor subunit beta)	711286	ND	1.00158e+06	529227	569266	4.17808e+06	599524	922367
A0A4W6CZL7	long-chain-fatty-acid--CoA ligase (EC 6.2.1.3) (Long-chain-fatty-acid--CoA ligase)	399188	261377	387959	ND	ND	300138	264625	ND
A0A4W6CZN8	Ubiquitin-like-conjugating enzyme ATG3 (Autophagy-related protein 3)	3.93194e+06	4.44709e+06	5.03119e+06	4.13348e+06	4.54216e+06	4.42281e+06	4.12724e+06	3.28045e+06
A0A4W6CZP3	Anamorsin (Cytokine-induced apoptosis inhibitor 1) (Fe-S cluster assembly protein DRE2 homolog)	7.39509e+06	6.44122e+06	5.14061e+06	6.20809e+06	6.18211e+06	5.71125e+06	8.02013e+06	6.12407e+06
A0A4W6CZQ2	Toll-interacting protein	1.37016e+07	1.42299e+07	1.35792e+07	9.3087e+06	6.85291e+06	1.37518e+07	1.45717e+07	8.17551e+06
A0A4W6CZR4	ATP-binding cassette sub-family F member 1	9.87228e+06	ND	ND	8.14185e+06	ND	ND	ND	ND
A0A4W6CZU3	Ubiquinone biosynthesis protein	7.72505e+06	9.51531e+06	6.86585e+06	4.4388e+06	5.38889e+06	8.52046e+06	6.80947e+06	9.1256e+06
A0A4W6CZV3	Chloride intracellular channel protein	1.01057e+06	934082	1.546e+06	949342	719629	1.53178e+06	ND	967901
A0A4W6CZY7	non-specific serine/threonine protein kinase (EC 2.7.11.1)	7.37501e+06	7.60072e+06	1.0553e+07	9.74295e+06	9.36527e+06	9.68348e+06	7.94482e+06	8.43953e+06
A0A4W6CZZ9	Cytochrome c oxidase assembly factor 7	647459	634397	429040	558182	249114	527836	763757	791708
A0A4W6D021	Protein 4.1 (Band 4.1) (Erythrocyte membrane protein band 4.1)	730984	1.48856e+06	1.09561e+06	934697	1.10697e+06	950325	2.38063e+06	1.86463e+06
A0A4W6D028	Rho guanine nucleotide exchange factor 12 (Leukemia-associated RhoGEF)	520637	510872	1.06726e+06	869850	ND	369013	1.16275e+06	ND
A0A4W6D037	Small nuclear ribonucleoprotein polypeptide A' (U2 small nuclear ribonucleoprotein A')	1.12475e+07	9.30848e+06	9.11946e+06	ND	ND	ND	8.43114e+06	9.52971e+06
A0A4W6D041	U6 snRNA-associated Sm-like protein LSm8	1.52668e+06	975730	1.5426e+06	566359	ND	146373	862839	ND
A0A4W6D068	Si:ch73-389b16.2	1.41139e+06	1.40348e+06	1.5317e+06	929544	ND	1.52574e+06	1.11422e+06	1.31346e+06
A0A4W6D082	Kynurenine--oxoglutarate transaminase 3 (EC 2.6.1.63) (EC 2.6.1.7) (EC 4.4.1.13) (Cysteine-S-conjugate beta-lyase 2) (Kynurenine aminotransferase 3) (Kynurenine aminotransferase III) (Kynurenine--glyoxylate transaminase) (Kynurenine--oxoglutarate transaminase III)	2.47954e+06	2.15995e+06	1.86473e+06	3.02906e+06	2.11728e+06	1.32296e+06	3.17578e+06	2.24225e+06
A0A4W6D0B7	Sphingosine-1-phosphate phosphatase 1	437787	395273	529277	216592	ND	371439	ND	ND
A0A4W6D0D1	G protein-coupled receptor kinase interacting ArfGAP 2b	315518	244202	ND	ND	ND	430749	ND	ND
A0A4W6D0E4	T-complex protein 1 subunit beta (CCT-beta)	6.79005e+07	5.59653e+07	6.26387e+07	5.96408e+07	7.2676e+07	5.93477e+07	6.28595e+07	6.99349e+07
A0A4W6D0E7	Sideroflexin-4	72645.3	116204	ND	140932	ND	ND	70987.3	ND
A0A4W6D0F5	Ras-related protein Rab-3	5.93297e+07	6.27597e+07	6.70815e+07	4.76282e+07	3.96837e+07	5.7631e+07	4.97295e+07	4.69546e+07
A0A4W6D0H2	P-type phospholipid transporter (EC 7.6.2.1)	1.41099e+06	1.18311e+06	1.67177e+06	ND	516505	554642	ND	811191
A0A4W6D0H9	SH3 and multiple ankyrin repeat domains 3	297756	256976	239786	ND	ND	ND	ND	ND
A0A4W6D0K5	Calcipressin-1 isoform X2	2.44847e+06	1.65679e+06	2.90197e+06	2.19553e+06	1.52552e+06	2.37441e+06	3.41895e+06	2.57061e+06
A0A4W6D0L3	Neurogranin (protein kinase C substrate, RC3) a	1.76427e+07	1.14428e+07	1.14728e+07	6.24129e+06	ND	9.40281e+06	ND	1.39046e+06
A0A4W6D0M0	Septin	9.39056e+07	9.5765e+07	9.13811e+07	6.13349e+07	4.99454e+07	9.19617e+07	9.30736e+07	8.19929e+07
A0A4W6D0M8	Enoyl CoA hydratase domain containing 2	291878	158989	222430	178763	ND	183017	124898	140218
A0A4W6D0N2	Heterochromatin protein 1-binding protein 3	3.4236e+06	5.21423e+06	7.99193e+06	5.47464e+06	1.48752e+06	6.69288e+06	1.0832e+06	1.93416e+06
A0A4W6D0N3	Rho GTPase-activating protein 1	3.43883e+07	3.68511e+07	4.26903e+07	3.67249e+07	2.06694e+07	3.1694e+07	3.03556e+07	2.6374e+07
A0A4W6D0S0	Zinc finger C2HC domain-containing protein 1A	1.35891e+07	ND	1.15644e+07	1.37611e+07	1.30352e+07	2.56608e+07	1.16833e+07	1.05043e+07
A0A4W6D0U5	Ras-related protein Rab-21	3.42251e+06	2.38096e+06	2.80715e+06	2.69382e+06	2.244e+06	3.16031e+06	2.28308e+06	2.03299e+06
A0A4W6D0W9	Anoctamin	2.1506e+06	1.25935e+06	2.01473e+06	727635	1.6579e+06	2.3018e+06	2.25691e+06	1.97271e+06
A0A4W6D0X5	Enoyl-CoA hydratase domain-containing protein 3, mitochondrial	4.90861e+06	2.66065e+06	1.8345e+06	3.14524e+06	ND	1.41716e+06	2.14384e+06	1.34274e+06
A0A4W6D0Z3	Casein kinase II subunit beta (CK II beta)	6.8238e+06	5.94172e+06	6.81642e+06	7.64262e+06	7.9598e+06	6.16112e+06	6.45018e+06	6.96593e+06
A0A4W6D0Z6	Cell cycle associated protein 1a	441773	372912	386962	386864	194330	494540	482040	539926
A0A4W6D102	Thioredoxin domain-containing protein 5 (EC 5.3.4.1) (Endoplasmic reticulum resident protein 46) (Thioredoxin-like protein p46)	1.38285e+06	996339	1.18592e+06	789546	1.74811e+06	1.81914e+06	1.20255e+06	1.42845e+06
A0A4W6D111	Eukaryotic translation initiation factor 3 subunit A (eIF3a) (Eukaryotic translation initiation factor 3 subunit 10) (eIF-3-theta)	1.05786e+08	1.02676e+08	1.21608e+08	1.20151e+08	8.49465e+07	8.46369e+07	9.29851e+07	8.08834e+07
A0A4W6D119	Thioredoxin-dependent peroxide reductase, mitochondrial (EC 1.11.1.24) (Thioredoxin-dependent peroxiredoxin 3)	2.58585e+07	3.85145e+07	2.94002e+07	3.55168e+07	1.28435e+07	3.07506e+07	3.88373e+07	2.25583e+07
A0A4W6D130	Elongation factor 1-alpha	4.2735e+08	3.91461e+08	5.22387e+08	5.57532e+08	3.1009e+08	3.91104e+08	3.87087e+08	2.42926e+08
A0A4W6D131	Ig-like domain-containing protein	ND	ND	ND	ND	ND	ND	ND	ND
A0A4W6D146	Transmembrane 9 superfamily member	485515	ND	ND	ND	566622	1.16663e+06	1.07325e+06	738436
A0A4W6D155	Importin-13	127746	ND	96814.1	ND	ND	116665	ND	58533.6
A0A4W6D159	Transmembrane protein 14C	ND	ND	ND	4.14438e+06	ND	3.43447e+06	3.13536e+06	ND
A0A4W6D167	Receptor-type tyrosine-protein phosphatase alpha (EC 3.1.3.48)	4.41302e+06	2.61212e+06	3.99733e+06	2.28178e+06	2.39238e+06	2.76999e+06	ND	2.23807e+06
A0A4W6D194	Isocitrate dehydrogenase [NADP] (EC 1.1.1.42)	5.08702e+07	5.71158e+07	5.2795e+07	4.93467e+07	3.99415e+07	4.70484e+07	4.98008e+07	5.67821e+07
A0A4W6D198	Serine/threonine-protein phosphatase (EC 3.1.3.16)	1.32342e+07	1.27856e+07	1.7479e+07	1.10432e+07	1.35527e+07	1.32129e+07	8.09022e+06	1.27318e+07
A0A4W6D199	NDRG family member 4 (Protein NDRG4 isoform X1)	9.5914e+07	1.02141e+08	9.76546e+07	7.07503e+07	7.65333e+07	1.09633e+08	9.25923e+07	8.24806e+07
A0A4W6D1D7	Serine and arginine rich splicing factor 11 (Serine/arginine-rich splicing factor 11 isoform X1)	1.04419e+06	885758	1.26509e+06	ND	ND	ND	ND	ND
A0A4W6D1E6	Histone H4	1.99292e+07	2.56455e+07	2.9177e+07	1.26914e+07	3.11653e+07	3.06883e+07	4.30816e+07	3.24615e+07
A0A4W6D1H0	Solute carrier family 38 member 3b	40759.7	121057	64858.6	54013.4	ND	ND	ND	ND
A0A4W6D1J5	Microsomal glutathione S-transferase 1 (EC 2.5.1.18)	2.60409e+06	ND	1.00038e+06	720201	682780	1.84134e+06	1.72868e+06	2.1724e+06
A0A4W6D1L8	Purine-rich element binding protein Aa	3.19322e+06	ND	4.43583e+06	3.57216e+06	4.20314e+06	4.15798e+06	ND	4.79809e+06
A0A4W6D1P5	Disintegrin and metalloproteinase domain-containing protein 10 (EC 3.4.24.81) (Kuzbanian protein homolog)	1.07092e+07	9.36461e+06	1.14919e+07	1.05548e+07	1.36791e+07	9.68866e+06	7.3044e+06	7.86153e+06
A0A4W6D1T0	PDZ and LIM domain 5b	ND	ND	34847.3	ND	ND	ND	ND	ND
A0A4W6D1U3	Annexin	6.11041e+06	8.70988e+06	7.815e+06	9.18587e+06	8.62886e+06	6.73196e+06	1.01325e+07	8.68918e+06
A0A4W6D1V3	Heterogeneous nuclear ribonucleoprotein H isoform X1 (Heterogeneous nuclear ribonucleoprotein H1)	1.18269e+06	1.68697e+06	1.49133e+06	1.40033e+06	405099	1.92136e+06	1.59017e+06	1.01757e+06
A0A4W6D1W8	Isocitrate dehydrogenase [NAD] subunit, mitochondrial	4.0385e+07	4.61867e+07	4.40142e+07	4.9452e+07	2.35282e+07	3.05492e+07	4.51589e+07	3.496e+07
A0A4W6D1X6	Vacuolar protein sorting-associated protein 53 homolog	308444	ND	ND	ND	871774	681285	290891	1.16316e+06
A0A4W6D1Z2	Histone H2A	1.36746e+08	1.90836e+08	2.32254e+08	5.75737e+07	2.02179e+08	2.21887e+08	1.8178e+08	1.81687e+08
A0A4W6D1Z6	Adhesion G protein-coupled receptor L2b, tandem duplicate 1	68804.3	ND	ND	56770.3	ND	273084	ND	ND
A0A4W6D213	Histone H1	3.72343e+06	4.526e+06	3.55658e+06	3.56234e+06	3.95961e+06	6.17707e+06	4.85081e+06	6.11634e+06
A0A4W6D221	Histone H3	1.52673e+08	2.03966e+08	1.85538e+08	1.73035e+08	2.40884e+08	1.75049e+08	2.41102e+08	2.18375e+08
A0A4W6D229	Metabotropic glutamate receptor 2	1.02188e+07	9.69829e+06	1.50161e+07	1.16352e+07	1.33243e+07	1.3314e+07	ND	9.20068e+06
A0A4W6D236	Neurexin 3a	ND	2.87357e+06	2.54429e+06	ND	5.80046e+06	2.90612e+06	3.26816e+06	3.38068e+06
A0A4W6D268	Palmitoyltransferase (EC 2.3.1.225)	75738.8	61228.7	ND	ND	ND	153172	ND	ND
A0A4W6D273	SAP domain-containing ribonucleoprotein (Nuclear protein Hcc-1)	2.17095e+06	1.68979e+06	874119	758664	1.49224e+06	2.41316e+06	1.57991e+06	2.57532e+06
A0A4W6D285	Amine oxidase (EC 1.4.3.-)	1.12832e+07	1.06092e+07	1.05402e+07	1.19351e+07	7.66952e+06	8.12145e+06	1.12953e+07	8.9082e+06
A0A4W6D2B3	Peflin (PEF protein with a long N-terminal hydrophobic domain) (Penta-EF hand domain-containing protein 1)	1.62896e+06	1.49703e+06	1.46441e+06	1.20422e+06	455426	1.1261e+06	1.81792e+06	344811
A0A4W6D2C5	Complexin 2, like (Complexin 2a)	8.40817e+06	1.05417e+07	5.27288e+06	ND	ND	7.80066e+06	1.16122e+07	9.52957e+06
A0A4W6D2C7	Alpha-1,4 glucan phosphorylase (EC 2.4.1.1)	4.13357e+06	3.51601e+06	ND	3.22073e+06	ND	ND	ND	ND
A0A4W6D2D6	Ganglioside-induced differentiation-associated protein 1-like 1	8.90066e+06	1.07897e+07	8.8658e+06	7.84051e+06	3.71062e+06	6.50243e+06	6.19491e+06	9.19409e+06
A0A4W6D2E2	Parvalbumin	2.69592e+06	2.8774e+06	4.31056e+06	2.66639e+06	ND	3.1826e+06	2.03786e+06	ND
A0A4W6D2F1	Phosphoribosylformylglycinamidine synthase (EC 6.3.5.3) (Formylglycinamide ribonucleotide amidotransferase) (Formylglycinamide ribotide amidotransferase)	2.23875e+06	1.97899e+06	2.50768e+06	1.45073e+06	4.24042e+06	997280	2.17924e+06	4.18288e+06
A0A4W6D2G2	Isocitrate dehydrogenase [NAD] subunit, mitochondrial	ND	4.45404e+06	6.63189e+06	3.20848e+06	2.33942e+06	4.12229e+06	4.4446e+06	3.25721e+06
A0A4W6D2H1	Fatty acid amide hydrolase 2b (Fatty-acid amide hydrolase 2-B)	2.94725e+06	1.62505e+06	1.25716e+06	1.77165e+06	1.33831e+06	1.38321e+06	2.06838e+06	2.29887e+06
A0A4W6D2H8	Actin-related protein 2/3 complex subunit 5	ND	1.07955e+07	9.78218e+06	1.65562e+07	1.80975e+07	1.28164e+07	ND	1.32819e+07
A0A4W6D2J4	Complement C4B (Chido/Rodgers blood group)	587191	1.04842e+06	483497	187876	415663	645958	579742	671518
A0A4W6D2M3	Nardilysin b (N-arginine dibasic convertase)	560869	582879	801372	496810	814462	426802	298440	ND
A0A4W6D2M4	Plexin b2b	4.62405e+06	6.35771e+06	6.49483e+06	7.50705e+06	8.31868e+06	6.19173e+06	7.0523e+06	6.65764e+06
A0A4W6D2N4	Glutathione peroxidase	ND	ND	ND	ND	ND	ND	ND	151943
A0A4W6D2R8	E3 ubiquitin-protein ligase MARCHF5 (EC 2.3.2.27) (Membrane-associated RING finger protein 5) (Membrane-associated RING-CH protein V) (RING-type E3 ubiquitin transferase MARCHF5)	762557	ND	ND	556566	ND	ND	527571	ND
A0A4W6D2U5	Neuronal pentraxin receptor a	ND	ND	ND	ND	ND	ND	ND	625620
A0A4W6D2V2	Uncharacterized protein LOC108896746 isoform X1	1.54839e+06	579963	1.39344e+06	1.64978e+06	2.59562e+06	1.23375e+06	1.40559e+06	1.4474e+06
A0A4W6D2X1	Beta-arrestin-1 (Arrestin beta-1)	2.13777e+06	1.98215e+06	1.93847e+06	ND	ND	1.95914e+06	2.76737e+06	1.33918e+06
A0A4W6D2Y4	26S proteasome non-ATPase regulatory subunit 3 (26S proteasome regulatory subunit RPN3) (26S proteasome regulatory subunit S3) (Proteasome subunit p58)	6.65442e+06	6.7697e+06	6.22109e+06	5.27405e+06	3.58292e+06	5.89744e+06	4.66656e+06	5.06446e+06
A0A4W6D310	Tubulin alpha chain	1.20168e+08	1.61198e+08	2.43793e+08	2.33436e+08	3.69733e+08	3.02848e+08	4.17111e+06	2.47982e+08
A0A4W6D317	Small ribosomal subunit protein uS4 (40S ribosomal protein S9)	7.88488e+06	9.67152e+06	1.308e+07	1.70413e+07	1.59363e+07	1.52643e+07	6.93238e+06	1.60092e+07
A0A4W6D333	creatine kinase (EC 2.7.3.2)	2.04387e+07	2.13992e+07	5.16938e+06	1.9122e+07	ND	ND	2.62209e+06	ND
A0A4W6D385	Cytochrome P450, family 2, subfamily P, polypeptide 6	ND	ND	ND	ND	ND	ND	ND	ND
A0A4W6D3C8	Calpain 7 (Calpain-7 isoform X1)	ND	ND	ND	ND	ND	ND	ND	ND
A0A4W6D3E6	Clathrin light chain	3.13173e+07	3.73401e+07	3.78558e+07	2.91812e+07	4.57873e+07	3.27887e+07	4.27241e+07	3.4466e+07
A0A4W6D3F7	DNA-(apurinic or apyrimidinic site) lyase (EC 4.2.99.18) (40S ribosomal protein S3)	5.04524e+07	4.79734e+07	5.4742e+07	5.36669e+07	5.3038e+07	6.01002e+07	4.96752e+07	5.20822e+07
A0A4W6D3G1	Brevican	6.92889e+07	7.10193e+07	6.46349e+07	8.32822e+07	6.27362e+07	5.79273e+07	5.84809e+07	7.13063e+07
A0A4W6D3G5	Si:ch211-137a8.4 (Uncharacterized abhydrolase domain-containing protein DDB_G0269086 isoform X1)	2.72872e+07	2.70948e+07	2.98159e+07	1.95766e+07	1.41858e+07	2.63202e+07	2.6478e+07	2.02296e+07
A0A4W6D3I9	SH3GL interacting endocytic adaptor 1	8.85997e+06	1.25622e+07	1.10264e+07	1.12643e+07	9.8573e+06	1.06404e+07	1.16836e+07	9.11491e+06
A0A4W6D3L3	N-acetylneuraminate-9-phosphate synthase (EC 2.5.1.57) (Sialic acid synthase)	1.32948e+07	1.25272e+07	9.57255e+06	1.13908e+07	7.14131e+06	8.55614e+06	9.4864e+06	3.54424e+06
A0A4W6D3M2	Monocarboxylate transporter 2 (Solute carrier family 16 member 7)	34943.2	ND	ND	ND	ND	ND	ND	ND
A0A4W6D3P5	Glutamate-rich WD repeat-containing protein 1	3.39476e+06	1.80221e+06	ND	ND	ND	1.01741e+06	1.63269e+06	ND
A0A4W6D3U0	Rh family B glycoprotein	1.45371e+07	9.51781e+06	2.1196e+07	6.44224e+06	4.03511e+06	8.64855e+06	7.46936e+06	6.14191e+06
A0A4W6D3U7	Protein tweety homolog	1.39222e+07	1.72753e+07	1.23313e+07	1.82467e+07	1.9983e+07	9.88414e+06	1.34229e+07	7.09966e+06
A0A4W6D3V1	Calpain small subunit 1	2.78753e+06	ND	1.45179e+06	2.68988e+06	2.98313e+06	2.03005e+06	ND	2.89586e+06
A0A4W6D3W5	Cytoplasmic linker associated protein 2	2.10726e+07	2.12449e+07	2.57797e+07	2.15339e+07	2.12839e+07	2.43924e+07	2.31176e+07	1.85001e+07
A0A4W6D3X2	Hyaluronan and proteoglycan link protein 2	9.31873e+06	3.6842e+06	ND	4.77493e+06	2.18214e+06	4.68856e+06	8.66545e+06	5.12833e+06
A0A4W6D3X9	Synapsin III (Synapsin-3)	1.24785e+07	1.66862e+07	1.53182e+07	1.40379e+07	1.32837e+07	1.52925e+07	2.14392e+07	1.07812e+07
A0A4W6D3Y2	Protein shisa-7 (Shisa family member 7a)	2.59225e+06	ND	3.13492e+06	1.97258e+06	1.93342e+06	3.11525e+06	2.10441e+06	1.77278e+06
A0A4W6D3Z1	Protein rogdi homolog	958440	757652	ND	1.77762e+06	2.12601e+06	1.36138e+06	1.44978e+06	1.35941e+06
A0A4W6D403	Adaptor protein, phosphotyrosine interaction, PH domain and leucine zipper containing 2	3.82689e+06	3.93809e+06	2.85088e+06	1.7119e+06	889565	1.45666e+06	2.96539e+06	1.88561e+06
A0A4W6D409	Leucine-rich repeat and fibronectin type-III domain-containing protein 3 (Synaptic adhesion-like molecule 4)	2.31482e+06	2.91273e+06	2.47522e+06	2.26904e+06	3.40504e+06	2.42221e+06	1.94661e+06	2.53889e+06
A0A4W6D422	WD repeat domain 1 (WD repeat-containing protein 1)	3.37517e+07	4.66158e+07	4.09944e+07	4.3667e+07	2.92659e+07	3.51773e+07	3.70031e+07	3.17491e+07
A0A4W6D428	Cytokine-like nuclear factor N-PAC (Glyoxylate reductase 1 homolog) (Nuclear protein NP60) (Putative oxidoreductase GLYR1)	1.33617e+06	ND	762000	362753	ND	1.26699e+06	957997	1.11031e+06
A0A4W6D433	cAMP-dependent protein kinase (EC 2.7.11.11)	1.2651e+06	325022	1.55641e+06	1.06143e+06	ND	170445	1.2665e+06	ND
A0A4W6D437	Mitochondrial calcium uptake family member 3	ND	1.03735e+06	ND	2.14029e+06	1.05396e+06	ND	ND	710152
A0A4W6D449	Niban apoptosis regulator 1a (Protein Niban 1a)	2.16061e+06	1.02445e+06	1.25039e+06	632439	936531	2.06354e+06	871154	2.05912e+06
A0A4W6D482	Sorcin	6.49688e+06	6.44836e+06	ND	6.93357e+06	9.21302e+06	7.692e+06	9.24306e+06	9.05795e+06
A0A4W6D4C5	Pro-opiomelanocortin (Proopiomelanocortin)	28667.8	ND	71794.2	ND	ND	ND	ND	ND
A0A4W6D4C6	G protein subunit alpha 13 (Guanine nucleotide-binding protein subunit alpha-13b)	ND	ND	ND	ND	ND	244520	1.02911e+06	405044
A0A4W6D4E2	Ig-like domain-containing protein	5.2703e+06	1.08274e+07	6.42779e+06	7.05671e+06	5.16062e+06	3.00508e+06	2.69994e+06	8.43834e+06
A0A4W6D4F5	ATP synthase subunit d, mitochondrial	2.84989e+07	4.02515e+07	2.89279e+07	2.54807e+07	2.15632e+07	2.45906e+07	3.40995e+07	2.53499e+07
A0A4W6D4H1	Glutamate receptor, metabotropic 8a	ND	408090	ND	ND	2.37881e+06	ND	ND	1.82831e+06
A0A4W6D4K4	RAB6-interacting golgin (N-terminal kinase-like-binding protein 1) (SCY1-like 1-binding protein 1)	ND	ND	84169.2	ND	ND	ND	ND	ND
A0A4W6D4M6	Cugbp, Elav-like family member 2	6.33608e+06	5.29568e+06	9.43088e+06	8.20651e+06	1.10374e+07	5.93354e+06	6.10547e+06	6.69357e+06
A0A4W6D4N6	DCC-interacting protein 13-beta (Adapter protein containing PH domain, PTB domain and leucine zipper motif 2)	2.37475e+07	2.23994e+07	2.57532e+07	2.40867e+07	1.71896e+07	1.74174e+07	2.25549e+07	1.72785e+07
A0A4W6D4P8	SERPINE1 mRNA binding protein 1a	ND	1.40303e+06	ND	517912	ND	ND	2.11935e+06	ND
A0A4W6D4Q4	UBX domain-containing protein 6 (UBX domain-containing protein 1)	3.89022e+06	4.27612e+06	4.06062e+06	3.2923e+06	2.144e+06	2.60497e+06	3.84746e+06	1.06081e+06
A0A4W6D4Q5	Synaptoporin a	ND	2.95632e+06	ND	ND	1.42771e+06	ND	ND	694652
A0A4W6D4Y0	stearoyl-CoA 9-desaturase (EC 1.14.19.1)	1.0046e+06	625256	289945	452175	327361	695807	754825	783555
A0A4W6D4Z2	Diacylglycerol kinase (DAG kinase) (EC 2.7.1.107)	2.90379e+06	2.07194e+06	4.01423e+06	6.43425e+06	2.31671e+06	4.30059e+06	2.75558e+06	4.07917e+06
A0A4W6D506	Guanine nucleotide binding protein (G protein), beta 5a	3.1626e+06	4.51247e+06	3.67406e+06	3.07491e+06	3.06863e+06	5.01016e+06	ND	5.18465e+06
A0A4W6D516	ATP synthase subunit gamma	8.53286e+07	1.16696e+08	1.24341e+08	1.08141e+08	8.06154e+07	1.03631e+08	1.09105e+08	9.10584e+07
A0A4W6D577	Adenylosuccinate lyase (ASL) (EC 4.3.2.2) (Adenylosuccinase)	1.0744e+06	ND	2.29517e+06	ND	ND	ND	2.16179e+06	ND
A0A4W6D594	SUMO-activating enzyme subunit 1 (Ubiquitin-like 1-activating enzyme E1A)	2.82363e+06	2.43483e+06	3.69256e+06	3.72617e+06	1.69208e+06	2.21024e+06	4.3675e+06	960916
A0A4W6D596	peptidylprolyl isomerase (EC 5.2.1.8)	ND	1.25233e+06	ND	995951	2.55949e+06	ND	ND	824552
A0A4W6D5A2	Pro-interleukin-16 [Cleaved into: Interleukin-16 (IL-16) (Lymphocyte chemoattractant factor) (LCF)]	282565	209006	99015.7	111791	ND	234700	212720	266938
A0A4W6D5A8	Acetyltransferase component of pyruvate dehydrogenase complex (EC 2.3.1.12)	6.84762e+07	1.01669e+08	9.09112e+07	1.01131e+08	5.10746e+07	7.6295e+07	9.94467e+07	4.84856e+07
A0A4W6D5B1	Dolichyl-diphosphooligosaccharide--protein glycosyltransferase subunit 2 (Ribophorin-2)	1.24966e+07	9.36919e+06	1.18506e+07	5.66883e+06	4.66062e+06	1.27384e+07	1.29509e+07	9.21287e+06
A0A4W6D5C2	5'-nucleotidase, cytosolic IAb	ND	505687	620963	ND	ND	ND	ND	576962
A0A4W6D5C9	Serine/arginine-rich splicing factor 3 (Splicing factor, arginine/serine-rich 3)	1.69698e+06	ND	1.94032e+06	ND	ND	1.67223e+06	ND	ND
A0A4W6D5D1	Cytoplasmic linker associated protein 2	1.07466e+06	1.12964e+06	1.49529e+06	936244	1.59092e+06	2.0215e+06	1.27499e+06	1.25637e+06
A0A4W6D5F7	SLIT-ROBO Rho GTPase-activating protein 1 (Rho GTPase-activating protein 13)	1.29738e+06	912408	1.38575e+06	1.08698e+06	1.73834e+06	2.26053e+06	1.35658e+06	1.29875e+06
A0A4W6D5G2	Fibronectin type III and SPRY domain-containing protein 1	8.63473e+06	9.4442e+06	7.77685e+06	9.64741e+06	6.1334e+06	8.89434e+06	9.46278e+06	8.15212e+06
A0A4W6D5G4	Alpha-crystallin B chain (Alpha(B)-crystallin)	1.52997e+07	7.47305e+06	6.15845e+06	7.20793e+06	9.46761e+06	1.08144e+07	ND	1.49742e+07
A0A4W6D5J8	C3/C5 convertase	3.57878e+07	2.49762e+07	1.95061e+07	7.0378e+06	9.30196e+06	1.00216e+07	1.34494e+07	1.67977e+07
A0A4W6D5L8	Protein 4.1 (Band 4.1) (Erythrocyte membrane protein band 4.1)	8.45195e+06	8.27881e+06	9.27708e+06	9.03341e+06	5.16032e+06	8.55289e+06	1.03596e+07	6.78178e+06
A0A4W6D5N0	RNA helicase (EC 3.6.4.13)	2.144e+07	1.73922e+07	2.83833e+07	2.10497e+07	8.80809e+06	2.05563e+07	2.35513e+07	1.28987e+07
A0A4W6D5S0	inorganic diphosphatase (EC 3.6.1.1)	1.72338e+07	1.69932e+07	1.78927e+07	1.48544e+07	1.11715e+07	1.55021e+07	1.62019e+07	2.05647e+07
A0A4W6D5U7	40S ribosomal protein S24	3.75984e+06	2.58314e+06	3.55529e+06	3.83872e+06	1.80504e+06	4.71053e+06	2.46427e+06	1.4011e+06
A0A4W6D5V6	Nicotinamide phosphoribosyltransferase (NAmPRTase) (EC 2.4.2.12)	1.73566e+07	1.44682e+07	2.08755e+07	1.87184e+07	1.30865e+07	1.13779e+07	1.57517e+07	8.55592e+06
A0A4W6D5V9	Guanine nucleotide binding protein (G protein), beta 5a	1.80116e+07	1.52714e+07	2.08434e+07	6.46643e+06	ND	1.73144e+06	5.92296e+06	1.91364e+06
A0A4W6D5Y4	Ig-like domain-containing protein	5.87403e+07	3.67416e+07	5.85052e+07	2.84552e+07	2.62939e+07	4.92082e+07	2.74502e+07	2.11473e+07
A0A4W6D5Z7	protein-tyrosine-phosphatase (EC 3.1.3.48) (Receptor-type tyrosine-protein phosphatase sigma)	2.844e+06	3.28404e+06	4.37609e+06	2.42365e+06	1.62703e+06	1.86271e+06	3.82234e+06	1.29899e+06
A0A4W6D5Z9	Regulating synaptic membrane exocytosis 1	ND	ND	ND	ND	208953	ND	ND	ND
A0A4W6D618	Transporter	3.22313e+06	4.33598e+06	2.21369e+06	2.10748e+06	2.46795e+06	2.08471e+06	1.16413e+06	2.50399e+06
A0A4W6D648	WD repeat domain 7	1.53149e+07	1.9893e+07	2.37241e+07	2.63325e+07	1.38708e+07	1.87393e+07	1.82323e+07	9.5078e+06
A0A4W6D655	26S proteasome non-ATPase regulatory subunit 6 (26S proteasome regulatory subunit RPN7)	5.57675e+06	5.5172e+06	5.54636e+06	4.77419e+06	5.04064e+06	3.89229e+06	5.6056e+06	5.52386e+06
A0A4W6D667	Myelin protein zero-like 1 like	2.28304e+07	1.68693e+07	1.41413e+07	1.18905e+07	1.3189e+07	1.56856e+07	1.63437e+07	1.70538e+07
A0A4W6D671	Peptidase A1 domain-containing protein	6.64572e+06	6.44613e+06	7.10764e+06	7.66499e+06	9.63618e+06	6.73737e+06	2.26072e+06	7.79825e+06
A0A4W6D684	small monomeric GTPase (EC 3.6.5.2)	6.9666e+06	4.72415e+06	4.05484e+06	4.11914e+06	3.30184e+06	7.441e+06	7.93167e+06	8.19043e+06
A0A4W6D693	Phosphatidylinositol 3-kinase catalytic subunit type 3 (EC 2.7.1.137)	197410	509308	527396	770118	ND	ND	1.02004e+06	ND
A0A4W6D6B2	EFR3 homolog B	2.60175e+06	2.65599e+06	3.02378e+06	1.67874e+06	2.14404e+06	1.69593e+06	1.91e+06	489137
A0A4W6D6F3	Ubiquilin-4 (Ataxin-1 interacting ubiquitin-like protein) (Ataxin-1 ubiquitin-like-interacting protein A1U) (Connexin43-interacting protein of 75 kDa) (Ubiquilin-like protein)	5.21484e+06	4.76204e+06	6.01182e+06	5.41284e+06	3.0487e+06	3.84186e+06	4.71179e+06	3.7193e+06
A0A4W6D6H1	Ig-like domain-containing protein	3.84124e+06	4.94189e+06	4.61836e+06	2.03355e+06	5.28618e+06	3.65246e+06	4.73036e+06	4.46255e+06
A0A4W6D6H4	RAP1 GTPase activating protein b	6.008e+06	6.46516e+06	6.6682e+06	5.27714e+06	5.73026e+06	7.20331e+06	1.02306e+07	6.4013e+06
A0A4W6D6I1	Ig-like domain-containing protein	3.86506e+06	2.88373e+06	3.65927e+06	654364	ND	ND	6.66443e+06	4.90592e+06
A0A4W6D6I4	small monomeric GTPase (EC 3.6.5.2)	1.34981e+07	1.33592e+07	6.00636e+06	5.57525e+06	4.92363e+06	1.27687e+07	9.38371e+06	1.18665e+07
A0A4W6D6I8	Peptidyl-prolyl cis-trans isomerase (PPIase) (EC 5.2.1.8)	1.08612e+06	184427	718925	863548	2.05466e+06	ND	ND	1.74184e+06
A0A4W6D6L8	Auxilin (DnaJ homolog subfamily C member 6)	1.53353e+07	1.6857e+07	1.55167e+07	1.38136e+07	1.32485e+07	1.88875e+07	1.96309e+07	1.31932e+07
A0A4W6D6M3	Protein-arginine deiminase (EC 3.5.3.15)	954028	1.18345e+06	646973	3.32942e+06	5.31626e+06	1.55303e+06	1.257e+06	669583
A0A4W6D6M6	Adducin 3 (gamma) b	1.33729e+07	9.09751e+06	1.35913e+07	9.11748e+06	3.33608e+06	1.06708e+07	8.74824e+06	8.52121e+06
A0A4W6D6P2	protein kinase C (EC 2.7.11.13)	1.78974e+06	1.9395e+06	4.23487e+06	2.10694e+06	2.66582e+06	4.09073e+06	3.34017e+06	2.22565e+06
A0A4W6D6P4	Rab GTPase-binding effector protein 1 (Rabaptin-5) (Rabaptin-5alpha)	2.046e+06	1.69339e+06	1.97177e+06	1.53709e+06	1.24113e+06	2.28163e+06	1.73188e+06	1.91195e+06
A0A4W6D6U4	Plexin-A1	4.45198e+06	3.90055e+06	2.64853e+06	4.2005e+06	3.2607e+06	2.67385e+06	3.54814e+06	3.25969e+06
A0A4W6D6V8	Sulfurtransferase	2.38377e+07	2.34247e+07	2.10343e+07	2.41378e+07	1.19548e+07	1.23537e+07	2.25189e+07	1.78289e+07
A0A4W6D6W0	AP-2 complex subunit alpha	8.13776e+06	1.406e+07	ND	1.07252e+07	3.43162e+07	8.13784e+06	ND	8.06996e+06
A0A4W6D6X8	Adipose secreted signaling protein (UPF0687 protein C20orf27 homolog)	1.66422e+07	8.94284e+06	1.24629e+07	7.78686e+06	8.36716e+06	2.28836e+07	8.3324e+06	1.71514e+07
A0A4W6D6Y7	WD repeat domain 47	364988	311229	230501	582790	ND	248669	228925	238956
A0A4W6D700	Mitochondrial nucleoid factor 1 (Mitochondrial protein M19)	2.29273e+06	2.28076e+06	1.44426e+06	825938	1.06926e+06	2.16393e+06	2.25303e+06	3.00132e+06
A0A4W6D705	beta-N-acetylhexosaminidase (EC 3.2.1.52)	ND	ND	161151	2.21045e+06	1.04591e+06	ND	ND	724354
A0A4W6D709	Calmodulin regulated spectrin-associated protein family, member 2a	2.41848e+06	1.9614e+06	2.42149e+06	1.5345e+06	2.07284e+06	2.34163e+06	2.02407e+06	2.05899e+06
A0A4W6D723	Retinoblastoma binding protein 4	1.87426e+07	1.71505e+07	1.54434e+07	6.47787e+06	1.51078e+07	1.95343e+07	1.69771e+07	1.97913e+07
A0A4W6D739	Solute carrier family 2 member 1 (Solute carrier family 2, facilitated glucose transporter member 1)	2.25352e+07	2.20356e+07	1.54763e+07	1.16528e+07	1.11486e+07	2.21173e+07	2.17428e+07	2.03328e+07
A0A4W6D786	NADH dehydrogenase [ubiquinone] iron-sulfur protein 2, mitochondrial (Complex I-49kD) (NADH-ubiquinone oxidoreductase 49 kDa subunit)	2.36243e+07	2.19122e+07	1.66479e+07	1.76177e+07	1.72506e+07	1.56605e+07	1.93844e+07	1.83655e+07
A0A4W6D7A0	DCN1-like protein (Defective in cullin neddylation protein 1-like protein)	575901	796193	868787	680515	1.77091e+06	832715	998621	861776
A0A4W6D7B2	Calcium/calmodulin-dependent protein kinase Ia	ND	4.23465e+06	ND	ND	ND	2.95457e+06	ND	ND
A0A4W6D7B6	Protein kinase C and casein kinase substrate in neurons 1b (Protein kinase C and casein kinase substrate in neurons protein 1)	2.24939e+06	1.70192e+06	2.27766e+06	1.19651e+06	1.24907e+06	1.99239e+06	1.81126e+06	1.9626e+06
A0A4W6D7C6	Non-lysosomal glucosylceramidase (NLGase) (EC 3.2.1.45)	3.96953e+06	3.44692e+06	ND	2.92801e+06	2.57309e+06	2.73686e+06	2.79894e+06	2.81128e+06
A0A4W6D7D3	WAS protein family homolog 1	246540	253360	338602	209036	ND	310707	206837	185006
A0A4W6D7D9	Plasminogen (EC 3.4.21.7)	1.14746e+07	1.08105e+07	8.97519e+06	5.25904e+06	2.02512e+07	8.11131e+06	9.22222e+06	1.30752e+07
A0A4W6D7E7	diphosphoinositol-polyphosphate diphosphatase (EC 3.6.1.52)	7.44011e+06	5.53824e+06	5.26058e+06	4.76264e+06	3.61963e+06	5.93068e+06	3.72573e+06	6.2298e+06
A0A4W6D7I5	Nucleolin	5.8787e+06	3.82379e+06	5.13027e+06	3.2905e+06	2.31889e+06	6.90579e+06	5.0793e+06	5.83784e+06
A0A4W6D7L7	Actin-related protein 3	1.7634e+07	1.47735e+07	1.29389e+07	1.04581e+07	1.57223e+07	1.54799e+07	1.50262e+07	1.49551e+07
A0A4W6D7Q0	Rabenosyn, RAB effector (Rabenosyn-5 isoform X1)	1.61866e+06	708592	1.10604e+06	1.83304e+06	3.11342e+06	1.83685e+06	ND	1.94981e+06
A0A4W6D7S0	COP9 signalosome complex subunit 1	4.48793e+06	3.70073e+06	3.77104e+06	4.08431e+06	3.99089e+06	4.75722e+06	4.22939e+06	4.44261e+06
A0A4W6D7T4	Cullin-4B	1.19972e+06	1.43753e+06	956253	536611	ND	1.15162e+06	ND	1.22978e+06
A0A4W6D7T8	Large ribosomal subunit protein uL23 (60S ribosomal protein L23a)	1.50254e+07	6.86775e+06	1.04225e+07	5.52768e+06	3.87078e+06	1.33802e+07	9.61663e+06	9.56377e+06
A0A4W6D7V7	Isochorismatase domain containing 2 (Isochorismatase domain-containing protein 2)	1.86475e+07	2.02873e+07	1.7146e+07	1.14481e+07	7.9593e+06	1.42323e+07	1.80094e+07	9.71366e+06
A0A4W6D7W5	Inter-alpha-trypsin inhibitor heavy chain 2	6.14709e+06	4.43275e+06	3.91444e+06	ND	2.8796e+06	2.46534e+06	2.87427e+06	2.97675e+06
A0A4W6D7W8	Phosphatidylinositol 4-phosphate 5-kinase type-1 gamma isoform X1 (Phosphatidylinositol-4-phosphate 5-kinase, type I, gamma a)	7.60211e+06	1.19066e+07	1.14116e+07	1.37006e+07	1.28493e+07	1.23385e+07	1.14281e+07	1.293e+07
A0A4W6D7X2	Lysosomal associated membrane protein 1 (Lysosome-associated membrane glycoprotein 1a)	637495	ND	3.36739e+06	2.32744e+06	ND	ND	ND	ND
A0A4W6D7X5	dipeptidyl-peptidase IV (EC 3.4.14.5)	1.39148e+06	3.05863e+06	ND	2.22238e+06	ND	ND	ND	1.27109e+06
A0A4W6D7Y2	WD repeat domain, phosphoinositide interacting 2	2.49989e+06	2.70374e+06	3.93448e+06	2.49522e+06	1.82635e+06	1.9339e+06	2.20243e+06	1.19853e+06
A0A4W6D806	Vigilin (High density lipoprotein-binding protein)	5.0596e+06	3.40398e+06	5.01079e+06	4.13386e+06	2.05398e+06	5.08227e+06	3.94652e+06	4.38928e+06
A0A4W6D819	Ubiquitin thioesterase (EC 3.4.19.12)	4.38723e+06	4.13125e+06	3.26956e+06	2.38858e+06	2.49381e+06	4.2949e+06	3.68731e+06	5.09761e+06
A0A4W6D823	Serine/threonine-protein phosphatase 2A 55 kDa regulatory subunit B	8.2493e+06	1.30507e+07	1.70211e+07	1.53383e+07	3.96206e+06	8.3674e+06	9.96282e+06	9.69395e+06
A0A4W6D824	Adaptin ear-binding coat-associated protein 1 (NECAP endocytosis-associated protein 1)	1.64563e+06	3.41978e+06	3.30937e+06	3.21392e+06	3.67268e+06	4.11254e+06	5.67167e+06	4.39648e+06
A0A4W6D826	Glycerol-3-phosphate dehydrogenase [NAD(+)] (EC 1.1.1.8)	1.10923e+07	9.91914e+06	8.96732e+06	9.90622e+06	8.59895e+06	8.94686e+06	9.34879e+06	1.10376e+07
A0A4W6D848	DAZ associated protein 1	ND	ND	ND	ND	ND	ND	ND	ND
A0A4W6D851	Splicing factor U2AF subunit (U2 snRNP auxiliary factor large subunit)	3.16123e+06	5.72489e+06	1.02386e+07	4.00859e+06	2.98893e+06	5.56137e+06	3.0354e+06	3.80268e+06
A0A4W6D854	Cytochrome c oxidase subunit	ND	6.06072e+06	6.00901e+06	4.59756e+06	2.0563e+06	6.10292e+06	ND	6.20956e+06
A0A4W6D873	DCN1-like protein (Defective in cullin neddylation protein 1-like protein)	528522	ND	190967	698843	316911	334238	ND	ND
A0A4W6D8A2	Protein kinase C (EC 2.7.11.13)	235905	197587	255934	151968	ND	286499	220266	158174
A0A4W6D8H2	Ribosomal protein S10	5.44999e+06	9.56134e+06	1.01905e+07	1.19423e+07	4.18827e+06	4.10696e+06	6.64436e+06	7.76625e+06
A0A4W6D8H9	Adipocyte plasma membrane-associated protein (Zgc:194209)	8.54641e+06	7.39851e+06	8.45307e+06	6.91714e+06	2.60115e+06	6.02391e+06	9.29926e+06	5.78319e+06
A0A4W6D8I5	Golgi resident protein GCP60 (Acyl-CoA-binding domain-containing protein 3) (Golgi complex-associated protein 1) (Golgi phosphoprotein 1)	ND	ND	ND	ND	339793	1.06398e+06	ND	925858
A0A4W6D8J0	Solute carrier family 2 member 3b	3.42807e+06	3.86498e+06	ND	1.65264e+06	ND	1.91077e+06	1.78597e+06	2.24752e+06
A0A4W6D8K3	Uncharacterized protein	1.38741e+07	1.46553e+07	1.23404e+07	1.13185e+07	6.40397e+06	2.00796e+06	8.05632e+06	ND
A0A4W6D8L5	Probable N-acetyltransferase 14	5.46511e+06	6.34735e+06	ND	4.86002e+06	3.9462e+06	4.81038e+06	ND	5.654e+06
A0A4W6D8M5	Fructose-bisphosphate aldolase (EC 4.1.2.13)	5.85306e+07	5.92669e+07	5.33674e+07	5.4793e+07	2.39404e+07	5.33824e+07	6.4186e+07	3.68885e+07
A0A4W6D8M7	glycogenin glucosyltransferase (EC 2.4.1.186)	3.40141e+06	4.21342e+06	2.62108e+06	2.31722e+06	3.02986e+06	4.69399e+06	4.52305e+06	2.9427e+06
A0A4W6D8N5	Cytoplasmic protein	1.4833e+06	ND	1.08705e+06	1.45631e+06	723970	1.01424e+06	1.71786e+06	858096
A0A4W6D8N8	NADH dehydrogenase [ubiquinone] iron-sulfur protein 7, mitochondrial (Complex I-20kD) (NADH-ubiquinone oxidoreductase 20 kDa subunit)	1.2859e+07	1.46726e+07	1.00789e+07	8.66469e+06	7.79085e+06	8.79315e+06	1.16327e+07	1.02262e+07
A0A4W6D8P6	N-acetylglucosamine-6-sulfatase (EC 3.1.6.14) (Glucosamine-6-sulfatase)	2.26948e+06	ND	ND	ND	ND	ND	ND	ND
A0A4W6D8P7	Importin subunit alpha	7.2179e+06	7.37679e+06	9.58575e+06	6.93062e+06	1.14414e+07	7.59153e+06	8.05771e+06	8.93388e+06
A0A4W6D8R6	Poly [ADP-ribose] polymerase (EC 2.4.2.30)	1.51029e+06	ND	ND	ND	1.50594e+06	ND	ND	1.29233e+06
A0A4W6D8S8	Contactin 1b	5.73501e+06	7.98451e+06	4.72484e+06	4.159e+06	3.09791e+06	4.76869e+06	4.71375e+06	4.64642e+06
A0A4W6D8T5	Epsin 1a	329330	ND	ND	ND	ND	ND	ND	89578.7
A0A4W6D8U9	C-type lectin domain family 2 member D isoform X1 (Si:dkey-26c10.5)	143792	ND	ND	ND	ND	ND	ND	ND
A0A4W6D8V6	TSC22 domain family 2 (TSC22 domain family protein 2 isoform X2)	367597	ND	ND	ND	ND	ND	ND	ND
A0A4W6D8Y0	glycerophosphocholine cholinephosphodiesterase (EC 3.1.4.38) (Choline-specific glycerophosphodiester phosphodiesterase) (Ectonucleotide pyrophosphatase/phosphodiesterase family member 6)	2.33091e+06	1.28104e+06	1.74982e+06	1.94688e+06	1.32158e+06	2.69786e+06	2.31805e+06	ND
A0A4W6D8Y2	Ephrin type-B receptor 3 (EC 2.7.10.1)	1.90533e+06	1.72761e+06	ND	981091	333337	1.42767e+06	2.00138e+06	890711
A0A4W6D8Z7	Protein phosphatase 1, regulatory (inhibitor) subunit 2 (Protein phosphatase inhibitor 2 isoform X2)	3.74769e+06	2.84475e+06	3.32673e+06	2.27354e+06	2.98974e+06	4.95288e+06	4.92337e+06	5.3088e+06
A0A4W6D911	Annexin	1.28013e+07	1.4086e+07	9.33586e+06	8.79223e+06	6.23249e+06	1.88283e+07	1.37013e+07	2.10263e+07
A0A4W6D927	Heme binding protein 2	3.63221e+06	2.26596e+06	2.93915e+06	ND	ND	2.67373e+06	4.1178e+06	ND
A0A4W6D931	GPI transamidase component PIG-S (Phosphatidylinositol glycan anchor biosynthesis, class S)	88869.3	173011	ND	110834	ND	ND	201498	ND
A0A4W6D970	Profilin	2.59479e+08	2.45061e+08	3.1077e+08	2.35306e+08	2.34495e+08	2.49915e+08	1.93065e+08	2.29913e+08
A0A4W6D991	Fructose-bisphosphate aldolase (EC 4.1.2.13)	1.24557e+09	1.4663e+09	1.41093e+09	1.26256e+09	7.9688e+08	1.15767e+09	1.28111e+09	1.02181e+09
A0A4W6D9A7	Copine family member 9	230596	466220	430776	438054	742323	802601	277967	675816
A0A4W6D9F8	T-complex protein 1 subunit theta (CCT-theta)	2.56172e+07	2.29704e+07	2.16638e+07	1.97256e+07	1.54806e+07	2.13627e+07	2.27325e+07	2.49443e+07
A0A4W6D9G1	Solute carrier family 35 member G2b	ND	ND	1.26948e+06	ND	1.08356e+06	2.43725e+06	2.49205e+06	1.97521e+06
A0A4W6D9I5	Glutathione S-transferase kappa (EC 2.5.1.18)	490020	1.36544e+06	1.20238e+06	1.09653e+06	ND	2.68821e+06	1.73e+06	ND
A0A4W6D9J0	Casein kinase I isoform alpha (EC 2.7.11.1) (CK1)	2.81111e+06	3.20034e+06	4.00698e+06	4.53785e+06	1.99997e+06	4.05706e+06	4.70828e+06	1.59015e+06
A0A4W6D9K9	Tripeptidyl-peptidase 2 (EC 3.4.14.10) (Tripeptidyl aminopeptidase) (Tripeptidyl-peptidase II)	1.78141e+06	2.02091e+06	2.05761e+06	2.74254e+06	1.79058e+06	1.47435e+06	2.28725e+06	1.72277e+06
A0A4W6D9L1	Calpain-1 catalytic subunit (EC 3.4.22.52) (Calcium-activated neutral proteinase 1) (Calpain mu-type) (Calpain-1 large subunit) (Micromolar-calpain)	2.48801e+06	1.15916e+06	985826	2.38026e+06	ND	ND	1.13519e+06	ND
A0A4W6D9M0	Renin receptor (ATPase H(+)-transporting lysosomal accessory protein 2) (ATPase H(+)-transporting lysosomal-interacting protein 2) (Renin/prorenin receptor)	895568	877424	1.0518e+06	851875	2.47225e+06	646223	1.1529e+06	1.06369e+06
A0A4W6D9V4	Apolipoprotein C-II (Apo-CII) (ApoC-II) (Apolipoprotein C2)	839701	585524	564540	ND	ND	527914	ND	1.00424e+06
A0A4W6D9X2	VWFA and cache domain-containing protein 1	2.20631e+06	1.77937e+06	1.51195e+06	2.05493e+06	4.25748e+06	1.92426e+06	2.53892e+06	2.78203e+06
A0A4W6D9X8	Basal cell adhesion molecule (Lutheran blood group) (Basal cell adhesion molecule isoform X1)	8.7682e+06	8.70946e+06	7.91862e+06	7.53781e+06	8.62548e+06	1.19209e+07	5.5015e+06	8.68697e+06
A0A4W6D9Y2	Neurexin 2	498875	397017	348044	345013	139518	470423	391104	358412
A0A4W6D9Z7	Neurocan b	315389	205425	297042	353830	89360.3	277511	160908	204320
A0A4W6DA21	Small ribosomal subunit protein eS19 (40S ribosomal protein S19)	2.69689e+06	3.93704e+06	4.34979e+06	4.40833e+06	6.3068e+06	8.50643e+06	2.1336e+06	5.76412e+06
A0A4W6DA29	phosphopyruvate hydratase (EC 4.2.1.11) (2-phospho-D-glycerate hydro-lyase)	1.75649e+08	1.86235e+08	2.06743e+08	1.54475e+08	7.71865e+07	1.5749e+08	1.14017e+08	1.29351e+08
A0A4W6DA56	Protein TFG isoform X1 (Trafficking from ER to golgi regulator)	2.71659e+06	3.39162e+06	4.63097e+06	1.8214e+06	ND	1.45416e+06	2.25319e+06	ND
A0A4W6DA66	Desmoplakin a	1.65875e+07	1.67321e+07	1.33822e+07	1.22776e+07	1.87861e+07	2.68812e+07	4.13316e+07	2.71535e+07
A0A4W6DA80	Integrin alpha-L	795202	96115.3	1.50972e+06	ND	ND	ND	ND	ND
A0A4W6DAA8	Kinesin light chain	1.68407e+06	1.11865e+06	1.25654e+06	732787	1.13343e+06	1.83646e+06	1.82372e+06	1.91709e+06
A0A4W6DAB6	Immunoglobulin (CD79A) binding protein 1	6.58423e+06	ND	ND	2.53125e+06	ND	5.29736e+06	3.30845e+07	7.28678e+06
A0A4W6DAC8	Neural cell adhesion molecule L1	1.6446e+07	1.93792e+07	2.01241e+07	1.97583e+07	1.48466e+07	1.70068e+07	1.94782e+07	1.45609e+07
A0A4W6DAC9	Phosphatidylinositol-binding clathrin assembly protein	ND	ND	ND	ND	ND	ND	ND	ND
A0A4W6DAD7	Solute carrier family 17 member 6 (Vesicular glutamate transporter 2.2)	1.75016e+08	1.7886e+08	1.81158e+08	1.44671e+08	1.25228e+08	1.31562e+08	1.0518e+08	8.96353e+07
A0A4W6DAE8	SAC1 like phosphatidylinositide phosphatase	2.9706e+06	3.27613e+06	ND	1.90197e+06	2.05365e+06	2.94219e+06	3.40113e+06	2.33726e+06
A0A4W6DAF1	Protein phosphatase 1 regulatory subunit	611528	538883	838181	726907	662056	567483	846660	668934
A0A4W6DAF6	Proteasome subunit beta	1.28336e+07	9.61203e+06	6.69771e+06	8.35666e+06	6.21907e+06	5.61672e+06	6.83557e+06	5.35111e+06
A0A4W6DAH0	Rho GDP-dissociation inhibitor 1 (Rho-GDI alpha)	1.22786e+07	9.69455e+06	8.97792e+06	9.71431e+06	1.2764e+06	6.93617e+06	9.99655e+06	2.69614e+06
A0A4W6DAH3	MICOS complex subunit MIC60 (Mitofilin)	3.47044e+07	3.71769e+07	3.45718e+07	2.07499e+07	1.73788e+07	3.27235e+07	3.70641e+07	3.18798e+07
A0A4W6DAJ1	Apolipoprotein A-IV b, tandem duplicate 2	3.76675e+07	2.65106e+07	2.09839e+07	1.80434e+07	5.63986e+07	1.9287e+07	2.07553e+07	5.82151e+07
A0A4W6DAK1	Tetraspanin	7.97328e+06	6.97577e+06	5.82895e+06	3.64377e+06	4.40542e+06	9.21117e+06	9.26505e+06	7.98119e+06
A0A4W6DAM6	1-phosphatidylinositol-5-phosphate 4-kinase (EC 2.7.1.149)	2.86144e+06	3.10439e+06	2.82237e+06	1.79878e+06	708425	3.17605e+06	2.28747e+06	2.22795e+06
A0A4W6DAN3	Tubulin beta chain	9.75066e+08	1.44548e+09	1.87663e+09	1.34229e+09	9.94531e+08	1.25074e+09	1.30651e+09	1.01323e+09
A0A4W6DAN5	Secernin-2	4.69847e+07	4.13795e+07	3.91302e+07	3.41587e+07	2.16368e+07	3.69556e+07	3.87696e+07	4.55577e+07
A0A4W6DAP4	Phosphofurin acidic cluster sorting protein 1	1.01899e+06	1.32432e+06	1.13127e+06	1.29221e+06	2.56281e+06	2.33482e+06	897500	2.27589e+06
A0A4W6DAP7	Stress-70 protein, mitochondrial (EC 3.6.4.10) (75 kDa glucose-regulated protein) (Heat shock 70 kDa protein 9)	2.69158e+07	3.00607e+07	3.05855e+07	2.65814e+07	1.8031e+07	2.3342e+07	2.44288e+07	2.41772e+07
A0A4W6DAP8	Neurocan core protein (Chondroitin sulfate proteoglycan 3)	ND	ND	ND	ND	ND	ND	ND	ND
A0A4W6DAQ3	Proteasome 20S subunit alpha 8	1.51541e+07	1.16134e+07	1.34135e+07	1.20308e+07	1.33853e+07	1.19072e+07	1.25267e+07	1.34926e+07
A0A4W6DAS7	Eukaryotic translation initiation factor 4 gamma, 3a	363839	ND	2.52408e+06	ND	ND	339623	ND	ND
A0A4W6DAT2	Apolipoprotein Eb	9.77349e+07	6.78756e+07	8.44031e+07	6.68877e+07	6.31034e+07	1.02987e+08	7.26829e+07	1.37583e+08
A0A4W6DAT6	Apolipoprotein C-I	2.56351e+07	1.43407e+07	1.38238e+07	1.04319e+07	1.06656e+07	1.86151e+07	7.88144e+06	2.34292e+07
A0A4W6DAU7	Protein disulfide-isomerase (EC 5.3.4.1)	4.52874e+07	3.72337e+07	3.47754e+07	2.95907e+07	2.69953e+07	5.20441e+07	3.34319e+07	3.68402e+07
A0A4W6DAV7	Phosphoglucomutase-1	3.28017e+07	3.27442e+07	2.51072e+07	3.27592e+07	1.98042e+07	2.32984e+07	3.24409e+07	2.7129e+07
A0A4W6DAW0	lysophospholipase (EC 3.1.1.5)	1.44497e+06	934921	1.09693e+06	851968	703718	1.07104e+06	870478	1.03535e+06
A0A4W6DAW2	E3 ubiquitin-protein ligase PPP1R11 (Protein phosphatase 1 regulatory subunit 11)	3.39018e+06	2.32916e+06	2.12849e+06	2.41973e+06	ND	2.41919e+06	3.75092e+06	3.00582e+06
A0A4W6DAX3	Tetraspanin	2.40375e+06	ND	1.95557e+06	1.95675e+06	1.26049e+07	5.64156e+06	3.89009e+06	3.29996e+06
A0A4W6DAY6	Serine/threonine-protein kinase OSR1 (EC 2.7.11.1) (Oxidative stress-responsive 1 protein)	1.24696e+07	1.17974e+07	1.05501e+07	6.65499e+06	3.25835e+06	9.22409e+06	6.30429e+06	4.08447e+06
A0A4W6DAZ6	Potassium voltage-gated channel, Shaw-related subfamily, member 1b	ND	ND	ND	ND	ND	ND	ND	116804
A0A4W6DAZ7	Keratin 5	4.09892e+07	2.65435e+07	2.83052e+07	4.97625e+07	1.89276e+07	4.06198e+07	5.35339e+07	4.35541e+07
A0A4W6DB09	Eukaryotic translation initiation factor 4 gamma, 3a	723885	800205	590243	824081	1.1497e+06	743934	1.29265e+06	462172
A0A4W6DB12	Phosphofurin acidic cluster sorting protein 1	9.17837e+06	1.1761e+07	1.26571e+07	1.12151e+07	9.74701e+06	1.1768e+07	9.49245e+06	8.376e+06
A0A4W6DB15	Solute carrier family 22 member 23	3.74552e+06	4.37535e+06	4.22852e+06	2.99999e+06	1.14257e+06	4.67519e+06	3.13198e+06	3.64418e+06
A0A4W6DB21	C2 domain-containing protein 5	7.78318e+06	7.44501e+06	6.77856e+06	6.61539e+06	6.8186e+06	6.75208e+06	2.26589e+07	5.59713e+06
A0A4W6DB82	Cell adhesion molecule 4	1.91022e+07	2.27792e+07	2.31817e+07	2.51652e+07	2.52033e+07	2.22816e+07	2.88181e+07	2.10299e+07
A0A4W6DB97	Ankyrin repeat and SOCS box protein 1	ND	103439	117519	197765	ND	ND	ND	ND
A0A4W6DBA7	Talin 2	7.341e+06	4.19113e+06	5.97229e+06	7.05309e+06	4.27018e+06	5.89571e+06	4.13791e+06	4.80736e+06
A0A4W6DBC2	Cell adhesion molecule 2a	1.88224e+07	1.79407e+07	1.61238e+07	1.04389e+07	3.56719e+06	1.43687e+07	1.40581e+07	1.43544e+07
A0A4W6DBD9	peptidylprolyl isomerase (EC 5.2.1.8)	1.45773e+07	1.47021e+07	1.5194e+07	1.60752e+07	2.11607e+07	1.38534e+07	1.3015e+07	1.46698e+07
A0A4W6DBF5	Malonyl-CoA decarboxylase, mitochondrial (EC 4.1.1.9)	148959	551273	668923	ND	663019	463210	135196	1.53319e+06
A0A4W6DBG5	Regulatory-associated protein of mTOR (p150 target of rapamycin (TOR)-scaffold protein)	208628	286092	415228	363613	212976	375085	436154	338488
A0A4W6DBG6	HIG1 domain family member 2A, mitochondrial	1.58991e+06	1.8253e+06	ND	1.28609e+06	1.14511e+06	1.12831e+06	3.30728e+06	1.57402e+06
A0A4W6DBH5	Phosphatidylinositol transfer protein alpha isoform	3.84852e+06	3.82536e+06	3.36405e+06	5.38056e+06	5.70925e+06	2.85831e+06	3.9266e+06	4.70949e+06
A0A4W6DBK0	Keratin 18a, tandem duplicate 1	2.57847e+07	1.05417e+07	1.20403e+07	2.89611e+07	3.14892e+07	2.19705e+07	2.93821e+07	2.94682e+07
A0A4W6DBK5	Low molecular weight phosphotyrosine protein phosphatase (LMW-PTP) (LMW-PTPase) (EC 3.1.3.2) (EC 3.1.3.48) (Low molecular weight cytosolic acid phosphatase)	1.21521e+07	1.21968e+07	1.53355e+07	1.40311e+07	1.7938e+07	1.3094e+07	1.19438e+07	1.35586e+07
A0A4W6DBM8	Keratin 5	1.69369e+06	1.74432e+06	ND	ND	ND	352170	176332	ND
A0A4W6DBP5	Diacylglycerol kinase (DAG kinase) (EC 2.7.1.107)	2.17074e+07	3.47855e+07	2.46986e+07	4.3812e+07	1.91237e+07	1.97593e+07	1.83302e+07	1.60668e+07
A0A4W6DBQ2	Patatin like phospholipase domain containing 8	ND	ND	ND	ND	256099	ND	ND	ND
A0A4W6DBQ3	Cadherin 2	6.27935e+06	6.65547e+06	6.28391e+06	6.70731e+06	4.90201e+06	6.01421e+06	5.44439e+06	4.87438e+06
A0A4W6DBR7	Glutamine amidotransferase-like class 1 domain-containing protein 3, mitochondrial (Zgc:162944)	1.14354e+07	1.23533e+07	1.65618e+07	1.46445e+07	5.32862e+06	1.25159e+07	1.11893e+07	1.14635e+07
A0A4W6DBS0	ferroxidase (EC 1.16.3.1)	3.34394e+06	1.8769e+06	2.2831e+06	2.10862e+06	ND	184788	1.27937e+06	89901
A0A4W6DBT7	Apolipoprotein B mRNA editing enzyme catalytic subunit 2 (C->U-editing enzyme APOBEC-2b)	666065	357367	519745	359534	ND	ND	557555	412656
A0A4W6DBV9	Vacuolar protein sorting-associated protein 11 homolog	2.30455e+06	1.7608e+06	3.11042e+06	1.58145e+06	1.5303e+06	1.33397e+06	2.72436e+06	787351
A0A4W6DBW6	Importin 7	2.72351e+06	5.34782e+06	ND	ND	3.24845e+06	1.66038e+06	4.82441e+06	1.66367e+06
A0A4W6DBX4	Low molecular weight phosphotyrosine protein phosphatase (LMW-PTP) (LMW-PTPase) (EC 3.1.3.2) (EC 3.1.3.48) (Low molecular weight cytosolic acid phosphatase)	5.78656e+06	ND	4.9323e+06	2.59562e+06	4.22296e+06	7.40304e+06	ND	6.67725e+06
A0A4W6DBY3	Protein SEC13 homolog (GATOR2 complex protein SEC13) (SEC13-like protein 1)	5.69426e+06	3.96506e+06	5.694e+06	5.28288e+06	ND	6.50437e+06	9.11356e+06	ND
A0A4W6DBY5	Cysteine protease (EC 3.4.22.-)	2.3286e+06	2.49698e+06	1.88116e+06	1.34588e+06	978167	1.62236e+06	1.90149e+06	1.3839e+06
A0A4W6DC04	Fascin	6.54253e+07	5.9027e+07	5.46696e+07	6.96938e+07	4.59311e+07	4.69098e+07	4.90715e+07	4.80771e+07
A0A4W6DC28	ApoA-I-binding protein 2	1.75148e+07	1.84974e+07	1.96677e+07	2.50597e+07	1.26174e+07	1.7662e+07	1.76547e+07	1.86116e+07
A0A4W6DC46	AP complex subunit beta	9.49828e+07	1.02736e+08	1.19246e+08	1.04614e+08	9.62198e+07	1.02117e+08	9.01013e+07	8.47466e+07
A0A4W6DC62	Translation initiation factor eIF2B subunit alpha (eIF2B GDP-GTP exchange factor subunit alpha)	1.0092e+06	836380	1.37752e+06	947665	555683	1.28284e+06	1.11804e+06	909022
A0A4W6DC64	Calcium-transporting ATPase (EC 7.2.2.10)	8.65217e+06	9.489e+06	6.29738e+06	5.65949e+06	5.62454e+06	9.1511e+06	8.20666e+06	8.04156e+06
A0A4W6DC67	Protein phosphatase 6, regulatory subunit 2b	1.1686e+06	2.81665e+06	3.78404e+06	3.4289e+06	3.12765e+06	3.67253e+06	1.90071e+06	3.20353e+06
A0A4W6DCA5	Vacuolar protein-sorting-associated protein 36 (ESCRT-II complex subunit VPS36)	1.24589e+07	ND	1.25846e+07	1.23558e+07	1.67299e+07	ND	1.66285e+07	1.61129e+07
A0A4W6DCC0	Cadherin-13	1.25425e+07	1.26492e+07	1.57588e+07	1.4893e+07	1.52189e+07	1.61139e+07	1.53127e+07	9.86223e+06
A0A4W6DCD1	Protein SEC13 homolog	1.9662e+06	1.96778e+06	ND	1.20333e+06	ND	ND	2.21742e+06	ND
A0A4W6DCE0	Glutathione synthetase (GSH-S) (EC 6.3.2.3)	1.30019e+07	ND	2.98736e+07	ND	2.62531e+07	2.02383e+07	2.49018e+07	2.2703e+07
A0A4W6DCH2	Proteasome inhibitor PI31 subunit	6.15843e+06	6.88592e+06	5.00847e+06	6.61138e+06	9.52125e+06	6.48637e+06	5.52762e+06	7.97216e+06
A0A4W6DCH8	Rho GTPase activating protein 4b (SLIT-ROBO Rho GTPase-activating protein 3 isoform X1)	9.63424e+06	5.14544e+06	7.91055e+06	9.47519e+06	2.91305e+06	9.42913e+06	7.6569e+06	6.48059e+06
A0A4W6DCK0	ATP synthase membrane subunit f (ATP synthase subunit f, mitochondrial)	1.54432e+07	1.4324e+07	1.69843e+07	1.43715e+07	1.181e+07	1.58543e+07	2.40336e+07	1.15082e+07
A0A4W6DCM7	Actin, beta 2	6.44797e+07	6.76034e+07	1.71381e+07	7.18342e+07	273593	1.41157e+07	938759	230954
A0A4W6DCM9	Neuronal pentraxin-1	3.85701e+06	3.96066e+06	3.40271e+06	4.53574e+06	3.81785e+06	5.13027e+06	2.02166e+06	2.28432e+06
A0A4W6DCN8	Glycine--tRNA ligase (EC 6.1.1.14) (Diadenosine tetraphosphate synthetase) (Glycyl-tRNA synthetase 1)	2.38411e+07	2.37259e+07	2.52278e+07	2.24181e+07	1.76816e+07	2.18421e+07	2.83423e+07	2.25111e+07
A0A4W6DCP1	Diaphanous related formin 2	502649	440594	709793	416853	709030	635680	404401	536883
A0A4W6DCP4	Serine--tRNA ligase, cytoplasmic (EC 6.1.1.11) (Seryl-tRNA synthetase)	4.95184e+07	5.94734e+07	5.20456e+07	4.71654e+07	3.33693e+07	4.2386e+07	5.11809e+07	4.30072e+07
A0A4W6DCP5	Annexin	1.53448e+06	1.21732e+06	ND	ND	ND	1.58143e+06	ND	ND
A0A4W6DCQ2	DENN domain containing 4B	1.0415e+06	917335	2.07697e+06	1.6686e+06	1.43509e+06	1.13625e+06	1.03967e+06	1.15218e+06
A0A4W6DCQ7	Protein kinase C and casein kinase substrate in neurons 1a	1.8725e+07	1.94867e+07	1.83124e+07	1.26076e+07	1.78989e+07	1.95152e+07	2.33118e+07	1.82048e+07
A0A4W6DCR3	Nuclear pore complex protein Nup93	1.08918e+06	1.3638e+06	1.33645e+06	1.42974e+06	869291	1.86694e+06	1.58302e+06	904776
A0A4W6DCR8	Density-regulated protein	7.85421e+06	6.16641e+06	5.58798e+06	4.58029e+06	1.00096e+07	7.54958e+06	8.96015e+06	8.58156e+06
A0A4W6DCT4	Zyxin	2.86351e+06	2.40475e+06	2.12382e+06	2.48608e+06	2.39137e+06	3.74419e+06	1.61969e+06	2.19354e+06
A0A4W6DCU8	3-dehydrosphinganine reductase (EC 1.1.1.102)	2.05163e+06	2.40068e+06	2.01522e+06	1.86214e+06	1.66732e+06	2.47661e+06	3.0514e+06	2.40333e+06
A0A4W6DCV2	small monomeric GTPase (EC 3.6.5.2)	3.70843e+07	2.87015e+07	2.78956e+07	3.79718e+07	4.79653e+07	3.76732e+07	3.13063e+07	4.67542e+07
A0A4W6DD13	Metallothionein	3.29565e+07	5.65129e+07	4.05033e+07	3.67407e+07	2.99736e+07	3.21591e+07	ND	4.80266e+07
A0A4W6DD29	DnaJ homolog subfamily A member 2	633869	ND	ND	ND	ND	ND	ND	540522
A0A4W6DD42	Ubiquitin carboxyl-terminal hydrolase (EC 3.4.19.12)	1.64756e+07	1.60246e+07	1.64413e+07	1.46736e+07	1.29397e+07	1.68774e+07	1.56335e+07	1.76391e+07
A0A4W6DD56	Calumenin-B	2.45965e+06	2.95755e+06	3.09116e+06	1.75767e+06	ND	2.35261e+06	1.96715e+06	1.32203e+06
A0A4W6DD64	Ankyrin repeat and sterile alpha motif domain containing 1A	490112	ND	381007	ND	893536	496606	412794	593505
A0A4W6DD66	COMM domain-containing protein 6	ND	856205	ND	ND	ND	ND	ND	ND
A0A4W6DD72	Structural maintenance of chromosomes protein	ND	ND	ND	ND	ND	ND	ND	ND
A0A4W6DD81	Tubulin-specific chaperone A	298662	214103	103194	16874.5	ND	ND	114382	ND
A0A4W6DD93	Long-chain-fatty-acid--CoA ligase ACSBG1 (EC 6.2.1.3) (Acyl-CoA synthetase bubblegum family member 1)	1.86552e+07	2.29171e+07	2.17663e+07	2.63149e+07	1.53147e+07	1.76828e+07	2.32876e+07	1.46431e+07
A0A4W6DDA7	BTB/POZ domain-containing protein KCTD12.1 (Potassium channel tetramerisation domain containing 12.1)	7.65829e+06	5.47202e+06	8.16806e+06	6.63811e+06	9.55317e+06	6.8032e+06	4.95028e+06	8.71249e+06
A0A4W6DDB1	Calcium-activated potassium channel subunit alpha-1 (BK channel) (BKCA alpha) (Calcium-activated potassium channel, subfamily M subunit alpha-1) (K(VCA)alpha) (KCa1.1) (Maxi K channel) (Slo-alpha) (Slo1) (Slowpoke homolog)	691243	ND	1.05597e+06	ND	ND	ND	717070	ND
A0A4W6DDD5	CAP-Gly domain-containing linker protein 1 isoform X1	1.58376e+06	1.86399e+06	1.57822e+06	1.81397e+06	1.39445e+06	2.04114e+06	2.02604e+06	1.72075e+06
A0A4W6DDH1	Isocitrate dehydrogenase [NAD] subunit, mitochondrial	4.87458e+07	5.87413e+07	5.03402e+07	6.08988e+07	5.36923e+07	4.5138e+07	5.53971e+07	5.55226e+07
A0A4W6DDI0	Apoptosis regulator Bcl-2	117015	117033	182296	300247	ND	ND	298591	ND
A0A4W6DDJ7	Wiskott-Aldrich syndrome protein family member (WASP family protein member)	1.04757e+06	3.15549e+06	3.33985e+06	ND	1.47495e+06	2.9541e+06	2.46595e+06	2.0564e+06
A0A4W6DDK2	C-type natriuretic peptide-like (Natriuretic peptide C-like)	ND	ND	ND	641650	ND	489126	ND	781406
A0A4W6DDK6	Metabotropic glutamate receptor 3	1.14854e+07	1.37999e+07	1.45397e+07	1.50053e+07	1.24795e+07	1.49062e+07	1.06457e+07	1.03997e+07
A0A4W6DDL1	Synaptotagmin IIa (Synaptotagmin-2 isoform X1)	4.70332e+07	5.56399e+07	4.95481e+07	4.24665e+07	7.55076e+07	5.19307e+07	7.19883e+07	5.51793e+07
A0A4W6DDM9	Leukotriene A(4) hydrolase (LTA-4 hydrolase) (EC 3.3.2.6)	5.74327e+06	5.62664e+06	5.40185e+06	4.68197e+06	6.6866e+06	5.78171e+06	5.01504e+06	5.44736e+06
A0A4W6DDN4	Glycine cleavage system H protein	8.04216e+06	6.98864e+06	2.11067e+06	5.13488e+06	ND	311212	9.39882e+06	ND
A0A4W6DDP7	Glycine--tRNA ligase (EC 6.1.1.14) (Diadenosine tetraphosphate synthetase)	1.58216e+06	2.07297e+06	1.37695e+06	1.28086e+06	1.2697e+06	1.90079e+06	2.60736e+06	1.66718e+06
A0A4W6DDQ7	Family with sequence similarity 131 member Bb	5.13019e+06	6.13439e+06	4.06394e+06	2.36052e+06	3.52185e+06	5.17809e+06	4.10151e+06	4.50695e+06
A0A4W6DDR6	Selenocysteine lyase (EC 4.4.1.16)	2.77959e+06	ND	ND	2.84544e+06	1.83054e+06	1.99967e+06	ND	2.10221e+06
A0A4W6DDR8	vesicle-fusing ATPase (EC 3.6.4.6)	1.68069e+06	ND	ND	ND	2.15325e+06	1.75403e+06	2.24947e+06	1.73699e+06
A0A4W6DDV4	Hsc70-interacting protein (ST13 Hsp70 interacting protein)	1.73186e+07	1.79945e+07	1.66911e+07	1.47059e+07	1.38928e+07	1.55749e+07	1.62176e+07	1.89764e+07
A0A4W6DDW4	Methylmalonyl-CoA mutase, mitochondrial (EC 5.4.99.2) (Methylmalonyl-CoA isomerase)	8.09621e+06	8.73181e+06	7.75051e+06	8.13925e+06	5.47379e+06	1.02425e+07	1.03278e+07	8.92566e+06
A0A4W6DDX2	CDP-diacylglycerol--inositol 3-phosphatidyltransferase (EC 2.7.8.11)	3.75491e+06	3.15775e+06	3.24569e+06	ND	2.24955e+06	3.65106e+06	ND	4.09676e+06
A0A4W6DDY7	protein-glutamine gamma-glutamyltransferase (EC 2.3.2.13)	9.56742e+06	ND	ND	ND	ND	ND	ND	ND
A0A4W6DE16	ADP-ribosylation factor 5	4.79873e+07	3.84217e+07	6.74585e+07	5.50987e+07	4.56136e+07	2.73053e+07	4.545e+07	3.09036e+07
A0A4W6DE24	Mitochondrial peptide methionine sulfoxide reductase (EC 1.8.4.11) (Peptide-methionine (S)-S-oxide reductase) (Protein-methionine-S-oxide reductase)	2.68737e+06	ND	1.61127e+06	2.0931e+06	2.05491e+06	ND	1.48365e+06	1.80479e+06
A0A4W6DE36	Guanine nucleotide-binding protein G(o) subunit alpha	3.35523e+08	3.58582e+08	3.46054e+08	3.04058e+08	2.02609e+08	3.1183e+08	3.25157e+08	2.64959e+08
A0A4W6DE44	Multifunctional protein CAD (EC 2.1.3.2) (EC 3.5.1.2) (EC 3.5.2.3) (EC 6.3.4.16) (EC 6.3.5.5) (Carbamoyl phosphate synthetase 2-aspartate transcarbamylase-dihydroorotase)	3.67828e+06	1.97186e+06	3.14821e+06	3.2531e+06	1.60208e+06	2.8311e+06	3.27764e+06	1.98655e+06
A0A4W6DE60	CCR4-NOT transcription complex subunit 1 (CCR4-associated factor 1)	1.19566e+06	982769	891438	1.22275e+06	752751	579526	845123	478401
A0A4W6DE87	Rab GDP dissociation inhibitor	3.81582e+08	4.10592e+08	3.75824e+08	3.52181e+08	1.66981e+08	2.89097e+08	3.60847e+08	2.87547e+08
A0A4W6DE91	Succinate--CoA ligase [ADP-forming] subunit beta, mitochondrial (EC 6.2.1.5) (ATP-specific succinyl-CoA synthetase subunit beta) (A-SCS) (Succinyl-CoA synthetase beta-A chain) (SCS-betaA)	5.5537e+07	6.97463e+07	6.27544e+07	6.74744e+07	4.48826e+07	5.56904e+07	7.47563e+07	5.38408e+07
A0A4W6DE92	L-lactate dehydrogenase (EC 1.1.1.27)	8.95288e+08	9.61937e+08	8.13593e+08	8.38366e+08	8.6937e+08	7.53505e+08	7.69944e+08	6.46003e+08
A0A4W6DEA9	Syntaxin-binding protein 5-like	3.87838e+06	3.70468e+06	3.79325e+06	3.4354e+06	2.96459e+06	4.35647e+06	4.86271e+06	4.14963e+06
A0A4W6DED2	Structural maintenance of chromosomes protein	2.5109e+06	2.39492e+06	2.3791e+06	1.80189e+06	1.39615e+06	2.65284e+06	2.23962e+06	2.0435e+06
A0A4W6DEE6	Phosphomevalonate kinase (PMKase) (EC 2.7.4.2)	ND	ND	ND	ND	ND	ND	ND	ND
A0A4W6DEF1	Protein AMBP-like	1.06107e+06	ND	606622	ND	2.73242e+06	ND	1.3132e+06	823659
A0A4W6DEG6	DNA topoisomerase 2 (EC 5.6.2.2)	2.72848e+06	3.00552e+06	4.01762e+06	ND	2.48461e+06	2.25143e+06	ND	3.05193e+06
A0A4W6DEJ2	Actin-related protein 2/3 complex subunit 3	8.23255e+06	1.03318e+07	5.72658e+06	7.10559e+06	5.26374e+06	6.06462e+06	4.72218e+06	6.48902e+06
A0A4W6DEN5	PRA1 family protein	1.20985e+07	1.24085e+07	1.05138e+07	1.12408e+07	6.73939e+06	1.17017e+07	1.17785e+07	1.27635e+07
A0A4W6DES2	E3 ubiquitin-protein ligase CHIP (EC 2.3.2.27) (RING-type E3 ubiquitin transferase CHIP)	5.06464e+06	4.18186e+06	3.39341e+06	4.725e+06	2.22457e+06	3.1503e+06	ND	2.17972e+06
A0A4W6DES3	Adducin 3 (gamma) a	5.74182e+07	5.24765e+07	5.53489e+07	4.25723e+07	4.91876e+07	5.56699e+07	7.06135e+07	4.99069e+07
A0A4W6DES8	2,4-dienoyl-CoA reductase [(3E)-enoyl-CoA-producing], mitochondrial (EC 1.3.1.124) (2,4-dienoyl-CoA reductase [NADPH])	3.56754e+06	3.92863e+06	ND	2.76668e+06	ND	3.60324e+06	5.0825e+06	5.01101e+06
A0A4W6DEV3	Histone acetyltransferase (EC 2.3.1.48)	173923	ND	ND	ND	ND	ND	ND	123792
A0A4W6DEV6	Vacuolar ATPase assembly factor VMA21 (Vacuolar ATPase assembly integral membrane protein vma21)	8.86667e+06	6.43019e+06	8.19561e+06	6.93918e+06	7.08249e+06	6.06954e+06	8.48426e+06	5.83014e+06
A0A4W6DEV9	Tyrosine-protein phosphatase non-receptor type (EC 3.1.3.48)	3.61688e+06	3.84006e+06	3.1087e+06	2.90369e+06	2.64387e+06	3.52675e+06	3.69947e+06	3.72209e+06
A0A4W6DEY2	Lymphocyte cytosolic protein 1 (L-plastin)	1.24156e+08	9.89157e+07	6.46518e+07	1.21284e+08	7.92041e+07	8.86075e+07	1.12677e+08	7.78995e+07
A0A4W6DEZ0	Histamine N-methyltransferase	4.07041e+06	3.63409e+06	3.09881e+06	4.58547e+06	3.00946e+06	4.10871e+06	4.11491e+06	2.686e+06
A0A4W6DF08	Phagosome assembly factor 1 (UPF0183 protein C16orf70 homolog isoform X1)	ND	1.15516e+06	1.85243e+06	1.13917e+06	1.45439e+06	1.50802e+06	ND	1.43938e+06
A0A4W6DF21	NEDD4-binding protein 1	152845	163391	161055	143361	ND	186359	245642	ND
A0A4W6DF28	NEDD8-activating enzyme E1 catalytic subunit (EC 6.2.1.64)	1.22751e+06	1.43529e+06	3.46845e+06	2.4173e+06	ND	2.94007e+06	3.3837e+06	2.08996e+06
A0A4W6DF30	E3 ubiquitin-protein ligase RBX1 (EC 2.3.2.32) (RING-box protein 1)	4.65767e+06	3.65628e+06	4.24432e+06	2.91983e+06	2.69321e+06	4.61148e+06	5.15761e+06	4.99799e+06
A0A4W6DF51	N-alpha-acetyltransferase 15, NatA auxiliary subunit	278330	233226	341329	191136	ND	ND	179381	ND
A0A4W6DF55	RAB6B, member RAS oncogene family a	1.87409e+07	1.79514e+07	1.38317e+07	9.59376e+06	8.57051e+06	1.3338e+07	1.12273e+07	2.28234e+07
A0A4W6DF59	RAN GTPase activating protein 1a	ND	784903	713397	1.64793e+06	356941	451067	1.20741e+06	1.02665e+06
A0A4W6DF92	Eukaryotic translation initiation factor 1	2.5631e+06	3.25385e+06	3.89653e+06	3.58115e+06	ND	1.98498e+06	2.81505e+06	719673
A0A4W6DFA2	Calmegin	1.67139e+07	1.26893e+07	1.49759e+07	1.46928e+07	7.15032e+06	1.29583e+07	1.76431e+07	8.52482e+06
A0A4W6DFB7	Dehydrogenase/reductase (SDR family) member 13a, tandem duplicate 1	1.54254e+07	1.76708e+07	2.1421e+07	2.19272e+07	1.60163e+07	1.97604e+07	1.38143e+07	2.16449e+07
A0A4W6DFC3	DnaJ (Hsp40) homolog, subfamily C, member 5 gamma a	1.33564e+06	1.43706e+06	1.26246e+06	695094	ND	1.35304e+06	1.19692e+06	707139
A0A4W6DFC6	Myosin, heavy chain b	ND	ND	ND	ND	ND	ND	ND	8.66593e+06
A0A4W6DFE4	Catechol O-methyltransferase domain-containing protein 1 (Catechol-O-methyltransferase domain containing 1)	6.53014e+06	6.37033e+06	7.31588e+06	3.15244e+06	ND	ND	2.80933e+06	ND
A0A4W6DFE9	Si:dkey-27m7.4	1.03846e+06	646790	633733	1.30854e+06	1.35574e+06	1.12567e+06	1.41732e+06	ND
A0A4W6DFF8	Non-selective voltage-gated ion channel VDAC2	8.90785e+07	9.05373e+07	1.12595e+08	6.85947e+07	7.87972e+07	7.26894e+07	9.27874e+07	8.00903e+07
A0A4W6DFG1	Phosphatidylinositol transfer protein beta isoform	6.72549e+06	ND	9.43352e+06	6.56738e+06	ND	2.87081e+06	ND	ND
A0A4W6DFI4	NADH dehydrogenase [ubiquinone] iron-sulfur protein 8, mitochondrial (EC 7.1.1.2) (Complex I-23kD) (NADH-ubiquinone oxidoreductase 23 kDa subunit)	2.87886e+06	1.92776e+06	ND	1.40785e+06	2.02129e+06	2.47581e+06	3.67508e+06	1.71419e+06
A0A4W6DFI7	FUS RNA binding protein (RNA-binding protein FUS isoform X1)	ND	ND	83264	ND	ND	ND	ND	ND
A0A4W6DFJ7	Lymphocyte cytosolic protein 1 (L-plastin)	3.7426e+06	3.37878e+06	1.60883e+06	2.97788e+06	ND	1.7687e+06	4.0245e+06	ND
A0A4W6DFL0	Tropomyosin 3	500088	195944	244590	ND	ND	286742	1.20431e+06	ND
A0A4W6DFM3	Glyceraldehyde-3-phosphate dehydrogenase (EC 1.2.1.12)	1.29001e+08	1.56299e+08	2.1508e+07	1.95008e+08	2.49647e+07	2.00465e+07	2.65997e+07	2.96782e+07
A0A4W6DFN5	Mitochondrial ribosomal protein L51	6.99387e+06	4.34068e+06	4.57431e+06	2.7992e+06	1.22314e+06	4.26184e+06	1.01265e+07	2.23616e+06
A0A4W6DFP1	40S ribosomal protein S7	610243	762197	530692	673352	ND	ND	406452	ND
A0A4W6DFR4	Coagulation factor C homolog, cochlin (Limulus polyphemus)	ND	ND	ND	ND	2.64266e+07	5.97233e+06	ND	ND
A0A4W6DFS8	Transmembrane protein 214	3.80432e+06	1.64005e+06	3.04623e+06	ND	ND	704038	ND	ND
A0A4W6DFT3	Transportin-3	942706	699627	760378	1.00393e+06	ND	ND	1.01123e+06	ND
A0A4W6DFT6	Calbindin	ND	2.55662e+06	3.92067e+06	3.13254e+06	4.16789e+06	4.03387e+06	7.50588e+06	4.88176e+06
A0A4W6DFT7	Glutathione S-transferase A (Glutathione S-transferase rho)	2.49477e+07	1.53039e+07	1.6906e+07	1.97708e+07	3.93827e+07	3.17684e+07	2.08627e+07	3.00842e+07
A0A4W6DFU2	Microtubule-associated protein RP/EB family member 3 (EB1 protein family member 3) (End-binding protein 3) (RP3)	3.72808e+06	2.89448e+06	3.15575e+06	2.69766e+06	1.20149e+06	1.97774e+06	4.6556e+06	3.31795e+06
A0A4W6DFV5	Zinc finger piccolo-type domain-containing protein	1.12297e+07	ND	4.38496e+07	ND	1.34483e+08	3.31305e+07	1.05612e+08	ND
A0A4W6DFV7	Xaa-Pro aminopeptidase 1 (EC 3.4.11.9) (Aminoacylproline aminopeptidase) (Cytosolic aminopeptidase P) (Soluble aminopeptidase P) (X-Pro aminopeptidase 1) (X-prolyl aminopeptidase 1, soluble)	3.86343e+06	3.75863e+06	4.18562e+06	4.2781e+06	3.98785e+06	3.47674e+06	5.11848e+06	2.74581e+06
A0A4W6DFW3	Zinc finger piccolo-type domain-containing protein	2.40006e+06	3.3171e+06	4.63771e+06	2.74695e+06	2.36251e+06	5.42684e+06	4.80434e+06	629025
A0A4W6DFX8	GrpE protein homolog	3.04901e+06	2.31366e+06	2.9264e+06	1.70138e+06	ND	2.0456e+06	2.34915e+06	1.38104e+06
A0A4W6DFZ1	non-specific serine/threonine protein kinase (EC 2.7.11.1)	ND	ND	ND	ND	481470	ND	ND	ND
A0A4W6DFZ9	N-alpha-acetyltransferase 25, NatB auxiliary subunit (Mitochondrial distribution and morphology protein 20) (N-terminal acetyltransferase B complex subunit MDM20) (N-terminal acetyltransferase B complex subunit NAA25)	1.2457e+06	750967	1.44034e+06	1.06325e+06	1.33877e+06	1.07388e+06	999476	969245
A0A4W6DG08	Dihydropyrimidinase like 5b	7.63413e+06	8.82591e+06	8.62498e+06	1.23708e+07	7.84645e+06	9.70854e+06	6.49991e+06	8.87722e+06
A0A4W6DG27	Protein piccolo (Aczonin)	1.266e+06	1.08049e+06	3.39321e+06	1.64101e+06	602675	807414	1.2706e+06	319201
A0A4W6DG43	NAD kinase 2, mitochondrial (EC 2.7.1.23) (NAD kinase domain-containing protein 1, mitochondrial)	798294	ND	751937	ND	65106.5	85291.4	487847	354373
A0A4W6DG47	GTP-binding nuclear protein Ran	9.09602e+07	8.90167e+07	7.76455e+07	7.7959e+07	6.83498e+07	7.96842e+07	7.13436e+07	8.06164e+07
A0A4W6DG59	Hypoxia up-regulated protein 1	2.02908e+06	ND	4.39065e+06	2.63657e+06	1.80418e+06	1.90416e+06	4.22238e+06	ND
A0A4W6DG60	Amino acid transporter	1.94305e+06	4.73166e+06	2.80641e+06	3.09629e+06	ND	2.78642e+06	5.75305e+06	2.47554e+06
A0A4W6DG71	Proteasome assembly chaperone 1	746250	432752	769121	927285	ND	353443	682781	ND
A0A4W6DG94	26S proteasome non-ATPase regulatory subunit 1	1.15321e+07	1.05437e+07	1.10614e+07	8.70815e+06	8.40236e+06	1.00427e+07	9.47793e+06	6.8481e+06
A0A4W6DG99	Sepiapterin reductase (EC 1.1.1.153)	4.03672e+06	3.73614e+06	3.672e+06	1.60675e+06	600116	2.51261e+06	2.79786e+06	4.19412e+06
A0A4W6DGA2	E3 ubiquitin-protein ligase LRSAM1 isoform X1 (Leucine rich repeat and sterile alpha motif containing 1)	1.15262e+06	1.3123e+06	1.93635e+06	1.58375e+06	324769	540735	1.7595e+06	766993
A0A4W6DGB5	40S ribosomal protein S7	1.55462e+07	1.40693e+07	1.71181e+07	2.40704e+07	1.38304e+07	1.7546e+07	1.5451e+07	1.11533e+07
A0A4W6DGC4	Hook microtubule tethering protein 3	1.25207e+06	1.4689e+06	2.34395e+06	1.60701e+06	1.56194e+06	1.04754e+06	998118	1.09261e+06
A0A4W6DGE2	MAGUK p55 scaffold protein 2b (MAGUK p55 subfamily member 2b isoform X1)	1.03171e+07	7.28993e+06	9.13668e+06	1.40703e+07	1.06434e+07	8.55321e+06	5.63128e+06	9.76261e+06
A0A4W6DGE8	V-type proton ATPase subunit F	1.53846e+07	1.26906e+07	1.66961e+07	1.27102e+07	1.14081e+07	1.84755e+07	1.53181e+07	1.74201e+07
A0A4W6DGH0	Neuroendocrine convertase 2 (EC 3.4.21.94) (Prohormone convertase 2) (Proprotein convertase 2)	947575	ND	569141	148408	ND	ND	ND	ND
A0A4W6DGH4	Splicing factor 3B subunit 3	3.17466e+06	2.84094e+06	1.7702e+06	1.36148e+06	1.01256e+06	2.46075e+06	2.10626e+06	1.82383e+06
A0A4W6DGJ0	C-1-tetrahydrofolate synthase, cytoplasmic (EC 1.5.1.5) (EC 3.5.4.9) (EC 6.3.4.3)	4.29556e+06	2.7948e+06	3.79076e+06	3.22146e+06	2.14572e+06	3.79306e+06	4.63533e+06	4.0495e+06
A0A4W6DGM5	Enoyl-[acyl-carrier-protein] reductase, mitochondrial (EC 1.3.1.104) (2-enoyl thioester reductase)	3.43404e+06	4.5171e+06	2.99774e+06	3.62846e+06	1.56471e+06	2.35037e+06	3.302e+06	3.2555e+06
A0A4W6DGM6	Alpha-mannosidase 2C1 (EC 3.2.1.24) (Alpha-D-mannoside mannohydrolase) (Mannosidase alpha class 2C member 1)	124570	285055	ND	ND	ND	ND	249140	198749
A0A4W6DGN4	Actin-binding LIM protein 2 (Actin-binding LIM protein family member 2)	1.39589e+06	1.08993e+06	1.19977e+06	1.28049e+06	ND	1.57834e+06	2.44158e+06	1.22328e+06
A0A4W6DGP4	ubiquitinyl hydrolase 1 (EC 3.4.19.12)	8.53309e+06	9.27041e+06	7.09559e+06	9.67045e+06	1.08645e+07	8.24278e+06	9.6279e+06	1.00645e+07
A0A4W6DGS6	Glycerol-3-phosphate dehydrogenase, mitochondrial (EC 1.1.5.3)	1.13423e+06	1.19386e+06	1.08993e+06	1.34925e+06	ND	925594	1.03129e+06	298975
A0A4W6DGU5	Glutathione S-transferase A (Glutathione S-transferase rho)	3.86431e+08	4.43814e+08	4.57428e+08	4.49808e+08	3.40933e+08	3.71002e+08	2.75167e+08	4.63892e+08
A0A4W6DGW3	Serine/threonine-protein phosphatase (EC 3.1.3.16)	5.35674e+07	6.46433e+07	6.34021e+07	6.18884e+07	6.79897e+07	5.95934e+07	6.18713e+07	5.39374e+07
A0A4W6DGY8	Ankyrin repeat domain 13 family, member D	4.00853e+06	ND	5.79851e+06	4.75997e+06	2.63564e+06	3.27936e+06	3.58957e+06	2.207e+06
A0A4W6DH10	Crk-like protein (V-crk avian sarcoma virus CT10 oncogene homolog-like)	8.40379e+06	7.46615e+06	6.48208e+06	5.16983e+06	7.00375e+06	5.34635e+06	8.53803e+06	7.27791e+06
A0A4W6DH37	Aspartate--tRNA ligase, cytoplasmic (EC 6.1.1.12) (Aspartyl-tRNA synthetase)	3.39262e+07	3.08977e+07	3.40178e+07	3.23709e+07	2.02989e+07	3.18909e+07	3.18981e+07	2.95271e+07
A0A4W6DH43	Wiskott-Aldrich syndrome protein family member (WASP family protein member)	1.82704e+06	2.46858e+06	2.8788e+06	2.11338e+06	2.67207e+06	3.11397e+06	2.72164e+06	2.78896e+06
A0A4W6DH49	Dihydropyrimidinase like 5b	6.98197e+07	7.69751e+07	7.4148e+07	8.14718e+07	5.21648e+07	5.32102e+07	4.68172e+07	4.47627e+07
A0A4W6DH68	Translocon-associated protein subunit alpha (TRAP-alpha) (Signal sequence receptor subunit alpha)	3.32605e+06	2.23951e+06	4.62707e+06	2.78625e+06	2.34462e+06	2.67547e+06	2.34378e+06	3.44842e+06
A0A4W6DH85	Dematin actin binding protein	1.89798e+06	1.82165e+06	2.09941e+06	2.25149e+06	2.79641e+06	2.18918e+06	2.6521e+06	2.54935e+06
A0A4W6DHA6	Ankyrin repeat domain 28b	358388	92239.4	321568	350144	240297	643287	153342	29535.1
A0A4W6DHG6	Fatty-acid amide hydrolase 1 (EC 3.5.1.99) (Anandamide amidohydrolase 1) (Fatty acid ester hydrolase) (Oleamide hydrolase 1)	1.07911e+06	685147	1.05205e+06	1.16177e+06	544809	913904	688135	1.32237e+06
A0A4W6DHK9	Phosphatidylinositol 4-kinase alpha (EC 2.7.1.67)	5.18253e+06	5.52385e+06	7.16268e+06	7.23511e+06	5.19286e+06	7.28131e+06	6.18481e+06	5.99109e+06
A0A4W6DHN1	Dipeptidyl-peptidase 6b	ND	1.18148e+06	ND	1.30153e+06	ND	1.26595e+06	ND	ND
A0A4W6DHN8	L-serine ammonia-lyase (EC 4.3.1.17) (L-serine deaminase) (L-threonine dehydratase)	816211	1.65412e+06	694096	1.64526e+06	ND	ND	ND	ND
A0A4W6DHQ2	Large ribosomal subunit protein uL2 (60S ribosomal protein L8)	2.304e+07	1.56247e+07	2.34699e+07	3.7612e+07	4.19861e+07	2.22891e+07	2.11155e+07	1.4449e+07
A0A4W6DHQ5	Angiotensin-converting enzyme (EC 3.4.-.-)	4.91135e+06	4.60374e+06	ND	1.55615e+06	ND	3.49166e+06	2.89929e+06	3.89619e+06
A0A4W6DHQ6	NADH dehydrogenase [ubiquinone] 1 beta subcomplex subunit 7 (Complex I-B18) (NADH-ubiquinone oxidoreductase B18 subunit)	585197	314455	433376	137838	390906	662364	1.52553e+06	920462
A0A4W6DHR1	Gamma-glutamylaminecyclotransferase (EC 4.3.2.8)	6.45073e+06	4.26572e+06	ND	5.60377e+06	2.85548e+06	ND	4.30479e+06	3.28007e+06
A0A4W6DHR6	GDP-mannose pyrophosphorylase Aa	1.61498e+06	1.38266e+06	1.50068e+06	875710	939805	1.56838e+06	1.79896e+06	1.69033e+06
A0A4W6DHU6	Dipeptidyl peptidase like 10	1.99081e+06	2.02926e+06	1.56281e+06	1.51058e+06	1.53843e+06	1.57575e+06	1.70111e+06	1.33436e+06
A0A4W6DHV2	Ubiquitin specific peptidase 9	834425	932650	610099	522794	ND	1.02867e+06	ND	ND
A0A4W6DHV3	Ubiquinol-cytochrome c reductase hinge protein	4.24422e+06	2.1935e+06	3.66095e+06	2.80488e+06	ND	1.44569e+06	ND	ND
A0A4W6DHW2	Neural cell adhesion molecule 2	7.55272e+06	9.74663e+06	7.66736e+06	8.29314e+06	4.71733e+06	6.41888e+06	6.89591e+06	7.92204e+06
A0A4W6DI15	Receptor for retinol uptake STRA6	844003	402059	ND	ND	ND	ND	892186	ND
A0A4W6DI18	trypsin (EC 3.4.21.4)	3.17922e+06	3.2345e+06	2.58601e+06	1.0553e+06	5.90389e+06	2.46837e+06	1.53577e+06	2.84653e+06
A0A4W6DI22	AHNAK nucleoprotein	1.26842e+07	1.06361e+07	9.34874e+06	1.03971e+07	1.23988e+07	1.33851e+07	9.515e+06	1.43709e+07
A0A4W6DI30	Striatin	5.07352e+06	4.63153e+06	4.62813e+06	5.55301e+06	4.92656e+06	4.7164e+06	4.3226e+06	4.34984e+06
A0A4W6DI67	RNA helicase (EC 3.6.4.13)	3.64274e+07	3.15271e+07	3.71501e+07	3.98217e+07	6.45845e+06	2.58403e+07	3.68316e+07	3.11568e+07
A0A4W6DI75	Tax1 (human T-cell leukemia virus type I) binding protein 1b (Tax1-binding protein 1 homolog B)	1.4869e+07	ND	ND	2.46141e+07	ND	ND	ND	ND
A0A4W6DI91	Cytochrome b-c1 complex subunit 2, mitochondrial (Ubiquinol-cytochrome c reductase core protein 2a)	4.60521e+07	5.81e+07	5.12584e+07	4.55917e+07	3.20048e+07	4.65993e+07	5.34141e+07	4.37246e+07
A0A4W6DI94	Heme-binding protein soul4	6.15135e+06	4.36237e+06	4.29293e+06	4.86873e+06	5.38899e+06	4.36579e+06	4.08846e+06	5.21794e+06
A0A4W6DIC1	Pyridoxal kinase (EC 2.7.1.35) (Pyridoxine kinase)	1.65602e+07	1.72668e+07	1.66636e+07	1.77364e+07	9.57839e+06	1.47411e+07	1.80556e+07	1.65006e+07
A0A4W6DIE1	14 kDa phosphohistidine phosphatase (EC 3.9.1.3) (Phosphohistidine phosphatase 1) (Protein histidine phosphatase)	1.03731e+07	1.32299e+07	1.10978e+07	1.12978e+07	9.03497e+06	1.04202e+07	7.84359e+06	1.17912e+07
A0A4W6DIG1	Trifunctional purine biosynthetic protein adenosine-3 [Includes: Phosphoribosylamine--glycine ligase (EC 6.3.4.13) (Glycinamide ribonucleotide synthetase) (GARS) (Phosphoribosylglycinamide synthetase); Phosphoribosylformylglycinamidine cyclo-ligase (EC 6.3.3.1) (AIR synthase) (AIRS) (Phosphoribosyl-aminoimidazole synthetase); Phosphoribosylglycinamide formyltransferase (EC 2.1.2.2) (5'-phosphorib…	1.32195e+06	1.8811e+06	1.63854e+06	2.29197e+06	1.59779e+06	1.32169e+06	1.51708e+06	1.72795e+06
A0A4W6DIK7	Tubulin-specific chaperone E (Tubulin-folding cofactor E)	ND	ND	ND	ND	ND	ND	ND	ND
A0A4W6DIM8	Translationally-controlled tumor protein homolog	4.59316e+07	5.5207e+07	4.72864e+07	5.32087e+07	4.01541e+07	5.60739e+07	5.30096e+07	4.73039e+07
A0A4W6DIN1	Dynamin-2 (EC 3.6.5.5) (Interferon-induced GTP-binding protein Mx) (Interferon-inducible Mx protein)	3.52725e+07	3.15909e+07	3.51211e+07	4.071e+07	2.98014e+07	2.8125e+07	4.06593e+07	1.90588e+07
A0A4W6DIP0	Sec1 family domain-containing protein 1 (Syntaxin-binding protein 1-like 2)	1.5328e+06	1.1826e+06	556625	1.13557e+06	1.33367e+06	938959	1.55598e+06	981348
A0A4W6DIP8	Inositol polyphosphate-4-phosphatase type I A (EC 3.1.3.66) (Inositol polyphosphate 4-phosphatase type I) (Type I inositol 3,4-bisphosphate 4-phosphatase)	24348.5	100486	88125.8	43667.8	ND	91969	272755	ND
A0A4W6DIQ6	Glycosyltransferase 8 domain-containing protein 1	1.74324e+06	2.02603e+06	1.61608e+06	1.71654e+06	1.49497e+06	1.73674e+06	1.42214e+06	1.66305e+06
A0A4W6DIR2	Lissencephaly-1 homolog	1.6362e+07	2.35558e+07	2.09358e+07	1.49911e+07	1.19146e+07	2.43184e+07	1.83687e+07	2.45996e+07
A0A4W6DIT8	Alkaline phosphatase (EC 3.1.3.1)	4.26278e+06	3.40099e+06	3.66385e+06	2.76179e+06	3.99934e+06	4.98996e+06	4.27936e+06	5.47501e+06
A0A4W6DIU8	Elongation factor 1-gamma (Eukaryotic translation elongation factor 1 gamma)	5.07312e+07	4.32301e+07	5.31534e+07	6.23878e+07	4.95882e+07	4.88496e+07	5.83707e+07	4.7828e+07
A0A4W6DIV1	Myosin, light chain 10, regulatory	ND	ND	ND	5.74944e+06	ND	ND	ND	ND
A0A4W6DIV4	Aconitate hydratase, mitochondrial (Aconitase) (EC 4.2.1.3)	1.92368e+08	2.46054e+08	2.52934e+08	2.38449e+08	1.53859e+08	1.99003e+08	2.18528e+08	1.71774e+08
A0A4W6DIZ9	Spectrin beta, non-erythrocytic 5	1.17736e+07	8.06401e+06	6.8125e+06	6.11003e+06	ND	5.27004e+06	7.51859e+06	9.2903e+06
A0A4W6DJ07	RBR-type E3 ubiquitin transferase (EC 2.3.2.31)	3.02879e+06	2.36427e+06	3.85621e+06	2.01815e+06	1.19506e+06	3.50355e+06	2.75491e+06	3.19633e+06
A0A4W6DJ17	TSC22 domain family member 1	ND	1.12621e+06	ND	1.01309e+06	ND	651624	ND	ND
A0A4W6DJ27	EH domain-containing protein 4 (EH-domain containing 4)	3.50002e+06	2.46506e+06	2.57542e+06	2.1174e+06	1.22837e+06	2.55959e+06	2.07e+06	3.17261e+06
A0A4W6DJ51	Protocadherin 11 Y-linked (Protocadherin-11 X-linked isoform X1)	ND	ND	ND	ND	ND	ND	ND	639962
A0A4W6DJ53	AHNAK nucleoprotein	872369	587429	1.05883e+06	778529	567391	938850	857885	822877
A0A4W6DJ77	Adenylosuccinate synthetase isozyme 2 (AMPSase 2) (AdSS 2) (EC 6.3.4.4) (Adenylosuccinate synthetase, acidic isozyme) (Adenylosuccinate synthetase, liver isozyme) (L-type adenylosuccinate synthetase) (IMP--aspartate ligase 2)	3.98984e+06	3.75799e+06	1.80497e+06	2.7891e+06	1.19511e+06	1.04516e+06	3.56617e+06	1.304e+06
A0A4W6DJ82	Alanyl-tRNA synthetase domain containing 1	4.73159e+06	5.06987e+06	6.6443e+06	6.28301e+06	7.03274e+06	7.1145e+06	6.39499e+06	6.98128e+06
A0A4W6DJB4	MARCKS-like 1a (MARCKS-related protein 1-A)	7.89185e+06	7.21255e+06	8.84665e+06	6.81672e+06	850006	6.85574e+06	1.17082e+07	6.24486e+06
A0A4W6DJC4	Calcium channel, voltage-dependent, alpha 2/delta subunit 2b	2.40683e+07	2.15255e+07	2.65568e+07	2.46638e+07	1.49888e+07	2.44664e+07	1.92207e+07	1.60625e+07
A0A4W6DJE4	Probable serine carboxypeptidase CPVL	ND	2.91415e+06	3.11207e+06	4.21653e+06	2.19573e+06	4.70144e+06	ND	4.12805e+06
A0A4W6DJF5	AU RNA binding protein/enoyl-CoA hydratase (Methylglutaconyl-CoA hydratase, mitochondrial)	1.90982e+07	2.17789e+07	1.97585e+07	1.96151e+07	1.78453e+07	1.72529e+07	2.46486e+07	2.08461e+07
A0A4W6DJF7	small monomeric GTPase (EC 3.6.5.2)	2.06087e+07	1.37977e+07	1.15075e+07	1.0699e+07	7.66623e+06	1.22015e+07	1.73542e+07	1.48455e+07
A0A4W6DJG2	Complement C1q-like protein 4	4.57082e+08	1.2177e+08	1.12754e+07	2.63121e+07	2.54494e+07	3.9637e+07	1.22085e+07	4.14171e+07
A0A4W6DJG3	SEC14 and spectrin domains 1	5.46662e+06	ND	1.78947e+06	1.27299e+06	1.80989e+06	2.24684e+06	1.48451e+06	ND
A0A4W6DJI2	Chimaerin (Chimerin)	5.32051e+06	4.62845e+06	5.90816e+06	5.39665e+06	3.70837e+06	3.08361e+06	5.30719e+06	3.31061e+06
A0A4W6DJL2	1-acylglycerol-3-phosphate O-acyltransferase 3	3.64084e+06	4.25878e+06	3.71049e+06	3.0686e+06	3.68419e+06	4.30307e+06	3.73624e+06	4.1635e+06
A0A4W6DJL3	MAGUK p55 subfamily member 6a isoform X1 (Protein associated with LIN7 2, MAGUK p55 family member a)	1.82664e+06	2.37951e+06	2.68359e+06	5.30301e+06	3.95588e+06	2.63614e+06	2.16489e+06	ND
A0A4W6DJL9	Glutamine synthetase (EC 6.3.1.2)	2.29712e+08	3.08306e+08	3.22813e+08	2.63675e+08	2.03201e+08	2.13683e+08	2.41198e+08	2.37476e+08
A0A4W6DJQ4	receptor protein-tyrosine kinase (EC 2.7.10.1)	8.78871e+06	1.24556e+07	1.35712e+07	9.56974e+06	6.33068e+06	9.81808e+06	1.22483e+07	8.22595e+06
A0A4W6DJQ6	Vesicle associated membrane protein 3	ND	ND	ND	ND	ND	ND	1.08191e+06	ND
A0A4W6DJR3	ZRAB1B, member RAS oncogene family a	1.09815e+07	7.50879e+06	8.62499e+06	7.33106e+06	1.2197e+06	1.56189e+07	1.21238e+07	1.92503e+06
A0A4W6DJS4	Exopolyphosphatase PRUNE1 isoform X2 (Prune exopolyphosphatase)	2.50315e+06	2.28326e+06	2.87407e+06	2.95974e+06	2.75307e+06	2.51065e+06	2.28444e+06	2.53308e+06
A0A4W6DJT0	Activated leukocyte cell adhesion molecule a	554969	271496	663366	463011	ND	ND	ND	ND
A0A4W6DJU2	Protein phosphatase 1E (EC 3.1.3.16) (Ca(2+)/calmodulin-dependent protein kinase phosphatase N) (CaMKP-nucleus) (Partner of PIX 1) (Partner of PIX-alpha)	6.52354e+06	5.813e+06	8.25558e+06	6.37477e+06	3.62008e+06	7.96765e+06	6.95563e+06	7.76336e+06
A0A4W6DJW5	3-hydroxyisobutyrate dehydrogenase (HIBADH) (EC 1.1.1.31)	1.89531e+07	2.33659e+07	2.4031e+07	1.6661e+07	1.29723e+07	1.49986e+07	1.9589e+07	1.75749e+07
A0A4W6DJX9	Catenin (cadherin-associated protein), delta 1 (Catenin delta-1 isoform X2)	2.00846e+07	6.85366e+06	ND	1.42189e+07	1.20293e+07	2.72541e+07	1.06002e+07	2.05573e+07
A0A4W6DJY3	26S proteasome regulatory subunit 10B (26S proteasome AAA-ATPase subunit RPT4) (Proteasome 26S subunit ATPase 6)	4.64613e+07	3.85433e+07	3.99867e+07	4.64073e+07	3.83724e+07	3.3495e+07	5.90953e+07	3.90148e+07
A0A4W6DJY9	Rho-related GTP-binding protein RhoG	ND	77197.4	ND	ND	ND	ND	ND	ND
A0A4W6DJZ8	Hemopexin a	2.36552e+07	3.18898e+07	2.83266e+07	1.55347e+07	1.20021e+07	1.83492e+07	2.43307e+07	4.75779e+07
A0A4W6DK01	Membrane-associated progesterone receptor component 1	5.05335e+06	4.63795e+06	1.75976e+06	2.79711e+06	ND	1.402e+06	2.07269e+06	2.18659e+06
A0A4W6DK29	ATP synthase subunit beta (EC 7.1.2.2)	5.92955e+08	7.63027e+08	8.9398e+08	6.2172e+08	3.60034e+08	4.97871e+08	5.67569e+08	4.8658e+08
A0A4W6DK43	FERM, ARHGEF and pleckstrin domain-containing protein 1 (FERM, RhoGEF and pleckstrin domain-containing protein 1)	2.53959e+06	2.3353e+06	3.18433e+06	ND	ND	2.06072e+06	2.70313e+06	ND
A0A4W6DK48	Protein-L-isoaspartate O-methyltransferase (EC 2.1.1.77)	1.09593e+07	1.18519e+07	8.00844e+06	7.7969e+06	3.16621e+06	8.83978e+06	1.04735e+07	5.54982e+06
A0A4W6DK54	Chloride intracellular channel protein	1.48626e+06	1.97356e+06	825950	708077	463984	1.03264e+06	ND	954540
A0A4W6DK58	cAMP-dependent protein kinase type I-alpha regulatory subunit	1.03891e+07	7.59745e+06	1.47056e+07	7.18376e+06	2.28164e+06	6.11851e+06	6.88749e+06	3.96268e+06
A0A4W6DK81	CDC42 effector protein (Rho GTPase binding) 1b	431935	407958	ND	289760	ND	413215	303060	ND
A0A4W6DK89	Metal transporter	1.30625e+06	1.02185e+06	697064	355263	ND	ND	1.09318e+06	ND
A0A4W6DKE2	Phospholipase (EC 3.1.4.4)	5.50844e+06	5.17769e+06	6.78338e+06	5.11699e+06	4.6045e+06	6.04976e+06	5.06608e+06	4.09947e+06
A0A4W6DKF1	Peptidyl-prolyl cis-trans isomerase (EC 5.2.1.8)	1.52529e+07	1.13387e+07	1.0797e+07	8.86687e+06	2.79435e+06	1.38032e+07	1.02053e+07	8.78215e+06
A0A4W6DKG4	Abl-interactor 2b	8.06148e+06	7.35656e+06	1.34666e+07	1.3161e+07	1.0355e+07	7.58116e+06	7.06478e+06	7.5907e+06
A0A4W6DKH0	Alanine--tRNA ligase (EC 6.1.1.7)	ND	ND	ND	557003	ND	839514	ND	ND
A0A4W6DKI5	Calcium/calmodulin-dependent protein kinase Ib	2.26457e+06	2.0299e+06	2.85102e+06	2.43117e+06	53965.9	3.25239e+06	782652	1.5705e+06
A0A4W6DKL6	Glyoxalase domain-containing protein 4	2.7197e+07	2.24972e+07	2.42666e+07	2.00014e+07	1.94615e+07	1.91124e+07	2.13176e+07	1.94829e+07
A0A4W6DKM9	Succinate-semialdehyde dehydrogenase (EC 1.2.1.24)	5.40619e+07	7.47832e+07	6.3557e+07	6.05836e+07	4.87961e+07	5.55342e+07	5.75682e+07	5.30162e+07
A0A4W6DKN8	Acidic leucine-rich nuclear phosphoprotein 32 family member	948272	ND	ND	ND	1.30781e+06	ND	460592	ND
A0A4W6DKP7	PRKCA-binding protein (Protein interacting with C kinase 1) (Protein kinase C-alpha-binding protein)	1.63245e+06	959333	1.18577e+06	586899	ND	1.06068e+06	1.09484e+06	ND
A0A4W6DKS5	Clustered mitochondria protein homolog	ND	ND	ND	ND	ND	ND	ND	ND
A0A4W6DKT4	N-alpha-acetyltransferase 50 (EC 2.3.1.258) (N-epsilon-acetyltransferase 50) (NatE catalytic subunit)	ND	ND	ND	ND	ND	ND	ND	ND
A0A4W6DKT8	3-ketoacyl-CoA thiolase, peroxisomal (Acetyl-CoA acyltransferase 1)	5.53983e+06	4.95326e+06	4.26896e+06	3.45892e+06	1.7978e+06	3.40629e+06	3.75684e+06	2.55215e+06
A0A4W6DKU0	WW domain-binding protein 4	ND	ND	ND	2.85133e+06	1.84062e+06	ND	2.99985e+06	2.76656e+06
A0A4W6DKU9	Si:dkey-276j7.1 (Uncharacterized protein C7orf57 homolog)	1.01512e+08	1.47025e+08	1.21482e+08	1.12223e+08	4.82719e+07	8.83615e+07	1.07258e+08	6.74291e+07
A0A4W6DKY9	Cannabinoid receptor interacting protein 1a	2.92435e+07	3.36743e+07	3.40094e+07	3.18794e+07	2.932e+07	2.66265e+07	2.71576e+07	3.33932e+07
A0A4W6DL24	Solute carrier family 16 member 3b	1.67482e+06	1.90153e+06	2.25812e+06	ND	2.80891e+06	2.44605e+06	ND	2.28363e+06
A0A4W6DL33	Proteasome subunit alpha type	2.50468e+07	2.92857e+07	2.61708e+07	2.57348e+07	1.79967e+07	2.55435e+07	2.31003e+07	2.71593e+07
A0A4W6DL46	Dual specificity mitogen-activated protein kinase kinase 1 (EC 2.7.12.2) (ERK activator kinase 1) (MAPK/ERK kinase 1)	2.38289e+07	2.25837e+07	2.84668e+07	2.69615e+07	2.95903e+07	1.91766e+07	1.60107e+07	1.62085e+07
A0A4W6DL86	E2 ubiquitin-conjugating enzyme (EC 2.3.2.23)	1.32758e+07	8.37327e+06	6.28671e+06	ND	7.51872e+06	8.43827e+06	5.62119e+06	ND
A0A4W6DL93	Cystatin-B (Stefin-B)	3.73493e+07	2.72038e+07	3.30109e+07	3.32672e+07	3.05541e+07	2.42446e+07	1.90901e+07	2.88656e+07
A0A4W6DL99	Si:ch211-161h7.8 (Thiosulfate:glutathione sulfurtransferase)	1.90353e+06	2.08637e+06	1.69603e+06	1.26417e+06	1.37033e+06	1.9591e+06	1.23741e+06	2.96817e+06
A0A4W6DLB6	C-terminal-binding protein 2	5.42266e+06	7.73083e+06	7.5949e+06	5.05501e+06	2.74661e+06	4.88734e+06	4.17715e+06	4.32735e+06
A0A4W6DLB9	Pre-mRNA-processing factor 39 (PRP39 homolog)	2.16841e+07	2.35179e+06	3.34211e+07	ND	565017	830050	ND	ND
A0A4W6DLD5	Sodium/potassium-transporting ATPase subunit beta	5.02388e+07	7.24464e+07	6.84882e+07	8.4744e+07	9.3742e+07	5.88718e+07	7.87541e+07	8.33769e+07
A0A4W6DLF7	Protein 4.1 (Band 4.1) (Erythrocyte membrane protein band 4.1)	ND	83300.6	96744.4	151799	ND	67279.9	ND	ND
A0A4W6DLH0	Alanine--tRNA ligase (EC 6.1.1.7) (Protein lactyltransferase AARS1)	1.1931e+09	1.2028e+09	9.84805e+08	1.09996e+09	6.33166e+08	1.02598e+09	1.10781e+09	1.10357e+09
A0A4W6DLH2	Alsin Rho guanine nucleotide exchange factor ALS2 b	959710	905276	1.37712e+06	673701	504500	849527	977599	749675
A0A4W6DLJ5	RNA helicase (EC 3.6.4.13)	3.471e+06	4.52498e+06	7.56735e+06	1.49421e+07	6.66498e+06	6.07122e+06	5.37455e+06	3.35938e+06
A0A4W6DLK1	Numb-like protein	2.80122e+06	3.5205e+06	3.61064e+06	3.74678e+06	4.05784e+06	3.65665e+06	ND	2.82057e+06
A0A4W6DLL5	Phosphoglycerate kinase (EC 2.7.2.3)	2.11836e+08	2.39771e+08	2.05185e+08	2.30643e+08	1.22661e+08	1.71108e+08	2.11334e+08	1.46689e+08
A0A4W6DLL8	15-hydroxyprostaglandin dehydrogenase [NAD(+)] (EC 1.1.1.141) (EC 1.1.1.232) (Eicosanoid/docosanoid dehydrogenase [NAD(+)]) (Prostaglandin dehydrogenase 1)	111902	158211	103568	132058	ND	ND	ND	ND
A0A4W6DLM3	NADH dehydrogenase [ubiquinone] 1 alpha subcomplex subunit 6	3.23895e+06	2.73013e+06	2.31699e+06	2.12916e+06	3.0291e+06	4.01144e+06	2.85015e+06	2.50625e+06
A0A4W6DLM6	Thioredoxin domain-containing protein 17	5.74507e+07	5.20258e+07	5.0409e+07	4.8247e+07	4.51492e+07	6.09322e+07	5.95576e+07	6.19898e+07
A0A4W6DLP4	Serotransferrin	7.64806e+08	8.14039e+08	6.30604e+08	3.87651e+08	5.9768e+08	6.98109e+08	5.02767e+08	9.38466e+08
A0A4W6DLQ4	FERM domain containing 4A	4.92004e+06	4.09212e+06	6.07891e+06	7.747e+06	ND	4.76253e+06	4.87033e+06	4.57068e+06
A0A4W6DLR0	N-acyl-aliphatic-L-amino acid amidohydrolase (EC 3.5.1.14) (N-acyl-L-amino-acid amidohydrolase)	1.86627e+06	1.63058e+06	ND	1.45009e+06	ND	974921	2.26777e+06	ND
A0A4W6DLS8	WD repeat domain, phosphoinositide interacting 1	2.17867e+06	2.31792e+06	1.55486e+06	816754	812933	2.11666e+06	1.64738e+06	2.06806e+06
A0A4W6DLT8	small monomeric GTPase (EC 3.6.5.2)	1.68735e+06	1.10789e+06	1.89996e+06	2.49576e+06	2.99956e+06	1.85324e+06	1.27481e+06	1.2654e+06
A0A4W6DLU3	Phospholipid-transporting ATPase (EC 7.6.2.1)	2.12585e+06	1.73279e+06	ND	2.18161e+06	1.85042e+06	1.68029e+06	3.02522e+06	1.59233e+06
A0A4W6DLV2	Heme-binding protein 1	ND	668734	1.46219e+06	1.42563e+06	510072	798774	ND	1.86867e+06
A0A4W6DLW1	Dihydrolipoyl dehydrogenase (EC 1.8.1.4)	5.76531e+07	7.17453e+07	7.25317e+07	7.22657e+07	3.10114e+07	4.92188e+07	7.1439e+07	5.49842e+07
A0A4W6DLW9	DDHD domain containing 1b (Phospholipase DDHD1b)	ND	ND	ND	953180	ND	846389	471262	848334
A0A4W6DLX3	H(+)-transporting two-sector ATPase (EC 7.1.2.2)	2.80995e+08	3.2843e+08	3.77794e+08	3.0503e+08	2.09802e+08	2.67873e+08	3.09225e+08	2.15866e+08
A0A4W6DM25	5'-nucleotidase domain-containing protein 1	1.80265e+07	1.81237e+07	1.62273e+07	1.49644e+07	2.03099e+07	1.44148e+07	1.7406e+07	1.82564e+07
A0A4W6DM29	Syntaxin binding protein 6 (amisyn), like	9.88763e+07	7.312e+07	4.53129e+07	7.28344e+07	7.02104e+07	6.55296e+07	9.25103e+07	6.91515e+07
A0A4W6DM39	Methanethiol oxidase (MTO) (EC 1.8.3.4) (Selenium-binding protein 1)	9.1177e+06	7.81308e+06	7.0728e+06	5.81206e+06	3.57838e+06	6.06861e+06	8.65787e+06	6.15828e+06
A0A4W6DM55	Proteasome subunit beta	1.81069e+07	1.81297e+07	1.47583e+07	1.072e+07	1.05489e+07	1.76763e+07	1.75526e+07	1.98263e+07
A0A4W6DM62	Methylmalonate-semialdehyde/malonate-semialdehyde dehydrogenase [acylating], mitochondrial (EC 1.2.1.27) (Aldehyde dehydrogenase family 6 member A1)	9.91129e+06	1.30299e+07	9.45435e+06	7.11115e+06	4.33093e+06	9.04072e+06	9.1507e+06	1.08581e+07
A0A4W6DM73	Fructose-bisphosphate aldolase (EC 4.1.2.13)	3.37102e+07	7.59454e+07	1.01182e+08	8.83193e+07	7.26044e+07	9.96911e+07	1.90212e+08	9.25081e+07
A0A4W6DM89	peptidylprolyl isomerase (EC 5.2.1.8)	4.97344e+06	ND	2.7714e+06	3.55273e+06	3.37199e+06	4.38686e+06	1.78239e+06	4.64085e+06
A0A4W6DMA6	Multivesicular body subunit 12Ba	ND	ND	3.6147e+06	ND	ND	113531	ND	ND
A0A4W6DMB4	Dynein light chain	708561	ND	ND	ND	ND	851972	ND	3.02762e+06
A0A4W6DMD6	Ca2+-dependent activator protein for secretion b (Calcium-dependent secretion activator 1 isoform X5)	3.75458e+07	4.72834e+07	4.09024e+07	4.33554e+07	3.34658e+07	3.98316e+07	4.82623e+07	3.70628e+07
A0A4W6DMG4	PITH domain-containing protein 1	4.6867e+06	ND	ND	ND	4.09806e+06	1.79375e+06	5.63626e+06	ND
A0A4W6DMN6	Transcriptional adapter	1.04331e+06	1.01294e+06	1.1254e+06	1.59154e+06	2.76292e+06	1.88453e+06	1.57906e+06	2.64947e+06
A0A4W6DMQ9	Wiskott-Aldrich syndrome protein family member (WASP family protein member)	3.42566e+06	2.91781e+06	3.78275e+06	2.37066e+06	3.79814e+06	3.78789e+06	2.82413e+06	2.70213e+06
A0A4W6DMR6	Prolargin (Proline/arginine-rich end leucine-rich repeat protein)	4.62186e+06	ND	ND	2.90313e+06	ND	9.33125e+06	ND	3.68281e+06
A0A4W6DMR9	Rac family small GTPase 3a (Ras-related C3 botulinum toxin substrate 3 isoform X2)	2.9095e+07	2.53032e+07	3.42893e+07	2.10029e+07	2.51404e+07	2.86486e+07	2.52165e+07	2.78135e+07
A0A4W6DMT0	small monomeric GTPase (EC 3.6.5.2)	1.79561e+07	1.71273e+07	1.47833e+07	1.16902e+07	1.33198e+07	1.85284e+07	1.3077e+07	1.87476e+07
A0A4W6DMT4	Arsenite methyltransferase (EC 2.1.1.137)	1.84522e+06	1.59531e+06	ND	5.9664e+06	7.98742e+06	9.31156e+06	6.54139e+06	5.26174e+06
A0A4W6DMV6	Carboxypeptidase D, a	ND	ND	ND	ND	ND	ND	ND	ND
A0A4W6DMV9	Cell division control protein 42 homolog (EC 3.6.5.2)	9.18879e+06	7.60014e+06	6.30776e+06	4.04647e+06	5.65107e+06	4.64551e+06	2.94393e+06	9.29659e+06
A0A4W6DMW8	Histone H1	ND	ND	2.46052e+06	3.37297e+06	952391	ND	3.75728e+06	ND
A0A4W6DMY6	Troponin T type 3a (skeletal, fast)	ND	ND	ND	ND	ND	ND	ND	6.09233e+07
A0A4W6DMZ9	Pre-mRNA-processing-splicing factor 8 (Splicing factor Prp8)	1.14262e+06	1.45367e+06	2.60126e+06	1.25203e+06	901039	1.61797e+06	1.5454e+06	1.26896e+06
A0A4W6DN24	Ribosomal protein L4	1.35295e+07	1.05448e+07	1.46803e+07	2.18956e+07	1.44278e+07	1.81915e+07	1.32353e+07	1.05152e+07
A0A4W6DN35	Atypical kinase COQ8B, mitochondrial isoform X1 (Coenzyme Q8B)	5.80865e+06	6.62883e+06	7.68603e+06	6.15625e+06	9.04054e+06	ND	7.34835e+06	4.09599e+06
A0A4W6DN50	Trifunctional enzyme subunit beta, mitochondrial (EC 2.3.1.155) (EC 2.3.1.16) (TP-beta)	2.83339e+07	3.12143e+07	3.15431e+07	2.98132e+07	2.43993e+07	2.68883e+07	3.69101e+07	2.83766e+07
A0A4W6DN58	adenine phosphoribosyltransferase (EC 2.4.2.7)	1.02343e+06	389827	378250	502758	ND	849729	354333	1.04669e+06
A0A4W6DN75	Bis(5'-adenosyl)-triphosphatase (EC 3.6.1.29)	ND	ND	ND	ND	ND	ND	ND	ND
A0A4W6DN77	PiggyBac transposable element derived 5	3.15893e+06	2.52896e+06	3.30934e+06	3.27031e+06	4.44117e+06	2.93329e+06	2.77312e+06	2.41117e+06
A0A4W6DN79	Family with sequence similarity 114 member A2 (Protein FAM114A2 isoform X1)	708772	ND	439086	ND	ND	911515	ND	ND
A0A4W6DN86	Coiled-coil domain containing 134	102346	ND	ND	ND	1.47094e+06	ND	ND	ND
A0A4W6DNA3	Bassoon (presynaptic cytomatrix protein) b	3.37454e+06	3.6474e+06	5.69308e+06	4.46908e+06	4.26672e+06	5.88362e+06	4.18807e+06	2.79707e+06
A0A4W6DNB8	Angiotensinogen (Serpin A8)	4.04414e+06	3.87977e+06	3.58603e+06	1.86157e+06	ND	1.94274e+06	2.09749e+06	ND
A0A4W6DND7	Calpain-2 catalytic subunit (EC 3.4.22.53) (Calcium-activated neutral proteinase 2) (Calpain M-type) (Calpain-2 large subunit) (Millimolar-calpain)	ND	401421	ND	802164	710836	ND	ND	1.18392e+06
A0A4W6DNE7	Acidic leucine-rich nuclear phosphoprotein 32 family member	975343	1.49614e+06	2.28058e+06	1.55419e+06	ND	3.78868e+06	3.27716e+06	ND
A0A4W6DNE9	TLC domain containing 1 (TLC domain-containing protein 1)	29586.1	36461.9	ND	ND	ND	ND	20118.3	ND
A0A4W6DNH0	Thimet oligopeptidase (EC 3.4.24.15)	4.67253e+06	3.63814e+06	3.82081e+06	4.2175e+06	4.27454e+06	3.61954e+06	3.58064e+06	4.12729e+06
A0A4W6DNJ2	ADP-ribosylation factor 6b	1.57858e+07	5.86257e+06	ND	2.64044e+06	ND	ND	4.5238e+06	ND
A0A4W6DNL4	Actin-related protein 10	4.40783e+06	4.85112e+06	5.26196e+06	4.80753e+06	7.60837e+06	3.8467e+06	5.41657e+06	6.95469e+06
A0A4W6DNM4	Histone deacetylase 1 (HD1) (EC 3.5.1.98)	4.17423e+06	4.27376e+06	4.49558e+06	8.16148e+06	ND	4.06974e+06	4.66176e+06	5.1241e+06
A0A4W6DNN1	La ribonucleoprotein 1, translational regulator (La-related protein 1 isoform X1)	49090.8	192829	73667.2	ND	ND	101189	286563	49332.1
A0A4W6DNN2	NAD(+) hydrolase SARM1 (EC 3.2.2.6) (NADP(+) hydrolase SARM1) (Sterile alpha and TIR motif-containing protein 1)	3.28482e+06	4.84364e+06	3.66187e+06	3.272e+06	3.18445e+06	3.33191e+06	4.38541e+06	1.80554e+06
A0A4W6DNN5	Postacrosomal sheath WW domain-binding protein (WBP2 N-terminal like)	ND	ND	ND	ND	609960	ND	ND	ND
A0A4W6DNN8	Regulator of microtubule dynamics protein 3 (Protein FAM82A2) (Protein FAM82C)	ND	ND	797225	532387	1.94583e+06	1.29845e+06	290084	1.4482e+06
A0A4W6DNP4	RAP1 GTPase activating protein a	570944	437155	581641	293839	ND	441965	442252	299665
A0A4W6DNP8	Fatty acid synthase (EC 1.1.1.100) (EC 1.3.1.39) (EC 2.3.1.38) (EC 2.3.1.39) (EC 2.3.1.41) (EC 2.3.1.85) (EC 3.1.2.14) (EC 4.2.1.59)	1.02056e+07	9.81765e+06	1.04698e+07	1.40644e+07	9.82294e+06	1.11016e+07	1.03655e+07	1.09999e+07
A0A4W6DNR0	ADP-ribosylation factor	1.0142e+07	8.83641e+06	8.48267e+06	8.42195e+06	ND	8.38423e+06	7.04255e+06	ND
A0A4W6DNS0	MacroH2A.1 histone	1.61745e+07	1.22239e+07	1.68165e+07	2.0443e+07	1.27407e+07	2.79423e+07	2.75393e+07	7.05979e+06
A0A4W6DNS1	Ephrin-B2a	1.19154e+06	831669	680853	1.11023e+06	558800	700234	1.36868e+06	1.28824e+06
A0A4W6DNT9	NACHT domain-containing protein	ND	ND	2.07864e+06	2.66791e+06	942615	2.54565e+06	ND	ND
A0A4W6DNV2	14-3-3 protein gamma-B (3-monooxygenase/tryptophan 5-monooxygenase activation protein, gamma polypeptide 2)	2.47849e+08	2.6306e+08	3.21456e+08	3.42211e+08	3.1758e+08	2.60545e+08	1.98506e+08	2.7404e+08
A0A4W6DNV9	protein-tyrosine-phosphatase (EC 3.1.3.48)	2.18465e+07	2.08119e+07	1.8329e+07	1.74285e+07	9.71149e+06	1.70298e+07	2.00105e+07	1.52016e+07
A0A4W6DNZ3	ENAH actin regulator	343609	213016	461356	251005	681411	494405	306248	310828
A0A4W6DP65	Splicing factor proline/glutamine-rich (Splicing factor, proline- and glutamine-rich isoform X1)	636035	ND	1.14705e+06	914746	982007	1.61942e+06	620239	1.29655e+06
A0A4W6DP77	E3 UFM1-protein ligase 1 (E3 UFM1-protein transferase 1)	ND	110585	213940	113975	ND	145452	313897	197363
A0A4W6DP91	Epoxide hydrolase (EC 3.3.2.9)	1.69834e+07	1.24928e+07	7.87594e+06	1.32153e+07	6.55045e+06	9.20857e+06	1.2959e+07	2.63502e+06
A0A4W6DPB7	palmitoyl-protein hydrolase (EC 3.1.2.22) (Palmitoyl-protein hydrolase)	1.3207e+07	1.71123e+07	1.36467e+07	9.9028e+06	1.58657e+06	4.75106e+06	8.46928e+06	6.99535e+06
A0A4W6DPB8	Heat shock protein family A (Hsp70) member 8	6.5613e+06	8.77216e+06	7.76799e+06	7.15567e+06	4.82262e+06	4.77474e+06	6.34349e+06	6.55625e+06
A0A4W6DPC9	Leucine-rich pentatricopeptide repeat containing	3.90581e+06	1.5834e+06	4.30654e+06	4.53807e+06	3.49389e+06	4.46123e+06	2.7891e+06	2.76871e+06
A0A4W6DPE7	Coatomer subunit beta (Beta-coat protein)	4.5353e+06	5.91151e+06	5.5552e+06	5.68358e+06	7.51612e+06	4.13425e+06	6.94242e+06	4.74169e+06
A0A4W6DPF1	Trafficking regulator of GLUT4 (SLC2A4) 1a (Trafficking regulator of GLUT4 1)	813173	626956	511308	809737	ND	502983	800511	911800
A0A4W6DPG9	C-type lectin domain-containing protein	ND	534446	ND	290679	ND	236119	ND	ND
A0A4W6DPH2	RAS related 2 (Ras-related protein R-Ras2 isoform X1)	3.74856e+07	3.16101e+07	2.51929e+07	2.83885e+07	3.02516e+07	2.34087e+07	2.26925e+07	1.81481e+07
A0A4W6DPI8	Large ribosomal subunit protein uL5 (60S ribosomal protein L11)	2.25973e+07	2.28906e+07	1.9678e+07	3.30102e+07	1.81863e+07	2.49126e+07	1.37527e+07	2.08966e+07
A0A4W6DPL4	Copine-2 (Copine II)	7.85461e+06	9.5921e+06	1.09151e+07	1.00216e+07	7.97316e+06	9.98645e+06	7.63153e+06	9.10098e+06
A0A4W6DPL5	SLIT-ROBO Rho GTPase activating protein 2	1.27127e+06	1.00188e+06	745052	423336	604256	740019	684274	566921
A0A4W6DPN3	Mitochondrial dicarboxylate carrier (Solute carrier family 25 member 10)	3.68017e+06	3.5668e+06	3.81549e+06	5.62199e+06	5.1967e+06	2.52206e+06	3.77388e+06	3.3155e+06
A0A4W6DPN4	RAB1A, member RAS oncogene family b (Ras-related protein ORAB-1)	1.60794e+07	6.70169e+06	4.8507e+06	6.26342e+06	9.68493e+06	5.5626e+06	6.80496e+06	1.73802e+06
A0A4W6DPR4	Ethanolamine kinase (EC 2.7.1.32) (EC 2.7.1.82)	7.43687e+06	6.58077e+06	7.16992e+06	9.58271e+06	6.15564e+06	6.95242e+06	9.32713e+06	5.82198e+06
A0A4W6DPR7	ELKS/RAB6-interacting/CAST family member 2	ND	501783	1.62361e+06	1.18124e+06	2.04191e+06	2.08834e+06	796416	ND
A0A4W6DPS4	Crystallin, lambda 1	4.41838e+06	2.8782e+06	3.13682e+06	5.20098e+06	7.96369e+06	2.92584e+06	3.14101e+06	2.86006e+06
A0A4W6DPT7	Large ribosomal subunit protein eL21 (60S ribosomal protein L21)	2.4743e+06	651830	808593	1.42183e+06	ND	2.24087e+06	990624	364119
A0A4W6DPU1	Regulator of microtubule dynamics protein 3 (Protein FAM82A2) (Protein FAM82C)	ND	212434	1.11053e+06	330314	ND	ND	ND	ND
A0A4W6DPX9	Propionyl-CoA carboxylase beta chain, mitochondrial (EC 6.4.1.3) (Propanoyl-CoA:carbon dioxide ligase subunit beta)	1.44873e+07	1.5902e+07	1.81415e+07	1.46341e+07	1.39166e+07	1.73036e+07	1.8651e+07	1.57763e+07
A0A4W6DQ29	calpain-2 (EC 3.4.22.53)	3.58981e+06	2.64709e+06	6.58659e+06	3.02329e+06	2.56297e+06	2.54014e+06	2.10987e+06	2.76874e+06
A0A4W6DQ31	Uncharacterized protein	3.1599e+07	2.37698e+07	2.63945e+07	1.60345e+07	1.65211e+07	2.59786e+07	2.09723e+07	3.01156e+07
A0A4W6DQ46	ATP synthase membrane subunit j	ND	ND	ND	ND	2.09272e+06	2.91609e+06	6.21495e+06	2.8541e+06
A0A4W6DQ59	26S proteasome non-ATPase regulatory subunit 7 (26S proteasome regulatory subunit RPN8)	1.88742e+06	4.41657e+06	1.45571e+06	1.53381e+06	1.61524e+06	1.09521e+06	2.22488e+06	884515
A0A4W6DQB1	Receptor expression-enhancing protein	7.26873e+06	3.50372e+06	4.08633e+06	2.33721e+06	1.15824e+07	1.05942e+07	ND	5.81067e+06
A0A4W6DQB3	Protein kinase C (EC 2.7.11.13)	2.90003e+06	ND	ND	ND	7.33081e+06	3.26461e+06	ND	ND
A0A4W6DQB6	Vacuolar protein sorting-associated protein 45	3.85969e+06	4.41426e+06	3.9647e+06	3.78492e+06	1.66286e+06	5.08221e+06	3.74814e+06	4.39459e+06
A0A4W6DQD2	Uridine phosphorylase (EC 2.4.2.3)	3.11021e+06	1.73712e+06	2.17663e+06	1.55317e+06	1.27463e+06	1.3568e+06	1.10221e+06	1.2324e+06
A0A4W6DQF5	Gap junction protein	6.17982e+07	6.07717e+07	5.42396e+07	2.35332e+07	3.41834e+07	4.44227e+07	5.78616e+07	5.26769e+07
A0A4W6DQF7	Neutral cholesterol ester hydrolase 1 (EC 3.1.1.71) (Acetylalkylglycerol acetylhydrolase) (Arylacetamide deacetylase-like 1)	9.15938e+06	6.18122e+06	3.62408e+06	3.42146e+06	2.95242e+06	1.29184e+07	6.01339e+06	1.06869e+07
A0A4W6DQF9	Dynamin-like GTPase OPA1, mitochondrial (EC 3.6.5.5) (Optic atrophy protein 1 homolog)	2.52174e+07	2.4674e+07	2.41783e+07	2.28177e+07	1.83676e+07	1.93354e+07	2.5365e+07	1.78046e+07
A0A4W6DQI2	Tubulin polymerization promoting protein (Tubulin polymerization-promoting protein isoform X2)	5.95469e+07	7.26307e+07	7.4995e+07	4.45086e+07	5.51483e+07	8.67229e+07	7.37491e+07	8.24236e+07
A0A4W6DQL5	Myosin motor domain-containing protein	ND	ND	ND	659828	ND	ND	ND	4.41362e+06
A0A4W6DQM0	Ubiquitin carboxyl-terminal hydrolase (EC 3.4.19.12)	1.36649e+06	1.27024e+06	1.07812e+06	1.06978e+06	854890	1.04437e+06	1.04817e+06	1.18312e+06
A0A4W6DQP3	Calpain-1 catalytic subunit (EC 3.4.22.52) (Calpain-1 large subunit)	1.08648e+07	1.43127e+07	8.27753e+06	1.41127e+07	1.27225e+07	1.00585e+07	1.78662e+07	1.23887e+07
A0A4W6DQQ0	SET nuclear proto-oncogene b	3.83036e+06	2.77948e+06	3.08152e+06	1.14584e+06	1.77612e+06	3.8165e+06	4.03e+06	3.42727e+06
A0A4W6DQR5	Actinin alpha 3a	ND	344946	ND	1.57656e+06	ND	ND	ND	ND
A0A4W6DQS2	C3/C5 convertase	285220	ND	ND	ND	637259	216862	211587	326456
A0A4W6DQV0	Erlin-1 (Endoplasmic reticulum lipid raft-associated protein 1)	5.05419e+06	4.5904e+06	4.73596e+06	3.37188e+06	3.38394e+06	4.86758e+06	5.01382e+06	4.83242e+06
A0A4W6DQW0	Selenide, water dikinase 1 (EC 2.7.9.3) (Selenium donor protein 1) (Selenophosphate synthase 1)	1.74302e+06	1.63095e+06	1.23021e+06	834846	325953	1.40402e+06	1.32286e+06	1.28149e+06
A0A4W6DQX0	non-specific serine/threonine protein kinase (EC 2.7.11.1)	ND	3.09555e+06	ND	4.60425e+06	5.79079e+06	4.1147e+06	ND	2.22278e+06
A0A4W6DQY9	Transmembrane protein 178B	ND	ND	ND	ND	ND	ND	ND	ND
A0A4W6DR11	Rho-related GTP-binding protein RhoG	7.44258e+07	5.48234e+07	6.50124e+07	5.01636e+07	6.80749e+07	6.16119e+07	6.33576e+07	7.79988e+07
A0A4W6DR42	Transgelin	2.5701e+07	3.11283e+07	2.95989e+07	2.83934e+07	4.69246e+07	2.87307e+07	3.49604e+07	4.52714e+07
A0A4W6DR45	Palmitoyl-protein thioesterase ABHD10, mitochondrial (EC 3.1.1.93) (EC 3.1.2.22) (Acyl-protein thioesterase ABHD10) (Alpha/beta hydrolase domain-containing protein 10) (Mycophenolic acid acyl-glucuronide esterase, mitochondrial)	2.66764e+06	2.47127e+06	2.97941e+06	5.79654e+06	7.45837e+06	3.89621e+06	4.3629e+06	7.44143e+06
A0A4W6DR46	protein-serine/threonine phosphatase (EC 3.1.3.16)	2.19286e+06	ND	ND	4.32217e+06	ND	1.32703e+06	3.76248e+06	861149
A0A4W6DR64	CutA divalent cation tolerance homolog	7.73214e+06	5.43695e+06	5.80937e+06	3.10299e+06	4.84225e+06	5.15599e+06	4.76424e+06	7.98466e+06
A0A4W6DR80	Copine IVa	1.0242e+06	1.86061e+06	2.22866e+06	2.1951e+06	1.34563e+06	1.47977e+06	1.20865e+06	1.24166e+06
A0A4W6DRA4	hydroxymethylglutaryl-CoA lyase (EC 4.1.3.4)	2.82766e+06	2.69505e+06	2.34321e+06	1.71974e+06	1.19178e+06	2.57484e+06	3.12494e+06	2.55239e+06
A0A4W6DRF1	Zgc:162200	480893	1.01921e+06	ND	ND	ND	ND	698415	ND
A0A4W6DRH3	Sidoreflexin	9.21671e+07	9.86911e+07	1.07719e+08	8.41159e+07	6.27031e+07	9.12208e+07	9.95747e+07	9.26692e+07
A0A4W6DRI8	UBX domain-containing protein 7	1.47232e+06	2.70696e+06	1.42074e+06	ND	ND	1.84273e+06	ND	ND
A0A4W6DRK2	Cystathionine gamma-lyase (EC 4.4.1.1) (EC 4.4.1.2) (Cysteine desulfhydrase) (Cysteine-protein sulfhydrase) (Gamma-cystathionase) (Homocysteine desulfhydrase)	6.01253e+06	5.40747e+06	5.21449e+06	5.28516e+06	3.43528e+06	3.68996e+06	6.54839e+06	3.01437e+06
A0A4W6DRM2	Peptidyl-prolyl cis-trans isomerase E (PPIase E) (EC 5.2.1.8)	ND	278406	ND	236185	ND	ND	223795	ND
A0A4W6DRN4	Armadillo repeat-containing protein 1	2.10106e+06	1.62918e+06	1.6548e+06	ND	ND	599075	2.01832e+06	ND
A0A4W6DRN5	Neurotrophin receptor associated death domain (Tumor necrosis factor receptor superfamily member 16)	343507	205454	258432	321202	66555.6	306569	ND	210276
A0A4W6DRN6	Neuronal growth regulator 1	1.00328e+07	9.8423e+06	1.27781e+07	1.17385e+07	9.31505e+06	1.27545e+07	1.29076e+07	1.18082e+07
A0A4W6DRN8	Si:ch211-168d1.3	7.57464e+06	7.77993e+06	8.23159e+06	4.87749e+06	5.01271e+06	8.62667e+06	3.93142e+06	2.78524e+06
A0A4W6DRR5	thiopurine S-methyltransferase (EC 2.1.1.67)	ND	ND	ND	ND	1.33749e+07	ND	ND	1.42196e+07
A0A4W6DS22	Dolichyl-diphosphooligosaccharide--protein glycosyltransferase subunit STT3B (EC 2.4.99.18)	1.19392e+06	1.41651e+06	1.35327e+06	934456	1.15584e+06	2.52435e+06	1.84094e+06	2.90381e+06
A0A4W6DS44	Hydroxyacylglutathione hydrolase, mitochondrial (EC 3.1.2.6) (Glyoxalase II)	7.60964e+06	5.76652e+06	7.00565e+06	5.11129e+06	3.40223e+06	5.2744e+06	5.46043e+06	4.30366e+06
A0A4W6DS70	Golgi-associated plant pathogenesis-related protein 1 (Glioma pathogenesis-related protein 2)	9.70041e+06	6.47395e+06	5.62403e+06	6.71221e+06	6.7574e+06	7.9116e+06	1.17629e+07	8.35729e+06
A0A4W6DS73	Scaffold protein ILK (ILK-1) (ILK-2) (Inactive integrin-linked kinase) (p59ILK)	421776	618808	ND	470220	ND	939519	534543	668893
A0A4W6DS87	Succinate-semialdehyde dehydrogenase (EC 1.2.1.24)	ND	ND	ND	ND	ND	ND	ND	ND
A0A4W6DSA9	Protein phosphatase 1 regulatory subunit 7 (Protein phosphatase 1 regulatory subunit 22)	2.4572e+07	2.41865e+07	2.68144e+07	2.49074e+07	1.66052e+07	2.27971e+07	2.56817e+07	2.02361e+07
A0A4W6DSB1	Hypoxanthine phosphoribosyltransferase 1, like	3.1485e+06	ND	2.07006e+06	ND	ND	ND	ND	1.94952e+06
A0A4W6DSD7	Elongation factor 1-alpha	1.43655e+08	9.62687e+07	1.39643e+08	1.40829e+08	1.02893e+08	7.98272e+07	8.17111e+07	6.85002e+07
A0A4W6DSE9	Neurofilament light polypeptide (Neuronal intermediate filament family member 2)	4.08309e+07	3.67867e+07	4.47193e+07	3.68294e+07	3.70445e+07	4.3528e+07	5.87106e+07	4.88071e+07
A0A4W6DSI0	UTP--glucose-1-phosphate uridylyltransferase (EC 2.7.7.9)	1.61902e+07	1.61075e+07	1.35115e+07	1.20202e+07	1.48398e+07	1.43303e+07	1.6406e+07	1.32794e+07
A0A4W6DSI5	Kinesin-like protein	2.47151e+06	3.03414e+06	3.11976e+06	3.03766e+06	463810	754293	1.35456e+06	606531
A0A4W6DSJ3	Neuroligin 3a	5.08957e+06	4.92651e+06	4.0103e+06	2.73651e+06	1.20589e+06	6.56709e+06	6.59831e+06	630448
A0A4W6DSJ5	Pentraxin family member	6.80547e+06	6.54194e+06	3.0996e+06	4.60723e+06	5.7166e+06	3.52294e+06	2.4716e+06	6.70229e+06
A0A4W6DSK5	Alpha-aminoadipic semialdehyde synthase, mitochondrial (EC 1.5.1.8) (EC 1.5.1.9) (LKR/SDH)	332072	440015	ND	438575	507960	240780	641755	303547
A0A4W6DSK7	1-phosphatidylinositol 4,5-bisphosphate phosphodiesterase (EC 3.1.4.11)	1.04566e+07	9.96029e+06	1.17572e+07	7.93734e+06	6.33525e+06	8.91456e+06	1.38056e+07	7.22685e+06
A0A4W6DSL1	Proteolipid protein 1a	6.56038e+06	5.25095e+06	3.19723e+06	4.43934e+06	1.02702e+07	6.09859e+06	9.61934e+06	9.22968e+06
A0A4W6DSL7	FAST kinase domain-containing protein 4 (Protein TBRG4) (Transforming growth factor beta regulator 4)	650770	545205	1.18533e+06	421155	224855	1.0445e+06	825618	469249
A0A4W6DSQ4	NAC alpha domain containing (Uncharacterized protein nacad)	616186	577107	551077	521291	205893	651531	510832	611870
A0A4W6DSS5	S-phase kinase-associated protein 1	3.43691e+06	4.0416e+06	4.37694e+06	ND	3.68971e+06	7.96805e+06	5.82596e+06	6.79385e+06
A0A4W6DSS6	Dynactin subunit 1	4.50825e+07	4.51009e+07	4.6358e+07	4.35801e+07	3.74093e+07	4.32142e+07	4.61052e+07	4.39261e+07
A0A4W6DSS7	Aminopeptidase (EC 3.4.11.-)	6.24394e+07	6.22306e+07	5.60121e+07	5.44483e+07	4.36671e+07	5.03547e+07	5.97214e+07	5.11684e+07
A0A4W6DST0	Neurotrimin	1.23145e+07	1.1475e+07	1.02897e+07	1.28537e+07	9.34084e+06	1.35991e+07	1.28776e+07	1.15967e+07
A0A4W6DST2	Transgelin	3.67182e+06	3.63298e+06	2.62623e+06	2.83708e+06	5.78645e+06	4.29668e+06	4.13362e+06	4.33221e+06
A0A4W6DST3	Apolipoprotein A-I	3.16683e+08	4.70905e+08	4.68784e+08	3.82134e+08	3.37503e+08	5.511e+08	3.7271e+08	6.53527e+08
A0A4W6DSU9	Neuromodulin (Axonal membrane protein GAP-43) (Growth-associated protein 43)	1.12613e+07	8.18676e+06	7.98282e+06	7.26697e+06	3.2753e+06	1.06596e+07	1.04031e+07	7.83373e+06
A0A4W6DSX9	Non-selective voltage-gated ion channel VDAC1 (Voltage-dependent anion-selective channel protein 1)	1.94975e+08	2.14096e+08	2.38387e+08	1.56288e+08	1.07513e+08	1.51088e+08	1.96108e+08	1.48587e+08
A0A4W6DSY7	COP9 signalosome complex subunit 5	1.17087e+06	1.51396e+06	871917	1.45994e+06	1.12426e+06	1.73423e+06	1.98e+06	2.17839e+06
A0A4W6DSZ6	Opioid binding protein/cell adhesion molecule-like	8.94795e+06	7.31239e+06	7.36989e+06	1.07661e+07	6.11554e+06	7.17697e+06	7.33669e+06	5.58397e+06
A0A4W6DT25	SEC24 homolog A, COPII coat complex component	ND	ND	ND	ND	1.37821e+06	ND	ND	2.27891e+06
A0A4W6DT31	Actin-related protein 2	3.3451e+07	3.46597e+07	3.21439e+07	3.66889e+07	1.77011e+07	2.95867e+07	3.3259e+07	2.14173e+07
A0A4W6DT49	Serine and arginine rich splicing factor 11	653083	ND	ND	ND	ND	253022	ND	ND
A0A4W6DT64	Cohesin subunit SA (SCC3 homolog) (Stromal antigen)	ND	6.73411e+07	8.20592e+07	ND	1.03112e+08	9.1156e+07	7.87634e+07	8.09443e+07
A0A4W6DT66	Si:ch211-168d1.3	752010	736953	1.39185e+06	575421	ND	244004	ND	ND
A0A4W6DT73	Poly-U binding splicing factor b	ND	ND	4.27653e+06	1.49647e+06	861099	3.00384e+06	2.92741e+06	2.28187e+06
A0A4W6DT94	Actin-related protein 2 (Zgc:101810)	2.18343e+06	2.96107e+06	2.52626e+06	1.2964e+06	2.72266e+06	4.01914e+06	ND	4.00964e+06
A0A4W6DTA4	Prefoldin subunit 2	1.99921e+07	1.44792e+07	1.46257e+07	1.86475e+07	2.00383e+07	1.41479e+07	1.60057e+07	1.46603e+07
A0A4W6DTA8	Galectin	ND	9.07661e+06	9.16442e+06	1.24615e+07	ND	8.56199e+06	9.75037e+06	8.39719e+06
A0A4W6DTB8	Coiled-coil domain containing 6a	1.07096e+06	918389	548261	599087	813475	778492	881872	1.4297e+06
A0A4W6DTB9	non-specific serine/threonine protein kinase (EC 2.7.11.1)	ND	400170	ND	499903	ND	570717	907022	ND
A0A4W6DTE5	Ankyrin 3	3.58866e+06	4.11106e+06	3.00464e+06	3.51008e+06	2.25624e+06	4.82901e+06	5.3242e+06	4.01799e+06
A0A4W6DTG9	Spectrin alpha chain, non-erythrocytic 1 (Alpha-II spectrin) (Fodrin alpha chain)	1.09942e+08	6.31799e+07	6.92786e+07	6.83072e+07	3.35239e+07	5.3351e+07	7.71951e+07	5.0728e+07
A0A4W6DTH6	TOM1-like protein 2 isoform X3 (Target of myb1 like 2 membrane trafficking protein)	2.71616e+07	2.35952e+07	2.0287e+07	2.17538e+07	1.7949e+07	2.25116e+07	2.09627e+07	2.38056e+07
A0A4W6DTI9	Endophilin-B1	ND	1.18018e+06	1.75367e+06	1.12408e+06	2.16056e+06	1.53688e+06	ND	1.85369e+06
A0A4W6DTN5	ELAV-like protein	2.461e+06	1.22508e+06	1.68467e+06	1.13057e+06	568543	869700	ND	303043
A0A4W6DTP3	UV excision repair protein RAD23	7.05326e+06	7.72886e+06	8.06838e+06	7.1654e+06	2.93322e+06	6.35713e+06	7.1222e+06	7.05633e+06
A0A4W6DTS6	Junctional adhesion molecule 3b	ND	1.98966e+06	ND	ND	588567	1.09693e+06	ND	1.30418e+06
A0A4W6DTS8	CKLF-like MARVEL transmembrane domain containing 7 (CKLF-like MARVEL transmembrane domain-containing protein 7)	3.38965e+06	3.03572e+06	2.60518e+06	3.41801e+06	5.27046e+06	3.62832e+06	3.01158e+06	4.27108e+06
A0A4W6DTU1	NudC domain-containing protein 1	1.29891e+06	1.24528e+06	562142	1.29208e+06	661724	917803	1.18098e+06	1.11138e+06
A0A4W6DTX3	C-factor (Si:dkey-12e7.4)	ND	ND	ND	ND	2.90436e+06	ND	ND	ND
A0A4W6DTY9	Glutamate receptor, ionotropic, delta 2 (Grid2) interacting protein, a	249834	297710	433020	383452	1.44823e+06	779059	481031	535452
A0A4W6DTZ0	Purine nucleoside phosphorylase (EC 2.4.2.1) (Inosine-guanosine phosphorylase)	2.8621e+06	2.28298e+06	2.21842e+06	1.76232e+06	3.17315e+06	2.35962e+06	2.26035e+06	3.50235e+06
A0A4W6DTZ6	Vacuolar protein sorting-associated protein 28 homolog	1.60923e+06	2.12084e+06	1.93573e+06	1.71109e+06	ND	547306	3.12618e+06	462223
A0A4W6DU00	Glutamate receptor, ionotropic, delta 2 (Grid2) interacting protein, a	1.47641e+07	1.97462e+07	1.58545e+07	2.08504e+07	1.15346e+07	1.1745e+07	1.20814e+07	1.29405e+07
A0A4W6DU09	Protein SCAI isoform X1 (Suppressor of cancer cell invasion)	985036	1.10368e+06	1.18158e+06	1.03697e+06	2.82116e+06	701146	1.73872e+06	ND
A0A4W6DU27	TIP41-like protein	1.6228e+06	1.60442e+06	1.84135e+06	1.13811e+06	903972	1.14139e+06	1.59487e+06	1.31337e+06
A0A4W6DU43	Prothrombin (EC 3.4.21.5) (Coagulation factor II)	2.58717e+07	2.73253e+07	2.37598e+07	1.62772e+07	1.29749e+07	1.82963e+07	2.16096e+07	2.55755e+07
A0A4W6DU47	1-phosphatidylinositol 4,5-bisphosphate phosphodiesterase (EC 3.1.4.11)	6.85747e+06	6.91054e+06	ND	ND	ND	ND	8.85645e+06	ND
A0A4W6DU59	Stromal interaction molecule 1a	538231	1.50433e+06	ND	713459	ND	504629	ND	ND
A0A4W6DU61	Heat shock protein family A (Hsp70) member 8 (LOW QUALITY PROTEIN: heat shock cognate 70 kDa protein)	3.05353e+08	3.36212e+08	3.26445e+08	3.18534e+08	1.76753e+08	2.79355e+08	2.95073e+08	2.35506e+08
A0A4W6DU62	N-terminal EF-hand calcium binding protein 2	3.00124e+07	3.31433e+07	3.76538e+07	3.03348e+07	3.00124e+07	3.14702e+07	2.45115e+07	2.70688e+07
A0A4W6DU87	Anion exchange protein	4.83376e+06	5.21775e+06	4.33434e+06	3.78628e+06	4.95601e+06	4.30795e+06	5.79021e+06	4.24377e+06
A0A4W6DU93	Laminin G domain-containing protein	1.48327e+06	855477	1.48077e+06	1.56124e+06	1.74447e+06	2.45548e+06	1.88052e+06	ND
A0A4W6DU94	NADH dehydrogenase [ubiquinone] 1 beta subcomplex subunit 10 (Complex I-PDSW) (NADH-ubiquinone oxidoreductase PDSW subunit)	1.93722e+06	3.64456e+06	ND	ND	ND	4.73772e+06	2.54835e+06	ND
A0A4W6DU98	Parvalbumin	2.76697e+06	2.17839e+06	2.68395e+06	1.041e+07	4.53758e+06	3.05494e+06	1.60566e+06	1.88037e+07
A0A4W6DUA1	Small ribosomal subunit protein uS5 (40S ribosomal protein S2)	3.3904e+07	2.71459e+07	3.60006e+07	3.52793e+07	4.95267e+07	4.53298e+07	3.23863e+07	3.06388e+07
A0A4W6DUE3	Histone H2B	2.01051e+06	3.27718e+06	4.35498e+06	908816	ND	2.38575e+06	2.69502e+06	158459
A0A4W6DUE8	Aminoacyl tRNA synthase complex-interacting multifunctional protein 2 (Multisynthase complex auxiliary component p38) (Protein JTV-1)	2.27298e+06	ND	1.72383e+06	1.48967e+06	505135	898527	ND	ND
A0A4W6DUF6	Sodium/potassium-transporting ATPase subunit alpha	7.95353e+06	1.10854e+07	7.54555e+06	6.15975e+06	2.63076e+06	7.52957e+06	2.08958e+06	5.48578e+06
A0A4W6DUH0	Serine/threonine-protein phosphatase (EC 3.1.3.16)	6.45743e+07	7.39046e+07	7.50798e+07	5.6424e+07	2.9474e+07	5.97557e+07	4.1274e+07	2.85725e+07
A0A4W6DUH2	Ig-like domain-containing protein	5.15703e+06	3.57735e+06	ND	ND	ND	6.81233e+06	ND	ND
A0A4W6DUK5	Carbonic anhydrase (EC 4.2.1.1)	2.60726e+07	6.93968e+07	2.28116e+07	2.5143e+07	3.78524e+07	3.57968e+07	7.66167e+07	7.43877e+07
A0A4W6DUM0	Malate dehydrogenase (EC 1.1.1.37)	ND	ND	5.87038e+06	7.91451e+06	1.03336e+07	7.47197e+06	9.63266e+06	6.63826e+06
A0A4W6DUR3	UTP--glucose-1-phosphate uridylyltransferase (EC 2.7.7.9)	2.56217e+06	1.77811e+06	637645	2.14233e+06	4.98255e+06	4.6771e+06	3.74525e+06	5.08748e+06
A0A4W6DUS8	WD repeat domain 13 (WD repeat-containing protein 13)	200856	ND	631281	465761	ND	ND	ND	ND
A0A4W6DUT5	ADP-ribosylation factor-like protein 3	1.49899e+07	1.38323e+07	1.50901e+07	1.27788e+07	6.94955e+06	9.20525e+06	1.07397e+07	1.12654e+07
A0A4W6DUV0	Epidermal growth factor receptor pathway substrate 15 like 1 (Epidermal growth factor receptor substrate 15-like 1 isoform X5)	3.26866e+06	3.38292e+06	2.30413e+06	2.04466e+06	3.49572e+06	3.60817e+06	3.54386e+06	4.47453e+06
A0A4W6DUX2	V-type proton ATPase subunit C	2.08946e+07	2.30117e+07	2.21156e+07	1.87726e+07	2.5368e+07	2.12058e+07	2.79719e+07	2.11202e+07
A0A4W6DV01	Potassium voltage-gated channel subfamily A member 1	ND	ND	1.74714e+06	ND	961010	ND	ND	ND
A0A4W6DV02	Serine/arginine-rich splicing factor 2 (Splicing component, 35 kDa) (Splicing factor SC35) (Splicing factor, arginine/serine-rich 2)	ND	ND	1.19377e+06	ND	ND	ND	2.52051e+06	751774
A0A4W6DV11	Complement component c3a, duplicate 5	3.95883e+06	2.46431e+06	2.11904e+06	ND	324079	1.61803e+06	1.60071e+06	1.9937e+06
A0A4W6DV20	T-complex protein 1 subunit gamma	3.93767e+07	3.87031e+07	3.70947e+07	4.07473e+07	2.85626e+07	3.12836e+07	3.85978e+07	3.37564e+07
A0A4W6DV24	Nuclear receptor-binding protein 2	3.20801e+07	2.89907e+07	2.22802e+07	2.31788e+07	2.3152e+07	2.26425e+07	2.69903e+07	3.03918e+07
A0A4W6DV27	ADP-ribosylation factor guanine nucleotide-exchange factor 1 (brefeldin A-inhibited) (Brefeldin A-inhibited guanine nucleotide-exchange protein 1 isoform X1)	521417	352867	623390	580897	441082	881771	669454	529306
A0A4W6DV33	Parvalbumin	1.71106e+06	1.79637e+06	ND	1.37272e+06	ND	ND	548146	ND
A0A4W6DV36	Mitochondrial Rho GTPase (EC 3.6.5.-)	ND	ND	1.21276e+06	1.22424e+06	ND	719955	ND	ND
A0A4W6DV40	MAGUK p55 scaffold protein 2a	1.06033e+06	1.57756e+06	ND	ND	ND	ND	ND	ND
A0A4W6DV53	Inverted formin 2	ND	ND	348537	265386	ND	528405	404267	165143
A0A4W6DV54	Aldehyde dehydrogenase 1 family, member A2	2.85484e+07	2.79961e+07	3.17717e+07	2.0011e+07	2.16792e+07	3.84453e+07	2.8722e+07	3.39595e+07
A0A4W6DV59	Pre-mRNA-processing factor 6 (PRP6 homolog) (U5 snRNP-associated 102 kDa protein)	ND	ND	ND	ND	1.13896e+06	ND	ND	978212
A0A4W6DV76	plus-end-directed kinesin ATPase (EC 5.6.1.3)	2.91806e+06	3.01225e+06	2.38099e+06	2.15374e+06	2.0802e+06	2.5244e+06	2.89652e+06	2.6476e+06
A0A4W6DV88	MAP/microtubule affinity-regulating kinase 3 (EC 2.7.11.1)	3.10333e+06	3.16714e+06	5.08896e+06	4.46472e+06	5.26341e+06	4.66693e+06	3.58338e+06	3.40705e+06
A0A4W6DVB2	Large ribosomal subunit protein uL14 (60S ribosomal protein L23)	4.0452e+06	4.13302e+06	4.11662e+06	3.151e+06	2.49394e+06	3.65154e+06	2.75105e+06	1.80789e+06
A0A4W6DVC4	Calreticulin	7.35246e+06	5.61123e+06	8.59176e+06	3.42788e+06	ND	1.17213e+07	4.43933e+06	4.94634e+06
A0A4W6DVD5	Heterogeneous nuclear ribonucleoprotein R	6.71249e+06	5.00156e+06	8.14849e+06	5.62324e+06	4.6985e+06	9.53257e+06	7.36133e+06	7.95027e+06
A0A4W6DVE9	Acyl-coenzyme A thioesterase 13 (EC 3.1.2.2) (Hotdog-fold thioesterase superfamily member 2) (Palmitoyl-CoA hydrolase) (Thioesterase superfamily member 2)	7.51131e+06	5.29284e+06	ND	ND	4.13227e+06	6.02353e+06	9.0578e+06	6.32052e+06
A0A4W6DVG6	Jupiter microtubule associated homolog 1	941876	685567	591375	ND	402091	674049	1.00611e+06	ND
A0A4W6DVM2	Tryptase-2	3.48492e+07	1.23875e+07	5.73728e+06	5.54952e+06	6.50604e+06	2.08493e+07	1.29751e+07	1.89627e+07
A0A4W6DVM8	Phosphoglucomutase 2-like 1	1.12846e+06	1.33912e+06	1.39656e+06	1.52502e+06	1.41811e+06	1.61368e+06	1.25749e+06	1.52504e+06
A0A4W6DVP4	Chromosome 17 open reading frame 75	2.30803e+06	5.03121e+06	3.00441e+06	4.21693e+06	1.19652e+06	1.61174e+06	ND	1.05947e+06
A0A4W6DVP5	Galectin	4.98474e+07	5.5837e+07	4.85193e+07	4.19102e+07	3.91373e+07	4.29353e+07	5.83325e+07	4.52393e+07
A0A4W6DVP9	NOVA alternative splicing regulator 1	1.23159e+06	1.54113e+06	1.51136e+06	2.85944e+06	432771	1.39984e+06	ND	ND
A0A4W6DVQ7	Calcineurin subunit B type 1 (Protein phosphatase 3, regulatory subunit B, alpha a)	5.19246e+06	5.58999e+06	7.82073e+06	6.03653e+06	1.2305e+07	7.96639e+06	9.00042e+06	7.7713e+06
A0A4W6DVS9	glutaminase (EC 3.5.1.2)	5.1548e+07	5.76071e+07	5.94852e+07	6.11139e+07	4.49676e+07	5.33744e+07	5.41385e+07	4.10658e+07
A0A4W6DVT3	Roundabout, axon guidance receptor, homolog 3 (Drosophila)	144492	117057	176379	56253.5	ND	46853.7	167606	84452.2
A0A4W6DVY1	Adenylyl cyclase-associated protein	5.85873e+06	7.62777e+06	4.8837e+06	6.64066e+06	3.52914e+06	5.41074e+06	7.28077e+06	6.10973e+06
A0A4W6DVZ3	Synaptotagmin-7 (Synaptotagmin VII)	1.83044e+07	1.6647e+07	1.64853e+07	1.23554e+07	7.41694e+06	1.72793e+07	1.76094e+07	1.52926e+07
A0A4W6DW20	MAP/microtubule affinity-regulating kinase 3 (EC 2.7.11.1)	1.53598e+06	ND	ND	2.11223e+06	ND	1.74542e+06	720461	600565
A0A4W6DW30	Mitochondrial glutamate carrier 1 (Glutamate/H(+) symporter 1) (Solute carrier family 25 member 22)	5.91135e+07	7.13403e+07	8.27877e+07	8.1762e+07	1.02617e+08	6.88114e+07	7.0152e+07	6.65993e+07
A0A4W6DW41	Solute carrier family 35 member G2a	96427	395687	360815	306727	191472	383918	447073	417076
A0A4W6DW48	Vacuolar protein sorting 26 homolog B, like	2.14834e+06	2.04581e+06	1.85298e+06	733263	697894	2.00335e+06	1.4237e+06	ND
A0A4W6DW66	Myosin 1D	ND	ND	ND	ND	ND	1.2798e+06	2.94673e+06	ND
A0A4W6DW79	High mobility group box 1b (High mobility group protein B1b)	4.99841e+06	4.3772e+06	6.24127e+06	1.64339e+06	1.68925e+06	5.06738e+06	9.34885e+06	5.38424e+06
A0A4W6DWA0	Uncharacterized protein	ND	ND	ND	ND	ND	ND	ND	ND
A0A4W6DWB7	Signal recognition particle 19 kDa protein	1.21174e+06	1.44941e+06	1.45355e+06	1.15148e+06	1.38717e+06	1.53449e+06	ND	ND
[truncated: 1,954 more rows]

## Sheet:  Liver
Protein.Ids	Protein.Names	Diet A1	Diet A2	Diet A3	Diet A4	Diet B1	Diet B2	Diet B3	Diet B4
A0A0G2UMN4	Cytochrome b	38114500	44146600	16800400	26230800	45698300	33734100	ND	57299100
A0A0G2UMU1	NADH-ubiquinone oxidoreductase chain 5	ND	ND	ND	4124790	1623040	4893370	ND	ND
A0A0G2UPA1	Cytochrome c oxidase subunit 3	12995200	13126000	11374200	6367580	13456400	10525300	11037500	14184200
A0A0G2USU7	NADH-ubiquinone oxidoreductase chain 4	16129600	18468500	8574400	8860960	17934600	9622920	ND	16030700
A0A0G2UV43	Cytochrome c oxidase subunit 2	617229000	680876000	662991000	738057000	598160000	628193000	133813000	493118000
A0A1D8MDC4	RNA helicase	2193970	3132740	1836750	3029300	ND	3581620	ND	ND
A0A2D0WJL7	Monocarboxylate transporter 1	ND	ND	ND	3960720	ND	ND	ND	ND
A0A4W6BHV4	D-beta-hydroxybutyrate dehydrogenase, mitochondrial	19719500	19423500	18387500	22724200	42189800	36679700	ND	31396700
A0A4W6BHZ9	Uncharacterized protein	4597000	ND	ND	ND	15523000	7548140	ND	ND
A0A4W6BI10	Mitochondrial import receptor subunit TOM40 homolog	ND	18711800	ND	27059600	4905820	7482290	ND	9799950
A0A4W6BI22	trypsin	466299000	168905000	19251800	86842000	346813000	462795000	175970000	321806000
A0A4W6BI49	Ig-like domain-containing protein	2418010	ND	1511850	ND	ND	ND	ND	ND
A0A4W6BI66	[tau protein] kinase	ND	ND	1572970	3069890	ND	ND	ND	ND
A0A4W6BIB3	Tubulin folding cofactor E-like a	ND	ND	16664600	32934200	ND	ND	ND	ND
A0A4W6BIE8	D-glutamate cyclase-like C-terminal domain-containing protein	ND	ND	1326360	1127300	ND	1523280	ND	ND
A0A4W6BIG2	C1q domain-containing protein	ND	12513700	8831190	6161900	ND	ND	ND	ND
A0A4W6BIH6	RNA helicase	22401700	11998400	10376000	13277700	ND	17218700	ND	6595260
A0A4W6BIH9	trypsin	2352270000	1728190000	50753500	938573000	2946690000	3122110000	1236320000	2101390000
A0A4W6BII7	Apoptotic chromatin condensation inducer 1b	1055000	1095400	974643	914878	1636300	1313170	1975610	1346830
A0A4W6BIK6	1-alkyl-2-acetylglycerophosphocholine esterase	28883400	29711200	23166100	14881400	36283300	37501500	28584700	33369200
A0A4W6BIM8	Dehydrogenase/reductase (SDR family) member 13b.2	2035650	5717650	2559460	4073640	2489920	2163640	ND	912749
A0A4W6BIR3	Protein phosphatase 6, regulatory subunit 3	1269570	1241080	1207180	1364950	1134160	954172	1504700	1263220
A0A4W6BIR4	Hsp90 co-chaperone Cdc37	14704900	ND	7721410	10357700	ND	ND	ND	ND
A0A4W6BIS0	Nucleotide binding protein 2 (MinD homolog, E. coli)	22543900	31353200	21675900	32732200	29464600	25197100	33851700	25748100
A0A4W6BIV8	Medium-chain specific acyl-CoA dehydrogenase, mitochondrial	185499000	224977000	201459000	220769000	181613000	168283000	194156000	199245000
A0A4W6BIW2	C1q domain-containing protein	54816400	ND	34146600	49267000	14532800	ND	29419300	ND
A0A4W6BIX5	Acidic leucine-rich nuclear phosphoprotein 32 family member	ND	ND	13580600	ND	ND	ND	ND	ND
A0A4W6BIY1	Casein kinase substrate phosphoprotein PP28 domain-containing protein	27704600	22375100	20985300	23359600	31970500	31025900	24743000	21662700
A0A4W6BJ70	Regulation of nuclear pre-mRNA domain containing 1B	ND	14589300	7965060	10841200	16378800	ND	ND	ND
A0A4W6BJC9	RNA uridylyltransferase	ND	ND	ND	ND	ND	ND	ND	ND
A0A4W6BJD4	DNA-directed RNA polymerases I and III subunit RPAC1	2642590	2349850	1036920	2925280	4035810	2671330	ND	3323180
A0A4W6BJE2	Cytochrome c1, heme protein, mitochondrial	70187900	73041700	46480300	53536100	67692100	65742100	85446800	72033100
A0A4W6BJE4	Coronin	13708800	12849100	13763900	12261900	12971900	13640300	12137700	14164800
A0A4W6BJF3	Large ribosomal subunit protein uL16	331245000	424600000	324448000	366322000	578225000	501362000	433914000	536030000
A0A4W6BJG1	ORM1-like protein	7474900	6092810	6181090	5491960	6927110	10096600	ND	5394280
A0A4W6BJK3	Glycogen [starch] synthase	14629500	18655800	ND	17006100	20842800	11250000	ND	10400000
A0A4W6BJM3	40S ribosomal protein S8	691646000	512823000	512450000	625738000	709455000	732869000	353065000	755930000
A0A4W6BJP1	Aspartate dehydrogenase domain-containing protein	164653000	176980000	106670000	122213000	174314000	167721000	24914400	190147000
A0A4W6BJP2	14-3-3 protein epsilon	142016000	145154000	143355000	162678000	149726000	161449000	98622800	111093000
A0A4W6BJR5	Cingulin like 1	ND	ND	ND	ND	ND	ND	ND	ND
A0A4W6BJR9	Sarcalumenin	55126100	32469600	32617400	30674800	29725800	48274300	29807300	30566700
A0A4W6BJV6	Phosphate regulating endopeptidase homolog, X-linked	28513400	22137200	19690100	18921400	34363400	29222100	23080600	23159600
A0A4W6BJY4	Mitochondrial import receptor subunit TOM22 homolog	8397520	8401350	1725730	4718270	8985750	7537880	3263960	7703780
A0A4W6BJY5	DNA-directed RNA polymerase subunit beta	55264000	56133700	45866600	42373800	45111800	49968600	ND	32562500
A0A4W6BK05	RNA helicase	4607460	ND	1880050	8124460	ND	53616100	ND	ND
A0A4W6BK31	HECT domain containing 3	831447	894988	569326	762296	815428	835909	1323510	959300
A0A4W6BK50	C-type lectin domain-containing protein	6882530	6064020	13717200	11081700	8125890	5740630	48241600	ND
A0A4W6BK57	ADP-ribosylation factor-like 15a	ND	ND	3842200	ND	ND	2975190	ND	ND
A0A4W6BKB7	non-specific serine/threonine protein kinase	ND	ND	ND	ND	ND	ND	ND	ND
A0A4W6BKC9	D-aminoacyl-tRNA deacylase	11387000	11626700	6319530	8584520	ND	11437200	ND	ND
A0A4W6BKF4	Dehydrogenase/reductase SDR family member 7B	ND	ND	ND	ND	5775730	7326470	ND	766169
A0A4W6BKF9	Pyruvate dehydrogenase E1 component subunit beta	49374700	54241700	55306700	38441200	52910400	56703800	8291880	46470700
A0A4W6BKG0	Potassium channel modulatory factor 1	ND	ND	1255510	1110440	724965	1262190	ND	ND
A0A4W6BKH9	WWE domain-containing protein	455970	1075340	761339	1172330	689837	744043	ND	1096830
A0A4W6BKL3	Selenoprotein T	ND	521205	725284	ND	861097	835304	ND	1182010
A0A4W6BKL6	Carbonyl reductase 1	479054000	562122000	603059000	455373000	264820000	680665000	87092600	241266000
A0A4W6BKM6	Abhydrolase domain containing 6, acylglycerol lipase	19064500	26795000	21340100	31338700	34956500	44340300	31043000	16738500
A0A4W6BKP3	NADH dehydrogenase [ubiquinone] iron-sulfur protein 4, mitochondrial	76247700	79174200	15902700	33039900	ND	ND	12018400	24834600
A0A4W6BKR0	Mitochondrial proton/calcium exchanger protein	ND	ND	8026460	2903980	ND	ND	ND	ND
A0A4W6BKR3	RNA helicase	20902800	11415800	16846600	18943400	3742260	10529300	ND	ND
A0A4W6BKU0	C-type lectin domain-containing protein	ND	15295100	64657500	11931800	ND	ND	ND	62684400
A0A4W6BKV0	ADP ribosylation factor guanine nucleotide exchange factor 2	ND	4022560	3361480	3090860	4008850	3689340	5011460	ND
A0A4W6BKW5	Eukaryotic peptide chain release factor GTP-binding subunit	45458800	45354100	39363700	49825200	38340300	44201700	45682900	34559500
A0A4W6BL37	Serine/threonine-protein phosphatase CPPED1	ND	ND	ND	ND	ND	4184180	ND	5244090
A0A4W6BL58	Syndecan binding protein (syntenin) 2	20165000	20794800	16128800	24427900	21351500	22320400	20278400	13001400
A0A4W6BLA8	glycine hydroxymethyltransferase	820057000	925345000	1029620000	1003760000	732724000	1160970000	697823000	827360000
A0A4W6BLD8	UPAR/Ly6 domain-containing protein	6344370	ND	ND	24616100	ND	2447890	7071130	ND
A0A4W6BLE9	Bactericidal permeability-increasing protein	33095100	47442600	35984300	58226600	43965000	30035700	27213400	ND
A0A4W6BLF3	UPAR/Ly6 domain-containing protein	24848300	15028600	ND	8306610	7988760	16895500	19886100	18639200
A0A4W6BLG6	Dolichyl-diphosphooligosaccharide--protein glycosyltransferase 48 kDa subunit	182090000	212329000	195093000	218584000	202339000	201134000	220064000	190763000
A0A4W6BLM8	Coatomer subunit alpha	225055000	223444000	177670000	208861000	243037000	218802000	249958000	222450000
A0A4W6BLN6	Mitogen-activated protein kinase	22577800	21485400	25776800	25139500	17649700	28532100	6488690	21417700
A0A4W6BLU1	Intersectin 1	11845500	13130600	8556950	7427340	6885900	9893260	7586650	9819350
A0A4W6BLV3	AarF domain containing kinase 5	3798760	ND	4299170	3925370	ND	ND	ND	ND
A0A4W6BLV9	VAMP associated protein B and C	20995500	35149000	33393900	26481000	55208500	58125100	39540900	43207600
A0A4W6BLZ0	60S ribosomal protein L7a	356326000	280463000	231571000	229393000	349583000	399800000	327403000	319301000
A0A4W6BLZ8	Nicastrin	1985060	2277770	1429500	ND	2082060	1461990	ND	1553010
A0A4W6BM11	Fibronectin type-III domain-containing protein	8799900	8114140	3612660	8600810	6698130	6293850	20297100	11425200
A0A4W6BM24	3-hydroxyanthranilate 3,4-dioxygenase	3495140000	3451520000	4037660000	4594420000	3485090000	4650740000	1254810000	2358490000
A0A4W6BM27	Sulfotransferase	ND	ND	ND	ND	ND	ND	ND	ND
A0A4W6BM63	Family with sequence similarity 114 member A1	ND	ND	35412300	19287600	11083900	28434200	ND	ND
A0A4W6BM90	Ectonucleotide pyrophosphatase/phosphodiesterase 2	41758900	39258200	23486800	23508000	ND	37044300	ND	68896700
A0A4W6BMA1	Mothers against decapentaplegic homolog	2792980	2086890	1174790	1440440	2979340	2153520	ND	ND
A0A4W6BMF0	CUB domain-containing protein	97209200	30514700	117638000	109317000	11628200	36530700	ND	19722200
A0A4W6BMF1	Junctional adhesion molecule A	37523800	37032500	42896400	34342600	22969400	41635700	88922900	24173500
A0A4W6BMF7	Mammalian ependymin-related protein 1	225380000	124873000	126180000	162562000	132098000	140247000	ND	126104000
A0A4W6BMF9	RNA polymerase I subunit E	ND	ND	ND	ND	ND	ND	ND	ND
A0A4W6BMH7	Ig-like domain-containing protein	30141700	ND	ND	1601900	ND	6632970	ND	ND
A0A4W6BMK5	Glyoxylate reductase/hydroxypyruvate reductase b	303174000	207460000	263248000	370655000	227634000	255023000	170329000	230592000
A0A4W6BML3	Adenine phosphoribosyltransferase	17998700	16642400	17162600	13426800	20538200	17627600	ND	18984000
A0A4W6BMQ1	WD repeat-containing protein 37	ND	ND	ND	ND	ND	ND	ND	ND
A0A4W6BMR1	YKT6 v-SNARE homolog (S. cerevisiae)	ND	ND	5313860	10994900	4328220	10896900	ND	ND
A0A4W6BMS0	Prostaglandin reductase 1	8349370	9986880	5847590	2868240	12101500	ND	ND	11939400
A0A4W6BMS8	Dehydrogenase/reductase (SDR family) member 4	41859600	71511900	53391400	66912500	66787000	72184200	42279100	31252600
A0A4W6BMT3	Golgi-associated, gamma adaptin ear containing, ARF binding protein 1	4236310	3399940	3621670	3987530	5197750	5139920	ND	5472060
A0A4W6BMU6	Ubiquinol-cytochrome c reductase, Rieske iron-sulfur polypeptide 1	124248000	161472000	87273300	131620000	130535000	88798400	138027000	138115000
A0A4W6BN20	Large ribosomal subunit protein uL6	215359000	226961000	240925000	271168000	255479000	367590000	141032000	317602000
A0A4W6BN96	Si:ch211-103n10.5	993017000	680474000	2534640000	856505000	309779000	421363000	364976000	492728000
A0A4W6BN97	Cytochrome c oxidase subunit 6C	34302700	27528300	28303000	26027100	43730000	41425500	47779100	23280300
A0A4W6BNB5	alanine transaminase	109923000	102431000	101737000	111534000	100481000	95186300	61077000	96509500
A0A4W6BNF2	Rapunzel 5	17428200	14221100	17108600	11380200	17381600	13972400	8284930	26001900
A0A4W6BNJ6	Nucleolar GTP-binding protein 1	ND	ND	ND	8394980	ND	ND	ND	ND
A0A4W6BNK2	Acyl-CoA thioesterase 19	604901000	485240000	405015000	405465000	455413000	436749000	435770000	604235000
A0A4W6BNL2	UDP-N-acetylglucosamine--dolichyl-phosphate N-acetylglucosaminephosphotransferase	ND	ND	17345800	ND	15081300	14931900	ND	17522100
A0A4W6BNL5	UDP-glucose 6-dehydrogenase	16789600	13069600	18962300	16318400	23692700	19934900	24329600	20916500
A0A4W6BNP2	Metaxin 2	3587230	2294580	1329850	688109	6073210	4320650	ND	5714590
A0A4W6BNQ4	RAB11a, member RAS oncogene family, like	49263700	53631400	50027500	61390300	49861300	50428000	43280800	42052200
A0A4W6BNQ8	CBM21 domain-containing protein	25992400	26594800	20315100	20265600	21053800	19294200	ND	24689100
A0A4W6BNS3	Lipid droplet-associated hydrolase	37205200	34034000	42826500	42752600	66488600	58093100	ND	32123800
A0A4W6BNS7	Eukaryotic translation initiation factor 4E binding protein 1	ND	ND	1538910	ND	ND	ND	ND	ND
A0A4W6BNT0	Kynurenine aminotransferase 1	ND	ND	9474800	ND	ND	ND	ND	ND
A0A4W6BNT6	non-specific serine/threonine protein kinase	7129450	ND	ND	6298730	ND	5764230	ND	ND
A0A4W6BNU8	Endoplasmic reticulum junction formation protein lunapark	ND	ND	2494790	1396360	ND	ND	ND	ND
A0A4W6BNV7	HSPA (heat shock 70kDa) binding protein, cytoplasmic cochaperone 1	8830690	8696450	6081250	10067900	ND	ND	ND	ND
A0A4W6BNW0	trypsin	138656000	72138000	ND	61276500	175360000	207328000	191277000	123075000
A0A4W6BNY3	BolA family member 1	7374890	9581790	13581100	13521000	11173800	16261300	24593200	6115540
A0A4W6BNY8	Phosphotriesterase-related protein	615144000	669984000	486839000	591287000	682289000	629667000	586637000	649057000
A0A4W6BNY9	Elongation factor Tu, mitochondrial	95467100	100140000	112256000	95130600	73256400	81906000	113505000	80036000
A0A4W6BP38	Formimidoyltransferase-cyclodeaminase	614470000	967184000	676101000	726098000	604581000	943338000	352618000	639912000
A0A4W6BP39	Growth factor receptor-bound protein 2b	29720600	21589900	18915400	8020400	ND	16913800	ND	ND
A0A4W6BP51	Jupiter microtubule associated homolog 2	ND	ND	5136730	ND	ND	ND	ND	ND
A0A4W6BP60	Large ribosomal subunit protein eL42	273194000	287439000	408935000	209312000	281163000	376126000	258421000	255504000
A0A4W6BP67	SURF1-like protein	ND	ND	ND	ND	ND	ND	ND	ND
A0A4W6BP75	Uncharacterized protein	ND	1759470	1719890	2521190	ND	772674	ND	ND
A0A4W6BP83	PDS5 cohesin associated factor A	26468700	34899700	16908500	13408300	22987600	21492300	37646100	35120700
A0A4W6BPB1	Lamin A	94498200	72886800	95487900	30369400	99927100	83074900	80219600	100123000
A0A4W6BPF2	heme oxygenase (biliverdin-producing)	ND	ND	10060700	5797290	8745910	9098550	8623480	ND
A0A4W6BPI1	Ig-like domain-containing protein	111934000	104591000	59026000	83414200	74206900	85151400	94639300	72872700
A0A4W6BPJ6	Transketolase	536916000	350594000	489889000	222020000	430946000	515868000	315311000	462820000
A0A4W6BPJ8	GTP-binding protein 10	ND	ND	ND	ND	ND	ND	ND	2647340
A0A4W6BPM2	Microsomal glutathione S-transferase 3a	1216110	792058	5671200	2127260	1448340	1998720	ND	695676
A0A4W6BPP4	Deoxyhypusine hydroxylase	ND	32400200	7308800	20593900	27684100	6556740	ND	ND
A0A4W6BPQ6	E3 ubiquitin-protein ligase	2142760	3034080	2155870	2314120	3211390	3288770	617082	2460410
A0A4W6BPQ8	Aly/REF export factor	19747900	8732670	13010000	11117400	11993200	13762600	ND	3792870
A0A4W6BPU0	RNA helicase	25092800	26382300	42620600	31377800	12575000	18457600	ND	10210100
A0A4W6BPU5	trypsin	96141300	45565100	ND	38426300	80735900	160102000	77285200	52063500
A0A4W6BPV7	Atlastin GTPase 2	13362300	13214900	7987180	12107100	16132100	21303800	7884520	12871100
A0A4W6BPW3	BCL2-associated athanogene 6	8032210	7476670	ND	5484020	11159800	13122700	5481360	12219900
A0A4W6BPW5	Rho guanine nucleotide exchange factor (GEF) 1b	16409800	14383100	11452700	7296930	10482000	7545870	14303600	11539400
A0A4W6BPX0	Tripartite motif containing 35-28	7257680	7912520	11819300	10489100	8056280	6883010	3240490	ND
A0A4W6BPX7	Myosin heavy chain 10	80082900	337563000	54076900	64432300	342280000	83683500	50326800	321722000
A0A4W6BPY4	Signal recognition particle subunit SRP72	50311300	42432900	31671600	41171800	47811400	49519900	44382600	50581300
A0A4W6BPZ4	Zinc transporter ZIP9	1100440	1427300	1234880	753974	719898	1430940	ND	747500
A0A4W6BPZ6	GMP reductase	140913000	178388000	75773100	118490000	125903000	149993000	ND	345850000
A0A4W6BQ07	Guanine nucleotide-binding protein G(I)/G(S)/G(T) subunit beta-1	153461000	123106000	140656000	131071000	111765000	115573000	84576400	107898000
A0A4W6BQ14	Phosphoribosyl pyrophosphate synthetase associated protein 1	5004940	5221920	3098130	ND	8097610	6444130	ND	8067360
A0A4W6BQ47	Phospholipase	14439500	10027700	4220740	ND	5951860	5647610	ND	4926470
A0A4W6BQ54	Ig-like domain-containing protein	ND	ND	2078680	ND	ND	ND	ND	ND
A0A4W6BQ65	Aconitate hydratase, mitochondrial	61135800	66546800	72683600	74513800	74912900	89866600	59913100	65699800
A0A4W6BQ79	Epsin 2	ND	ND	1769420	ND	ND	1855290	ND	ND
A0A4W6BQA5	Ribosomal L1 domain containing 1	9094390	7031000	5326490	2028540	6947700	7197970	ND	10768300
A0A4W6BQA9	Small glutamine rich tetratricopeptide repeat co-chaperone alpha	35193500	22833200	17458500	25881400	21413400	21639200	5209770	19234800
A0A4W6BQD0	ATP-citrate synthase	ND	37208800	23713100	ND	ND	ND	36037300	16660000
A0A4W6BQE2	Cytochrome c oxidase subunit 4	200437000	170196000	171506000	182935000	191212000	189730000	157099000	175014000
A0A4W6BQF8	Mitochondrial ribosomal protein S34	8561310	ND	6132950	ND	3796590	4479260	6414820	ND
A0A4W6BQG1	Transmembrane 9 superfamily member	ND	1940530	3034140	ND	1510230	1439790	ND	ND
A0A4W6BQG8	peptidylprolyl isomerase	34083300	34175700	61662300	40589700	33279700	57880300	35648100	27654300
A0A4W6BQH4	non-specific serine/threonine protein kinase	18755500	20311800	18881800	18296800	19965000	25629400	ND	21068200
A0A4W6BQH7	F5/8 type C domain-containing protein	810437	ND	1867500	609547	ND	429486	2058140	1902740
A0A4W6BQK8	Pyridoxal phosphate homeostasis protein	38644100	33780000	28033300	25839900	36191100	37012500	31486700	37999300
A0A4W6BQQ0	D-dopachrome decarboxylase	26529200	22117300	21993300	25334400	29310100	46538300	30476200	8211350
A0A4W6BQR5	Mitochondrial brown fat uncoupling protein 1	22034300	27333400	27436700	35600000	11520300	17178800	ND	12018800
A0A4W6BQR9	RAB5C, member RAS oncogene family	86958100	86942500	76683400	95538700	100989000	120142000	16413500	124867000
A0A4W6BQX8	Cytochrome b5 type A (microsomal)	340990000	420142000	507713000	470776000	682048000	776834000	256359000	380622000
A0A4W6BQY7	Adapter molecule crk	7279560	10482400	6982130	9526680	9845150	13951200	ND	ND
A0A4W6BR06	1-phosphatidylinositol 4-kinase	323436	600384	486832	576210	446051	447944	651696	519558
A0A4W6BR13	proton-translocating NAD(P)(+) transhydrogenase	88625800	89709300	72644100	67937400	90375400	120363000	117903000	75901100
A0A4W6BR16	Phosphoglucomutase 2	74352600	74689000	67593900	64220900	72736000	74648900	61645700	73326900
A0A4W6BR28	CRIB domain-containing protein	ND	27704100	ND	ND	26106300	ND	ND	ND
A0A4W6BR39	S-formylglutathione hydrolase	161197000	160927000	142381000	171834000	154785000	146480000	38168300	137427000
A0A4W6BR47	Uveal autoantigen with coiled-coil domains and ankyrin repeats	4484590	4685480	ND	ND	7540520	3006290	ND	3730390
A0A4W6BR55	Grancalcin	86897700	84811500	92163100	77053100	85134000	85084000	81687300	88529000
A0A4W6BR61	Serpin peptidase inhibitor, clade G (C1 inhibitor), member 1	124751000	126252000	97847400	146937000	90273100	99519900	102939000	101272000
A0A4W6BR62	SH3 domain-binding glutamic acid-rich-like protein	50447600	23354900	73456400	37809500	47037500	57904100	27143800	35233600
A0A4W6BR79	COP9 signalosome complex subunit 2	5183000	5656930	5854220	7194040	6502720	5125940	ND	6262540
A0A4W6BR84	Ig-like domain-containing protein	ND	ND	11396200	ND	ND	ND	ND	ND
A0A4W6BR97	B30.2/SPRY domain-containing protein	10510600	9298810	15489900	3052540	6957270	6781630	ND	5571220
A0A4W6BRC3	Heterogeneous nuclear ribonucleoprotein C	ND	6382320	5755550	ND	5684850	7213370	ND	ND
A0A4W6BRC9	Phosphate transporter	ND	ND	ND	ND	ND	ND	ND	ND
A0A4W6BRD1	Acyl-CoA thioesterase 19	1742660000	1525550000	1440200000	1456630000	1983690000	1807980000	1278930000	1870200000
A0A4W6BRD5	Phosphodiesterase 12	ND	ND	3402670	ND	ND	ND	ND	ND
A0A4W6BRE0	Thimet oligopeptidase 1	62496700	65764200	37347400	58320300	72547300	58323200	49248700	67537800
A0A4W6BRI1	mannose-1-phosphate guanylyltransferase	151397000	155701000	125543000	179783000	147866000	127956000	108796000	154858000
A0A4W6BRI3	V-type proton ATPase subunit	9828620	7575180	10083600	13955700	13735700	10276100	ND	9668140
A0A4W6BRM1	Eukaryotic translation initiation factor 2 subunit 2	122744000	129814000	113958000	123183000	135972000	116512000	112816000	105714000
A0A4W6BRN3	Glycerol-3-phosphate acyltransferase 1, mitochondrial	26685800	29251000	23533600	38634500	26054800	32603700	35579500	32561700
A0A4W6BRP9	NADH dehydrogenase [ubiquinone] iron-sulfur protein 3, mitochondrial	61532800	52091600	42989200	52710100	52610800	57034500	46852300	34860900
A0A4W6BRQ1	Exportin 1	20060400	13179000	10905900	17423200	22807700	16106100	ND	ND
A0A4W6BRQ9	Small ribosomal subunit protein mS31	4585090	8763130	ND	4910720	5984520	ND	2920490	1662910
A0A4W6BRR6	peptidylprolyl isomerase	16586500	12930400	9898070	15714900	10030700	18757300	16762800	14181200
A0A4W6BRU1	S-formylglutathione hydrolase	453901000	431936000	389145000	466922000	451097000	470116000	433488000	481958000
A0A4W6BRU2	Crystallin, zeta (quinone reductase)	70067000	72932600	77023200	65444800	82915900	90257000	80236100	58735800
A0A4W6BRV0	Transmembrane protein 208	2150990	ND	1445590	2376730	4468400	6110640	ND	ND
A0A4W6BRV5	Serpin peptidase inhibitor, clade D (heparin cofactor), member 1	47769000	39292700	48564300	37908400	22494700	33195500	25486000	29436600
A0A4W6BRW1	Ribosomal protein L19	469823000	636996000	338885000	347968000	775762000	754674000	635292000	790279000
A0A4W6BRY1	Collectin subfamily member 10	5559640	2416940	4605810	4276950	5208120	5264810	ND	4194400
A0A4W6BS07	Thioredoxin	191152000	207082000	170286000	194025000	185648000	155405000	49288500	105949000
A0A4W6BS10	Protein transport protein SEC23	41678600	40622700	32735200	34654600	40482800	38384200	30016400	45716700
A0A4W6BS37	Myeloid associated differentiation marker	ND	ND	3014610	ND	ND	ND	ND	ND
A0A4W6BS46	CMP-N-acetylneuraminate-beta-galactosamide-alpha-2,3-sialyltransferase 1	3941820	5160610	3435260	5689750	4138170	4327940	ND	ND
A0A4W6BS73	AIG1-type G domain-containing protein	25813000	28515600	12110100	24835300	16914000	14953000	ND	23857600
A0A4W6BS80	Calpain 1, (mu/I) large subunit a	6968660	6183780	2677720	7576660	5152160	7603480	ND	ND
A0A4W6BSB3	Mitogen-activated protein kinase 13	ND	14122500	9159510	7353680	ND	ND	53847600	16778100
A0A4W6BSD3	General vesicular transport factor p115	39382100	25159300	35662900	28668400	33126800	40633900	7361390	29330100
A0A4W6BSE2	B30.2/SPRY domain-containing protein	ND	ND	ND	ND	ND	ND	ND	ND
A0A4W6BSF1	Proteasome subunit beta	82672100	65370000	81596300	56028900	80684300	75826000	86721600	79769500
A0A4W6BSF7	G3BP stress granule assembly factor 2a	7604830	8299750	9798890	10603300	5974760	7519860	7837520	11070700
A0A4W6BSH0	Ribosome production factor 2 homolog	ND	ND	389430	1025440	ND	ND	ND	ND
A0A4W6BSJ1	Coronin	ND	4399350	3061800	3119460	4863530	ND	ND	ND
A0A4W6BSK1	Acidic leucine-rich nuclear phosphoprotein 32 family member	26693700	32130700	39211800	48857200	17280800	49671600	32213000	19636200
A0A4W6BSL7	Thioredoxin	1248390000	981524000	735485000	708405000	1260210000	1103990000	320517000	1008410000
A0A4W6BSN2	Zinc finger CCCH domain-containing protein 14	685212	733205	1314940	ND	ND	1758770	ND	ND
A0A4W6BSR1	ETHE1 persulfide dioxygenase	113494000	116990000	90949100	81528100	73344000	70737100	135096000	100595000
A0A4W6BSR4	La ribonucleoprotein 4B	3170860	ND	2653630	ND	ND	ND	ND	ND
A0A4W6BSS4	Sad1 and UNC84 domain containing 1b	2484500	3209620	1036100	1852370	2581360	2455660	2123330	1826790
A0A4W6BSS7	SH3 domain containing kinase binding protein 1	ND	ND	4983060	ND	ND	5204940	ND	ND
A0A4W6BSU7	Uncharacterized protein	38075300	48227200	ND	35715000	81008800	44456900	ND	87676800
A0A4W6BSV3	Nucleoside diphosphate kinase	7534260	7277750	7078350	6528100	7289320	8067770	8626540	8128700
A0A4W6BSV7	NSFL1 cofactor p47	77998700	65517000	77304400	65518100	55975800	57346300	99594300	58796300
A0A4W6BSW2	RNA binding motif protein 8A	28094000	27916900	31567900	24872500	28395900	25303200	29607300	31727900
A0A4W6BSX1	Solute carrier family 16 member 10	ND	ND	ND	ND	ND	ND	ND	ND
A0A4W6BSY9	Mitochondrial proton/calcium exchanger protein	ND	ND	10828600	10626500	ND	9254980	22061200	18518600
A0A4W6BT12	Electron transfer flavoprotein subunit beta	188369000	156137000	170507000	169125000	151777000	172595000	106499000	157051000
A0A4W6BT17	Dipeptidyl-peptidase 4	18310700	27673200	9919880	ND	45526100	ND	ND	23318000
A0A4W6BT25	Lipolysis stimulated lipoprotein receptor	16842400	12028600	10401500	15348100	ND	ND	12562700	20379500
A0A4W6BT30	Guanosine-3',5'-bis(diphosphate) 3'-pyrophosphohydrolase MESH1	10705500	10213800	4572060	5076240	8514910	ND	7019810	ND
A0A4W6BT37	Uncharacterized protein	157799000	72204000	12070900	28217600	104991000	88010000	86991300	120455000
A0A4W6BT46	Peptidase S1 domain-containing protein	ND	ND	7631700	1047090	ND	ND	ND	ND
A0A4W6BT47	Transmembrane p24 trafficking protein 7	14210800	18082000	16316500	21835800	ND	8112940	ND	12659600
A0A4W6BT56	Microtubule-associated protein	2700270	2276530	2317900	ND	ND	2123520	ND	1081190
A0A4W6BT69	Uncharacterized protein	20568200	21361500	36390100	25811300	27382100	29206000	ND	15086500
A0A4W6BT81	Eukaryotic translation elongation factor 1 delta a (guanine nucleotide exchange protein)	285316000	241417000	219966000	214941000	277146000	267561000	182567000	280683000
A0A4W6BTB9	Aprataxin	6100390	ND	2604450	6786030	ND	ND	ND	ND
A0A4W6BTC2	Ig-like domain-containing protein	1303220	ND	869132	ND	ND	ND	ND	ND
A0A4W6BTC8	THAP domain-containing protein 11	ND	965345	1179650	670889	992230	1164990	ND	384714
A0A4W6BTE8	CCCTC-binding factor	4884510	ND	2356940	ND	4619940	ND	ND	ND
A0A4W6BTH5	Protein transport protein sec16	12033100	3865710	9204890	8197670	10323600	9387510	ND	12546000
A0A4W6BTI0	40S ribosomal protein S6	449518000	495418000	355234000	425039000	582948000	463362000	570614000	522536000
A0A4W6BTI5	Nck-associated protein 1	2467580	1588900	2271960	1613060	592847	2387780	960121	2140800
A0A4W6BTK6	Myosin Ic, paralog b	79520400	75316900	59951100	53116100	81786200	61574500	74547900	79903400
A0A4W6BTL0	Mitochondrial 2-oxodicarboxylate carrier	78923400	88382900	67284500	81820500	65899800	73334300	99185500	106721000
A0A4W6BTM0	Prohibitin	120395000	112987000	82102100	103082000	118038000	123243000	61274800	112715000
A0A4W6BTM3	Leucine rich repeat containing 40	1751460	ND	4066310	ND	ND	ND	ND	ND
A0A4W6BTM5	Uncharacterized protein	7899680	ND	7161970	2909200	ND	2742300	ND	ND
A0A4W6BTN2	NADP-dependent oxidoreductase domain-containing protein	6837930	8776360	6959000	2409070	8173440	7413730	ND	ND
A0A4W6BTN7	Succinate--CoA ligase [ADP/GDP-forming] subunit alpha, mitochondrial	297323000	329253000	313121000	305998000	291473000	297010000	294809000	244175000
A0A4W6BTP7	UPAR/Ly6 domain-containing protein	19249100	10785100	ND	3084520	7242660	20502000	15201700	4990770
A0A4W6BTQ0	Acyl-CoA thioesterase 15	ND	ND	5970340	ND	ND	ND	ND	ND
A0A4W6BTQ1	Nudix (nucleoside diphosphate linked moiety X)-type motif 9	94948800	67988900	16057900	47375900	ND	21868700	88856000	85099000
A0A4W6BTQ4	Aspartate aminotransferase	503683000	540181000	599249000	501581000	517527000	653954000	492673000	604234000
A0A4W6BTQ5	Serine/threonine-protein kinase TOR	29100000	ND	7098870	8191100	23116100	15532400	ND	ND
A0A4W6BTT6	Carboxypeptidase	18151600	15718400	17471600	13687100	13409700	10457500	8516510	18260500
A0A4W6BTT7	Dehydrogenase/reductase SDR family member 6	199674000	186178000	146741000	162544000	161745000	166887000	154276000	231270000
A0A4W6BTT9	ATP synthase F1 subunit epsilon	68827600	76636300	76018100	79829100	47071200	66939300	ND	53452500
A0A4W6BTU1	Nck-associated protein 1	ND	ND	ND	ND	ND	1111310	ND	ND
A0A4W6BTU3	Tumor necrosis factor receptor type 1-associated DEATH domain protein	ND	ND	17331500	23179900	ND	ND	ND	ND
A0A4W6BU20	NADH dehydrogenase [ubiquinone] 1 alpha subcomplex subunit 9, mitochondrial	16311100	18225800	17087200	14567900	20543500	13267000	39689600	22741800
A0A4W6BU31	adenosine deaminase	2570710	ND	1295430	1017060	ND	2655280	ND	ND
A0A4W6BU81	Na(+)/H(+) exchange regulatory cofactor NHE-RF1	28298000	ND	16305200	20416500	15153800	29724700	4859090	11880400
A0A4W6BU89	Eukaryotic translation initiation factor 4 gamma 1	73715100	64029700	31451400	57349600	57202100	60872000	77332400	57813400
A0A4W6BUB7	Cysteine-rich protein 2	ND	ND	14084300	ND	ND	ND	ND	ND
A0A4W6BUE0	Mannose-P-dolichol utilization defect 1a	39988100	40642700	33778100	39326100	59357000	49236900	27688100	43749700
A0A4W6BUF3	Rho GDP-dissociation inhibitor 1	266431000	182932000	230151000	160681000	188846000	213472000	226641000	188457000
A0A4W6BUI2	Spermidine/spermine N1-acetyltransferase family member 2b	8300190	ND	6044370	ND	14958800	10836500	ND	18127400
A0A4W6BUK3	GDP-fucose protein O-fucosyltransferase 1	ND	ND	3424500	ND	ND	ND	ND	ND
A0A4W6BUK9	Zinc finger CCCH domain-containing protein 15	533471	ND	1963260	ND	ND	969206	ND	ND
A0A4W6BUM0	Sulfotransferase	90479900	92048800	92877300	112912000	133048000	132220000	ND	102003000
A0A4W6BUN0	Serine and arginine rich splicing factor 6a	120138000	108613000	142027000	139986000	89425000	91237500	46264800	74455900
A0A4W6BUN2	Microtubule-associated protein 1 light chain 3 alpha	15820300	6929620	5925100	8471160	ND	12558800	ND	16102300
A0A4W6BUQ6	Diablo, IAP-binding mitochondrial protein a	ND	9153760	6504790	ND	10637500	15828200	12772700	12938500
A0A4W6BUR8	Hemoglobin, beta adult 1	23914800000	18033700000	66034000000	32374200000	9409690000	15897200000	8830990000	13592500000
A0A4W6BUS8	Hemoglobin, beta adult 2	13407600	ND	26438400	ND	ND	ND	16516400	ND
A0A4W6BUU8	Microsomal triglyceride transfer protein	215415000	257165000	280325000	254002000	172933000	231546000	141327000	147669000
A0A4W6BUX6	Serpin domain-containing protein	13602500	ND	32200600	26461900	14138000	20482800	21118400	21910600
A0A4W6BV20	Exocyst complex component Sec8	8613470	8213670	8372810	9457640	8099350	7797300	6312070	8218040
A0A4W6BV22	RNA helicase	5265430	5181580	6886110	9672290	18400000	7419330	ND	ND
A0A4W6BV66	Globin family profile domain-containing protein	17191300000	16455700000	37136300000	20977900000	9831490000	12674900000	24569100000	14514700000
A0A4W6BV84	Carotenoid-cleaving dioxygenase, mitochondrial	46099600	42632500	18772900	ND	31801600	58027300	ND	48128500
A0A4W6BV93	Hemoglobin, beta adult 1	32447400	27019900	182755000	67963000	ND	ND	ND	ND
A0A4W6BVE0	Coatomer subunit gamma	87038500	94899300	82707000	110501000	96111800	89010400	87675700	92795800
A0A4W6BVE9	deoxyribose-phosphate aldolase	135038000	130053000	154198000	171296000	104658000	148321000	52253900	109218000
A0A4W6BVF0	Mesoderm specific transcript	6301060	7800840	7455890	7544520	12079900	12039400	ND	3137460
A0A4W6BVF3	Mesencephalic astrocyte-derived neurotrophic factor	75712800	50929500	34647400	83892100	63301200	74771700	63802100	57344100
A0A4W6BVG1	glutaminase	ND	ND	4392260	6027150	ND	ND	ND	ND
A0A4W6BVG6	Eukaryotic translation initiation factor 2A	ND	ND	24582300	17820700	3947180	19561400	ND	ND
A0A4W6BVH8	Eukaryotic translation initiation factor 2A	52069400	63412700	49411600	55631700	58651100	59335200	53856700	63662200
A0A4W6BVJ6	Macro domain-containing protein	2714380	2199720	1792070	1793130	2446500	2598700	2031070	2518210
A0A4W6BVK9	Solute carrier family 12 member 7	156226	125336	100270	ND	ND	ND	ND	ND
A0A4W6BVL9	GATOR complex protein NPRL3	ND	ND	ND	ND	ND	ND	ND	ND
A0A4W6BVM8	Ufm1-specific protease 2	25603700	10208800	6366140	ND	32434200	34122600	ND	ND
A0A4W6BVN2	Testis derived transcript (3 LIM domains)	12861400	10032300	10230400	7323160	7877630	7486350	8333990	10045300
A0A4W6BVP6	Ribosome binding protein 1a	183358000	176964000	106504000	167062000	178310000	191998000	131752000	186541000
A0A4W6BVR2	RAB20, member RAS oncogene family	1530430	ND	ND	5464990	ND	3134350	ND	ND
A0A4W6BVT5	Annexin	74554200	50136000	97169300	64498200	70185100	104778000	144597000	107804000
A0A4W6BVW1	CDC5 cell division cycle 5-like (S. pombe)	ND	ND	ND	ND	10314300	ND	12524100	ND
A0A4W6BVW3	Putative hydroxypyruvate isomerase	14692100	13111100	15666800	21391500	ND	ND	ND	ND
A0A4W6BW05	small monomeric GTPase	8565460	10970400	51242000	34920900	22926800	25786500	26671100	ND
A0A4W6BW06	Cystatin C (amyloid angiopathy and cerebral hemorrhage)	62127200	19711700	34017400	19786600	46561900	45953300	7251480	37506100
A0A4W6BW23	26S proteasome non-ATPase regulatory subunit 2	56308200	64129600	73886500	76053000	64114800	61992600	76414100	58316800
A0A4W6BW29	Stomatin (EPB72)-like 2	26501900	31022800	30163100	38005200	30705700	24501800	11368700	35264100
A0A4W6BW30	FGGY carbohydrate kinase domain containing	59802200	65724900	58120800	49334500	70392200	48635400	26380600	64893800
A0A4W6BW50	phosphoenolpyruvate carboxykinase (GTP)	1503920000	2050300000	2308380000	1522850000	1408390000	1653220000	1061590000	1376720000
A0A4W6BW52	ATP-dependent (S)-NAD(P)H-hydrate dehydratase	8720040	8720340	5675370	8252330	5566110	6466090	ND	ND
A0A4W6BW90	Alpha-galactosidase	57509600	48353200	37906500	47548700	47505900	51590200	ND	40046900
A0A4W6BWF6	Synaptophysin-like 2a	46808000	34741400	33251700	28481700	42117200	50072100	ND	56375100
A0A4W6BWH3	Laminin, alpha 4	ND	2177080	2586970	ND	ND	ND	ND	ND
A0A4W6BWJ4	Myotrophin	254594000	233541000	240186000	238884000	264226000	252653000	196436000	183986000
A0A4W6BWK0	Clathrin heavy chain	249619000	258240000	213893000	188966000	262346000	331622000	192582000	276857000
A0A4W6BWP4	Cystatin fetuin-A-type domain-containing protein	330614000	182806000	994006000	554607000	183070000	429985000	161629000	410006000
A0A4W6BWQ0	5'-(N(7)-methylguanosine 5'-triphospho)-[mRNA] hydrolase	2413750	1954760	2259240	1984780	2175230	1762850	1548150	1372900
A0A4W6BWR9	WD repeat and FYVE domain containing 1	2778950	2177000	4635790	4835870	2449250	5150790	ND	ND
A0A4W6BWT6	LEM domain-containing protein	3378600	2192190	3100420	ND	ND	ND	ND	ND
A0A4W6BWW7	Serine-threonine kinase receptor-associated protein	28081200	ND	20209500	14264400	ND	ND	ND	ND
A0A4W6BWX3	ribose-5-phosphate isomerase	48426200	60874000	46263700	61078800	59333000	54482800	ND	31869200
A0A4W6BWY0	Choline dehydrogenase	68908300	74908800	55812900	59941700	72249000	65774200	75531500	88235000
A0A4W6BWY6	Insulin like growth factor binding protein acid labile subunit	34038000	17492600	29566000	19347100	ND	15326100	ND	21901400
A0A4W6BWY7	Transmembrane 9 superfamily member	12069700	ND	6009940	5564760	ND	8968170	ND	ND
A0A4W6BX05	Importin subunit alpha	15892600	18393800	22160100	15691800	11409200	17130600	22454800	14406600
A0A4W6BX53	Hydroxysteroid (17-beta) dehydrogenase 8	28083800	12385000	ND	ND	22963200	17372400	95558200	26567200
A0A4W6BX63	26S proteasome regulatory subunit 6B	24497800	27861500	27395200	26335000	25538600	22163900	45747000	22476100
A0A4W6BX85	Solute carrier family 25 member 3	1622080	3617410	1612170	3078030	5891860	2051790	6278950	7183620
A0A4W6BXB9	Lon protease homolog, mitochondrial	31259200	35244200	27612400	32261600	30785200	35248500	37490900	27188900
A0A4W6BXC4	Ig-like domain-containing protein	ND	ND	ND	ND	ND	ND	ND	ND
A0A4W6BXC9	Acyl-CoA thioesterase 21	29547600	24817800	19135300	22339600	34606300	22393500	35413800	18964200
A0A4W6BXD5	BAAT/Acyl-CoA thioester hydrolase C-terminal domain-containing protein	ND	ND	6019130	ND	ND	ND	ND	ND
A0A4W6BXE3	Complement component C8 beta chain	77530400	56670100	78891000	74293800	71779300	53078300	66940800	53656200
A0A4W6BXF7	Coiled-coil-helix-coiled-coil-helix domain containing 6b	1151260	2310640	1806530	2597520	2345000	2408580	ND	ND
A0A4W6BXJ3	SRY-box transcription factor 6	ND	ND	170300	ND	ND	ND	ND	ND
A0A4W6BXL0	5-demethoxyubiquinone hydroxylase, mitochondrial	ND	26736200	37015600	ND	ND	ND	ND	ND
A0A4W6BXL4	Glutaredoxin 3	72160900	101412000	83953100	82885700	101720000	84964600	56957500	91234100
A0A4W6BXM1	Voltage-dependent anion-selective channel protein 3	51005500	79272800	35454700	38225200	70600800	60377200	117428000	66220900
A0A4W6BXN1	Coiled-coil-helix-coiled-coil-helix domain containing 10	ND	ND	ND	2329030	5048110	ND	ND	ND
A0A4W6BXP4	Phytanoyl-CoA dioxygenase domain-containing protein 1	441679000	447275000	418168000	344775000	525403000	387497000	496697000	557838000
A0A4W6BXQ4	Spectrin beta chain	61773600	40625900	52479200	33504500	49900600	47724400	29595800	56824000
A0A4W6BXS2	Large ribosomal subunit protein eL6	671638000	633451000	466409000	540889000	746261000	660851000	882015000	726152000
A0A4W6BXS8	Poly(A) binding protein, nuclear 1	24372200	23303100	16729100	17860200	22458500	18648300	ND	19477300
A0A4W6BXT1	Solute carrier family 7 member 2	ND	ND	18296400	8909110	14687100	11098600	ND	ND
A0A4W6BXV1	Microtubule associated tumor suppressor 1a	5949260	ND	ND	ND	ND	ND	ND	ND
A0A4W6BXW9	Acyl-CoA thioesterase 21	21223200	ND	14207000	26404100	ND	13982100	ND	ND
A0A4W6BY11	Signal transducing adaptor molecule 2	ND	ND	ND	ND	ND	ND	ND	ND
A0A4W6BY18	Heterogeneous nuclear ribonucleoprotein K	29063800	24646000	26034600	19490200	32300900	28669200	33739800	30046200
A0A4W6BY28	CDGSH iron-sulfur domain-containing protein 2	17852700	ND	12252600	30953800	29836400	24727800	ND	ND
A0A4W6BY29	Very-long-chain (3R)-3-hydroxyacyl-CoA dehydratase	5044530	ND	5148220	ND	11419100	9005240	ND	8896830
A0A4W6BY43	Protein FAM136A	105198	ND	ND	2321730	ND	206798	ND	ND
A0A4W6BY44	Acyl-CoA synthetase short-chain family member 3, mitochondrial	46468100	58664600	66893600	54316400	47694800	75455800	61048600	53742800
A0A4W6BY69	proton-translocating NAD(P)(+) transhydrogenase	71151700	72432300	46946100	57888900	70369600	63263900	58696300	69285500
A0A4W6BY79	Eukaryotic translation initiation factor 5B	29351500	26238900	21276100	36519500	28615800	24543900	11041100	23705900
A0A4W6BY84	Myosin, light chain 9a, regulatory	17616300	36251100	29931800	10141700	49760900	17878900	ND	27079400
A0A4W6BYA4	Vesicle amine transport 1	79816600	49327500	106825000	56668300	70221700	99712800	109254000	73513900
A0A4W6BYC4	Acetyl-CoA acyltransferase 2	53186300	70216900	67236600	83783400	46297800	57507300	32604100	55769600
A0A4W6BYE0	Basigin	25513700	ND	38127800	5529680	ND	13706700	ND	ND
A0A4W6BYE3	Small nuclear ribonucleoprotein G	ND	ND	3540910	3430210	ND	8423990	ND	ND
A0A4W6BYH0	Ribosomal protein L15	81671300	85214800	77707400	87896900	73907600	78295000	35452200	78744500
A0A4W6BYH7	ATPase H+ transporting V1 subunit E1a	12385300	12966100	20171900	17168200	9132070	17389600	10960300	13708200
A0A4W6BYI1	Ribosomal protein L15	1644030	1387290	2625430	2612650	1193150	1126530	2663740	1071650
A0A4W6BYJ7	Rho GTPase activating protein 12	14770100	12199600	1410200	6254440	11551900	10052100	19864700	12276400
A0A4W6BYM3	MICOS complex subunit	5570810	ND	2970080	ND	ND	2263250	ND	ND
A0A4W6BYN0	5-hydroxyisourate hydrolase	55531000	52556100	54027700	46310600	54304700	56071400	ND	40261800
A0A4W6BYP0	Proteasome maturation protein	91607400	69666800	33754700	79445200	47732300	50838400	ND	32201100
A0A4W6BYP4	Niemann-Pick disease, type C1	10220500	16447400	12566200	18183400	18114200	17337600	ND	23649900
A0A4W6BYP9	Programmed cell death 5	61069200	52874900	49733100	41688400	62153800	56425700	ND	49631700
A0A4W6BYQ4	Phosphoglucomutase 5	ND	ND	6500650	7324370	ND	ND	ND	ND
A0A4W6BYY3	Neutral sphingomyelinase activation associated factor	ND	9325050	4281940	ND	10742000	ND	ND	13528900
A0A4W6BYZ0	ATP-binding cassette, sub-family E (OABP), member 1	46386700	40969300	32236000	51913900	39569500	42625900	42396200	29092000
A0A4W6BYZ5	Prostaglandin G/H synthase 1	ND	ND	ND	ND	ND	ND	ND	ND
A0A4W6BYZ7	26S proteasome non-ATPase regulatory subunit 5	10670800	10738800	8498740	6923190	7953400	8110680	ND	17639700
A0A4W6BZ03	MICOS complex subunit MIC13	72789300	83669300	34207600	58375400	83460300	69039600	124010000	110235000
A0A4W6BZ05	Immunoglobulin subtype domain-containing protein	75906300	75343200	84059500	76342600	81564100	70400200	115793000	94018200
A0A4W6BZ24	Splicing factor 3a, subunit 3	ND	ND	3744020	ND	ND	ND	ND	ND
A0A4W6BZ26	CoA synthase	45789800	54205100	32926000	39640700	48904300	41090900	111254000	57298000
A0A4W6BZ36	Myosin, light chain kinase 5	12264100	13884400	ND	8680840	18552000	ND	ND	13325500
A0A4W6BZ44	Fibrillin 1	8785540	20390900	5391380	5461200	36717000	10302400	2356940	27460200
A0A4W6BZ89	Keratin 18b	12031800	9289820	21551700	4462610	16484000	9184460	27491700	13848600
A0A4W6BZ90	RING-type E3 ubiquitin transferase	2017880	2796980	3190050	1421530	2603290	ND	ND	2821940
A0A4W6BZ98	PYD and CARD domain containing	ND	ND	ND	3174670	ND	4479930	ND	ND
A0A4W6BZA4	Protein AMBP	108913000	92291400	108601000	74365900	88684900	113634000	73834500	85793800
A0A4W6BZC3	Matrix metallopeptidase 16	ND	ND	ND	684992	ND	711823	ND	ND
A0A4W6BZG7	PRKC, apoptosis, WT1, regulator	3309370	3791520	2366470	540748	5471000	3794250	5230300	3634450
A0A4W6BZH2	EARP complex and GARP complex interacting protein 1	12812300	10048200	4954570	6607570	ND	ND	ND	ND
A0A4W6BZI3	long-chain-fatty-acid--CoA ligase	2538850	ND	ND	ND	7578600	ND	ND	ND
A0A4W6BZI4	Zgc:63587	29485800	30754500	38008000	27631000	35488700	39192600	23214200	38800600
A0A4W6BZI8	SH3 domain-containing protein	7301180	4947500	6779970	ND	ND	6189230	ND	ND
A0A4W6BZN0	Pre-mRNA-processing factor 19	60853100	53740200	37931200	51755900	47004700	44652900	61502000	67096600
A0A4W6BZN1	F-actin-capping protein subunit alpha	124256000	126462000	100207000	99117500	132283000	103730000	89026400	130428000
A0A4W6BZQ1	alpha-1,2-Mannosidase	32658700	29572900	23804400	44108400	18721200	23046600	13513200	23535800
A0A4W6BZT3	Fructose-bisphosphate aldolase	ND	ND	140466000	15487300	ND	ND	ND	ND
A0A4W6BZU5	Caveolin	ND	ND	1140500	ND	ND	ND	ND	ND
A0A4W6BZX6	Adenosine kinase	225065	392152	830462	944086	454340	550466	563622	347948
A0A4W6BZZ5	Transmembrane protein 19	ND	ND	ND	ND	ND	4954020	ND	ND
A0A4W6C017	FLVCR heme transporter 2	ND	ND	6111480	ND	ND	ND	ND	ND
A0A4W6C023	Deoxyuridine 5'-triphosphate nucleotidohydrolase	ND	ND	ND	ND	ND	ND	ND	ND
A0A4W6C039	NODAL modulator 1	67840200	71990900	51648500	50556200	58385200	50050400	46474500	60258900
A0A4W6C049	Long-chain-fatty-acid--CoA ligase	105692000	110891000	99754800	45831300	51283200	32830600	118569000	78631000
A0A4W6C057	V-type proton ATPase subunit a	4270680	3632380	3007840	3460000	ND	3057020	ND	ND
A0A4W6C064	Transmembrane BAX inhibitor motif-containing protein 6	3835520	3595240	1426870	ND	2087120	ND	ND	ND
A0A4W6C072	NADH dehydrogenase [ubiquinone] 1 alpha subcomplex subunit 8	5885230	9366280	4232440	5846370	7552960	8140250	ND	1998370
A0A4W6C073	enoyl-CoA hydratase	246493000	271532000	286970000	323336000	229128000	318665000	213894000	216656000
A0A4W6C085	Voltage-dependent anion-selective channel protein 2	9387250	9264020	4829000	5939900	7602690	5230220	ND	6166530
A0A4W6C0C8	Nucleoporin 205	6101530	9773520	5005490	4062850	6991370	3677750	ND	ND
A0A4W6C0D6	Dihydropyrimidinase like 2b	ND	ND	ND	ND	ND	ND	15918200	15685200
A0A4W6C0D8	Complement C8 alpha chain	92640800	135897000	61726600	73342000	140489000	67310200	407454000	ND
A0A4W6C0F5	Immunoglobulin V-set domain-containing protein	17832900	29952800	8698720	ND	ND	ND	ND	ND
A0A4W6C0G4	Uncharacterized protein	ND	ND	ND	ND	4404820	1651960	ND	ND
A0A4W6C0G9	Amine oxidase	9365950	9110680	7328250	9048970	8792150	7666370	10846100	10103100
A0A4W6C0I3	Pyroglutamyl-peptidase I	ND	ND	ND	ND	ND	ND	ND	ND
A0A4W6C0I6	BCL2 like 13	ND	ND	ND	ND	ND	ND	ND	ND
A0A4W6C0I8	Liver-type fatty acid-binding protein	7631060000	2890470000	2860020000	2851270000	3380240000	4549780000	2587790000	3737000000
A0A4W6C0J7	SAM domain-containing protein	9802340	6019730	6923940	7334680	10946300	10622600	ND	8931300
A0A4W6C0J8	Propionyl-CoA carboxylase alpha chain, mitochondrial	55245800	62259900	51969700	35531300	55510500	59092600	92639200	46915500
A0A4W6C0K6	Enoyl-CoA hydratase, mitochondrial	151692000	149970000	100057000	123677000	144588000	156155000	221517000	136814000
A0A4W6C0P9	Sorting nexin	36834900	38442800	31287400	33868300	37010200	38990700	18968300	37071200
A0A4W6C0R1	Transcription factor 25 (basic helix-loop-helix)	738723	ND	6590540	4444350	1225640	1752080	939592	4145750
A0A4W6C0S3	Extended synaptotagmin 2	12632100	11195300	7212490	11347500	16134200	16516400	13304300	10912800
A0A4W6C0T7	Developmentally regulated GTP binding protein 1	29049400	26329600	21998000	30762400	25187100	25590500	35125500	21804300
A0A4W6C0U3	Cleavage and polyadenylation specificity factor subunit 5	ND	ND	ND	ND	ND	ND	ND	ND
A0A4W6C0V3	Arginyl-tRNA--protein transferase 1	7671380	8164540	5647410	7616950	6017690	6801420	7238980	6436200
A0A4W6C0W5	TBC1 domain family, member 15	ND	ND	1565790	2123780	ND	ND	ND	ND
A0A4W6C0X8	Mannose-6-phosphate isomerase	20868300	29704900	14943300	20799200	18470200	18296700	12688300	20958100
A0A4W6C118	Prolactin regulatory element binding	ND	ND	12331800	5067590	ND	3337310	ND	ND
A0A4W6C120	Prenylcysteine oxidase 1	1508640	1922550	2209140	ND	1569470	2382290	2114100	2027970
A0A4W6C145	Mannosyl-oligosaccharide glucosidase	20684300	23066700	19142700	13318500	17362900	20492100	ND	24271500
A0A4W6C149	Large ribosomal subunit protein eL28	100742000	64384400	232492000	187384000	90841300	206627000	82742700	47643500
A0A4W6C154	Myosin-9	59710400	302596000	86466200	36955500	334332000	54881900	38907600	262245000
A0A4W6C155	Programmed cell death 4a	86961000	78048700	63912900	47819700	86188200	128585000	111625000	81218400
A0A4W6C191	Prostaglandin reductase 2	22987600	25209200	32973300	28068800	27400800	31606300	ND	8265490
A0A4W6C192	S-methyl-5'-thioadenosine phosphorylase	131503000	103874000	101226000	84810000	102548000	89987900	122732000	118053000
A0A4W6C199	Polyamine oxidase	11517100	ND	11296600	15086500	ND	ND	ND	21920800
A0A4W6C1B4	Ig-like domain-containing protein	15696600	11790200	18702800	5380490	6250190	8522140	ND	16644200
A0A4W6C1C4	Cytidine deaminase	19245100	ND	ND	ND	ND	ND	ND	ND
A0A4W6C1F6	Glucosidase 2 subunit beta	47197400	41352800	60595700	55329600	63120400	60959800	46841200	40185000
A0A4W6C1F9	Peptidase S1 domain-containing protein	3135560	ND	3730920	1376740	1583060	2760590	ND	ND
A0A4W6C1G6	RNA binding motif protein 45	ND	ND	ND	ND	2129860	2544720	3077390	3576310
A0A4W6C1H0	Vinculin	188594000	176076000	205488000	138923000	216376000	226590000	221420000	219381000
A0A4W6C1I3	Solute carrier family 7 member 1	9618190	7510110	9893510	5690460	7303850	11318900	ND	10572800
A0A4W6C1J1	Proteasome activator complex subunit 1	83663100	88919500	56249500	117367000	71218600	92041800	48551400	69981200
A0A4W6C1K8	Hemopexin	845703000	532303000	2374740000	1079200000	463797000	770455000	755068000	599777000
A0A4W6C1L1	IQ motif containing GTPase activating protein 1	24569900	21112700	26708700	20308300	18885700	22214700	59621300	21482600
A0A4W6C1N6	Reticulon	60477500	58490900	68278300	69951900	84785500	122123000	55034900	81709600
A0A4W6C1P9	RNA transcription, translation and transport factor protein	50615800	90899400	9878020	37985400	99904300	51139900	99642300	53189000
A0A4W6C1Q0	dolichyl-phosphate-mannose--protein mannosyltransferase	ND	5460780	ND	ND	ND	ND	ND	ND
A0A4W6C1S2	Calcium-transporting ATPase	17261600	19164100	9619900	14138600	20456800	21878800	6246250	17911100
A0A4W6C1T7	SH3 domain-binding glutamic acid-rich-like protein 3	79847700	44203100	90708400	83038900	61800800	91813200	ND	30295000
A0A4W6C1U0	Coatomer subunit zeta	49540600	47995300	37371800	51731900	21299900	35965300	54840300	54076300
A0A4W6C1X8	Glutamate dehydrogenase 1, mitochondrial	129085000	134323000	112801000	122673000	83031000	109572000	108693000	106982000
A0A4W6C1Y0	Ig-like domain-containing protein	5521250	4813170	8756540	11163900	3112710	4401460	ND	ND
A0A4W6C1Y2	Caveolin	40129400	ND	57462200	ND	51496100	ND	91125800	85655600
A0A4W6C1Z7	Large ribosomal subunit protein uL15	294164000	304012000	223539000	236723000	366783000	329768000	296147000	326119000
A0A4W6C1Z9	A kinase (PRKA) anchor protein 1b	ND	ND	ND	3028230	ND	ND	ND	ND
A0A4W6C216	Aquaporin 1a (Colton blood group), tandem duplicate 1	112518000	93756200	175168000	50945200	166084000	93280000	81904100	110073000
A0A4W6C221	Leucine zipper and EF-hand containing transmembrane protein 2	ND	ND	ND	ND	ND	ND	ND	ND
A0A4W6C242	Cytochrome c domain-containing protein	16092400	7283310	8647540	15742400	9483230	19446000	ND	4973640
A0A4W6C276	Nucleotide binding protein 1 (MinD homolog, E. coli)	22092100	15786100	19932500	14715000	15400500	18933800	ND	ND
A0A4W6C279	Transferrin receptor protein 1	79711100	53393400	46604300	23523100	47823000	37274600	49249700	71706700
A0A4W6C284	Methenyltetrahydrofolate synthase domain-containing protein	11163700	10452400	6804920	7065040	11630800	10347100	29723400	12343800
A0A4W6C2A1	ethanolamine kinase	21731300	22112900	13029500	23129600	18230700	32305100	ND	16730300
A0A4W6C2A7	CBM20 domain-containing protein	87243700	94923100	51520100	48750300	106003000	146506000	62271400	99052600
A0A4W6C2B1	Dual specificity phosphatase 22a	27115400	39292300	45179500	32652000	25564200	20363000	ND	25721100
A0A4W6C2C0	Cytochrome c oxidase subunit 4	19848000	27188300	29550100	39439800	18751200	23994800	ND	19365300
A0A4W6C2D7	O-acyltransferase	ND	ND	58977	ND	ND	659552	ND	ND
A0A4W6C2G1	Globin family profile domain-containing protein	14217300000	10380500000	36147900000	14976600000	6517880000	9120980000	22144200000	11104100000
A0A4W6C2I4	Tr-type G domain-containing protein	868575000	858582000	749604000	939848000	925176000	926174000	951357000	882864000
A0A4W6C2J3	Fumarylacetoacetate hydrolase domain containing 2A	108556000	102401000	95624900	104292000	103395000	122784000	76056800	104126000
A0A4W6C2J6	Dynein light chain roadblock	35773200	29795200	27373600	28980800	37202500	39204600	ND	23718300
A0A4W6C2J8	ADF-H domain-containing protein	15402100	12809000	24479300	24229100	10479200	17463800	20391400	ND
A0A4W6C2N9	Eukaryotic translation initiation factor 6	47896900	38484000	54567900	46917500	36466300	39206400	ND	34799800
A0A4W6C2P1	RAB18B, member RAS onco family	29981400	26921500	35685800	31877400	64294400	72829900	54240200	32646400
A0A4W6C2Q1	Uncharacterized protein	59982100	46704800	106121000	93872500	70744600	109860000	ND	26121700
A0A4W6C2Q7	UPAR/Ly6 domain-containing protein	234195000	121386000	302254000	145722000	140466000	107936000	163567000	129610000
A0A4W6C2R9	Coiled-coil-helix-coiled-coil-helix domain containing 3a	3386840	10464100	ND	ND	6826400	7493760	10252200	9422980
A0A4W6C2V2	UPAR/Ly6 domain-containing protein	ND	ND	14159200	ND	ND	ND	ND	ND
A0A4W6C2Z0	Epoxide hydrolase	81819600	89173200	70992800	88175100	65360000	66599100	47609500	75094100
A0A4W6C319	Importin 9	8089790	8802110	7320810	8112400	7986220	6917540	7627140	10596300
A0A4W6C331	Scavenger receptor class B, member 2c	19775300	18578300	12264300	19943600	13806400	17687500	ND	ND
A0A4W6C333	isoleucine--tRNA ligase	9486720	15115800	7698910	10312600	6837330	13060700	6632160	9383350
A0A4W6C338	Zgc:152830	709968000	683797000	899178000	735846000	712369000	887906000	359452000	725517000
A0A4W6C340	Nucleoporin 160	5047760	4238770	4108090	2837740	4129080	3739890	4825370	4794280
A0A4W6C369	Galactose-1-phosphate uridylyltransferase	29321700	37219600	36085700	30225200	41835900	34248600	18594600	30171100
A0A4W6C379	Sigma non-opioid intracellular receptor 1	12778800	22312400	20041000	13336600	25426900	23970700	7966430	22605100
A0A4W6C384	Rhodanese domain-containing protein	12346200	23380900	14304100	7493770	21012900	27948500	7655540	13905500
A0A4W6C394	HP domain-containing protein	12250800	13633700	7462970	11008700	15027400	14386600	ND	12832500
A0A4W6C395	HMG box domain-containing protein	ND	ND	ND	2271620	ND	ND	ND	ND
A0A4W6C3B2	Delta-1-pyrroline-5-carboxylate synthase	31845200	38851800	30136300	28743400	27923300	35959400	22019300	33353700
A0A4W6C3D2	Hydroxypyruvate isomerase	87782000	ND	97789600	44633300	ND	30332100	ND	ND
A0A4W6C3E0	Uncharacterized protein	5364080	2946980	6243830	2847170	ND	ND	ND	ND
A0A4W6C3G5	UPAR/Ly6 domain-containing protein	610773	ND	3331690	608151	1724240	774354	ND	ND
A0A4W6C3I5	Glycine N-acyltransferase-like protein	40355100	44409200	49107000	39946300	43063700	50173000	12614600	28767700
A0A4W6C3J6	Syntrophin, basic 1	ND	ND	ND	ND	ND	ND	ND	ND
A0A4W6C3J8	Fibronectin type III domain containing 3A	7461510	10282000	10117600	20967900	21799100	16668600	20208600	31651300
A0A4W6C3R0	Keratin 15	ND	ND	13252300	ND	ND	ND	ND	ND
A0A4W6C3V4	Small ribosomal subunit protein uS9	145067000	176937000	258320000	255740000	262792000	265837000	107316000	152849000
A0A4W6C3Z1	Eukaryotic peptide chain release factor subunit 1	65314900	60233600	56655800	62410000	57110200	57690000	69183200	84358200
A0A4W6C412	Eukaryotic translation initiation factor 3 subunit F	89637700	81762300	75096900	92641500	57634100	78568700	18068700	68481200
A0A4W6C457	Ribosomal RNA processing 12 homolog	33450400	ND	ND	22666500	41914100	ND	ND	ND
A0A4W6C471	Carboxypeptidase A1	541716000	316157000	2478490	147154000	599045000	588118000	801316000	558245000
A0A4W6C472	MoaB/Mog domain-containing protein	69677900	62978200	53449300	57799700	53824900	73365200	49019400	67630000
A0A4W6C476	Serine protease 16	110291000	58447800	88576400	76997700	66240700	73501000	42375700	72887100
A0A4W6C4A0	NADH dehydrogenase [ubiquinone] 1 subunit C2	30996800	33780900	25441200	23980100	37345200	33900700	ND	31850000
A0A4W6C4A1	Solute carrier family 25 member 3	262092000	227890000	260333000	322070000	318136000	357226000	476661000	333665000
A0A4W6C4A6	Myosin XVIIIA	25752800	24606500	ND	15155300	ND	19719000	ND	ND
A0A4W6C4A9	Ion transport domain-containing protein	33535700	ND	13550000	ND	27866300	15973000	ND	35157400
A0A4W6C4B1	Proteasome subunit alpha type	137317000	136023000	116133000	124938000	163200000	136273000	123802000	145851000
A0A4W6C4B5	Ubiquitin-conjugating enzyme E2Ka (UBC1 homolog, yeast)	ND	ND	ND	ND	ND	ND	ND	ND
A0A4W6C4C7	Ubiquitin-ribosomal protein eS31 fusion protein	714129000	439399000	337718000	494184000	854782000	825140000	499450000	725594000
A0A4W6C4E5	Tubulin/FtsZ GTPase domain-containing protein	1463220	1725870	24288100	7472040	ND	ND	ND	ND
A0A4W6C4F8	Caspase 8, apoptosis-related cysteine peptidase	ND	ND	1584240	4078290	ND	ND	ND	ND
A0A4W6C4G1	Reticulon	ND	ND	ND	ND	ND	ND	ND	ND
A0A4W6C4K2	Guanine nucleotide-binding protein G(i) subunit alpha-1	27308600	24325600	16418900	14216400	22756300	11393700	ND	15851900
A0A4W6C4L3	ATP synthase subunit e, mitochondrial	66871200	74585500	74128400	84061000	92251800	102140000	ND	64641100
A0A4W6C4N6	Proteasome 26S subunit, ATPase 1a	50357600	55431900	62299500	62303300	52325700	57517800	62731400	43538700
A0A4W6C4Q1	Complement factor properdin	15251000	16824700	ND	31631600	ND	ND	ND	ND
A0A4W6C4Q5	Acyl carrier protein	9133330	8837310	6816750	6715130	8477810	7993650	6155030	7950240
A0A4W6C4R4	Peroxiredoxin-like 2A	32219900	37064900	59583000	35614300	64684500	67572700	49163400	25422400
A0A4W6C4R5	Zgc:171772	75618800	113602000	80572000	105817000	125590000	154306000	9183340	115887000
A0A4W6C4S1	Retinol binding protein 2a, cellular	110995000	51412000	57471500	48738900	154197000	131429000	76024000	136628000
A0A4W6C4T5	Prolylcarboxypeptidase (angiotensinase C)	39395800	33749300	37989500	30996400	20411900	28680700	42054600	32722000
A0A4W6C4W6	Cytosolic non-specific dipeptidase	140326000	118342000	101560000	92903600	92581800	91445300	86986400	82675800
A0A4W6C4Y3	Uncharacterized protein	10825200	7423870	8328800	4093330	10596300	9768060	ND	12515900
A0A4W6C502	Junction plakoglobin	ND	ND	ND	1568330	ND	ND	ND	ND
A0A4W6C521	Trafficking protein particle complex subunit 12	7252630	7051930	5080930	ND	7985830	6474150	5895230	10513200
A0A4W6C560	26S proteasome non-ATPase regulatory subunit 13	50472600	47636200	55113700	60441300	45383100	44366400	13352500	38829400
A0A4W6C569	ATP synthase F1 subunit delta	331490000	258143000	258233000	252544000	248678000	285189000	172092000	291743000
A0A4W6C576	Golgin B1	ND	ND	ND	ND	ND	ND	ND	ND
A0A4W6C589	NADH dehydrogenase [ubiquinone] 1 beta subcomplex subunit 3	29604900	35542200	28749000	26277900	36628100	44674700	ND	ND
A0A4W6C5D4	Small ribosomal subunit protein uS8	376218000	415024000	289693000	349829000	467528000	479896000	341007000	421676000
A0A4W6C5E2	CTP synthase	80695300	ND	35253900	54983100	ND	63392300	ND	ND
A0A4W6C5F6	Amino acid transporter	20775000	17940000	21876200	20136200	14806100	16603600	12529700	19725500
A0A4W6C5G1	Cathepsin D	68446200	61242100	57561600	60479200	64112900	49838400	54639300	82419400
A0A4W6C5G4	Dynactin subunit 5	5222370	4268550	7694640	6091240	4010020	3167910	ND	ND
A0A4W6C5H0	long-chain-fatty-acid--CoA ligase	ND	ND	13236000	ND	ND	ND	ND	ND
A0A4W6C5I0	Hcy-binding domain-containing protein	228204000	164724000	73876600	116280000	213407000	240944000	229077000	211968000
A0A4W6C5K5	Laminin, gamma 1	ND	43977900	29764700	ND	47952800	44536800	27328200	ND
A0A4W6C5L5	U6 snRNA-associated Sm-like protein LSm4	ND	ND	ND	ND	7845520	4030580	ND	ND
A0A4W6C5L6	Nipsnap homolog 3A (C. elegans)	ND	ND	8834240	7613030	ND	ND	ND	ND
A0A4W6C5M4	Protein prune homolog 2	ND	ND	3442860	2931440	ND	5237030	ND	ND
A0A4W6C5P3	Hcy-binding domain-containing protein	76581900	201696000	172785000	74878200	137055000	217033000	341146000	259135000
A0A4W6C5P8	Cadherin 2, type 1, N-cadherin (neuronal)	23537200	ND	ND	ND	20228700	11007600	23198500	23469400
A0A4W6C5Q6	Ig-like domain-containing protein	25427700	18326500	24153800	19064100	17661700	18956000	ND	ND
A0A4W6C5V4	Lanosterol 14-alpha demethylase	ND	25536000	27901100	ND	46890900	22342300	ND	25991600
A0A4W6C5W5	S-adenosylmethionine synthase	ND	31185700	44227100	26535600	11758700	34361900	ND	ND
A0A4W6C5Y5	Keratin 4	22799600	51394000	15883200	11170600	39742600	10767200	98061700	68744000
A0A4W6C5Z4	S-adenosylmethionine synthase	1155410000	903432000	1041000000	1034760000	798815000	1145860000	827006000	975895000
A0A4W6C604	Eukaryotic translation initiation factor 4Bb	66877700	68906600	54059500	56701500	81683300	71648100	44836400	61089400
A0A4W6C613	Integrin subunit alpha 1	52764800	51827400	24680700	39425300	57726400	37510500	ND	ND
A0A4W6C685	NAD(P)(+)--arginine ADP-ribosyltransferase	10812100	ND	19719700	8509870	ND	ND	ND	10144800
A0A4W6C693	Mitochondrial ribosomal protein S22	ND	1830030	15231700	19724900	ND	21469200	ND	ND
A0A4W6C6A2	Dynein light chain	ND	ND	39600100	28885800	71258900	51572900	ND	ND
A0A4W6C6B1	Protein S100	ND	ND	19428000	ND	ND	ND	ND	ND
A0A4W6C6F4	Beta-1,4-galactosyltransferase	4089580	4503280	4169080	12518500	ND	ND	ND	4876900
A0A4W6C6F7	Si:ch211-198a12.6	ND	ND	6214010	1434210	ND	ND	ND	ND
A0A4W6C6J0	Acireductone dioxygenase	17439600	15439400	5341430	6069650	ND	7484100	21887400	37879200
A0A4W6C6J9	Cytochrome c oxidase subunit 5A, mitochondrial	147242000	98406400	120630000	126562000	142747000	126677000	213968000	113171000
A0A4W6C6L1	glutamine--fructose-6-phosphate transaminase (isomerizing)	35794800	72838700	ND	23321000	ND	ND	93342300	ND
A0A4W6C6P6	COP9 constitutive photomorphogenic homolog subunit 7A	15434400	19326000	15535400	13956400	19241600	16402700	15045900	15271700
A0A4W6C6R3	Kinesin family member 1B	2505570	2080680	1746350	3089770	2507080	1592930	1821560	2233700
A0A4W6C6R6	Ubiquitin carboxyl-terminal hydrolase	122205000	187785000	169355000	173697000	169375000	145973000	188492000	206191000
A0A4W6C6R8	Tetraspanin 31	11015500	11891000	9881640	9505700	8442820	ND	ND	10949400
A0A4W6C6R9	Peptidyl-prolyl cis-trans isomerase	446092000	394013000	409654000	521288000	590959000	663990000	415174000	433661000
A0A4W6C6T4	Ubiquitin recognition factor in ER associated degradation 1	72153800	73801500	67266700	59661800	61321100	45717800	50196900	66879300
A0A4W6C6U3	Serpin domain-containing protein	38337500	29437200	36918300	31138900	16467600	26124700	ND	18759400
A0A4W6C6V6	Choline/carnitine acyltransferase domain-containing protein	ND	ND	17453900	18937400	18912700	27288000	ND	ND
A0A4W6C6V9	Serpin domain-containing protein	20764700	20515400	16492300	17403600	19398100	18814300	ND	22743900
A0A4W6C6X7	Ubiquitin carboxyl-terminal hydrolase 7	ND	ND	7766630	8795650	21064000	12709100	15697400	ND
A0A4W6C6Y2	Kinesin light chain	48451300	ND	8005940	ND	ND	ND	ND	ND
A0A4W6C714	Rho-associated protein kinase	6354540	ND	10998100	12298800	8309560	8307920	4153270	7191340
A0A4W6C732	C1q domain-containing protein	ND	ND	22338700	ND	ND	ND	ND	ND
A0A4W6C740	inorganic diphosphatase	11008700	8880740	11036700	6813700	11257300	11488500	10032900	14674300
A0A4W6C744	Uncharacterized protein	17840600	27211700	2650300	8237470	20197900	8067460	26020000	36770200
A0A4W6C749	Protein transport protein SEC23	13973700	14689500	12516400	23517700	15235900	12586700	12647400	16710800
A0A4W6C797	1,4-alpha-glucan branching enzyme	546838000	445355000	483982000	501434000	571838000	606729000	263220000	524450000
A0A4W6C7B5	Phosphoglycerate mutase	518848	635914	882303	ND	1121210	789199	ND	778324
A0A4W6C7D0	Hydroxysteroid (11-beta) dehydrogenase 1-like a	39721300	68284200	40442900	49545500	112644000	70184100	21329900	63278600
A0A4W6C7E3	Elongation factor 1-beta	65697700	72502400	60540500	63457200	72334800	63433300	77068800	55704400
A0A4W6C7G3	U3 small nucleolar RNA-associated protein 11	ND	ND	9836950	7708490	ND	ND	ND	ND
A0A4W6C7G7	Secretory carrier-associated membrane protein	13280900	ND	21558200	22439800	ND	16321600	ND	ND
A0A4W6C7H3	Zgc:158846	40306400	90220300	29126400	ND	101901000	27362800	52754400	149798000
A0A4W6C7H9	Myeloid-specific peroxidase	2473820	2727910	4631130	7873830	ND	ND	ND	ND
A0A4W6C7K7	Guanine nucleotide-binding protein-like 1	4361690	ND	2750090	6359370	1590820	2086960	ND	ND
A0A4W6C7N8	Cathepsin S	14249400	7292030	ND	14270500	ND	9666280	ND	6129700
A0A4W6C7P3	Lactamase, beta	ND	11239000	13073800	5327020	ND	9852800	ND	9284060
A0A4W6C7P6	Amine oxidase domain-containing protein	ND	ND	112825000	ND	ND	102952000	88367600	155619000
A0A4W6C7S7	Diphosphomevalonate decarboxylase	99780400	148517000	106400000	49581100	111895000	46883600	218186000	159524000
A0A4W6C7T0	Sorting nexin 1a	15034900	29233900	25622700	24181900	28463700	29522000	ND	13524300
A0A4W6C7W0	Aspartoacylase (aminocyclase) 3, tandem duplicate 2	11840800	ND	12222300	11612800	11362700	10818800	6179590	14884800
A0A4W6C7X5	NADH-cytochrome b5 reductase	24500700	24085600	36376100	34544000	44050000	49164100	28795500	24970100
A0A4W6C7Y2	C1q domain-containing protein	ND	ND	52513300	988603	ND	ND	165030000	6673220
A0A4W6C803	Hydroxysteroid (17-beta) dehydrogenase 14	76205000	79496400	58563700	66098500	77614700	63664300	48662900	84286500
A0A4W6C810	C1q domain-containing protein	1022310000	1247930000	1184710000	1292060000	798028000	1005990000	1016610000	1289690000
A0A4W6C823	Microfibril associated protein 4	ND	ND	ND	ND	ND	ND	ND	ND
A0A4W6C834	F-box/SPRY domain-containing protein 1	ND	ND	2285330	ND	ND	4565180	ND	ND
A0A4W6C850	Endophilin-B1	33955000	30040900	31353000	27729000	29988700	30889000	ND	29548700
A0A4W6C883	RAB3 GTPase activating protein subunit 2 (non-catalytic)	ND	ND	3393180	1741540	ND	3166490	ND	ND
A0A4W6C896	Eva-1 homolog Ba (C. elegans)	ND	ND	365760	787699	1082350	1871860	ND	ND
A0A4W6C8A0	Karyopherin (importin) beta 1	94632400	91004300	90085200	85314000	89617200	99749700	84844000	98721000
A0A4W6C8A7	Cleavage stimulation factor, 3' pre-RNA, subunit 3	ND	ND	ND	ND	ND	ND	ND	ND
A0A4W6C8D3	Arrestin beta 2	9651380	7724160	14879100	12152300	14442000	13001800	12985600	15939700
A0A4W6C8D8	long-chain-fatty-acid--CoA ligase	41023200	48385400	27918800	42930600	58930500	73774800	41349500	61633000
A0A4W6C8F1	NADH dehydrogenase [ubiquinone] 1 beta subcomplex subunit 6	ND	ND	ND	ND	ND	ND	ND	ND
A0A4W6C8G9	Lectin, mannose-binding, 1	123778000	100988000	94291900	118253000	75837700	78839200	64380600	75790500
A0A4W6C8H8	RNA helicase	64180500	68244800	55741200	59444700	67473500	52883900	ND	63745900
A0A4W6C8I9	TBC1 domain containing kinase	ND	ND	ND	ND	ND	ND	ND	ND
A0A4W6C8J7	Solute carrier family 16 member 2	64214700	62192100	58312800	52113200	53656600	71558500	19469200	59122000
A0A4W6C8K2	Presequence protease, mitochondrial	72896600	91912500	78307600	69617700	85023000	98393600	118910000	80708600
A0A4W6C8K8	ATP-dependent RNA helicase DHX29	2667580	3778560	1259580	2608510	4587360	6040730	4367370	4097630
A0A4W6C8L9	Heterogeneous nuclear ribonucleoprotein A/Ba	52977800	48615200	63954100	74427600	46102700	47029600	42851400	58381100
A0A4W6C8M0	Sarcosine dehydrogenase	331198000	231652000	137331000	156632000	283976000	367358000	583963000	276414000
A0A4W6C8M6	long-chain-fatty-acid--CoA ligase	20514000	22786000	26707600	15355300	24833300	15176700	24557700	19038900
A0A4W6C8P0	Nucleolar protein 10	4487960	3862500	3714300	4397180	6786110	6008090	8825180	7535730
A0A4W6C8R2	Leucine zipper and CTNNBIP1 domain containing	ND	ND	ND	335214	1466260	ND	ND	ND
A0A4W6C8T5	Rho GDP dissociation inhibitor (GDI) gamma	303774000	259996000	149425000	278769000	244449000	251882000	326734000	291975000
A0A4W6C8V9	Ribonucloprotein	36229500	24955100	38041100	ND	69942000	75340500	ND	51429000
A0A4W6C8W7	Fructose-bisphosphate aldolase	6084560000	6302160000	7565800000	6829260000	4978550000	6896730000	4041840000	5809650000
A0A4W6C8X8	phosphoethanolamine N-methyltransferase	161928000	138201000	97520000	152912000	143296000	74184700	28789400	181389000
A0A4W6C8Y2	Methyltransferase-like 26	15594500	18776600	18007500	9414130	17855700	14310700	10160800	17991300
A0A4W6C910	small monomeric GTPase	9871110	ND	7183880	7464410	12198300	15340100	ND	12911000
A0A4W6C952	TBC1 domain family, member 17	ND	ND	ND	ND	ND	ND	ND	ND
A0A4W6C962	Patatin like phospholipase domain containing 7	ND	ND	ND	ND	ND	ND	ND	ND
A0A4W6C970	ER membrane protein complex subunit 10	ND	ND	ND	ND	ND	ND	ND	ND
A0A4W6C977	creatine kinase	49372900	38300900	85706500	53826900	41902900	50999200	45020300	41221800
A0A4W6C981	Carnitine O-octanoyltransferase	11888000	15687100	7863920	15008100	8391480	9313460	ND	ND
A0A4W6C993	Mtr4 exosome RNA helicase	ND	ND	5692030	ND	ND	ND	ND	ND
A0A4W6C9A1	5-phosphohydroxy-L-lysine phospho-lyase	15416100	ND	11170500	8990440	7864650	11075500	ND	8506280
A0A4W6C9C2	Golgi reassembly stacking protein 2	26942700	19900200	21414700	19628000	17438000	22585900	10567800	13870500
A0A4W6C9D5	C-terminal binding protein 1	19712900	12219000	17087700	15374400	16506200	14399700	13584900	10644500
A0A4W6C9E1	Uncharacterized protein	171269	183344	144163	ND	264644	ND	ND	57861
A0A4W6C9G6	Alpha-methylacyl-CoA racemase	11660500	14100400	17015100	28922100	14071100	19547900	ND	20873900
A0A4W6C9I3	Triokinase/FMN cyclase	144096000	166283000	122534000	146563000	151802000	168164000	108677000	134855000
A0A4W6C9J4	Collagen type VI alpha 2 chain	ND	71785900	ND	ND	53982200	4974940	ND	59692000
A0A4W6C9M7	Alpha-galactosidase	39696600	23143600	29519100	29164100	24308200	27159000	ND	21803500
A0A4W6C9Q3	Aminoacyl tRNA synthetase complex interacting multifunctional protein 1a	47334800	31690200	26262300	29340900	40238900	43444600	46217300	36095800
A0A4W6C9S2	Arsenite methyltransferase	52544000	42710400	45605000	32663600	52463300	30744800	30422900	36265400
A0A4W6C9U2	FACT complex subunit	ND	ND	ND	28296300	ND	5555170	ND	ND
A0A4W6C9V6	trypsin	537850000	404758000	741115000	490451000	387187000	587571000	471701000	471624000
A0A4W6C9Z0	Proteasome subunit alpha type	ND	27836400	25033200	ND	166401000	ND	108083000	58060100
A0A4W6CA24	Uncharacterized protein	ND	ND	5194270	6455030	ND	ND	ND	ND
A0A4W6CA42	Collagen type VI alpha 1 chain	1282790	45761300	7608990	ND	52109800	7402050	ND	42216600
A0A4W6CA83	Pro-cathepsin H	ND	ND	ND	ND	ND	ND	ND	ND
A0A4W6CA89	GNAS complex locus	11362500	8206920	8755260	8951350	7874020	5896650	17521400	8881120
A0A4W6CAA0	RING-type E3 ubiquitin transferase	ND	ND	ND	ND	ND	ND	ND	ND
A0A4W6CAA5	Endoribonuclease LACTB2	25444800	20354200	22059700	22456100	18379600	22108600	11146400	24377600
A0A4W6CAB3	AP complex subunit sigma	ND	ND	2449470	ND	ND	ND	ND	ND
A0A4W6CAC2	ACB domain-containing protein	83349600	80664800	55550000	42796300	93009500	111594000	ND	61759100
A0A4W6CAK0	SGT1 homolog, MIS12 kinetochore complex assembly cochaperone	ND	1415290	1191350	1044200	1345240	2000480	ND	1181340
A0A4W6CAN1	Interleukin enhancer binding factor 2	11949500	4217060	6745170	7465800	5569290	6598050	ND	4035610
A0A4W6CAP6	Scavenger receptor class B, member 2a	221557000	479282000	389886000	400206000	255770000	288405000	187902000	273324000
A0A4W6CAT0	Cysteine--tRNA ligase, cytoplasmic	174366000	213484000	149803000	245662000	159963000	201377000	161786000	162099000
A0A4W6CAT8	Hydroxysteroid (17-beta) dehydrogenase 4	106200000	98546700	93935300	109022000	79458900	69008800	85336500	99776800
A0A4W6CAU8	Glycylpeptide N-tetradecanoyltransferase	9235970	ND	7212400	6446310	ND	7640130	ND	ND
A0A4W6CAV9	NACHT domain-containing protein	733815	1563270	1544430	953209	1779830	563266	ND	2404460
A0A4W6CAW7	ATP synthase membrane subunit K, mitochondrial	17340800	11775000	12948800	8989120	21559200	16506300	ND	11762800
A0A4W6CB03	Nidogen 1	ND	7442090	12808100	ND	9492630	8305610	8888570	9949060
A0A4W6CB13	EF-hand domain-containing protein	1131610000	1206920000	1324610000	1223620000	1151250000	1210440000	400168000	961919000
A0A4W6CB15	Tetratricopeptide repeat protein 36	109015000	114744000	107171000	106303000	106392000	114275000	96875700	94198800
A0A4W6CB49	Osteoclast-stimulating factor 1	ND	ND	24148700	23775400	ND	26011900	ND	ND
A0A4W6CB57	Sirtuin 3	ND	ND	1610570	ND	ND	ND	ND	ND
A0A4W6CB61	ADP-ribosylation factor GTPase-activating protein 2	13520900	10941200	3072910	ND	7806300	8641860	14595700	14321900
A0A4W6CB62	Cadherin 2, type 1, N-cadherin (neuronal)	383316	ND	ND	ND	ND	ND	ND	ND
A0A4W6CB69	5'-nucleotidase, cytosolic IIb	77423600	76898200	69773500	53330600	72196400	66870000	ND	67513700
A0A4W6CB78	Ubiquitin-conjugating enzyme E2 Z	ND	ND	ND	923660	ND	434344	ND	821164
A0A4W6CBB5	Ig-like domain-containing protein	49469400	42696400	79175500	44708900	ND	17650500	78374700	45743900
A0A4W6CBC1	Calcium-transporting ATPase	39278400	41624300	49630900	34605800	43141600	42942800	48621000	46030000
A0A4W6CBE8	LEM domain-containing protein	10790300	9728440	21475000	17328100	11619500	15398000	ND	7170240
A0A4W6CBH4	cysteine desulfurase	10398500	14134900	13235600	16354700	18462600	14049700	ND	13865700
A0A4W6CBJ0	BCAS3 microtubule associated cell migration factor	7870920	5879300	8439690	3203070	6475150	5522300	2452430	5426460
A0A4W6CBK4	Junction plakoglobin	177932000	203313000	142027000	110134000	229694000	151938000	84937800	239044000
A0A4W6CBL0	protein-tyrosine-phosphatase	212562	ND	1870530	ND	941326	1499680	ND	657936
A0A4W6CBL5	Regulatory protein SIR2 homolog 7	12268500	ND	ND	ND	13127000	ND	ND	ND
A0A4W6CBL6	sarcosine oxidasee (formaldehyde-forming)	37139400	31667200	29343700	45403400	27810100	25697700	28353600	28523300
A0A4W6CBM0	Serine/threonine-protein kinase OSR1	21629400	22616200	26953800	22689400	25157400	21353900	ND	23951900
A0A4W6CBM1	Regulator of G protein signaling 14a	385793	315226	517968	272542	257703	204457	1379200	265364
A0A4W6CBM7	Glutaredoxin 5 homolog (S. cerevisiae)	13894900	ND	11437000	ND	ND	ND	ND	ND
A0A4W6CBN5	Ankyrin repeat and MYND domain containing 2a	35109000	46466300	14567100	25509400	ND	26937200	ND	45964300
A0A4W6CBV3	glucuronosyltransferase	119190000	122492000	163884000	134453000	262183000	257221000	156846000	133222000
A0A4W6CBX0	Keratin 94	611075000	750977000	685257000	207408000	891670000	405706000	377987000	1105700000
A0A4W6CBX7	Cell division control protein 42 homolog	38953300	32793100	40767700	37601100	41193500	42015100	ND	31318700
A0A4W6CBZ4	Arachidonate--CoA ligase	12882300	13506800	16184100	ND	6538660	ND	ND	7656350
A0A4W6CC07	B30.2/SPRY domain-containing protein	90035200	99192300	114200000	59327000	99808100	93593200	113443000	106362000
A0A4W6CC08	Ig-like domain-containing protein	28819800	19364000	ND	ND	ND	14113100	ND	ND
A0A4W6CC22	Aldehyde dehydrogenase, mitochondrial	607262000	564556000	575368000	595161000	529171000	681667000	478474000	560870000
A0A4W6CC37	Large ribosomal subunit protein uL11	605550000	491171000	438496000	455600000	653309000	624967000	469826000	567327000
A0A4W6CC43	non-specific serine/threonine protein kinase	5975850	ND	6545130	ND	ND	ND	7615730	7308360
A0A4W6CC46	Phosphoglycerate mutase	1158050000	1419070000	928387000	1015920000	1307970000	1508650000	559117000	1509340000
A0A4W6CC70	Nuclear cap binding protein subunit 1	1865850	ND	3557220	3663240	2769300	5869360	ND	ND
A0A4W6CC79	Iron-sulfur cluster assembly factor IBA57	2105140	1851830	1452210	ND	ND	ND	ND	1238830
A0A4W6CC91	Dynein light intermediate chain	30417000	21060700	33697700	30614900	29013400	26981800	ND	37306600
A0A4W6CC96	SREBF chaperone	3751780	5990680	3116900	3149730	8833460	6011830	ND	ND
A0A4W6CCD4	Proteasome subunit alpha type	47212700	46278500	49014300	49960700	47116300	48242100	35568600	52955600
A0A4W6CCF2	Matrin-type domain-containing protein	ND	ND	ND	ND	ND	ND	ND	ND
A0A4W6CCH8	Serpin domain-containing protein	29745000	16164100	40622000	27575200	6966330	28071800	27889600	28159400
A0A4W6CCJ1	Protein disulfide-isomerase A4	331166000	236584000	240274000	436666000	223381000	269938000	175974000	268767000
A0A4W6CCK8	Hyaluronidase	ND	ND	21242100	35810100	84579300	101012000	ND	ND
A0A4W6CCK9	Actin filament associated protein 1 like 2	123677	108949	167477	193409	188973	106594	ND	123501
A0A4W6CCP0	Pyrroline-5-carboxylate reductase	66200500	67861400	56451500	77972000	57396900	78791500	25078900	58997900
A0A4W6CCS7	RNA binding motif protein 12	23822300	ND	17445000	22436200	24699100	ND	ND	ND
A0A4W6CCT6	Large ribosomal subunit protein P2	201199000	169443000	85780400	110817000	163898000	170189000	124558000	143445000
A0A4W6CCY0	N-acetylgalactosamine-6-sulfatase	18053200	10636700	10857000	17035200	13508400	ND	ND	6817600
A0A4W6CCY1	Prostaglandin D2 synthase a	21351200	23603500	12369100	16907900	44660800	38649500	27778200	21555500
A0A4W6CCZ8	Synaptophysin like 2	26049700	18167000	21434400	12842900	23565800	23227100	36122300	27634200
A0A4W6CCZ9	Brain abundant, membrane attached signal protein 1	21080800	24252200	28245100	22139800	24747000	22156100	20797100	19827400
A0A4W6CD18	Geranylgeranyl diphosphate synthase 1	ND	89278.2	395377	ND	ND	1432080	ND	ND
A0A4W6CD33	C-type lectin domain containing 1	769063000	333795000	859025000	611674000	348577000	649087000	1010840000	542916000
A0A4W6CD41	Aspartate aminotransferase	222655000	279346000	209105000	214705000	181929000	193957000	143145000	231759000
A0A4W6CD44	alanine transaminase	72617700	71933100	74025800	81668900	52265000	57838400	50699500	66143400
A0A4W6CD68	Growth hormone receptor	ND	ND	108982	77983.1	323012	297038	ND	ND
A0A4W6CDC0	Eukaryotic translation initiation factor 3 subunit I	60027900	50593100	43344700	55230200	46257300	61403800	49384600	55885700
A0A4W6CDD3	Pyridine nucleotide-disulfide oxidoreductase domain-containing protein 2	46826500	35006600	40406800	34169700	38771900	46940200	132392000	54949500
A0A4W6CDD9	Annexin	103670000	114103000	118775000	108526000	104821000	108928000	104509000	96186200
A0A4W6CDH3	trypsin	ND	ND	ND	ND	ND	ND	ND	ND
A0A4W6CDJ2	ENTH domain-containing protein	39948600	38087800	23239700	23784400	31361800	35977500	46345900	38954900
A0A4W6CDJ4	Flotillin	149864000	133867000	103452000	108473000	165952000	160416000	87742700	168309000
A0A4W6CDK2	rRNA 2'-O-methyltransferase fibrillarin	55009900	46871600	56793400	48857900	56153800	60213200	45515500	61494800
A0A4W6CDK6	Peroxisomal trans-2-enoyl-CoA reductase	22784700	30757600	37931000	39436300	23263100	21747900	17081600	ND
A0A4W6CDL0	Prefoldin subunit 3	21661000	23178400	9510780	13572000	24247400	23248200	ND	24371600
A0A4W6CDN1	Ubiquitin carboxyl-terminal hydrolase	57783800	51243000	44365900	43537500	51764200	41965300	61951800	48073800
A0A4W6CDP0	Endoplasmic reticulum protein 44	145803000	127425000	98971500	166939000	100969000	145438000	ND	91610500
A0A4W6CDP5	Valine--tRNA ligase	116747000	117736000	82900800	97871800	120739000	105083000	90347300	110471000
A0A4W6CDR5	Zgc:162816	103773000	93376400	85667000	93496700	78710000	84674500	64042800	100634000
A0A4W6CDT9	MARCKS-like 1b	ND	ND	ND	ND	1117540	1348770	ND	ND
A0A4W6CDX7	NHL repeat containing 2	22518100	20222500	2738260	13080300	11350500	15153900	2446160	ND
A0A4W6CDY3	Large ribosomal subunit protein bL9m	6143140	5760400	6103790	6370260	6310210	4321010	ND	ND
A0A4W6CDZ3	Heparin binding growth factor	8563410	5376700	5959370	4604520	3276630	5064900	3225570	3484040
A0A4W6CDZ6	tRNA-dihydrouridine(47) synthase [NAD(P)(+)]	4789980	5241550	3992130	4225550	5728700	4279890	5726140	5905940
A0A4W6CE03	Coiled-coil domain containing 57	15328500	21778900	ND	6528840	ND	ND	ND	14671900
A0A4W6CE07	Vitamin K-dependent gamma-carboxylase	213528000	231219000	261358000	261435000	324844000	347434000	155272000	237923000
A0A4W6CE76	Phosphoglycerate mutase	113523000	111245000	68033100	70184900	90868400	82582100	78699600	74269500
A0A4W6CE78	C1q domain-containing protein	ND	ND	105841000	6385910	ND	ND	596750000	34218800
A0A4W6CEA5	PAT complex subunit CCDC47	16818600	18358200	20201700	13002400	15259700	15234000	29433400	17269500
A0A4W6CEC6	Serpin domain-containing protein	216242000	152869000	245355000	139348000	114565000	161456000	130340000	179941000
A0A4W6CEC9	Exosome component 2	18691700	22086500	10539400	14757300	20600900	14975200	ND	26840300
A0A4W6CEL4	Ras-related protein Rab-11A	ND	ND	13537700	6564910	ND	6792910	ND	ND
A0A4W6CEM7	Alpha-MPP	28084800	48047100	46852200	69008400	42732000	38233300	36887600	41526100
A0A4W6CET1	Lectin, mannose-binding 2	20317200	26037400	18654100	19323300	22496100	20006800	ND	18936800
A0A4W6CEU1	Succinyl-CoA:3-ketoacid-coenzyme A transferase	159720000	191465000	235706000	203428000	163145000	220490000	145756000	159426000
A0A4W6CEU2	long-chain-fatty-acid--CoA ligase	1282400	91769	963258	1796280	2358870	2137060	861154	2709410
A0A4W6CEV0	Barrier to autointegration factor 1	ND	17223000	4255770	ND	23555400	16086600	ND	12669400
A0A4W6CEV1	Heterogeneous nuclear ribonucleoprotein U like 1	35328000	33134500	33862400	17416100	27818500	34962600	16922200	24330200
A0A4W6CEV5	Cytochrome P450 family 8 subfamily B member 1	153964000	126229000	175811000	232678000	154231000	242440000	181937000	172463000
A0A4W6CEV8	Tropomodulin 2	39131400	54139400	30259800	32528000	81122000	44406800	110389000	72511100
A0A4W6CEW8	WD repeat-containing protein 44	31374400	26350800	23169100	27760500	53273500	37746100	11838100	25953400
A0A4W6CEY3	Ferroptosis suppressor protein 1	51059500	27520300	20550000	34200200	63938600	45284500	29938200	47130300
A0A4W6CF01	Ig-like domain-containing protein	323219	1176260	380572	ND	1678590	2334050	ND	1015970
A0A4W6CF04	Small ribosomal subunit protein RACK1	614601000	548065000	502959000	636512000	615822000	645746000	462335000	542102000
A0A4W6CF23	Spermidine synthase	77154900	85040400	62240700	66720000	79350600	68793200	105708000	76709400
A0A4W6CF37	Sorting nexin-3	66037600	66089900	50214900	63209600	61394500	66993800	52890600	61188600
A0A4W6CF77	Exocyst complex component 1	5134890	6592050	4089400	3604650	8153540	4698650	8575220	11620900
A0A4W6CF94	Ig-like domain-containing protein	23563700	ND	9962110	ND	ND	ND	ND	ND
A0A4W6CFA7	Cold shock domain containing E1, RNA-binding	10693200	15303000	11949600	20445800	ND	ND	10339300	ND
A0A4W6CFB0	Ig-like domain-containing protein	77137700	24854400	93239200	90005800	16184600	58208800	52034100	21812300
A0A4W6CFC6	Peroxiredoxin-like 2A	8577120	ND	7668060	7907460	10512800	12556900	ND	8047130
A0A4W6CFG5	AFG3-like AAA ATPase 2	1873620	2633010	2139420	1444130	2248820	2314570	2544430	3542990
A0A4W6CFH0	Ig-like domain-containing protein	ND	ND	21394200	5991890	ND	ND	ND	ND
A0A4W6CFI0	RNA helicase	27995300	31037900	40241400	32293500	ND	32435900	ND	ND
A0A4W6CFI6	Cytochrome P450 family 7 subfamily B member 1	24825800	47345800	20745800	48201300	50977600	56757800	50360700	56086700
A0A4W6CFI7	26S proteasome non-ATPase regulatory subunit 8	30298900	29091300	35682500	37429300	28510600	25885800	ND	25972300
A0A4W6CFK2	Cell division protein kinase 5	38403600	36995500	29791500	31909700	39546400	33690700	56210100	45382700
A0A4W6CFL8	Cathepsin K	4301820	ND	22408700	7611610	ND	ND	ND	ND
A0A4W6CFM4	eIF-2B GDP-GTP exchange factor subunit epsilon	19110100	20356200	19267400	15991900	21019500	18413300	ND	20207600
A0A4W6CFQ6	Putative monooxygenase p33MONOX	7659940	4885790	3618800	2804320	ND	3495960	ND	5062420
A0A4W6CFS2	Solute carrier family 51 subunit alpha	97853900	63868000	69869800	89685000	94903800	103055000	80845900	98143800
A0A4W6CFS3	Sorting nexin 1a	102415000	94407600	79763400	81035900	76900600	85130700	63977100	85374700
A0A4W6CFW6	2-oxoisovalerate dehydrogenase subunit alpha	77880500	77749500	77562300	85469300	71522600	81322600	62159500	75777800
A0A4W6CFX0	C-type lectin domain containing 1	34354900	39780800	32491800	55192800	24979000	48483900	ND	28969500
A0A4W6CFZ8	Protein phosphatase 1, regulatory subunit 13 like	5861420	14871900	11150200	5175600	15244400	13034800	10356200	19341900
A0A4W6CG02	Outer mitochondrial membrane lipid metabolism regulator OPA3	ND	3917150	3572810	ND	ND	3890470	ND	ND
A0A4W6CG10	Voltage-dependent anion-selective channel protein 3	10477800	6407480	6744800	2392340	9091840	5414470	9460130	8001310
A0A4W6CG24	UV excision repair protein RAD23	ND	316367000	236254000	259826000	264972000	ND	ND	ND
A0A4W6CG42	Transmembrane protein 38B	10080400	8997710	7142660	8632310	12019900	18648700	ND	6162220
A0A4W6CG56	Electron transfer flavoprotein subunit alpha	225607000	182177000	207710000	218022000	179474000	199338000	74215400	200169000
A0A4W6CG82	LIM domain containing 2	ND	ND	5865780	ND	ND	ND	ND	ND
A0A4W6CG91	Copper homeostasis protein cutC homolog	28852000	20943100	3015570	13788900	24825100	19348900	40194300	26694400
A0A4W6CG93	Reticulocalbin 2	ND	ND	5031430	5980020	ND	5397960	ND	ND
A0A4W6CGA2	Proline rich coiled-coil 2B	494757	497600	470591	403348	ND	ND	ND	ND
A0A4W6CGC1	T-complex protein 1 subunit epsilon	55936000	54186300	45241700	49183600	65312600	53170500	67291100	62341200
A0A4W6CGG5	Ig-like domain-containing protein	13501800	ND	24622700	12155700	ND	ND	ND	ND
A0A4W6CGH6	FLII actin remodeling protein	28412900	26019000	22722100	21225000	33330400	30299500	34175900	28947300
A0A4W6CGH8	Solute carrier family 25 member 1	101050000	102421000	141506000	118452000	87617900	112960000	44887200	94682900
A0A4W6CGM4	Motile sperm domain containing 2	25551500	29418600	35052400	43547200	31450900	42219600	26925200	33719800
A0A4W6CGN2	Regulator of chromosome condensation 1	26299300	34579000	7449630	15861900	39788800	19761100	31324200	36537800
A0A4W6CGN7	Eukaryotic translation initiation factor 3 subunit M	10113600	10822000	8319430	9608630	ND	14376800	ND	12538100
A0A4W6CGN8	WD40 repeat-containing protein SMU1	ND	ND	1744850	1833400	ND	ND	ND	ND
A0A4W6CGS9	3-hydroxyacyl-CoA dehydrogenase	95544600	108515000	111634000	109690000	103590000	132510000	106811000	87276600
A0A4W6CGV8	Triosephosphate isomerase	1121760000	1425240000	1464160000	1469660000	1014490000	1302330000	815625000	1173510000
A0A4W6CGY1	Glycerate kinase	158393000	161999000	150663000	156284000	151077000	160329000	53317000	130481000
A0A4W6CGY9	Alanine--glyoxylate aminotransferase 2, mitochondrial	47765200	45093400	45744800	62881300	35944000	41016800	16481400	40851100
A0A4W6CH02	Lysophospholipid acyltransferase 5	ND	ND	4234100	ND	ND	ND	ND	ND
A0A4W6CH17	Ubiquitin-conjugating enzyme E2 variant 2	95492700	85399000	84883700	78980100	114673000	99418300	68328800	88830700
A0A4W6CH18	Arachidonate 15-lipoxygenase type B	ND	24208100	ND	11144600	26108400	15023300	147521000	37454800
A0A4W6CH29	DEP domain containing MTOR-interacting protein	ND	ND	14775300	ND	ND	ND	ND	ND
A0A4W6CH39	Caspase-6	8798840	7437110	2502270	6913990	3652100	7038130	14668000	8061490
A0A4W6CH62	NACHT domain-containing protein	158291000	180534000	186231000	99726900	188773000	183894000	171143000	179325000
A0A4W6CHA2	Transmembrane and ubiquitin-like domain-containing protein 1	4429930	8185180	5330040	ND	9169250	8353510	4082070	5346390
A0A4W6CHC6	phosphopyruvate hydratase	1072740000	1348840000	1384780000	1134280000	988278000	1156160000	675401000	1032350000
A0A4W6CHF2	N-acylneuraminate cytidylyltransferase	27626500	14012500	13492400	37439700	28515800	19367500	13467600	24229300
A0A4W6CHH3	Heterogeneous nuclear ribonucleoprotein Ub	21722400	20144300	18525300	18821400	25368800	21474500	7206920	26364000
A0A4W6CHI8	ASPSCR1 tether for SLC2A4, UBX domain containing	25735200	20621400	ND	22709700	35917800	27464500	ND	28681200
A0A4W6CHK1	Spectrin beta chain	177576000	173639000	153958000	123398000	154924000	173843000	102684000	179706000
A0A4W6CHL2	Nicotinamide riboside kinase 1	ND	1612810	1609500	ND	ND	ND	ND	ND
A0A4W6CHN2	Dpy-19-like 1, like (H. sapiens)	12533800	7833700	9944410	ND	9216460	8656730	ND	10312300
A0A4W6CHN7	Solute carrier family 2 member 5	31382000	15543600	23433600	10845600	24325800	25392100	38360400	32231700
A0A4W6CHR7	Phosphatase and actin regulator 4	ND	2523230	2714800	1471330	2639810	2711350	1886020	2359540
A0A4W6CHR9	L-fuconate dehydratase	20801000	22474000	12585400	6707300	17276800	16708100	26023300	9217500
A0A4W6CHU4	Adducin 1 (alpha)	56283400	39703300	57834700	27561700	45998300	44051100	53001100	44649500
A0A4W6CHU8	F5/8 type C domain-containing protein	15260400	ND	15826200	13318500	ND	ND	ND	ND
A0A4W6CHW0	NEDD8-activating enzyme E1 regulatory subunit	ND	ND	17532000	ND	ND	ND	ND	ND
A0A4W6CHW7	ATP synthase subunit b	110383000	92587400	116136000	119435000	101306000	134070000	49838300	126211000
A0A4W6CI11	Elastin microfibril interfacer 1a	ND	13344900	11236400	ND	17094100	10023100	ND	11188900
A0A4W6CI21	LIM and SH3 domain protein 1	8186500	6752740	14683800	8321530	10228000	10711700	2857640	5135310
A0A4W6CI25	ATP synthase subunit alpha	2807530000	2532720000	2594940000	2512240000	2701440000	2768560000	2488370000	2874900000
A0A4W6CI56	Methylthioribose-1-phosphate isomerase	8334060	19628100	12350100	11759200	12914600	12993300	ND	9657940
A0A4W6CI67	Protoporphyrinogen oxidase	ND	ND	9755740	ND	ND	15958700	ND	ND
A0A4W6CI87	Arylformamidase	19613200	26892500	16574400	15079900	5924310	ND	ND	13531100
A0A4W6CI88	Coronin	25114300	16559500	28116300	15425100	15444700	17648200	21843200	10091500
A0A4W6CID0	KH-type splicing regulatory protein	32969100	29220300	28404100	27728800	27921300	19911700	13191200	28971500
A0A4W6CIE1	Elongator complex protein 3	ND	ND	2380370	1455060	ND	ND	ND	ND
A0A4W6CIE4	Fatty acid-binding protein, liver	1290870000	1348260000	991081000	1814470000	1686820000	1882420000	780970000	949090000
A0A4W6CIG0	UDP-glucuronosyltransferase	115851000	187599000	157236000	98024800	254720000	346590000	166186000	156030000
A0A4W6CIG9	CD2 (cytoplasmic tail) binding protein 2	ND	1675940	ND	ND	1326610	ND	ND	ND
A0A4W6CIH1	Myosin, heavy chain 7B, cardiac muscle, beta a	ND	ND	ND	ND	ND	ND	ND	ND
A0A4W6CIH4	HEAT repeat containing 5B	ND	ND	479613	428286	ND	321055	ND	ND
A0A4W6CIH5	Ribosome biogenesis protein BRX1 homolog	30598300	ND	2935490	ND	ND	ND	ND	ND
A0A4W6CIH7	Small nuclear ribonucleoprotein Sm D3	31067100	9262260	11154500	13194800	14356700	26143700	11610000	15017800
A0A4W6CIL6	Striatin	5700820	3550930	5761380	2958330	3868390	4079930	ND	ND
A0A4W6CIP8	Putative protein-lysine deacylase ABHD14B	203675000	217851000	166077000	164577000	182872000	235365000	136214000	189441000
A0A4W6CIU9	Macrophage stimulating 1	7262520	ND	4972120	ND	ND	ND	ND	ND
A0A4W6CIW0	Ras-related protein Rab-14	22318600	32410500	21805400	20516000	32945700	22459900	39189700	35625900
A0A4W6CJ30	Adenosylhomocysteinase-like 1	9210860	ND	7954380	4826850	6891310	8061610	ND	15294300
A0A4W6CJ32	TAR DNA-binding protein 43	3494540	ND	11187700	4993530	ND	6667990	ND	ND
A0A4W6CJ40	Protein transport protein Sec61 subunit beta	173788000	170706000	150143000	130300000	212182000	221156000	198851000	216998000
A0A4W6CJ78	glutathione transferase	88829200	57873100	52067300	52234700	95699700	104351000	79658400	79663300
A0A4W6CJ89	Isocitrate dehydrogenase [NADP]	16356800	9978780	6146500	5287110	11895700	16531000	12722600	15325000
A0A4W6CJA6	Kinesin-like protein	7735530	5589930	4577610	4511670	4740350	3413520	ND	ND
A0A4W6CJC0	NADH dehydrogenase [ubiquinone] 1 alpha subcomplex subunit 7	21411300	15741300	7445110	10718500	23179600	20628300	22023700	16741400
A0A4W6CJC8	AHA1, activator of heat shock protein ATPase homolog 1b	ND	10893300	6553090	17185900	ND	9824850	ND	ND
A0A4W6CJE6	Nucleoporin 88	4831180	4915350	5970470	ND	3712120	ND	ND	4028250
A0A4W6CJF4	EH domain containing 2	28339500	24578200	80344000	26338500	37760200	27289700	42891500	45905700
A0A4W6CJH8	HTH La-type RNA-binding domain-containing protein	96508700	67521900	47515900	45327300	82596200	83027200	79040500	76057100
A0A4W6CJI4	Progesterone receptor membrane component 2	47636100	36755900	47258000	51187700	60848800	60110600	35407500	39383500
A0A4W6CJK0	Protein MEMO1	1735030	ND	6647260	ND	5324060	ND	ND	ND
A0A4W6CJL2	N-ethylmaleimide-sensitive factor attachment protein, alpha b	36161000	50094400	40048700	41032800	56208100	45026500	ND	43789600
A0A4W6CJP1	Ig-like domain-containing protein	15044000	ND	8515990	7264210	11860800	13676900	21515200	16561600
A0A4W6CJQ6	RUS family member 1	12166900	11639100	8610680	11714600	18967100	15898600	ND	15178300
A0A4W6CJS2	SAC1 like phosphatidylinositide phosphatase b	ND	121484000	ND	76760400	47165600	78658900	ND	ND
A0A4W6CJX1	Annexin	348744000	318353000	366173000	308393000	340157000	340128000	274957000	384872000
A0A4W6CJY0	Endothelial differentiation-related factor 1	ND	ND	ND	ND	ND	ND	ND	ND
A0A4W6CK09	Ig-like domain-containing protein	31157300	ND	15594700	21984400	ND	ND	ND	ND
A0A4W6CK69	Adenylate kinase isoenzyme 1	22150600	18255300	34399800	21939400	9235110	12430500	ND	18989300
A0A4W6CK85	Staphylococcal nuclease domain-containing protein	698011000	607488000	408654000	606994000	623254000	685976000	685468000	640892000
A0A4W6CKB9	Alpha-1,3/1,6-mannosyltransferase ALG2	ND	ND	8404880	12225400	ND	4760220	ND	ND
A0A4W6CKG2	HTH La-type RNA-binding domain-containing protein	ND	ND	ND	ND	24780900	29036000	99744000	26373400
A0A4W6CKJ9	Ribulose-phosphate 3-epimerase	40152300	41956100	27574200	34667000	43876300	43803900	29465300	40420100
A0A4W6CKK2	Carboxymethylenebutenolidase homolog	138201000	94019800	109252000	75701800	85420200	108512000	109832000	109695000
A0A4W6CKT0	Ig-like domain-containing protein	31128500	15941600	26907100	24029700	6841970	29764700	16903100	13332600
A0A4W6CKT2	Glutathione hydrolase	ND	ND	24601100	ND	ND	ND	ND	ND
A0A4W6CKU7	Selenoprotein J	1579910	ND	ND	4094440	ND	ND	ND	ND
A0A4W6CKV2	Staphylococcal nuclease domain-containing protein	28427600	26098400	ND	ND	36149600	ND	150851000	37996100
A0A4W6CKV5	Superkiller complex protein 8	41495100	40604400	ND	ND	ND	ND	ND	ND
A0A4W6CKX7	Ubiquinol-cytochrome c reductase, complex III subunit XI	ND	ND	26440500	29618800	ND	18243300	ND	ND
A0A4W6CL04	Anoctamin	ND	ND	3345750	ND	ND	ND	ND	ND
A0A4W6CL42	PurE domain-containing protein	191981000	169501000	160861000	182208000	180396000	177997000	148021000	184747000
A0A4W6CLA7	EF-hand domain-containing protein	162712000	218220000	179660000	91487300	273070000	173033000	176374000	235533000
A0A4W6CLC4	Cytochrome c oxidase subunit NDUFA4	57044200	99502900	71611400	75550800	91905300	105476000	165475000	81951000
A0A4W6CLD0	Fibronectin type-III domain-containing protein	8103330	2066240	ND	4461630	ND	4642570	ND	ND
A0A4W6CLE2	RNA methyltransferase	436277	468832	494034	ND	473579	683261	ND	426081
A0A4W6CLE9	TLDc domain-containing protein	12284200	13169900	10937000	15097200	ND	ND	ND	12186800
A0A4W6CLJ3	Vitamin K-dependent protein C	15532800	9547750	9002480	7080970	6318130	7698970	8419740	8889440
A0A4W6CLM4	Selenoprotein W, 2b	14084100	ND	13785600	13027100	ND	25320600	ND	9880050
A0A4W6CLN1	Dual specificity mitogen-activated protein kinase kinase 2	36826400	40464400	37159000	41554600	47490500	45414000	42240300	47042700
A0A4W6CLP6	Ig-like domain-containing protein	ND	ND	38979900	23656800	ND	5842230	ND	ND
A0A4W6CLS3	Geranylgeranyl transferase type-2 subunit alpha	20907300	16368300	13426200	11145400	21321400	24682900	4666160	19247600
A0A4W6CLS7	Ubiquitin-fold modifier-conjugating enzyme 1	37119300	57558800	34191000	55064400	72637300	57686300	ND	71282400
A0A4W6CLU2	Protein YIPF	4568150	7235350	3612660	8122380	ND	ND	ND	ND
A0A4W6CLU4	Mitochondrial ribosomal protein S23	2200860	1458240	ND	2320430	ND	2877700	ND	ND
A0A4W6CLW2	Ig-like domain-containing protein	112428000	146177000	370456000	89557500	89407600	123536000	100214000	131886000
A0A4W6CM03	Sphingosine-1-phosphate phosphatase 1	1245280	1971350	ND	ND	1875810	790662	ND	1235400
A0A4W6CM37	Anion exchange protein	167850000	143992000	453317000	158170000	54096600	52915100	264701000	109034000
A0A4W6CMA0	Ubiquitin-conjugating enzyme E2Nb	72128500	87030400	61910600	54852500	81660700	79220300	68443100	90860400
A0A4W6CMA5	Family with sequence similarity 49 member Ba	5403460	13138900	ND	4360100	ND	ND	ND	ND
A0A4W6CMA6	Rho GTPase activating protein 12b	32729600	45159400	ND	ND	32830800	14009100	43326700	47309400
A0A4W6CMB4	Upstream binding transcription factor	4731160	6078520	2785590	3848230	ND	ND	ND	6283330
A0A4W6CMC4	Alpha-2-macroglobulin bait region domain-containing protein	ND	ND	5963320	4819050	ND	ND	2317070	ND
A0A4W6CMC9	Coiled-coil domain containing 124	ND	2706270	1350420	ND	3452230	3953440	1635610	2460630
A0A4W6CMD8	Prohibitin-2	26306700	29558700	14572600	23140000	28516000	30392300	28732000	25331200
A0A4W6CMH2	RAB GTPase activating protein 1 like	19180900	ND	12552700	22159700	ND	ND	ND	21122800
A0A4W6CML6	Spectrin beta chain	20749500	17601600	46045800	21040200	3547090	8132120	17695600	11569600
A0A4W6CML9	Tyrosine-protein phosphatase non-receptor type 12	ND	ND	287702	335388	315609	281353	ND	132119
A0A4W6CMM4	Coatomer subunit delta	246924000	239886000	195019000	252136000	248976000	247247000	159691000	240405000
A0A4W6CMM5	A kinase (PRKA) anchor protein 12b	ND	1406710	ND	2876860	3078750	3850950	ND	ND
A0A4W6CMN7	CLPTM1 regulator of GABA type A receptor forward trafficking	18994800	16400100	6578230	18482500	25555500	ND	ND	35361700
A0A4W6CMP1	Copine I	240749000	226458000	223216000	208522000	218179000	250554000	160893000	235364000
A0A4W6CMR3	Catenin, beta like 1	ND	ND	7844070	6128380	3325750	5843090	ND	ND
A0A4W6CMR4	Copper transport protein ATOX1	46341800	30960200	21876400	28942000	34776600	41031000	49429800	40316300
A0A4W6CMS5	hydroxymethylbilane synthase	ND	ND	6920420	1860940	ND	ND	ND	ND
A0A4W6CMS6	O-acyltransferase	1416950	2050190	3048260	1518500	12100400	6020820	ND	ND
A0A4W6CMS9	Tubulin folding cofactor B	42504500	34711400	34705800	27261700	36871700	37714100	44621600	38384900
A0A4W6CMU4	Nucleoporin 155	ND	ND	4711680	2443170	ND	ND	ND	ND
A0A4W6CMV9	Nuclear migration protein nudC	17486300	18935800	14940100	15114700	21392100	21112600	18787100	24092400
A0A4W6CN21	GTPase activating protein (SH3 domain) binding protein 1	ND	ND	ND	ND	ND	ND	ND	ND
A0A4W6CN29	Bifunctional purine biosynthesis protein ATIC	197998000	163180000	146916000	179335000	154433000	183003000	140822000	152071000
A0A4W6CN56	Ubiquitin associated and SH3 domain containing Bb	49398600	40197700	25608000	26087700	36035500	34869700	29281100	43368000
A0A4W6CN73	Integrin beta	76828600	64841100	73595800	46663500	86063400	86273100	137122000	84329500
A0A4W6CN77	Bifunctional purine biosynthesis protein ATIC	ND	34500700	74013000	109639000	77378900	89193600	ND	75530800
A0A4W6CN86	Inositol-1-monophosphatase	113730000	79393000	72649500	78037500	82424200	86400400	10191400	68769500
A0A4W6CNA4	DnaJ (Hsp40) homolog, subfamily C, member 1	ND	ND	ND	ND	ND	ND	ND	ND
A0A4W6CNB4	Chromosome 7 open reading frame 25	ND	ND	ND	ND	ND	ND	ND	ND
A0A4W6CND9	Ubiquitin-like domain-containing protein	ND	6125550	ND	14963100	ND	ND	ND	ND
A0A4W6CNF5	Bifunctional purine biosynthesis protein ATIC	ND	ND	22708500	ND	ND	ND	ND	ND
A0A4W6CNH4	Elongin B	3434390	4329550	4182760	4597660	4612110	3837420	ND	ND
A0A4W6CNL0	Zinc finger and BTB domain containing 20	ND	1458740	1823400	ND	2708400	ND	ND	ND
A0A4W6CNM9	NEK6-subfamily protein kinase	ND	ND	1572420	ND	ND	ND	ND	ND
A0A4W6CNR5	Uncharacterized protein	48472200	36007600	37461300	31437500	32865300	67813000	38781100	46859200
A0A4W6CNS2	Cytidine deaminase	ND	ND	1247350	ND	ND	ND	ND	ND
A0A4W6CNT6	Mitochondrial fission 1 protein	ND	43603900	33042100	33452200	40374700	31070300	ND	ND
A0A4W6CNV2	Microfibril associated protein 4	13397200	12786700	740629000	32380300	ND	19172100	904906000	36813900
A0A4W6CNY0	ADP/ATP translocase	673681000	768064000	740336000	763226000	795528000	713900000	1031710000	855338000
A0A4W6CNY8	Phosphatidylserine decarboxylase proenzyme, mitochondrial	21714200	ND	7219360	10747500	18754300	14007700	ND	18547700
A0A4W6CNZ5	Vacuolar protein sorting 13 homolog C	4208220	2675780	5957810	4221140	1980720	4340000	ND	ND
A0A4W6CNZ8	Translocon-associated protein subunit gamma	164325000	161117000	86204100	101241000	196972000	122730000	17155300	161732000
A0A4W6CP23	BMP2 inducible kinase	20973400	23944000	12249900	6653140	22472100	24972200	ND	27989500
A0A4W6CP46	Fibrinogen alpha chain	216016000	394606000	223588000	196127000	189081000	186448000	77935100	288719000
A0A4W6CP57	Fibrinogen alpha/beta/gamma chain coiled coil domain-containing protein	19776100	ND	81812300	28638500	ND	15401300	ND	ND
A0A4W6CP70	UDP-glucuronosyltransferase	105942000	122032000	105521000	116332000	140239000	142551000	81812500	111785000
A0A4W6CP75	Succinyl-CoA:glutarate-CoA transferase	3282260	ND	2724690	23626800	20490500	28075400	ND	ND
A0A4W6CP80	Proteasome (prosome, macropain) assembly chaperone 3	ND	ND	ND	8593470	ND	ND	ND	ND
A0A4W6CP92	Ras-related protein Rab-2A	79371900	61952500	50359500	59899500	84253000	81612400	82404100	81388600
A0A4W6CPD3	ABC-type glutathione-S-conjugate transporter	ND	ND	1989400	10572000	16861200	ND	ND	ND
A0A4W6CPG9	U1 small nuclear ribonucleoprotein A	ND	ND	7261570	3551050	ND	5871760	ND	ND
A0A4W6CPH7	Catalase	744892000	626737000	791525000	677501000	537625000	624096000	339290000	581974000
A0A4W6CPI1	Small ribosomal subunit protein uS17	436227000	481360000	350580000	465095000	521936000	557995000	513098000	528179000
A0A4W6CPK0	Fibrinogen beta chain	722735000	1276530000	555788000	439469000	616103000	562802000	452925000	1113620000
A0A4W6CPM8	Uncharacterized protein	265640000	164750000	264836000	227112000	60384100	78580800	174558000	105227000
A0A4W6CPN9	Alpha-2-macroglobulin-like	1157320000	888610000	1951680000	972427000	451885000	800831000	1274300000	720513000
A0A4W6CPR9	Cytochrome P450 3A	209907000	244545000	332905000	260801000	335726000	388898000	133180000	303336000
A0A4W6CPS2	Alpha-2-macroglobulin bait region domain-containing protein	2511060000	1964900000	4291870000	2599060000	877023000	1740870000	2613320000	1539230000
A0A4W6CPS4	C-type lectin domain-containing protein	ND	ND	1220650	ND	ND	ND	ND	ND
A0A4W6CPS9	Mitochondrial ribosomal protein L1	ND	ND	14527600	ND	ND	ND	ND	ND
A0A4W6CPU8	DENN/MADD domain containing 2Da	ND	ND	ND	ND	ND	1457710	ND	ND
A0A4W6CPV9	G patch domain containing 8	ND	ND	ND	ND	ND	ND	ND	46342.8
A0A4W6CPW1	Dehydrogenase/reductase (SDR family) member 1	378852000	299619000	408734000	372599000	500518000	497724000	310568000	295617000
A0A4W6CPW2	Protein pelota homolog	9037570	7594810	4953350	7866060	10358700	9469690	11841400	8395410
A0A4W6CPZ2	Iron-sulfur cluster assembly enzyme b	7007990	6972700	8957890	14430600	6507170	8196190	3028930	6974230
A0A4W6CPZ5	SAP domain-containing protein	5497990	5219620	4669810	5473120	4876850	4545570	4167300	4638880
A0A4W6CPZ7	Calnexin	96947300	98258500	106250000	115092000	104679000	125231000	69716900	76665400
A0A4W6CPZ8	Serine/threonine kinase 38a	102655000	105695000	104167000	103897000	96170700	111763000	75911200	90249300
A0A4W6CQ17	Solute carrier family 38 member 5b	25882100	17489700	13852600	18815400	15356700	18455600	ND	13828300
A0A4W6CQ46	Spectrin beta chain	ND	ND	11886800	ND	ND	ND	ND	ND
A0A4W6CQ50	Prostaglandin E synthase 2	9123220	12453800	4469130	7722190	22821700	9813560	ND	ND
A0A4W6CQ52	GMP synthase (glutamine-hydrolyzing)	26048300	26125700	17823600	25015200	27237800	25475500	ND	24304900
A0A4W6CQ56	Copper transport protein	27699500	ND	19572200	16393300	13712700	18456100	ND	ND
A0A4W6CQ65	V-type proton ATPase subunit G	18352500	20130600	8283650	16872800	18634100	19310200	7396170	19002200
A0A4W6CQ70	Malate dehydrogenase	1126830000	2696520000	2399120000	2308620000	2372930000	1461560000	754210000	1982110000
A0A4W6CQ97	ADP-ribosylation factor	11788000	13197800	10172400	8043960	11231900	11212400	6208090	14131200
A0A4W6CQC1	Solute carrier family 33 member 1	ND	ND	ND	19560600	ND	31596300	ND	ND
A0A4W6CQD2	non-specific serine/threonine protein kinase	10313200	ND	11816500	13877800	9551440	12212400	ND	ND
A0A4W6CQE1	Synaptosomal-associated protein	16039200	15066900	15944500	12031100	17462000	22354300	33862800	23606100
A0A4W6CQF3	methylenetetrahydrofolate reductase (NADPH)	11346700	12432700	12192400	15481200	13315800	9694640	ND	ND
A0A4W6CQF7	SET nuclear proto-oncogene	42778800	28185700	34305700	27533900	50189300	42712100	45456900	37079300
A0A4W6CQG5	Alpha-mannosidase	41711900	35194700	34420800	45803500	25967600	37586400	ND	23074600
A0A4W6CQH2	Aquaporin	15536400	ND	ND	ND	8858260	10713400	ND	4814320
A0A4W6CQL7	24-dehydrocholesterol reductase	20434700	57166600	29750200	20893700	41036600	17682300	ND	40506300
A0A4W6CQM5	Formin like 1	ND	ND	ND	ND	ND	ND	ND	ND
A0A4W6CQT3	60S acidic ribosomal protein P0	467315000	390152000	426729000	533318000	472562000	556830000	387970000	396772000
A0A4W6CQU1	Actin-related protein 2/3 complex subunit	28145700	20788200	20147000	17998800	22284900	26873500	6229520	21565200
A0A4W6CQU6	C1q domain-containing protein	163220000	191965000	79332900	224587000	19692700	103595000	ND	23347200
A0A4W6CQW3	Molybdopterin synthase catalytic subunit	ND	ND	ND	ND	ND	ND	ND	ND
A0A4W6CQY0	Forkhead box K1	7683100	8474070	5355370	2566690	6436760	9098600	6532210	9618740
A0A4W6CR10	C2H2-type domain-containing protein	4899670	7323480	10441800	6674210	7285240	7599320	6565200	7198660
A0A4W6CR17	trypsin	697760000	427508000	12118400	196393000	852599000	930145000	877434000	773836000
A0A4W6CR19	Uncharacterized protein	4736120	4382990	6497930	5578000	4033370	4152720	ND	ND
A0A4W6CR23	Uncharacterized protein	12599900	11368300	7071040	6845410	15844800	14628700	ND	16802700
A0A4W6CR24	Transporter	99059.1	150940	38957.5	ND	107002	97379.9	ND	ND
A0A4W6CR26	V-type proton ATPase subunit a	9755020	ND	6915440	ND	ND	ND	ND	ND
A0A4W6CR32	Bleomycin hydrolase	259349000	202286000	195938000	193938000	220046000	224923000	ND	224358000
A0A4W6CR36	Caveolae associated protein 1	26383300	19668600	24320800	14212500	19617500	22241000	99065000	33182600
A0A4W6CR38	Spermidine/spermine N1-acetyltransferase family member 2a, tandem duplicate 2	ND	ND	9867150	6587580	7762090	ND	10347800	14377600
A0A4W6CR65	3'-phosphoadenosine 5'-phosphosulfate synthase 2a	37444500	45313100	23658100	35722100	24950400	35456100	ND	38915800
A0A4W6CR68	Im:7138535	ND	ND	4483850	ND	1993780	3299860	ND	ND
A0A4W6CR74	Myosin light chain kinase, smooth muscle	6046860	5433930	6160580	3435630	3680380	2888640	6107670	3884880
A0A4W6CR91	Latexin	12030000	15567200	9819530	6501880	12124300	11659500	ND	4995370
A0A4W6CRA8	AP-1 complex subunit gamma	ND	ND	ND	351444	ND	ND	ND	ND
A0A4W6CRB3	Clathrin interactor 1a	71646500	66650600	58176200	47651500	61484400	67843900	45943800	79931200
A0A4W6CRC1	Actin-related protein 2/3 complex subunit	73182300	58690400	45909000	54125100	60670200	57014500	ND	58370100
A0A4W6CRC8	Glutathione S-transferase theta-1	3482320000	2662460000	3440800000	3188630000	3053180000	3919770000	1352910000	2942820000
A0A4W6CRE3	Collagen, type I, alpha 1a	ND	110397000	ND	ND	119965000	92921300	ND	131148000
A0A4W6CRG7	Carboxylic ester hydrolase	9796350	5086890	26029800	12472500	6412680	16520200	15687200	10981900
A0A4W6CRI5	Serine/threonine-protein phosphatase	67795300	67917100	59913200	61719100	61021300	57790700	ND	58306600
A0A4W6CRM1	Ribosomal protein S6 kinase	ND	ND	8253620	ND	8465080	8876950	ND	ND
A0A4W6CRU2	Ras-related C3 botulinum toxin substrate 1	13123000	15210700	15412700	12423300	6586410	8267180	17708300	ND
A0A4W6CRV9	Hydroxysteroid dehydrogenase-like protein 2	634393000	684916000	630560000	747738000	589288000	629786000	755404000	661416000
A0A4W6CRW3	Signal recognition particle receptor subunit beta	123250000	96464800	72941500	114227000	128405000	114152000	140223000	112946000
A0A4W6CRX3	Ribosomal protein	240950000	152019000	128819000	153642000	262113000	266455000	312844000	195690000
A0A4W6CS05	Myogenesis regulating glycosidase (putative)	ND	ND	ND	ND	8268950	9277340	ND	4745510
A0A4W6CS09	Glutathione S-transferase omega	94311300	86434500	75908400	57096900	84865000	115024000	82372100	180682000
A0A4W6CS10	von Willebrand factor A domain-containing protein 5A-like	61376600	70903400	67144500	74313100	61992300	75855200	90923500	72433000
A0A4W6CS14	AIG1-type G domain-containing protein	3036700	ND	5880740	9882380	ND	4843140	ND	ND
A0A4W6CS23	Cytochrome P450, family 2, subfamily Y, polypeptide 3	66521400	46759200	46210400	37023800	91814700	109751000	49190300	81510100
A0A4W6CS35	Ketimine reductase mu-crystallin	220105000	186238000	185631000	168358000	169681000	145162000	142144000	200172000
A0A4W6CS36	Catenin beta-1	6737100	5806080	5780390	3206720	7441890	5815980	5422930	7075100
A0A4W6CS44	Family with sequence similarity 49 member Bb	5341770	4610250	12614500	7059090	ND	8017700	ND	ND
A0A4W6CS63	Ribonucloprotein	30667900	33114700	27102800	31854400	42900900	35709200	42354500	38282900
A0A4W6CS64	Zgc:64106	38986100	43710500	50683700	59939400	62518800	94411000	ND	43905100
A0A4W6CS65	von Willebrand factor A domain containing 5A	29958300	38289100	27203600	29103300	30555900	31373800	24325300	33853400
A0A4W6CS72	Cytochrome P450, family 2, subfamily Y, polypeptide 3	163197000	122052000	127900000	107350000	249610000	366637000	166717000	161269000
A0A4W6CS76	Complex III subunit 9	23907900	ND	24323700	21664600	ND	14217200	ND	ND
A0A4W6CS80	Natterin-3-like	ND	ND	ND	ND	765096	827819	ND	1468470
A0A4W6CS83	Protein CASP	ND	ND	ND	ND	ND	ND	ND	ND
A0A4W6CSA4	Signal transducer and activator of transcription	25909300	23479300	19782000	31350200	15963700	14887200	29504300	20545700
A0A4W6CSB5	Small integral membrane protein 20	5175890	6914050	5355860	2581570	9021660	14359600	2735500	6396760
A0A4W6CSB7	Pentatricopeptide repeat domain 1	486588000	496041000	59406400	211871000	465151000	364412000	478756000	597933000
A0A4W6CSC4	Protein MON2 homolog	2848770	3018680	1935800	2548980	2139100	2623420	3949280	5194290
A0A4W6CSD3	Nucleolar protein 56	18545800	17974100	21178200	26349000	17880100	24201600	ND	15241300
A0A4W6CSD8	N-myc downstream regulated 1a	596067000	528814000	605553000	393216000	514659000	644879000	453878000	583871000
A0A4W6CSF4	Acyltransferase	ND	ND	24020400	ND	ND	12363800	ND	ND
A0A4W6CSI0	Ubiquinol-cytochrome c reductase core protein 2b	153299000	141242000	133289000	145217000	118810000	121683000	142634000	144314000
A0A4W6CSM9	H(+)-transporting two-sector ATPase	64917100	66940900	54110800	73322400	58462400	55468800	38015500	61745200
A0A4W6CSS6	Protein arginine N-methyltransferase 5	ND	ND	2272860	ND	ND	3476410	ND	ND
A0A4W6CSV1	Ig-like domain-containing protein	67742900	25435200	62407900	36579500	51430400	18104400	ND	23861200
A0A4W6CSW5	Thioredoxin-like 1	88978100	105129000	85635100	84920600	94237900	87533300	72858600	90555600
A0A4W6CSW6	Large ribosomal subunit protein uL24	373914000	325886000	256906000	321933000	430901000	385047000	345814000	387736000
A0A4W6CSZ1	Tripartite motif-containing protein 16-like	ND	ND	579120	ND	ND	ND	ND	ND
A0A4W6CT07	non-specific serine/threonine protein kinase	14477600	12910600	13788300	14672800	14107900	13806100	5412480	16561900
A0A4W6CT22	Serine and arginine rich splicing factor 9	27860300	23034300	21819800	25634800	26642200	25829800	14823400	25071100
A0A4W6CT39	NADP-dependent oxidoreductase domain-containing protein	87664500	101959000	119546000	116160000	78876700	88500700	49196100	77848200
A0A4W6CT48	Polypyrimidine tract binding protein 1a	11459700	19537900	18675300	18348600	9186400	15366700	ND	ND
A0A4W6CT61	Annexin	63066700	48456100	163907000	62695100	82937200	65223600	69223200	124846000
A0A4W6CT74	Glutaredoxin (thioltransferase)	119808000	119379000	110276000	133894000	108886000	173838000	168309000	99156100
A0A4W6CT81	Phospholipid scramblase	1999550	ND	8787160	8752220	2431950	ND	ND	ND
A0A4W6CT89	RAB5C, member RAS oncogene family	69586200	58502300	82461900	62557800	70204000	77658300	3305520	44474500
A0A4W6CT95	Paralemmin-1	ND	ND	14237000	3299540	ND	ND	ND	ND
A0A4W6CTB0	Proteasome subunit beta	72578600	55985900	64060600	69379800	66006500	62818600	ND	66046300
A0A4W6CTE0	Syntaxin 12	35106300	33757800	26169900	22127500	42438700	43776900	59350900	42210000
A0A4W6CTF4	Heat shock 70 kDa protein 13	24609200	ND	ND	23727700	ND	ND	43171900	ND
A0A4W6CTG2	Sterol carrier protein 2b	30046000	22802200	27797100	33923300	19274600	25445300	ND	32077000
A0A4W6CTG7	C-type lectin domain-containing protein	241855000	188976000	189416000	187776000	145017000	164032000	22519600	180640000
A0A4W6CTH6	Caspase a	ND	ND	ND	ND	ND	ND	ND	ND
A0A4W6CTH8	Carboxypeptidase	32580700	24056500	24245200	33176500	21825000	30717200	19614200	26728700
A0A4W6CTI5	Signal transducer and activator of transcription	27520700	28370100	18655600	25748000	29502300	25482300	6496750	20622400
A0A4W6CTI9	Carboxypeptidase Z	32586900	44078700	ND	19332700	43977300	23127000	53824800	46460900
A0A4W6CTK0	Eukaryotic translation initiation factor 5A	6449760	ND	8370380	5824480	13619800	7632410	5054870	ND
A0A4W6CTK6	Serpin H1	8091980	ND	7699820	8163680	1362990	ND	ND	ND
A0A4W6CTM9	thioredoxin-dependent peroxiredoxin	312829000	287099000	287004000	275372000	416730000	479089000	218488000	237558000
A0A4W6CTS5	Fibronectin	3576850	2956020	5980440	2241610	ND	888164	ND	1463600
A0A4W6CTU2	RNA helicase	53218700	86446500	ND	50479900	161923000	152018000	200292000	196373000
A0A4W6CTW3	Y-box binding protein 2	211388000	185370000	132960000	119281000	173763000	220939000	200908000	178386000
A0A4W6CTW8	Protein-glutamine gamma-glutamyltransferase K	26955600	16903300	24374600	10820700	25248600	20900700	47701100	29334700
A0A4W6CTX4	Beta-actin	629126000	693189000	1134130000	718419000	1059230000	1012900000	438678000	249955000
A0A4W6CTX6	Peptidyl-prolyl cis-trans isomerase	2297950	ND	2441150	1793650	ND	3080660	ND	ND
A0A4W6CTY2	protein-tyrosine-phosphatase	ND	3247840	7072490	4663850	1312440	2783580	ND	24674100
A0A4W6CU11	DnaJ (Hsp40) homolog, subfamily C, member 7	ND	ND	2735640	5202360	ND	ND	ND	ND
A0A4W6CU44	Galectin	27140500	19408700	43345300	29034800	19251700	25424000	35402800	ND
A0A4W6CU47	Carnitine palmitoyltransferase 2	32656700	46742300	47480400	50438500	28951500	43209000	38198900	38630300
A0A4W6CU64	Retinol binding protein 1a, cellular	114339000	116918000	87342100	175650000	110387000	127957000	104668000	123752000
A0A4W6CU65	Serine/threonine protein phosphatase 2A regulatory subunit	7127180	7497120	9503190	7171440	13727900	ND	3905110	8556370
A0A4W6CU72	Solute carrier family 2 member 2	248996000	198851000	167992000	162385000	214588000	179394000	43603400	226562000
A0A4W6CU75	DNA-damage inducible protein 2	12586300	12557500	10985500	12820000	10583000	11304400	5608760	7782000
A0A4W6CU82	Complement component 1, s subcomponent	ND	2463690	2202830	1876600	ND	ND	ND	ND
A0A4W6CU85	Beta-galactosidase	ND	ND	1258730	ND	ND	ND	ND	ND
A0A4W6CU90	Pyruvate dehydrogenase E1 component subunit alpha	47850200	50733900	50365000	44311300	36620500	41072200	86157200	40105500
A0A4W6CU94	2',3'-cyclic-nucleotide 3'-phosphodiesterase	99892600	104987000	118610000	76310900	123159000	149331000	127636000	94350300
A0A4W6CU95	RNA-binding protein NOB1	ND	905442	ND	1251860	1726980	ND	ND	ND
A0A4W6CUA0	Calcium load-activated calcium channel	17472300	ND	8800440	22608000	71260700	49285100	ND	ND
A0A4W6CUB5	Fas associated factor family member 2	ND	ND	18083300	7752260	4079460	10517800	ND	ND
A0A4W6CUC1	Hexose-6-phosphate dehydrogenase/glucose 1-dehydrogenase	345180000	553123000	524555000	900705000	503486000	651057000	169861000	398689000
A0A4W6CUC2	Melanoma cell adhesion molecule b	22030800	17096000	27192300	19838000	18750800	20735000	27448600	16932600
[truncated: 2,757 more rows]

## Sheet:  Intestine
Protein.Ids	Protein.Names	Diet A1	Diet A2	Diet A3	Diet A4	Diet B1	Diet B2	Diet B3	Diet B4
[truncated: 5,085 more rows]

[truncated: 7 more sheets: Brain A1-8 , Liver A1-8, Intestine A1-8, Brain B1-8, LIver B1-8, Intestine B1-8, Summary table]
