# Supplementary material for: Evaluating the Impact of Two Different Diets on the Protein Profile of the Brain, Liver, and Intestine of the Barramundi
Source: Proteomes. 2026 Jan 29;14(1):6. doi: 10.3390/proteomes14010006 (PMC12921775; doi:10.3390/proteomes14010006)
Supplement: Supplementary file 1 [file proteomes-14-00006-s001.zip › Shatouri et al Supplementary data S2.xlsx]

## Sheet: Description
Supplementary data S2 = Differentially abundant proteins of brain tissue, Diet A1-4, Diet B1-4
Tab names
All brain proteins	protein quantification dataset obtained from FragPipe analysis using the MaxLFQ (Maximum Likelihood Estimation, MLE) intensity values
Increased	proteins significantly increased in diet B compared to Diet A, with P < 0.05 and fold change of > 1.3
Decreased	proteins significantly decreased in diet B compared to Diet A, with P < 0.05 and fold change of > 0.76
Volcano plot	Includes the data (x-axis = log2 fold-change and Y-axis = -log10 P-value) used to generate the volcano plot
Column names
Protein ID	Protein UniProt Accession Number
Protein names	Protein description
Diet.A1-4, Diet.B1-4	Log2 transformed Max-LFQ intensity values for each replicate
imputed	Indicates whether missing values were filled in via imputation. TRUE means imputation was applied for that protein
num_NAs	Number of missing values (NAs) for that protein across all samples. Helps assess data completeness.
A_vs_B_CI.L	Lower bound of the 95% confidence interval for the fold change between Diet A and Diet B.
A_vs_B_CI.R	Upper bound of the 95% confidence interval for the fold change between Diet A and Diet B
B_vs_A_diff	Log₂ fold change of protein abundance between Diet A and Diet B. Positive values mean higher in B; negative values mean higher in A.
A_vs_B_p.adj	Benjamini-Hochberg adjusted p-value
A_vs_B_p.val	P-value for the comparison of Diet A vs Diet B.
LogFC	Log₂ fold change of protein abundance between Diet A and Diet B. Positive values mean higher in B; negative values mean higher in A.
LogP-value	Log transformed P-value
Peptide	sequences of peptides for targeted protein for PRM analysis
Protein	Protein UniProt Accession Number
Replicate	Replicates per each diet used for PRM analysis
Peptide Retention Time	The time a peptide takes to elute from a chromatographic column
Quantification	The peak area of each peptide per replicate
Log2 quantification	Log 2 transformed of the peak area of each peptide per replicate

## Sheet: All brain proteins
Protein.Ids	Protein.Names	Diet.A.1	Diet.A.2	Diet.A.3	Diet.A.4	Diet.B.5	Diet.B.6	Diet.B.7	Diet.B.8	imputed	num_NAs	B_vs_A_CI.L	B_vs_A_CI.R	B_vs_A_diff	B_vs_A_p.adj	B_vs_A_p.val
A0A4W6ER29	Ferritin	18.3828	18.05	18.4819	17.6726	20.3667	20.532	19.8395	20.6691	TRUE	2	1.61505	2.795	2.20503	0.0476263	1.22119e-05
A0A4W6DBM8	Keratin 5	20.6042	20.6716	19.5456	19.9338	16.9558	18.3938	17.3463	17.4891	TRUE	4	-3.46434	-1.82069	-2.64252	0.0811735	4.16275e-05
A0A4W6DSI5	Kinesin-like protein	21.1494	21.4702	21.4788	21.5916	19.0817	19.4927	20.2878	19.2526	FALSE	0	-2.52069	-1.26695	-1.89382	0.0887194	6.82457e-05
A0A4W6E8E4	PDZ domain containing 8 (PDZ domain-containing protein 8)	17.7082	17.9608	18.2249	18.0108	19.7376	19.4175	19.1242	19.1917	TRUE	6	0.912472	1.87065	1.39156	0.0904582	9.27776e-05
A0A4W6FB21	NADH dehydrogenase [ubiquinone] iron-sulfur protein 5 (Complex I-15 kDa) (NADH-ubiquinone oxidoreductase 15 kDa subunit)	21.8093	23.0757	22.7176	22.7504	24.0385	24.094	24.7389	24.2906	TRUE	2	1.02741	2.37713	1.70227	0.145728	0.000270162
A0A4W6BNY8	N-acetyltaurine hydrolase (Phosphotriesterase-related protein)	22.0263	22.1897	21.9838	22.2009	20.9812	20.4435	21.293	20.6132	FALSE	0	-1.77592	-0.759005	-1.26746	0.145728	0.000294726
A0A4W6C0B0	Plasminogen receptor (KT) isoform X1 (Plasminogen receptor, C-terminal lysine transmembrane protein)	19.0909	19.7562	19.9406	18.969	21.0183	20.8053	20.6559	21.0208	TRUE	3	0.848069	2.02381	1.43594	0.145728	0.000341949
A0A4W6BNC4	Protein-glutamine gamma-glutamyltransferase 2 (EC 2.3.2.13) (EC 3.5.1.44) (Isopeptidase TGM2) (Protein-glutamine deamidase TGM2) (Protein-glutamine dopaminyltransferase TGM2) (Protein-glutamine histaminyltransferase TGM2) (Protein-glutamine noradrenalinyltransferase TGM2) (Protein-glutamine serotonyltransferase TGM2) (Tissue transglutaminase) (Transglutaminase-2)	23.0079	23.7345	23.4874	23.41	20.3746	21.5016	22.3361	20.9645	TRUE	1	-2.99561	-1.23584	-2.11572	0.145728	0.000383244
A0A4W6D5V9	Guanine nucleotide binding protein (G protein), beta 5a	24.0149	23.8017	24.2189	22.6816	20.6174	20.6915	22.4163	20.9103	TRUE	1	-3.57206	-1.46877	-2.52041	0.145728	0.000392475
A0A4W6C3U5	Glypican-1	20.7097	20.2478	20.4071	20.458	19.2904	19.0859	19.7318	19.0454	TRUE	4	-1.65825	-0.676351	-1.1673	0.145728	0.000415671
A0A4W6CBM7	Glutaredoxin 5 homolog (S. cerevisiae) (Glutaredoxin-related protein 5, mitochondrial)	21.507	20.4369	20.9264	20.9367	19.104	19.4895	19.9452	19.5533	TRUE	2	-2.04861	-0.808943	-1.42878	0.145728	0.000518743
A0A4W6E529	Keratin, type I cytoskeletal 13	21.5328	20.8628	21.224	21.3797	19.4988	20.0141	19.3265	17.9605	TRUE	5	-2.95966	-1.13997	-2.04981	0.145728	0.000609776
A0A4W6ETJ6	Myomesin 2a	20.4135	19.8225	20.6675	20.8486	19.1334	19.0902	19.5033	18.848	TRUE	6	-1.88946	-0.699192	-1.29433	0.145728	0.000779575
A0A4W6BS04	Protein transport protein SEC23	22.132	21.9747	22.2648	22.4868	20.9824	21.2777	21.3993	21.3499	FALSE	0	-1.40606	-0.51844	-0.962251	0.145728	0.000796322
A0A4W6CVU0	Ribosome maturation protein SBDS	18.6603	19.27	18.7462	18.4444	20.067	20.7494	20.0945	19.6592	TRUE	6	0.731958	1.99265	1.3623	0.145728	0.000814143
A0A4W6DY28	Uncharacterized protein	31.2216	31.2373	30.3582	31.2101	29.0089	29.9723	29.8235	29.5503	FALSE	0	-2.07458	-0.761578	-1.41808	0.145728	0.000817123
A0A4W6CSM9	H(+)-transporting two-sector ATPase (EC 7.1.2.2)	24.4738	24.5621	24.7627	24.7975	23.2072	23.2861	24.0561	22.8209	FALSE	0	-1.91422	-0.698681	-1.30645	0.145728	0.000844875
A0A4W6G386	MAP7 domain containing 2b	18.9848	19.5296	19.8395	19.3639	20.335	20.5985	20.528	20.492	FALSE	0	0.565029	1.55285	1.05894	0.145728	0.000860126
A0A0G2UPA1	Cytochrome c oxidase subunit 3	20.4917	20.8991	20.3353	20.4079	18.9885	19.331	19.8979	18.9461	TRUE	1	-1.82626	-0.659014	-1.24264	0.145728	0.000901919
A0A4W6DCM7	Beta-actin	25.8548	25.948	23.9365	26.1553	18.3202	23.7187	19.7588	17.8596	FALSE	0	-8.17087	-2.94771	-5.55929	0.145728	0.000903268
A0A4W6EUC7	peptidyl-tRNA hydrolase (EC 3.1.1.29)	19.9638	19.1371	20.1115	19.9249	16.9782	18.8663	17.8006	17.9876	TRUE	4	-2.75957	-0.992696	-1.87613	0.145728	0.000917973
A0A4W6E0F4	Microtubule-associated protein 1Sb	19.8673	20.5085	20.6265	20.9964	17.8093	17.0536	19.6498	17.1938	TRUE	2	-3.79062	-1.35547	-2.57304	0.145728	0.000949282
A0A4W6DBS0	ferroxidase (EC 1.16.3.1)	21.5856	20.7773	21.0283	21.065	17.1073	17.4634	20.2054	16.4984	TRUE	1	-4.85501	-1.73582	-3.29542	0.145728	0.000950064
A0A4W6E1G4	Periostin, osteoblast specific factor b	19.0372	18.924	20.1759	19.3782	18.3012	18.1226	17.7911	17.7733	TRUE	4	-2.05036	-0.713207	-1.38179	0.145728	0.0011035
A0A4W6DFE4	Catechol O-methyltransferase domain-containing protein 1 (Catechol-O-methyltransferase domain containing 1)	22.5512	22.5403	22.7084	21.6451	20.0101	20.8451	21.3402	19.4354	TRUE	3	-2.9094	-0.997689	-1.95355	0.145728	0.00118945
A0A4W6CRC8	glutathione transferase (EC 2.5.1.18)	23.3829	22.9473	22.5916	22.8361	23.8842	23.7802	23.9605	24.0631	FALSE	0	0.501514	1.46347	0.982493	0.145728	0.00119362
A0A4W6GA66	Paralemmin 2	18.8724	18.8544	18.7064	18.4102	17.3504	16.6803	18.1352	16.8722	TRUE	2	-2.16695	-0.735699	-1.45132	0.145728	0.00125231
A0A4W6ETZ5	Protein tyrosine phosphatase receptor type Nb	16.3786	16.9458	17.4033	16.872	18.9001	19.0711	17.5256	19.2104	TRUE	3	0.898911	2.65481	1.77686	0.145728	0.00126959
A0A4W6BVV5	Protein rapunzel (Rapunzel 6)	21.9061	22.3288	21.3795	22.3332	18.5576	18.8676	20.6839	16.4658	TRUE	4	-5.00119	-1.6851	-3.34314	0.145728	0.00130155
A0A4W6DNE7	Acidic leucine-rich nuclear phosphoprotein 32 family member	19.808	20.4502	21.0268	20.6248	22.12	21.8212	21.5624	21.5214	TRUE	2	0.643392	1.91421	1.2788	0.145728	0.00131774
A0A4W6E1K9	Regulating synaptic membrane exocytosis 2	17.097	17.4076	18.2641	17.7971	18.8103	19.1539	19.7643	18.677	TRUE	5	0.730614	2.18922	1.45991	0.145728	0.00136536
A0A4W6CBS8	phosphopyruvate hydratase (EC 4.2.1.11) (2-phospho-D-glycerate hydro-lyase)	22.0326	22.0155	21.4207	21.774	18.4926	18.3282	20.4563	20.5311	TRUE	3	-3.53697	-1.18031	-2.35864	0.145728	0.00136592
A0A4W6DA66	Desmoplakin	23.8961	23.9335	23.5796	23.6066	24.4217	24.648	25.2191	24.737	FALSE	0	0.501634	1.50342	1.00253	0.145728	0.00136681
A0A4W6EX35	SWI/SNF related, matrix associated, actin dependent regulator of chromatin, subfamily a, member 5 (SWI/SNF-related matrix-associated actin-dependent regulator of chromatin subfamily A member 5)	19.774	19.6135	19.3059	20.1489	18.7748	18.3801	18.939	18.2415	TRUE	4	-1.69129	-0.562188	-1.12674	0.145728	0.00139265
A0A4W6D1Z6	Adhesion G protein-coupled receptor L2b, tandem duplicate 1	15.9827	16.2765	17.2797	15.85	19.1367	18.0269	17.5242	17.9982	TRUE	5	0.898889	2.74971	1.8243	0.145728	0.00151034
A0A4W6F7Q9	DIRAS family GTPase 1 (GTP-binding protein Di-Ras1)	21.8085	20.8942	21.5435	21.2452	20.3967	20.5506	20.1797	19.8856	FALSE	0	-1.68983	-0.549535	-1.11968	0.145728	0.00154848
A0A4W6CBD4	Myosin XVIIIA	18.6002	18.9863	18.4908	19.2789	20.2439	19.6275	19.7715	20.4867	TRUE	6	0.585427	1.80124	1.19334	0.145728	0.00155274
A0A4W6FFD1	Myosin, light polypeptide 3, skeletal muscle	25.0721	24.6049	23.4343	24.8411	21.7934	22.9797	23.1911	22.6644	FALSE	0	-2.76645	-0.895424	-1.83094	0.145728	0.00158343
A0A4W6FTL2	Eukaryotic translation initiation factor 3 subunit K (eIF3k) (Eukaryotic translation initiation factor 3 subunit 12) (eIF-3 p25)	23.1401	22.9521	23.1775	23.1657	22.3032	21.7246	22.5507	21.8039	FALSE	0	-1.53124	-0.495277	-1.01326	0.145728	0.00158862
A0A4W6CBV1	Adenylate cyclase activating polypeptide 1	20.6807	20.8058	20.0557	20.0878	18.9221	19.6676	19.1946	18.4058	FALSE	0	-2.05525	-0.664678	-1.35997	0.145728	0.00158963
A0A4W6DNE9	TLC domain containing 1 (TLC domain-containing protein 1)	14.7651	15.0915	15.0812	15.5027	13.8218	14.3969	14.2146	13.5294	TRUE	5	-1.69359	-0.545257	-1.11942	0.145728	0.00162357
A0A4W6BWQ0	5'-(N(7)-methylguanosine 5'-triphospho)-[mRNA] hydrolase (EC 3.6.1.62)	18.0857	17.6913	17.4055	17.7599	16.3046	16.9114	16.9641	16.0138	TRUE	2	-1.79667	-0.577612	-1.18714	0.145728	0.00163449
A0A4W6GBP5	Amino acid transporter	23.3376	22.7279	22.9046	23.9185	20.4534	21.0829	22.5104	21.153	FALSE	0	-2.91021	-0.934213	-1.92221	0.145728	0.00164588
A0A4W6FVH5	Prefoldin subunit 4	19.1666	19.0409	19.0837	20.056	18.5508	17.7408	17.9422	18.0879	TRUE	3	-1.90287	-0.609855	-1.25636	0.145728	0.00165834
A0A4W6DLB9	PRP39 pre-mRNA processing factor 39 homolog (yeast) (Pre-mRNA-processing factor 39 isoform X1)	24.2826	21.1027	24.9	23.0715	19.3665	19.6308	21.2957	18.5867	TRUE	3	-5.48865	-1.74996	-3.6193	0.145728	0.00169864
A0A4W6EE98	Myosin X, like 1	17.3561	17.1246	17.5111	17.1278	19.6902	19.584	17.7157	19.2393	TRUE	2	0.857693	2.69704	1.77737	0.145728	0.00171884
A0A4W6C8L4	N-acylneuraminate cytidylyltransferase (EC 2.7.7.43)	19.4494	19.5939	20.147	19.6534	17.87	18.3464	18.2629	19.1895	TRUE	3	-1.97057	-0.616931	-1.29375	0.153101	0.00184507
A0A4W6DFG1	Phosphatidylinositol transfer protein beta isoform	22.5937	23.2786	23.0751	22.704	21.003	21.421	22.3763	20.5786	TRUE	4	-2.40395	-0.732326	-1.56814	0.168928	0.00207911
A0A4W6DXN9	Spartin b (Spartin isoform X2)	20.7207	20.8646	21.5128	20.3054	17.1614	19.2687	19.3739	19.2344	TRUE	3	-3.21831	-0.964231	-2.09127	0.176169	0.0022303
A0A4W6C5L6	Nipsnap homolog 3A (C. elegans) (Protein NipSnap homolog 3A isoform X1)	22.373	22.548	22.3449	22.6085	21.5832	21.0518	21.9986	20.9976	TRUE	1	-1.63364	-0.487968	-1.0608	0.176169	0.00225857
A0A4W6EA27	Rac/Cdc42 guanine nucleotide exchange factor 6	22.6186	22.3174	22.8436	21.9359	23.4777	23.4325	23.1554	23.852	TRUE	3	0.481438	1.61957	1.0505	0.176184	0.00230395
A0A4W6DW66	Myosin ID	21.836	22.0294	21.5827	22.7242	20.6927	20.2554	21.4091	20.1532	TRUE	6	-2.18626	-0.644719	-1.41549	0.178535	0.00238047
A0A4W6F039	Ribosomal protein S6 kinase (EC 2.7.11.1)	20.0807	19.6409	21.267	20.1239	17.804	17.2799	19.6358	17.354	TRUE	6	-3.49405	-1.02529	-2.25967	0.178709	0.0024286
A0A4W6FSI9	LIM zinc-binding domain-containing protein	20.4189	20.7452	21.2625	21.3188	23.9076	22.6329	21.6886	22.5642	TRUE	4	0.778526	2.74542	1.76197	0.195528	0.00277699
A0A4W6EAP3	ADRM1 26S proteasome ubiquitin receptor	22.5892	22.4943	22.944	23.0542	23.9836	23.3462	23.7008	23.6071	FALSE	0	0.392317	1.38566	0.888988	0.195528	0.0027937
A0A4W6ELP1	Pleckstrin homology and RhoGEF domain containing G1	16.232	15.7928	15.9678	16.7379	17.2358	16.8907	18.0335	17.4066	TRUE	6	0.533014	1.88506	1.20904	0.195528	0.00280759
A0A4W6C7L0	S-adenosylmethionine synthase (EC 2.5.1.6)	20.9074	21.5407	21.7542	20.3182	18.5141	19.4622	20.4293	19.0153	TRUE	2	-2.78493	-0.764894	-1.77491	0.199476	0.00312763
A0A4W6EL83	Charged multivesicular body protein 1a	17.089	16.9297	17.1374	17.3206	15.7946	15.2814	16.2979	16.5684	TRUE	5	-1.77881	-0.488453	-1.13363	0.199476	0.00313005
A0A4W6EH82	BTB domain containing 2 (BTB/POZ domain-containing protein 2)	17.3042	17.3097	17.3881	16.217	19.3622	18.9965	17.5905	18.8206	TRUE	3	0.704044	2.57128	1.63766	0.199476	0.00316264
A0A4W6EB94	Tubulin alpha chain	30.1343	30.747	31.0392	30.8522	27.8239	29.8623	29.5847	28.6928	FALSE	0	-2.68032	-0.724107	-1.70221	0.199476	0.00331824
A0A4W6DV33	Parvalbumin	20.6189	20.714	20.5047	20.4457	20.2768	19.2461	18.9826	18.6693	TRUE	4	-2.01173	-0.542586	-1.27716	0.199476	0.00333765
A0A4W6CXM9	Pyruvate kinase (EC 2.7.1.40)	20.5007	20.9857	20.8208	21.9072	18.7535	18.6758	20.0026	16.4685	TRUE	4	-4.06197	-1.09502	-2.5785	0.199476	0.0033434
A0A4W6C4B5	Ubiquitin-conjugating enzyme E2Ka (UBC1 homolog, yeast)	20.8417	20.6153	20.7585	20.1792	21.4781	21.6573	21.1248	21.9901	TRUE	1	0.408949	1.51883	0.96389	0.199476	0.00335773
A0A4W6BQD0	ATP-citrate synthase (EC 2.3.3.8) (ATP-citrate (pro-S-)-lyase) (Citrate cleavage enzyme)	21.2523	21.9214	20.9757	21.3632	20.1224	18.5709	20.5824	19.8105	TRUE	4	-2.53799	-0.675244	-1.60662	0.199476	0.00350059
A0A4W6DND7	Calpain-2 catalytic subunit (EC 3.4.22.53) (Calcium-activated neutral proteinase 2) (Calpain M-type) (Calpain-2 large subunit) (Millimolar-calpain)	18.9594	18.5521	18.7672	19.6706	19.6977	19.976	20.3754	20.2175	TRUE	4	0.45118	1.70747	1.07932	0.199476	0.00358393
A0A4W6ED77	Uncharacterized protein YwnB isoform X2	19.927	19.7831	20.2848	19.5836	17.7234	19.6005	18.1548	18.1543	TRUE	1	-2.35464	-0.61808	-1.48636	0.199476	0.00366559
A0A4W6DG43	NAD kinase 2, mitochondrial (EC 2.7.1.23) (NAD kinase domain-containing protein 1, mitochondrial)	19.519	20.1267	19.426	19.8297	16.2491	16.348	18.8145	18.4773	TRUE	2	-3.57111	-0.935152	-2.25313	0.199476	0.00369543
A0A4W6D9I5	Glutathione S-transferase kappa (EC 2.5.1.18)	18.815	20.3183	20.1032	20.1216	21.6756	21.3261	20.6407	21.3335	TRUE	2	0.582904	2.22602	1.40446	0.199476	0.00369573
A0A4W6EEN3	RAB8A, member RAS oncogene family (Ras-related protein Rab-8A)	20.9396	20.4318	20.6542	20.2094	18.8612	19.3364	19.918	17.8241	TRUE	1	-2.49821	-0.649451	-1.57383	0.199476	0.00378674
A0A4W6F1U5	Nuclear receptor binding protein 1 (Nuclear receptor-binding protein)	20.9621	20.9817	20.6057	21.2377	22.2263	21.5291	21.6882	21.8007	FALSE	0	0.356139	1.37242	0.864278	0.199476	0.00380956
A0A4W6DX16	Parvalbumin	20.9442	20.4047	19.9453	19.1314	18.1241	17.9876	19.3773	18.3496	TRUE	2	-2.61565	-0.677953	-1.6468	0.199476	0.00382457
A0A4W6DUR3	UTP--glucose-1-phosphate uridylyltransferase (EC 2.7.7.9)	21.2014	20.6993	19.1882	21.0879	22.507	22.1251	21.755	22.3209	FALSE	0	0.671968	2.59369	1.63283	0.199476	0.00383012
A0A4W6E6M9	Protein phosphatase 1 regulatory subunit 9B	20.8966	21.0839	20.713	19.9847	18.5657	17.101	19.9456	18.8901	TRUE	2	-3.24902	-0.838842	-2.04393	0.199476	0.00387422
A0A4W6DAZ6	Potassium voltage-gated channel, Shaw-related subfamily, member 1b	14.6315	14.0517	14.8444	13.9894	15.8649	16.6192	14.8314	16.8761	TRUE	7	0.684681	2.65258	1.66863	0.199476	0.00387739
A0A4W6CDC0	Eukaryotic translation initiation factor 3 subunit I (eIF3i) (Eukaryotic translation initiation factor 3 subunit 2) (eIF-3-beta) (eIF3 p36)	21.4047	21.6357	21.3491	20.8005	22.1505	21.9879	22.2392	22.1393	FALSE	0	0.340366	1.32306	0.831712	0.199476	0.00392028
A0A4W6CBE8	Emerin	20.029	19.8688	21.011	20.9634	18.175	15.7179	19.6145	17.4993	TRUE	2	-4.32129	-1.11147	-2.71638	0.199476	0.00392278
A0A4W6CW59	Tetraspanin	23.4876	23.5446	22.5247	22.7062	24.0442	24.118	23.9733	24.1883	FALSE	0	0.412088	1.61821	1.01515	0.199476	0.00405222
A0A4W6DZU2	Collagen, type I, alpha 1b	17.4534	17.9814	18.0739	17.7077	18.4847	18.5166	18.6505	18.5493	TRUE	3	0.300396	1.19191	0.746154	0.199476	0.00418927
A0A4W6D041	U6 snRNA-associated Sm-like protein LSm8	20.4544	19.8335	20.4627	19.1685	16.4683	17.1272	19.6371	17.0692	TRUE	2	-3.84106	-0.967573	-2.40432	0.199476	0.00419591
A0A4W6CJY0	Endothelial differentiation-related factor 1	20.2752	20.8201	22.7837	20.9581	19.7059	19.5449	19.0746	19.2821	TRUE	4	-2.88875	-0.726031	-1.80739	0.199476	0.00422632
A0A4W6DMA6	Multivesicular body subunit 12Ba	19.7982	19.7532	21.6912	20.5554	19.7104	16.7607	18.1976	17.3526	TRUE	6	-3.91015	-0.978229	-2.44419	0.199476	0.00428814
A0A4W6CDR8	G protein-coupled receptor 37 like 1	23.641	23.7561	23.4876	23.2863	24.1569	24.3697	24.7062	24.0998	FALSE	0	0.315505	1.26526	0.790384	0.199476	0.00433243
A0A4W6CC07	B30.2/SPRY domain-containing protein	25.1665	25.2006	25.1279	24.9392	24.0394	24.4868	24.6056	24.4051	FALSE	0	-1.16008	-0.288589	-0.724336	0.199476	0.00436479
A0A4W6CPZ4	Coronin	22.0832	21.5488	22.38	21.6717	20.1746	21.0266	21.3763	20.3838	TRUE	1	-1.8911	-0.470029	-1.18057	0.199476	0.00437677
A0A4W6E325	26S proteasome non-ATPase regulatory subunit 4 (26S proteasome regulatory subunit RPN10)	19.9972	20.0089	21.1627	19.4365	18.2887	19.2841	18.9265	18.3888	TRUE	2	-2.29012	-0.568484	-1.4293	0.199476	0.00439405
A0A4W6FSP4	SH3 domain-containing protein	20.9935	22.3533	21.7602	21.1014	19.5672	20.3101	20.6442	18.5337	TRUE	1	-2.87286	-0.703759	-1.78831	0.199476	0.00457689
A0A4W6C0P9	Sorting nexin	20.7233	20.816	20.9773	21.2889	22.4611	21.6292	21.4801	22.1259	FALSE	0	0.382762	1.56273	0.972747	0.199476	0.00457898
A0A4W6FVQ6	Creatine kinase U-type, mitochondrial (EC 2.7.3.2) (Acidic-type mitochondrial creatine kinase) (Ubiquitous mitochondrial creatine kinase)	25.2251	25.2189	25.1919	25.214	23.7633	24.7473	24.6325	23.9303	FALSE	0	-1.51856	-0.369656	-0.944106	0.199476	0.00466544
A0A4W6DYF3	Proteasome 26S subunit, non-ATPase 11b	19.0775	18.7706	19.2229	19.3015	18.0323	17.8627	18.6781	18.3233	TRUE	2	-1.39785	-0.340224	-0.869037	0.199476	0.00466747
A0A4W6D6I8	Peptidyl-prolyl cis-trans isomerase (PPIase) (EC 5.2.1.8)	19.9632	17.4301	19.3613	19.777	21.229	21.1813	20.804	20.7745	TRUE	2	0.729827	2.99882	1.86432	0.199476	0.0046686
A0A4W6EZR3	Adenylosuccinate synthetase (AMPSase) (AdSS) (EC 6.3.4.4) (IMP--aspartate ligase)	20.491	20.3441	20.1366	20.1199	18.6694	19.4876	19.8299	18.4966	TRUE	1	-1.85371	-0.450374	-1.15204	0.199476	0.00469254
A0A4W6DXP0	Protein S100-B (S100 calcium binding protein, beta (neural))	23.6528	22.5448	22.3061	21.8705	17.5663	17.5445	22.1529	19.2435	TRUE	2	-5.57929	-1.35429	-3.46679	0.199476	0.00470558
A0A4W6G3Z3	Copine III	19.3393	19.4672	18.5205	18.9586	20.0818	20.7255	19.5951	21.0193	TRUE	2	0.499572	2.06852	1.28404	0.200338	0.00477729
A0A4W6EAI6	Regulator of G protein signaling 12a	19.2107	18.278	19.334	18.9846	17.683	17.2704	18.0232	18.3241	TRUE	2	-1.82026	-0.43302	-1.12664	0.206188	0.00499529
A0A4W6EKQ8	COX assembly mitochondrial protein	21.3441	21.9193	21.6531	22.0095	20.6007	20.8586	21.3253	20.5116	TRUE	3	-1.46663	-0.348243	-0.907436	0.206188	0.00502254
A0A4W6E2H9	Glucosamine-6-phosphate isomerase (EC 3.5.99.6) (Glucosamine-6-phosphate isomerase)	22.972	23.2576	21.9049	23.1128	21.165	21.4799	22.0386	21.7391	TRUE	1	-1.95086	-0.461518	-1.20619	0.206235	0.00507656
A0A4W6E3D1	Phosphoribosyl pyrophosphate synthase-associated protein 2	20.6528	21.3182	20.9255	21.4357	18.7207	18.1956	20.9379	18.5642	TRUE	2	-3.20403	-0.752922	-1.97847	0.208082	0.00517538
A0A4W6FSC5	APC membrane recruitment protein 2 (Protein FAM123A)	14.4792	14.9534	15.9458	15.4559	17.4271	17.096	16.1026	16.1039	TRUE	3	0.557038	2.39061	1.47383	0.210081	0.00530174
A0A4W6CR10	Zinc finger protein 576.2	18.9231	18.7925	19.4508	19.1558	17.5061	18.2541	18.6653	17.6085	TRUE	2	-1.73959	-0.404506	-1.07205	0.210081	0.00533281
A0A4W6F6J2	Glutathione hydrolase (EC 2.3.2.2) (EC 3.4.19.13) (Gamma-glutamyltransferase) (Gamma-glutamyltranspeptidase)	19.2341	19.2703	19.0611	19.8144	17.8872	18.5729	18.7588	18.4655	FALSE	0	-1.50093	-0.346813	-0.923871	0.210444	0.00542822
Q5IRB2	Parvalbumin	24.8763	25.5851	23.0771	24.9305	22.9737	22.0088	21.8393	23.5302	FALSE	0	-3.29759	-0.760871	-2.02923	0.210444	0.00544997
A0A4W6GA01	Metaxin	19.5345	19.9052	19.9051	19.4675	18.2505	19.352	18.8096	18.6558	TRUE	6	-1.5239	-0.348263	-0.936083	0.211225	0.00559663
A0A4W6CVB5	Fibulin-1	17.5816	18.2305	19.1539	19.1019	21.1661	19.855	19.5685	19.8844	TRUE	3	0.595022	2.60806	1.60154	0.211225	0.00562272
A0A4W6CPW1	Dehydrogenase/reductase (SDR family) member 1 (Dehydrogenase/reductase SDR family member 1)	22.5268	22.7527	22.6442	22.8201	20.9097	21.0727	22.5812	20.9757	TRUE	6	-2.11907	-0.483149	-1.30111	0.211225	0.00563267
A0A4W6EL31	LLGL scribble cell polarity complex component 2	19.0046	18.5508	18.4311	18.3244	16.7518	17.1329	18.3504	17.1825	TRUE	2	-1.99499	-0.451709	-1.22335	0.212963	0.00574044
A0A4W6F8K6	Choline transporter-like protein	21.4681	20.984	21.5094	22.4839	20.8521	18.7397	20.4108	19.6076	TRUE	2	-2.78821	-0.629382	-1.7088	0.212963	0.00578821
A0A4W6DY89	creatine kinase (EC 2.7.3.2)	26.7049	27.0172	23.8768	26.6793	23.4926	23.3519	24.0006	24.3388	FALSE	0	-3.71372	-0.833437	-2.27358	0.213028	0.00587944
A0A4W6E7B1	Actin-related protein 3	21.9607	23.2685	22.5713	23.0335	20.6022	21.503	21.9754	19.6516	FALSE	0	-2.9014	-0.649497	-1.77545	0.213028	0.00591918
A0A4W6BUQ0	ELAV-like protein	19.1371	18.6118	18.9184	19.865	20.7951	19.947	19.8876	20.4079	FALSE	0	0.410583	1.84208	1.12633	0.213028	0.00598768
A0A4W6CUB5	Fas associated factor family member 2	17.5428	18.1954	18.8031	17.6346	16.4346	16.4044	13.4244	16.4513	TRUE	3	-3.86929	-0.8613	-2.3653	0.213028	0.00600848
A0A4W6F3B8	CAAX prenyl protease (EC 3.4.24.84)	20.1135	19.1032	19.0112	19.6353	20.4681	20.4777	20.1748	20.5279	FALSE	0	0.341335	1.55129	0.946312	0.216188	0.00619416
A0A4W6D8K3	Uncharacterized protein	23.6384	23.7423	23.4627	23.4893	22.8691	20.9052	22.8601	21.9171	TRUE	1	-2.37362	-0.516927	-1.44527	0.216188	0.00636104
A0A4W6F0D4	Biglycan	21.2194	21.1551	21.2968	21.968	19.7426	20.9884	20.5212	19.725	TRUE	3	-1.91466	-0.41639	-1.16553	0.216188	0.00638399
A0A4W6DT94	Actin-related protein 2 (Zgc:101810)	20.9706	21.4351	21.1744	20.3632	21.6351	21.9064	22.7136	21.9774	TRUE	1	0.382862	1.76178	1.07232	0.216188	0.00639596
A0A4W6DWT0	GMP reductase (GMPR) (EC 1.7.1.7) (Guanosine 5'-monophosphate oxidoreductase) (Guanosine monophosphate reductase)	25.0676	25.5085	25.1809	25.5723	24.7269	24.1093	24.763	24.5945	FALSE	0	-1.28796	-0.279858	-0.783906	0.216188	0.00639799
A0A4W6CDL4	PI-PLC X domain-containing protein 3 (Phosphatidylinositol-specific phospholipase C, X domain containing 3)	22.8804	22.8618	23.1691	23.3263	20.1794	21.4572	22.6641	19.3464	FALSE	0	-3.52979	-0.765475	-2.14763	0.216188	0.00643021
A0A4W6EH85	creatine kinase (EC 2.7.3.2)	29.9776	30.3148	30.2051	30.0335	29.3076	29.4201	29.3909	29.7638	FALSE	0	-1.08966	-0.234636	-0.662151	0.217979	0.00654688
A0A4W6D333	creatine kinase (EC 2.7.3.2)	24.1973	24.2884	22.2073	24.2458	21.4624	22.3329	21.2407	22.671	TRUE	3	-2.9768	-0.639119	-1.80796	0.217979	0.00659527
A0A4W6FPZ7	CXXC motif containing zinc binding protein	21.5035	21.0691	21.459	22.1931	21.105	20.2367	20.5303	19.9537	TRUE	3	-1.81242	-0.387121	-1.09977	0.218959	0.00668107
A0A4W6E6E3	Cytochrome b-c1 complex subunit 8 (Complex III subunit 8)	22.7418	22.406	23.0765	22.6341	24.0184	23.0503	23.7925	23.5494	FALSE	0	0.309253	1.46682	0.888034	0.224228	0.00689933
A0A4W6EMQ9	SH3 and PX domain-containing protein 2B isoform X2 (SH3 and PX domains 2B)	21.5361	21.1245	21.4792	21.4762	22.5597	22.1859	21.7646	22.1412	FALSE	0	0.26324	1.25446	0.758851	0.224944	0.00697905
A0A4W6E408	Small ribosomal subunit protein uS7 (40S ribosomal protein S5)	21.4017	22.9199	22.983	23.7364	20.9963	20.5352	21.0062	21.879	FALSE	0	-2.73981	-0.572342	-1.65608	0.225553	0.00705575
A0A4W6DCA5	Vacuolar protein-sorting-associated protein 36 (ESCRT-II complex subunit VPS36)	23.4832	23.2871	23.4909	23.6158	24.2545	24.2579	23.9056	23.9841	TRUE	2	0.216204	1.04629	0.631249	0.228178	0.00724214
A0A4W6G3X9	UBX domain-containing protein 4 (UBX domain-containing protein 2)	20.7865	20.5296	20.1656	19.6141	21.5072	20.7412	21.4016	21.5756	FALSE	0	0.352362	1.71253	1.03244	0.228178	0.00731602
A0A4W6FTY6	Cathepsin F	20.3132	20.3848	21.357	21.5902	22.7921	23.1935	21.2897	22.5408	TRUE	4	0.524096	2.56135	1.54272	0.228178	0.00741226
A0A4W6CSC8	SH2B adapter protein 2 (SH2B adaptor protein 2)	18.0019	18.9929	18.4963	18.4653	16.585	17.6224	18.0282	17.0786	TRUE	3	-1.92877	-0.392363	-1.16056	0.228178	0.00751392
A0A4W6EX54	Chromosome 11 open reading frame 54 (Ester hydrolase C11orf54 homolog)	22.6799	22.8486	22.4629	22.973	21.5726	21.6602	22.5116	21.8091	FALSE	0	-1.41781	-0.287635	-0.852725	0.228178	0.00756173
A0A4W6CAA8	Stathmin	26.3659	26.0012	26.1084	26.2222	26.8629	26.691	26.7169	26.801	FALSE	0	0.199921	0.987142	0.593532	0.228178	0.0075918
A0A4W6G0L7	Uncharacterized protein	20.3267	20.2273	20.4677	20.1501	19.1839	19.7496	19.8404	18.7056	TRUE	1	-1.53574	-0.310357	-0.923047	0.228178	0.00762953
A0A4W6FGK8	Translocase of inner mitochondrial membrane 44 homolog (yeast)	19.5081	20.3297	19.5976	19.7278	18.4672	18.4478	19.5053	17.6575	TRUE	1	-2.11607	-0.426573	-1.27132	0.228178	0.00767342
A0A4W6D4Q5	Synaptoporin	21.4523	21.4327	21.2677	22.2882	20.7038	20.5039	20.9237	19.4483	TRUE	5	-2.02402	-0.406586	-1.2153	0.228178	0.00773542
A0A4W6CKH3	DDB1 and CUL4 associated factor 7 (DDB1- and CUL4-associated factor 7)	21.889	21.6815	22.2051	22.6667	21.5447	20.4966	21.3713	20.1054	FALSE	0	-2.05074	-0.411388	-1.23107	0.228178	0.00775971
A0A4W6BRM1	Eukaryotic translation initiation factor 2 subunit 2 (Eukaryotic translation initiation factor 2 subunit beta)	16.6129	17.629	17.5355	17.7677	19.6351	17.7322	18.6516	19.4356	TRUE	5	0.492414	2.46236	1.47738	0.228178	0.00781523
A0A4W6EGT2	Leucine-rich repeat LGI family member 2a isoform X2 (Leucine-rich repeat LGI family, member 2a)	17.4605	17.9144	18.0508	17.1646	19.225	18.3734	18.1352	19.1125	TRUE	4	0.353078	1.77482	1.06395	0.228178	0.00790796
A0A4W6BPF2	heme oxygenase (biliverdin-producing) (EC 1.14.14.18)	18.7642	18.6066	19.624	19.3737	20.8545	20.1898	20.109	19.6049	TRUE	4	0.363256	1.8316	1.09743	0.228178	0.00796278
A0A4W6CJ25	Potassium voltage-gated channel subfamily A member 2 (Voltage-gated potassium channel subunit Kv1.2)	22.1387	22.164	21.7435	22.0193	21.2471	21.0045	21.541	20.0595	FALSE	0	-1.75862	-0.348047	-1.05333	0.228178	0.00800052
A0A4W6GAV9	Betaine--homocysteine S-methyltransferase 1	21.4621	21.3815	21.19	21.0686	20.0184	20.17	19.7757	21.1375	FALSE	0	-1.67007	-0.330246	-1.00016	0.228178	0.00801548
A0A4W6G6J8	Leucine rich repeat containing 57 (Leucine-rich repeat-containing protein 57)	21.6846	20.7576	20.5047	20.7646	19.9529	19.6468	20.3466	19.9059	TRUE	1	-1.61221	-0.317377	-0.964795	0.228656	0.00809608
A0A4W6DPB7	palmitoyl-protein hydrolase (EC 3.1.2.22)	23.5673	23.9659	23.6078	23.2965	20.856	22.1477	22.9322	22.7803	FALSE	0	-2.39204	-0.468554	-1.4303	0.228656	0.00818574
A0A4W6FC01	Protein S100 (S100 calcium-binding protein)	21.6803	23.2443	22.7771	22.9898	20.7083	21.6844	21.0477	18.3767	TRUE	1	-3.71112	-0.726035	-2.21858	0.228656	0.00820816
A0A4W6E7W2	Sodium channel subunit beta-2 isoform X1 (Sodium channel, voltage-gated, type II, beta)	18.8438	19.2789	20.5465	19.4677	22.3961	20.2208	20.786	21.4198	TRUE	1	0.543117	2.79984	1.67148	0.231298	0.0083623
A0A4W6DTN5	ELAV-like protein	21.1433	20.1618	20.5898	20.1657	19.3755	19.6981	19.7567	18.2515	TRUE	1	-2.08643	-0.402983	-1.24471	0.231834	0.00844113
A0A4W6F5Z9	Glutamate metabotropic receptor 2	20.0901	19.8004	20.4342	19.8969	18.3612	18.8762	19.8188	17.6599	TRUE	1	-2.31004	-0.442678	-1.37636	0.233932	0.00858504
A0A4W6CDK2	rRNA 2'-O-methyltransferase fibrillarin (Histone-glutamine methyltransferase)	22.2289	20.0597	19.2212	19.7115	18.1305	17.1668	19.2289	18.0426	TRUE	5	-3.63365	-0.692612	-2.16313	0.233932	0.00868343
A0A4W6BSL7	Thioredoxin	26.0989	25.8967	25.5327	25.6778	24.6685	25.1379	25.2086	25.2898	FALSE	0	-1.21947	-0.231166	-0.72532	0.233932	0.00878528
A0A4W6DF21	NEDD4-binding protein 1	17.1342	17.2553	17.203	17.1864	17.9935	17.4757	17.8246	17.9413	TRUE	2	0.194072	1.03402	0.614044	0.233932	0.00896995
A0A4W6FHU8	Phospholipid transfer protein	21.9579	21.3998	22.124	22.1354	22.4349	22.6339	22.7243	22.702	TRUE	1	0.227347	1.21164	0.719494	0.233932	0.00897511
A0A4W6DTB9	non-specific serine/threonine protein kinase (EC 2.7.11.1)	19.0156	18.5476	18.5635	18.9884	19.6176	19.0903	19.7092	20.2456	TRUE	4	0.280157	1.49362	0.886891	0.233932	0.00898171
A0A4W6DSL1	Proteolipid protein 1a	22.5578	22.2615	21.5142	22.139	23.5505	22.508	23.1159	23.1802	FALSE	0	0.306243	1.6348	0.970521	0.233932	0.00900575
A0A4W6DFZ1	Mitogen-activated protein kinase kinase kinase kinase 4	18.2891	18.064	17.7123	17.8042	19.1356	18.2682	18.7083	18.9623	TRUE	7	0.251358	1.35104	0.8012	0.233932	0.00913397
A0A4W6BQ93	Fibrinogen C domain containing 1b	20.0114	19.6531	20.623	20.6148	18.1935	19.2102	19.7189	17.3931	TRUE	5	-2.69372	-0.499477	-1.5966	0.233932	0.00919714
A0A4W6C2Q7	UPAR/Ly6 domain-containing protein	17.2248	18.6931	18.7293	18.5204	20.055	18.7798	19.7373	19.8383	TRUE	1	0.408873	2.21249	1.31068	0.233932	0.00926017
A0A4W6EJY6	Serine/threonine protein phosphatase 2A regulatory subunit	23.3082	23.4324	23.27	23.7077	22.9943	22.6557	22.9217	22.5863	FALSE	0	-1.08094	-0.199216	-0.640077	0.233932	0.0093116
A0A4W6DNN5	Postacrosomal sheath WW domain-binding protein (WBP2 N-terminal like)	21.6525	21.2531	21.5268	21.0556	19.4769	20.4457	20.2053	21.0713	TRUE	7	-1.81071	-0.333663	-1.07218	0.233932	0.00931433
A0A4W6D1H0	Solute carrier family 38 member 3	15.2273	16.8227	15.8908	15.7781	16.9845	16.6003	17.2069	17.8956	TRUE	4	0.386437	2.09773	1.24208	0.233932	0.00931999
A0A4W6F485	Microtubule-associated protein	20.1819	20.3829	21.046	21.3564	18.7804	20.0216	20.0884	19.1435	TRUE	1	-2.08469	-0.381913	-1.2333	0.233932	0.00942481
A0A4W6CPC3	Ryanodine receptor 1 (Skeletal muscle calcium release channel) (Skeletal muscle ryanodine receptor) (Skeletal muscle-type ryanodine receptor) (Type 1 ryanodine receptor)	23.0954	23.5474	23.5172	23.3364	25.212	24.3603	23.5954	24.5254	FALSE	0	0.323376	1.77502	1.0492	0.233932	0.00953045
A0A4W6CID0	KH-type splicing regulatory protein	19.6983	19.4533	19.9137	20.2705	18.6177	19.5111	18.6152	19.0399	TRUE	2	-1.50236	-0.273534	-0.887949	0.233932	0.00954221
A0A4W6D9G1	Solute carrier family 35 member G2b	19.6185	20.4524	20.1816	19.7451	20.3059	21.1848	21.1673	20.9559	TRUE	3	0.278379	1.52975	0.904064	0.233932	0.00955182
A0A4W6CB41	Cap binding complex dependent translation initiation factor	20.1557	18.7705	19.7244	20.5131	18.7816	18.556	18.8881	18.2358	TRUE	3	-1.98988	-0.36125	-1.17557	0.233932	0.00959723
A0A4W6DMN6	Transcriptional adapter	19.9052	19.8875	20.0078	20.6591	21.6563	20.8137	20.509	21.3796	FALSE	0	0.293614	1.65594	0.974779	0.243446	0.0100499
A0A4W6F597	55 kDa erythrocyte membrane protein (Membrane protein, palmitoylated 1)	21.8092	20.5833	20.609	21.3628	19.8172	20.5143	19.7733	20.1363	TRUE	5	-1.75314	-0.308387	-1.03076	0.245307	0.0102037
A0A4W6CV96	5'-nucleotidase, cytosolic IIIB	20.1544	20.276	21.284	19.95	18.9118	19.0344	20.0943	18.8449	TRUE	2	-2.03279	-0.356681	-1.19474	0.245307	0.0102526
A0A4W6BUP6	Calsequestrin	24.6804	25.3952	25.2387	25.2332	25.66	25.7911	26.154	25.7781	FALSE	0	0.211026	1.2068	0.708915	0.245394	0.0103191
A0A4W6FZ89	Epsin 3 (Epsin-3 isoform X2)	17.6137	17.7755	16.8281	17.5109	15.3273	16.6688	16.7621	16.4607	TRUE	7	-1.92359	-0.331067	-1.12733	0.247077	0.0106294
A0A4W6BWF8	Regulator of G protein signaling 6	24.3657	24.527	23.9085	24.1149	24.9422	24.8576	24.7868	24.8257	FALSE	0	0.183113	1.06496	0.624038	0.247077	0.0106483
A0A4W6EDM8	protein kinase C (EC 2.7.11.13)	20.747	20.1867	20.2037	20.2535	21.0775	21.3081	21.1884	20.6634	TRUE	1	0.208634	1.21468	0.711658	0.247077	0.0106692
A0A4W6E222	Matrix metallopeptidase 30	19.8113	19.9102	20.4451	20.3375	21.374	21.147	20.3241	21.1808	TRUE	4	0.257822	1.50316	0.880493	0.247077	0.0106968
A0A4W6BZN0	Pre-mRNA-processing factor 19 (EC 2.3.2.27)	20.3119	19.5637	19.9501	19.0394	17.9697	18.3803	19.2814	18.7502	TRUE	6	-1.91364	-0.328061	-1.12085	0.247077	0.0107067
A0A4W6DQ46	ATP synthase membrane subunit j	22.5055	22.683	22.5168	22.4859	21.2555	21.4435	22.4857	21.487	TRUE	4	-1.50337	-0.256345	-0.879859	0.248052	0.0108125
A0A4W6F513	Ferritin	24.7643	25.395	25.637	25.4051	26.2076	25.9204	26.3567	25.7863	FALSE	0	0.219111	1.3157	0.767406	0.257267	0.0112801
A0A4W6DSS5	S-phase kinase-associated protein 1	21.6252	21.8839	21.9673	21.7849	22.0736	22.8937	22.3925	22.7382	TRUE	1	0.201591	1.21682	0.709204	0.258123	0.0113839
A0A4W6DYU6	Chromobox 1 (Chromobox protein homolog 1b isoform X2)	21.1064	21.6112	21.4189	22.3182	21.0829	19.2907	20.871	19.2917	TRUE	3	-2.54252	-0.416679	-1.4796	0.260168	0.0116007
A0A4W6CDB0	Myosin light chain, phosphorylatable, fast skeletal muscle a	23.6821	24.9347	20.4	25.6256	22.3692	18.8278	19.1671	19.9383	FALSE	0	-6.16075	-1.00931	-3.58503	0.260168	0.0116075
A0A4W6E7U2	Huntingtin interacting protein 1	21.43	21.1819	22.3011	22.0177	19.7372	20.1383	21.4928	20.5534	FALSE	0	-2.15409	-0.350408	-1.25225	0.261365	0.0117498
A0A4W6ECW8	Oxysterol-binding protein	20.8824	21.6932	20.4847	20.3741	21.6769	21.7699	21.7301	22.8575	TRUE	6	0.321174	1.97881	1.14999	0.261365	0.011795
A0A4W6FCU5	Inositol-tetrakisphosphate 1-kinase (EC 2.7.1.134) (EC 2.7.1.159) (Inositol 1,3,4-trisphosphate 5/6-kinase)	20.773	20.9994	21.0334	21.5437	19.724	20.4243	20.4774	20.5243	TRUE	2	-1.37766	-0.222096	-0.79988	0.262891	0.0119312
A0A4W6G6D1	Fructose-bisphosphate aldolase (EC 4.1.2.13)	27.3594	27.4147	26.139	27.241	25.6837	26.161	26.3888	26.0123	FALSE	0	-1.68487	-0.269386	-0.97713	0.26507	0.0120981
A0A4W6F900	Fatty acid binding protein 7, brain, b (Fatty acid-binding protein, brain)	31.1717	31.2922	31.316	31.139	30.2031	30.6606	30.642	30.9088	FALSE	0	-1.08073	-0.171454	-0.626091	0.265287	0.0122555
A0A4W6FWF2	RRM domain-containing protein	17.9298	18.5037	17.5816	17.9381	16.078	16.6162	17.5874	17.3016	TRUE	7	-1.88598	-0.299105	-1.09254	0.265287	0.0122622
A0A4W6DTI9	Endophilin-B1	19.6203	20.1079	20.6477	20.1574	21.3015	20.5195	21.6785	20.8643	TRUE	2	0.261617	1.65365	0.957635	0.265287	0.012312
A0A4W6DK58	cAMP-dependent protein kinase type I-alpha regulatory subunit	23.221	22.7945	23.7156	22.8334	21.3802	22.5127	22.634	21.9604	FALSE	0	-1.76209	-0.276564	-1.01933	0.265769	0.0124736
A0A4W6D1E6	Histone H4	24.1609	24.5496	24.7041	23.6545	25.152	24.8391	25.279	24.9946	FALSE	0	0.216253	1.38159	0.798921	0.265769	0.0125291
A0A4W6CWK2	SH3 and multiple ankyrin repeat domains 2	19.5569	19.4934	18.7151	18.585	17.5475	18.8516	17.946	17.6536	TRUE	3	-1.88173	-0.294078	-1.0879	0.265769	0.0125609
A0A4W6EGJ0	NOP58 ribonucleoprotein homolog (yeast)	20.2817	19.1802	19.4075	18.5318	20.2027	21.1592	20.0383	20.8886	FALSE	0	0.32965	2.11412	1.22189	0.265769	0.012607
A0A4W6G362	Ras association (RalGDS/AF-6) and pleckstrin homology domains 1b (Ras-associated and pleckstrin homology domains-containing protein 1b isoform X2)	17.7475	17.4191	18.7366	17.9484	15.7407	17.3152	17.0332	16.9343	FALSE	0	-2.0927	-0.321377	-1.20704	0.267772	0.0129181
A0A4W6C031	Si:ch73-233f7.8	20.1762	19.8678	20.5691	19.8107	18.6492	19.79	19.4611	18.7273	TRUE	6	-1.64552	-0.252546	-0.949031	0.267772	0.0129308
A0A4W6DUS8	WD repeat domain 13 (WD repeat-containing protein 13)	17.5283	18.2407	19.1737	18.8863	16.7928	17.256	17.5518	17.6814	TRUE	5	-1.9716	-0.301834	-1.13672	0.267772	0.0129822
A0A4W6CD18	Geranylgeranyl diphosphate synthase 1 (Geranylgeranyl pyrophosphate synthase)	19.8389	18.6123	19.7891	19.6424	17.3762	18.6593	18.4854	18.713	TRUE	6	-2.01602	-0.308459	-1.16224	0.267772	0.0129938
A0A4W6D8Z7	Protein phosphatase 1, regulatory (inhibitor) subunit 2 (Protein phosphatase inhibitor 2 isoform X2)	21.75	21.3772	21.5715	21.1736	21.7701	22.2078	22.1496	22.3823	FALSE	0	0.174598	1.14415	0.659374	0.267772	0.013048
A0A4W6DHR1	Gamma-glutamylaminecyclotransferase (EC 4.3.2.8)	22.5335	21.9617	22.741	22.4751	21.7039	21.7438	21.9559	21.6877	TRUE	2	-1.13707	-0.172961	-0.655017	0.267772	0.0131139
A0A4W6FQT2	Death associated protein 1b	17.6038	18.6948	19.1679	18.3739	19.0965	19.4301	20.013	19.5111	TRUE	3	0.276507	1.8286	1.05255	0.268429	0.0132355
A0A4W6DAX3	Tetraspanin	21.1093	21.4646	20.8049	20.9571	23.846	22.3956	21.8098	21.6964	TRUE	1	0.354696	2.3512	1.35295	0.268429	0.0132838
A0A4W6FHF6	Cytohesin-2 (PH, SEC7 and coiled-coil domain-containing protein 2)	21.199	21.5362	21.438	22.3097	20.8412	20.7261	20.9322	19.5068	FALSE	0	-1.9475	-0.290863	-1.11918	0.268435	0.0134903
A0A4W6FUT4	Pentraxin	22.6874	22.3521	22.4912	22.8212	23.3271	23.1485	22.9124	23.4123	FALSE	0	0.159078	1.06515	0.612115	0.268435	0.0134908
A0A4W6DUH0	Serine/threonine-protein phosphatase (EC 3.1.3.16)	25.8569	26.0765	26.0677	25.8069	25.0715	25.8005	25.2171	24.8105	FALSE	0	-1.2656	-0.188629	-0.727114	0.268435	0.0135329
A0A4W6G1N3	Nuclear distribution protein nudE-like 1-B (NudE neurodevelopment protein 1-like 1b)	16.2603	17.0191	17.5129	17.6947	16.2366	16.358	14.8114	16.013	TRUE	3	-2.20566	-0.328316	-1.26699	0.268435	0.0135594
A0A4W6G6Z2	Cofilin-2	25.291	25.19	25.0979	24.9723	26.0401	25.5568	25.4674	25.9559	FALSE	0	0.157315	1.07712	0.61722	0.268953	0.0139519
A0A4W6ESG1	Discs large MAGUK scaffold protein 3	18.6426	19.3265	19.0349	19.7846	22.4206	19.9407	20.5928	20.1269	TRUE	7	0.400422	2.74578	1.5731	0.268953	0.013983
A0A4W6F3L3	F-box protein 7	20.3995	20.4595	20.1912	19.7282	19.1077	19.768	19.716	19.0827	TRUE	3	-1.35469	-0.197367	-0.77603	0.268953	0.014003
A0A4W6FL39	Fibulin-1	16.966	18.5911	18.594	16.721	18.5692	20.2177	19.5851	18.8889	TRUE	1	0.405754	2.7886	1.59717	0.268953	0.0140295
A0A4W6EIL2	Programmed cell death 6 (Programmed cell death protein 6 isoform X1)	20.7801	21.1197	21.8809	20.509	23.2971	22.1857	21.364	22.7481	TRUE	4	0.336923	2.31567	1.32629	0.268953	0.0140306
A0A4W6EUJ3	3-oxoacyl-[acyl-carrier-protein] synthase	16.1099	18.4542	18.2395	18.5026	20.6555	19.2771	18.939	19.3809	TRUE	3	0.440515	3.03263	1.73657	0.268953	0.0140646
A0A4W6DTY9	Grid2 interacting protein	17.8431	18.1209	18.6299	18.6058	20.7244	19.5393	18.7942	19.0728	FALSE	0	0.312662	2.15284	1.23275	0.268953	0.0140683
A0A4W6EQ71	Dynein cytoplasmic 1 intermediate chain 1	19.578	20.6408	18.6367	19.527	18.0166	18.0605	18.9928	18.3969	TRUE	3	-2.14986	-0.307914	-1.22889	0.273132	0.014357
A0A4W6DS22	dolichyl-diphosphooligosaccharide--protein glycotransferase (EC 2.4.99.18)	20.0998	20.3713	20.2738	19.8909	20.3991	21.2354	20.7304	21.5119	FALSE	0	0.201345	1.41919	0.810268	0.275539	0.0145541
A0A4W6DFT6	Calbindin	20.1784	21.2232	21.8085	21.636	22.2494	21.9117	22.758	22.2613	TRUE	1	0.26613	1.90109	1.08361	0.275954	0.0148324
A0A4W6BKR0	Mitochondrial proton/calcium exchanger protein (Electroneutral mitochondrial K(+)/H(+)exchanger) (Leucine zipper-EF-hand-containing transmembrane protein 1)	23.4316	23.7836	23.7187	23.4043	22.3865	23.2133	23.0939	22.8914	FALSE	0	-1.20795	-0.168539	-0.688246	0.275954	0.0149015
A0A4W6CCH3	Oxytocin	22.8413	21.6462	23.1938	22.6292	21.8851	21.6558	21.2489	21.6041	TRUE	5	-1.71909	-0.239229	-0.979161	0.275954	0.014956
A0A4W6FSY0	GRIP1 associated protein 1	21.7727	21.6549	21.717	21.5442	20.781	21.4032	21.2402	20.7296	FALSE	0	-1.11263	-0.154722	-0.633677	0.275954	0.0149711
A0A4W6EQW9	Striatin 4	18.0555	18.7656	17.4269	17.6253	19.2886	19.1036	18.3386	19.1168	TRUE	2	0.241541	1.74568	0.993613	0.275954	0.0150755
A0A4W6C1B0	Protein kinase C (EC 2.7.11.13)	21.1193	20.6496	20.8225	20.7838	20.3751	20.4718	19.9721	20.1805	TRUE	1	-1.04355	-0.144312	-0.593929	0.275954	0.0150867
A0A4W6F940	Inactive C-alpha-formylglycine-generating enzyme 2 isoform X1 (Sulfatase modifying factor 2)	19.4208	19.8433	19.9278	20.1087	18.7117	19.2978	18.7917	16.855	TRUE	1	-2.47939	-0.342829	-1.41111	0.275954	0.0150895
A0A4W6ETP6	Glutathione peroxidase	22.389	21.9157	21.5288	22.122	22.5277	22.6407	22.8336	22.6001	FALSE	0	0.159833	1.1634	0.661618	0.275954	0.0152239
A0A4W6DFS8	Transmembrane protein 214	21.7717	20.5827	21.4444	21.0179	19.6422	19.3932	21.1153	19.8614	TRUE	4	-2.11219	-0.290044	-1.20112	0.275954	0.0152338
A0A4W6ES73	Calcium channel, voltage-dependent, beta 3a (Voltage-dependent L-type calcium channel subunit beta-3a isoform X1)	20.7933	20.6754	20.7824	20.8997	21.4875	21.846	21.121	21.1982	FALSE	0	0.150722	1.10023	0.625476	0.275954	0.0152836
A0A4W6G311	Epidermal growth factor receptor pathway substrate 15	19.3456	19.0185	19.2201	19.1969	19.7697	19.853	20.2516	19.4503	FALSE	0	0.152291	1.1195	0.635897	0.277313	0.01543
A0A4W6CAC2	Acyl-CoA-binding domain-containing protein 7 isoform X2	24.8985	24.9424	24.8572	24.7161	23.0534	24.5957	24.2699	23.7615	FALSE	0	-1.64643	-0.220443	-0.933438	0.281974	0.0157616
A0A4W6D0X5	Enoyl-CoA hydratase domain-containing protein 3, mitochondrial	22.1394	21.2807	20.7127	21.6418	19.3124	20.4025	20.9502	20.3991	TRUE	1	-2.07932	-0.275919	-1.17762	0.284023	0.015949
A0A4W6CPN9	Alpha-2-macroglobulin-like	27.8317	28.4294	27.8743	27.5693	26.8337	27.0837	27.2931	27.5738	FALSE	0	-1.29404	-0.166136	-0.730086	0.287773	0.0166397
A0A4W6DJ51	Protocadherin 11 Y-linked (Protocadherin-11 X-linked isoform X1)	18.9768	18.3695	18.6947	18.7187	19.2967	19.3527	19.0662	19.33	TRUE	7	0.129935	1.01295	0.571444	0.287773	0.016658
A0A4W6CK65	choline-phosphate cytidylyltransferase (EC 2.7.7.15)	21.4123	20.9698	21.607	22.6193	21.281	20.1655	20.565	19.7754	TRUE	5	-2.13728	-0.273451	-1.20537	0.287773	0.0167119
A0A4W6DDR6	Selenocysteine lyase (EC 4.4.1.16)	21.3189	21.6771	21.6931	21.4973	21.0624	20.8993	21.1004	21.0458	TRUE	3	-0.921546	-0.117742	-0.519644	0.287773	0.0167409
A0A4W6DHQ6	NADH dehydrogenase [ubiquinone] 1 beta subcomplex subunit 7 (Complex I-B18) (NADH-ubiquinone oxidoreductase B18 subunit)	19.071	18.1999	18.631	17.1297	18.835	19.3052	20.4593	19.8544	FALSE	0	0.306191	2.40491	1.35555	0.287773	0.0168142
A0A4W6E3Y3	Peptidyl-prolyl cis-trans isomerase (PPIase) (EC 5.2.1.8)	26.7991	27.2627	27.1009	27.3851	26.2919	26.774	26.5611	26.5286	FALSE	0	-1.06119	-0.134903	-0.598044	0.287773	0.0168462
A0A4W6DZF0	V-type proton ATPase subunit C	22.7546	22.732	22.8414	22.3054	23.3708	23.1463	23.2034	23.1425	FALSE	0	0.125572	0.989116	0.557344	0.287773	0.0168743
A0A4W6ES61	Cell cycle control protein	23.1434	23.3667	23.486	23.1867	24.6106	23.8967	23.7082	23.7658	FALSE	0	0.157573	1.24169	0.699629	0.287773	0.0168827
A0A4W6CI25	ATP synthase subunit alpha	23.8515	24.4404	25.1192	24.2814	22.9134	20.0601	24.2452	21.4946	TRUE	2	-3.98523	-0.504446	-2.24484	0.287773	0.0169361
A0A4W6DES2	E3 ubiquitin-protein ligase CHIP (EC 2.3.2.27) (RING-type E3 ubiquitin transferase CHIP)	22.1845	21.9331	21.6001	22.229	21.3437	21.555	21.4723	21.0981	TRUE	1	-1.09987	-0.138965	-0.619417	0.287773	0.0169745
A0A4W6FZ36	Hepatocyte growth factor-regulated tyrosine kinase substrate	21.2502	21.0033	20.8707	21.5386	20.4793	20.7266	20.3531	20.6614	FALSE	0	-1.08456	-0.136634	-0.610595	0.287773	0.0170351
A0A4W6G7K8	Cotranscriptional regulator FAM172A homolog (Family with sequence similarity 172 member A)	19.9223	19.8348	19.9377	19.6173	20.3822	20.7422	20.0106	21.0001	TRUE	6	0.157855	1.2536	0.705728	0.287773	0.017045
A0A4W6DFM3	Glyceraldehyde-3-phosphate dehydrogenase (EC 1.2.1.12)	26.8553	27.1571	24.2642	27.5961	24.8319	24.2248	24.5833	24.8653	FALSE	0	-3.27333	-0.410319	-1.84183	0.288125	0.0171397
A0A4W6C7B5	Phosphoglycerate mutase (EC 5.4.2.11) (EC 5.4.2.4)	21.9142	22.7208	22.743	22.7733	22.6319	20.9693	20.8913	20.4226	TRUE	3	-2.32786	-0.290275	-1.30907	0.288723	0.0172493
A0A4W6BYT8	Si:dkeyp-27e10.3	19.5003	19.0649	19.4737	19.3569	18.5703	19.2535	18.1303	17.6293	TRUE	3	-1.69599	-0.210146	-0.953069	0.289699	0.0173819
A0A4W6DMT4	Arsenite methyltransferase (EC 2.1.1.137)	20.7278	20.5428	22.0816	22.5655	23.1879	23.1185	22.5596	22.3695	TRUE	1	0.289479	2.36937	1.32943	0.292233	0.0176758
A0A4W6BPQ8	Aly/REF export factor	19.9001	19.9625	20.1866	20.3725	19.6342	18.8499	19.7749	18.2456	TRUE	4	-1.74537	-0.21316	-0.979265	0.292233	0.0176838
A0A4W6CXX6	N-acylglucosamine 2-epimerase (EC 5.1.3.8) (GlcNAc 2-epimerase) (N-acetyl-D-glucosamine 2-epimerase) (Renin-binding protein)	20.8995	20.8418	20.4286	21.0019	19.6805	19.5449	20.8276	19.2123	TRUE	2	-1.74248	-0.210783	-0.976633	0.294281	0.0178832
A0A4W6C850	Endophilin-B1 (SH3 domain-containing GRB2-like protein B1)	18.917	17.4711	18.3139	17.8807	19.548	18.917	18.6565	19.3294	TRUE	4	0.208023	1.726	0.967011	0.2943	0.0179599
A0A4W6DCR8	Density-regulated protein	22.8175	22.4934	22.3197	22.1841	23.5134	22.8159	23.0135	23.0752	FALSE	0	0.138749	1.16292	0.650833	0.296505	0.0181704
A0A4W6F675	Phosphodiesterase (EC 3.1.4.-)	22.6732	22.3287	22.6488	23.3583	22.3747	21.811	21.8436	22.0238	FALSE	0	-1.32101	-0.156891	-0.738949	0.296818	0.0182657
A0A4W6CHC6	phosphopyruvate hydratase (EC 4.2.1.11) (2-phospho-D-glycerate hydro-lyase)	29.6938	30.035	29.8194	29.7453	29.0879	29.2971	29.4335	29.4014	FALSE	0	-0.92859	-0.108195	-0.518393	0.302024	0.0186635
A0A4W6DX45	Signal peptidase complex subunit 2	18.8727	18.3646	18.9218	18.0823	21.0166	19.4096	18.856	19.9038	TRUE	3	0.257131	2.21514	1.23614	0.302031	0.0187414
A0A4W6G450	Glycine cleavage system H protein	19.2526	18.902	19.5071	19.0803	20.075	19.3177	19.9675	20.1508	TRUE	2	0.141478	1.24299	0.692233	0.306073	0.0191486
A0A4W6F490	Glycoprotein M6B (Neuronal membrane glycoprotein M6-b isoform X1)	26.8156	26.4628	26.5227	26.127	27.223	27.0478	26.8824	27.0844	FALSE	0	0.117651	1.03709	0.577373	0.306073	0.0192174
A0A4W6C2J3	Fumarylacetoacetate hydrolase domain containing 2A	23.8252	23.9996	24.033	23.4313	23.0079	23.3016	23.4172	23.2237	FALSE	0	-1.05023	-0.119082	-0.584655	0.306073	0.0192277
A0A4W6G1F8	Dedicator of cytokinesis 3	17.113	18.2126	18.0371	18.7712	17.3865	15.7799	17.4257	16.4514	TRUE	3	-2.29075	-0.254445	-1.2726	0.311571	0.0196529
A0A4W6FI47	BTB/POZ domain-containing protein KCTD4 (Potassium channel tetramerization domain containing 4)	23.4899	23.2772	23.8597	23.7312	22.4705	23.4897	22.8818	22.2905	FALSE	0	-1.45209	-0.160651	-0.806371	0.311603	0.0197348
A0A4W6FC38	[tau protein] kinase (EC 2.7.11.26)	22.4582	22.7851	22.8588	22.9745	21.8013	22.504	21.9244	22.312	TRUE	2	-1.14208	-0.125317	-0.633697	0.313009	0.0199041
A0A4W6C8K2	Pitrilysin metalloproteinase 1	22.2037	22.412	22.6989	22.852	20.8688	22.0031	22.3096	21.2834	FALSE	0	-1.66992	-0.180933	-0.925428	0.31582	0.0201639
A0A4W6C863	Si:dkeyp-74b6.2	23.7211	23.9448	22.86	23.7073	24.3155	24.145	24.3939	24.2195	FALSE	0	0.138265	1.28208	0.710171	0.316046	0.0202594
A0A4W6D0H2	ATP-binding cassette, sub-family A (ABC1), member 1A	20.3408	20.1115	20.5787	20.2337	19.237	19.0491	20.2256	19.6721	TRUE	2	-1.39188	-0.148561	-0.770222	0.316242	0.0204713
A0A4W6EMW6	Gamma-aminobutyric acid receptor subunit alpha-6 (Gamma-aminobutyric acid type A receptor subunit alpha6)	20.9789	21.068	21.5153	21.2146	21.9366	22.0154	21.5785	21.5709	FALSE	0	0.112088	1.05024	0.581165	0.316242	0.0204729
A0A4W6FJX5	All-trans-retinol 13,14-reductase (EC 1.3.99.23)	20.4989	20.5714	20.442	20.4389	21.3278	20.72	20.8872	21.2259	FALSE	0	0.105845	0.999039	0.552442	0.316242	0.0206225
A0A4W6BY18	Heterogeneous nuclear ribonucleoprotein K	20.6842	20.3626	21.4158	21.6521	20.6176	19.99	20.0839	19.8439	TRUE	2	-1.61884	-0.17073	-0.894788	0.316242	0.0207155
A0A4W6FP87	Trio Rho guanine nucleotide exchange factor a	21.2938	21.3047	20.4033	21.3019	19.432	20.7545	20.4917	18.9635	TRUE	4	-2.10889	-0.222047	-1.16547	0.316242	0.0207491
A0A4W6CLZ3	RAB9A, member RAS oncogene family (Ras-related protein Rab-9A)	24.5731	25.2983	24.4684	24.8036	26.0798	25.0818	25.4245	25.6157	FALSE	0	0.145027	1.38419	0.764607	0.316242	0.0208493
A0A4W6G937	Proline-rich coiled-coil 1	20.1908	19.3411	20.8804	19.6371	16.8901	18.3984	19.9748	15.5211	TRUE	1	-4.19599	-0.436513	-2.31625	0.316242	0.020994
A0A4W6BQQ0	D-dopachrome decarboxylase (EC 4.1.1.84)	22.4876	21.9198	22.0129	22.0383	23.3736	22.7402	22.265	23.0591	FALSE	0	0.139534	1.35013	0.744832	0.316242	0.0211276
A0A4W6FMX3	RNA helicase (EC 3.6.4.13)	24.4892	24.7083	24.5312	24.3917	23.376	24.1059	24.1229	24.0543	FALSE	0	-1.11607	-0.114625	-0.615347	0.316242	0.0212542
A0A4W6F3D8	START domain-containing protein 10 (StAR-related lipid transfer (START) domain containing 10)	21.1198	21.1064	21.7806	21.2658	22.5568	22.0056	21.5169	22.1438	FALSE	0	0.135159	1.34008	0.737622	0.316242	0.0216205
A0A4W6G2H6	Dolichol-phosphate mannosyltransferase subunit 1 (EC 2.4.1.83)	21.6275	21.6013	21.2699	21.6871	22.3779	21.7778	21.9984	22.3906	FALSE	0	0.107304	1.07215	0.589727	0.316242	0.0217759
A0A4W6FBE1	NEDD8-conjugating enzyme Ubc12	20.0349	20.9519	21.1535	21.4526	23.0662	21.1745	22.163	21.9137	TRUE	4	0.213606	2.14866	1.18113	0.316242	0.0219107
A0A4W6FND0	Hydroxysteroid (17-beta) dehydrogenase 7 (Plasminogen activator inhibitor 1 RNA-binding protein isoform X2)	20.2362	20.3649	21.6419	20.9425	19.4083	19.4324	20.6941	18.9606	TRUE	3	-2.13397	-0.211122	-1.17255	0.316242	0.0220077
A0A4W6CIT1	Rab7a interacting mon1-ccz1 complex subunit 1	20.2196	20.657	19.6432	20.7226	21.6129	20.6817	21.047	21.1873	TRUE	2	0.147362	1.49595	0.821656	0.316242	0.0220942
A0A4W6EY05	Tubulin alpha chain	29.1669	29.2532	29.3574	29.5698	29.0838	28.6883	28.8498	28.5793	FALSE	0	-0.976988	-0.0961163	-0.536552	0.316242	0.02212
A0A4W6EAA0	Secernin 3 (Secernin-3 isoform X1)	21.0417	20.8996	20.9836	20.8675	18.737	19.4362	21.268	18.2769	FALSE	0	-2.76519	-0.27191	-1.51855	0.316242	0.0221296
A0A4W6DUT5	ADP ribosylation factor like GTPase 3b (ADP-ribosylation factor-like protein 3 isoform X1)	23.75	23.6589	23.7529	23.6644	22.987	23.102	23.2749	23.4678	FALSE	0	-0.908611	-0.0886343	-0.498622	0.316242	0.0222894
A0A4W6CXM4	Sulfotransferase (EC 2.8.2.-)	19.2765	19.0397	18.6471	18.7529	19.5436	19.7891	19.1131	20.0464	FALSE	0	0.123177	1.26479	0.693985	0.316242	0.0223222
A0A4W6EGV8	Malate dehydrogenase, mitochondrial (EC 1.1.1.37)	25.8589	25.4599	26.2077	26.8932	19.162	24.4653	25.8862	19.6884	FALSE	0	-6.93383	-0.675097	-3.80447	0.316242	0.0223276
A0A4W6F3C8	1-acyl-sn-glycerol-3-phosphate acyltransferase (EC 2.3.1.51)	17.7964	18.7397	17.5669	19.1549	20.7596	19.4787	18.508	20.2253	TRUE	5	0.253111	2.60379	1.42845	0.316242	0.0223592
A0A4W6GA97	Calmodulin regulated spectrin associated protein family member 3	21.135	21.9431	21.4965	21.3487	22.4259	21.974	22.1152	21.9227	FALSE	0	0.111171	1.14604	0.628604	0.316242	0.0224011
A0A4W6ELC2	Pyruvate kinase (EC 2.7.1.40)	29.2073	29.6836	29.3634	29.3481	28.6472	28.8402	29.1993	28.6392	FALSE	0	-1.03758	-0.100633	-0.569108	0.316242	0.0224044
A0A4W6D824	Adaptin ear-binding coat-associated protein 1 (NECAP endocytosis-associated protein 1)	20.5627	21.6428	21.5639	21.673	22.067	21.9395	22.3537	22.1103	FALSE	0	0.133827	1.38021	0.757019	0.316242	0.02241
A0A4W6EKP3	Carnitine palmitoyltransferase 1A	22.0229	22.4846	21.8288	22.4313	19.5401	21.7936	21.6142	20.7718	TRUE	1	-2.30125	-0.22265	-1.26195	0.316242	0.022453
A0A4W6DAY6	Serine/threonine-protein kinase OSR1 (EC 2.7.11.1) (Oxidative stress-responsive 1 protein)	23.4844	23.4293	23.2365	22.7231	21.8943	23.1049	22.5063	22.0041	FALSE	0	-1.53362	-0.148286	-0.840952	0.316242	0.0224657
A0A4W6FNM9	GTPase activating protein and VPS9 domains 1 (GTPase-activating protein and VPS9 domain-containing protein 1 isoform X1)	23.9273	23.8271	24.6893	24.3758	22.8954	23.5463	23.9829	23.1711	FALSE	0	-1.47292	-0.138964	-0.80594	0.316242	0.022952
A0A4W6C0D1	RAB42, member RAS oncogene family a (Ras-related protein Rab-42a)	21.9233	21.4273	20.6751	22.6588	20.8348	19.8214	21.1424	19.9168	TRUE	1	-2.27121	-0.213359	-1.24229	0.316242	0.0230369
A0A4W6FAI9	Glycoprotein M6Aa	27.9364	27.5237	27.905	27.1332	28.4321	28.433	27.8601	28.5065	FALSE	0	0.116924	1.24982	0.68337	0.316242	0.0231183
A0A4W6DH49	Dihydropyrimidinase like 5b	25.9696	26.1353	26.0497	26.3369	25.8951	25.6331	25.3989	25.4582	FALSE	0	-0.963452	-0.0895959	-0.526524	0.316242	0.0232359
A0A4W6C977	creatine kinase (EC 2.7.3.2)	27.9608	27.9065	27.7846	27.9857	27.2256	27.4715	26.4575	27.614	FALSE	0	-1.31248	-0.122	-0.717242	0.316242	0.0232447
A0A4W6CNV2	Microfibril associated protein 4 (Microfibril-associated glycoprotein 4)	30.7089	29.1921	25.2817	26.8298	23.8342	26.7883	22.4239	25.442	FALSE	0	-6.18829	-0.573772	-3.38103	0.316242	0.0232942
A0A4W6D213	H15 domain-containing protein	21.7407	22.0472	21.6678	21.8215	22.1755	22.5264	22.1282	22.5866	FALSE	0	0.0904276	0.97933	0.534879	0.316242	0.0233753
A0A4W6FIR8	Synaptic vesicle membrane protein VAT-1 homolog (Vesicle amine transport 1)	28.9489	28.8968	28.8366	28.7848	28.0831	28.6759	28.4557	28.0648	FALSE	0	-1.0017	-0.0921782	-0.54694	0.316242	0.0234421
A0A4W6C5W8	Synaptosomal-associated protein 47 (Synaptosome associated protein 47)	19.0541	18.7294	18.5702	18.535	18.9844	19.5092	19.1638	19.6479	TRUE	1	0.101702	1.10663	0.604164	0.316242	0.0234674
A0A4W6G7X5	Inosine-5'-monophosphate dehydrogenase (IMP dehydrogenase) (IMPD) (IMPDH) (EC 1.1.1.205)	21.5837	21.9943	21.7493	21.6655	20.5436	20.7001	21.8648	20.1177	TRUE	1	-1.72511	-0.158214	-0.941664	0.316242	0.023508
A0A4W6D0L3	Neurogranin (protein kinase C substrate, RC3) a	23.985	23.3853	23.3575	22.6305	20.9836	23.1326	22.5334	20.4495	TRUE	2	-2.86689	-0.262744	-1.56482	0.316242	0.0235216
A0A4W6E0V8	Histone-arginine methyltransferase CARM1 (EC 2.1.1.319) (Coactivator-associated arginine methyltransferase 1) (Protein arginine N-methyltransferase 4)	22.2443	21.8441	22.4247	22.1961	24.0895	22.5916	22.658	23.0052	FALSE	0	0.152189	1.66539	0.908792	0.316242	0.0235781
A0A4W6F1C1	PVR cell adhesion molecule related 2 like	23.8237	24.3638	24.0103	24.2817	23.622	23.8906	23.2897	22.8394	FALSE	0	-1.30019	-0.118698	-0.709444	0.316242	0.0235974
A0A4W6F7J1	Myosin light polypeptide 6 isoform X3 (Zgc:153867)	22.5555	22.1761	22.1442	21.9699	22.4204	23.073	22.913	22.8041	FALSE	0	0.0983016	1.08416	0.591232	0.316242	0.0237306
A0A4W6G5W4	Uridine 5'-monophosphate synthase (EC 2.4.2.10) (EC 4.1.1.23)	18.2367	18.5031	18.7549	18.1944	18.8039	19.0423	18.8435	19.2471	TRUE	5	0.093298	1.03047	0.561886	0.316242	0.0237589
A0A4W6DLB6	C-terminal binding protein 2a	22.283	22.8196	22.7624	22.3264	21.6478	22.1885	21.9125	22.0874	FALSE	0	-1.07987	-0.0977022	-0.588785	0.316242	0.0237724
A0A4W6C497	guanylate cyclase (EC 4.6.1.2)	19.9722	19.5775	19.4373	20.0157	19.5514	18.6403	19.2225	18.1476	TRUE	7	-1.578	-0.142456	-0.860229	0.316242	0.0238153
A0A4W6DRN4	Armadillo repeat-containing protein 1	20.9152	20.5731	20.564	20.5337	19.1379	19.1603	20.8631	19.3612	TRUE	3	-1.86356	-0.168106	-1.01583	0.316242	0.0238303
A0A4W6FD58	ATP-dependent 6-phosphofructokinase (ATP-PFK) (Phosphofructokinase) (EC 2.7.1.11) (Phosphohexokinase)	19.8454	19.9736	19.3701	19.5526	21.4353	20.5807	19.741	20.6507	FALSE	0	0.151597	1.68137	0.916484	0.316242	0.0238398
A0A4W6DA56	Protein TFG isoform X1 (Trafficking from ER to golgi regulator)	21.2858	21.6309	22.0487	20.8537	20.5308	20.4397	21.0219	20.8031	TRUE	2	-1.38756	-0.124252	-0.755907	0.316927	0.0239727
A0A4W6DG27	Piccolo presynaptic cytomatrix protein	20.1843	19.9806	21.6	20.7033	19.4596	19.5909	20.1955	18.3265	FALSE	0	-2.25223	-0.195666	-1.22395	0.323536	0.0245555
A0A4W6CWA6	Tyrosine--tRNA ligase (EC 6.1.1.1) (Tyrosyl-tRNA synthetase)	18.3558	17.9522	18.0949	18.781	17.9832	17.4759	17.3284	17.7559	TRUE	3	-1.21535	-0.104887	-0.660117	0.323774	0.0246822
A0A4W6BSY9	Mitochondrial proton/calcium exchanger protein (Electroneutral mitochondrial K(+)/H(+)exchanger) (Leucine zipper-EF-hand-containing transmembrane protein 1)	18.9068	20.3117	20.8129	19.9894	18.8062	19.4239	17.5162	19.0206	TRUE	3	-2.41883	-0.208106	-1.31347	0.323774	0.0247412
A0A4W6E5Y9	Branched chain keto acid dehydrogenase E1 subunit beta	21.0903	21.0122	20.9828	21.5074	22.5565	21.5675	21.3532	22.2954	TRUE	1	0.124811	1.46519	0.794998	0.323774	0.0249304
A0A4W6G7M6	Leucine-rich repeat-containing protein 49 isoform X1	19.6857	19.8327	19.4042	19.6583	17.9915	16.4141	20.0156	17.3586	TRUE	3	-3.13706	-0.263513	-1.70028	0.323774	0.0251954
A0A4W6FS64	Phosphatidylinositol transfer protein cytoplasmic 1	22.569	22.5623	22.4417	22.9836	22.4711	22.0613	21.4559	21.8887	FALSE	0	-1.2364	-0.103392	-0.669898	0.323774	0.02528
A0A4W6G0D0	BTB domain containing 17 (BTB/POZ domain-containing protein 17)	23.4426	23.6642	22.8233	22.9621	22.7462	22.7878	22.484	22.2238	FALSE	0	-1.2236	-0.101631	-0.662617	0.323774	0.0254075
A0A4W6DST2	Transgelin	21.7205	21.7301	21.2303	21.4931	22.7228	22.0027	21.8974	22.089	FALSE	0	0.0971718	1.17177	0.634471	0.323774	0.0254372
A0A4W6BK50	C-type lectin domain-containing protein	23.0998	21.7415	22.3068	22.89	20.7152	21.4163	22.472	20.2307	TRUE	1	-2.40273	-0.199229	-1.30098	0.323774	0.0254393
A0A4W6DQD2	Uridine phosphorylase (EC 2.4.2.3)	21.4811	20.6656	20.9594	20.6239	20.5402	20.3397	19.9904	20.2754	FALSE	0	-1.19401	-0.0981621	-0.646085	0.323774	0.0255994
A0A4W6C2P7	Arylacetamide deacetylase	21.0224	21.1509	20.3369	21.4736	22.1039	22.1157	21.4793	21.4105	TRUE	1	0.118545	1.44421	0.781379	0.323774	0.0256288
A0A4W6FIP2	non-specific serine/threonine protein kinase (EC 2.7.11.1)	21.1434	21.0704	20.513	20.9414	18.4107	19.5351	21.2369	18.2654	TRUE	1	-2.87465	-0.235445	-1.55505	0.323774	0.0256696
A0A4W6EWA5	small monomeric GTPase (EC 3.6.5.2)	19.3292	20.1622	20.3328	20.7048	19.8612	18.9033	18.1152	19.3044	TRUE	3	-2.00805	-0.164428	-1.08624	0.323774	0.025674
A0A4W6DZF2	Ras-related protein Rab-14 (EC 3.6.5.2)	18.2246	18.6026	18.1141	19.0659	20.3974	20.1871	18.2079	21.2494	TRUE	6	0.228019	2.78925	1.50863	0.323774	0.0257048
A0A4W6C3B2	Delta-1-pyrroline-5-carboxylate synthase [Includes: Glutamate 5-kinase (GK) (EC 2.7.2.11) (Gamma-glutamyl kinase); Gamma-glutamyl phosphate reductase (GPR) (EC 1.2.1.41) (Glutamate-5-semialdehyde dehydrogenase) (Glutamyl-gamma-semialdehyde dehydrogenase)]	19.9967	19.5936	20.5493	20.7931	21.5002	21.0672	20.6526	20.9477	FALSE	0	0.122051	1.49548	0.808764	0.323774	0.0257359
A0A4W6E906	Neuroligin 2a (Neuroligin-2a isoform X2)	21.7243	22.1171	22.6351	22.3803	21.3638	21.7908	21.7991	21.2186	TRUE	1	-1.24238	-0.0999066	-0.671144	0.32441	0.0260104
A0A4W6DF51	N-alpha-acetyltransferase 15, NatA auxiliary subunit b	17.9989	17.7687	18.2866	17.6013	17.0602	17.5492	17.3711	17.3915	TRUE	3	-1.05732	-0.0844945	-0.570906	0.32441	0.0261259
A0A4W6CIH7	Small nuclear ribonucleoprotein Sm D3 (Sm-D3) (snRNP core protein D3)	19.0167	19.2791	19.0279	18.3203	16.2673	16.5079	19.3539	17.0354	TRUE	1	-3.00029	-0.239474	-1.61988	0.32441	0.0261484
A0A4W6D482	Sorcin	22.5438	22.5579	22.5551	22.7823	23.3938	22.8429	23.0583	23.1531	TRUE	1	0.07397	0.930572	0.502271	0.32441	0.0262243
A0A4W6FTA8	coagulation factor Xa (EC 3.4.21.6)	20.3329	21.2455	21.4409	20.3249	20.124	19.8428	20.4115	19.576	TRUE	1	-1.57049	-0.124465	-0.84748	0.32441	0.0262792
A0A4W6DWE8	ADP-ribosylation factor-like 1	20.9801	21.0071	21.4809	20.8244	20.7782	19.7901	20.762	19.6856	TRUE	1	-1.51822	-0.120027	-0.819125	0.32441	0.0263243
A0A4W6ELR6	Proliferation-associated 2G4, a	22.3899	22.072	22.1769	22.2697	22.9059	22.5836	22.4817	23.0239	FALSE	0	0.0753066	0.968003	0.521655	0.32441	0.0266185
A0A4W6BMG1	Ran-binding protein 9	18.1976	18.6946	19.0067	19.6867	18.1768	17.8204	18.4843	17.4325	TRUE	2	-1.70388	-0.131891	-0.917884	0.32441	0.0267099
A0A4W6G164	Myosin phosphatase Rho interacting protein	17.5479	17.7937	17.1785	17.5264	18.9055	18.0771	17.9075	17.9632	TRUE	2	0.100785	1.30269	0.701736	0.32441	0.0267191
A0A4W6BSS7	SH3 domain containing kinase binding protein 1	18.424	18.3837	18.8463	18.5681	20.7208	19.8692	18.3003	20.0705	TRUE	3	0.16955	2.19967	1.18461	0.32441	0.0267866
A0A4W6EW98	Vacuolar protein sorting-associated protein 18 homolog	22.1174	22.4221	22.1952	21.3797	20.3617	21.616	21.6996	20.1182	TRUE	1	-2.00497	-0.15446	-1.07971	0.32441	0.0267963
A0A4W6DKT8	3-ketoacyl-CoA thiolase, peroxisomal (Acetyl-CoA acyltransferase 1)	22.3139	22.1773	21.9312	21.779	21.0364	21.6677	21.7595	21.3257	FALSE	0	-1.12016	-0.0859598	-0.603059	0.32441	0.0268669
A0A4W6CU82	Complement C1s subcomponent	21.2202	20.7497	19.9045	20.6253	18.8926	19.6933	20.4204	19.6131	TRUE	4	-1.80256	-0.137551	-0.970053	0.32441	0.0269685
A0A4W6BMS6	glutaminase (EC 3.5.1.2)	24.3439	24.2071	24.527	24.6006	24.1238	24.0438	23.8193	23.4089	FALSE	0	-1.06066	-0.0807057	-0.570685	0.32441	0.0270204
A0A4W6ERA5	SEL1L adaptor subunit of ERAD E3 ubiquitin ligase	17.9711	17.4797	16.9465	17.6588	19.0175	17.7644	17.9933	19.252	TRUE	5	0.140004	1.84558	0.99279	0.32441	0.027075
A0A4W6BNF2	Rapunzel 5	20.0838	19.7046	20.0084	20.2612	19.0215	19.5247	19.8634	19.093	FALSE	0	-1.18778	-0.0898919	-0.638835	0.32441	0.0271174
A0A4W6FWW1	Aggrecan core protein (Cartilage-specific proteoglycan core protein)	22.2968	21.9807	21.4267	21.5025	21.8595	20.1546	20.8778	19.8927	TRUE	1	-2.05659	-0.154465	-1.10553	0.324953	0.0272539
A0A4W6DIT8	Alkaline phosphatase (EC 3.1.3.1)	21.9358	21.6349	21.7107	21.4543	22.1899	22.2185	21.9474	22.4268	FALSE	0	0.0712167	0.952212	0.511714	0.324953	0.0273294
A0A4W6C889	Solute carrier family 12 member 6	20.0453	20.2999	20.347	20.2955	22.0817	21.0794	20.3969	20.8869	FALSE	0	0.11844	1.61019	0.864315	0.326865	0.0276254
A0A4W6DVQ7	Calcineurin subunit B type 1 (Protein phosphatase 3, regulatory subunit B, alpha a)	22.2205	22.3518	22.8047	22.5824	23.8113	22.8934	23.02	22.9321	FALSE	0	0.0918633	1.25688	0.674371	0.326865	0.0277384
A0A4W6BRJ9	Sulfotransferase (EC 2.8.2.-)	18.0757	17.7188	17.8667	17.7566	20.5604	19.2525	17.7009	19.1227	TRUE	4	0.176664	2.43268	1.30467	0.326865	0.0278514
A0A4W6FL81	Rho GTPase-activating protein 35	20.0083	19.8035	20.6163	20.7925	18.9361	19.3633	20.2977	18.6433	FALSE	0	-1.85623	-0.13388	-0.995055	0.326865	0.027972
A0A4W6CLC4	Cytochrome c oxidase subunit NDUFA4	21.2093	20.5308	20.9852	20.3338	22.3639	21.8354	20.8171	21.6247	FALSE	0	0.119905	1.67112	0.895513	0.326865	0.0280629
A0A4W6FQA2	Phosphatidylinositol 5-phosphate 4-kinase type-2 alpha (EC 2.7.1.149) (1-phosphatidylinositol 5-phosphate 4-kinase 2-alpha) (Diphosphoinositide kinase 2-alpha) (Phosphatidylinositol 5-phosphate 4-kinase type II alpha) (PtdIns(5)P-4-kinase isoform 2-alpha)	20.7014	21.1687	20.4561	21.709	22.4331	21.5043	23.458	21.4839	FALSE	0	0.162036	2.25999	1.21101	0.326865	0.028076
A0A4W6D0D1	G protein-coupled receptor kinase interacting ArfGAP 2b	18.1798	17.8351	18.3065	17.1519	18.5674	18.6844	18.3362	19.9195	TRUE	5	0.134939	1.88215	1.00854	0.326865	0.0280769
A0A4W6D7Q0	Rabenosyn, RAB effector (Rabenosyn-5 isoform X1)	20.5388	19.372	19.9828	20.8629	21.8286	20.7767	20.9759	20.9373	TRUE	1	0.124416	1.75663	0.940525	0.327866	0.0282891
A0A4W6EGL9	Aromatic-L-amino-acid decarboxylase (EC 4.1.1.28) (DOPA decarboxylase)	19.1142	19.7135	18.6577	19.9818	18.3057	18.2117	19.0002	18.6156	TRUE	7	-1.55812	-0.10889	-0.833508	0.327866	0.0285205
A0A4W6FBN5	Nuclear-interacting partner of ALK isoform X2 (Zinc finger, C3HC-type containing 1)	17.5299	18.5677	17.4555	17.6749	19.4495	19.0385	18.1983	18.2595	TRUE	3	0.121254	1.73761	0.929432	0.327866	0.028546
A0A4W6DUV0	Epidermal growth factor receptor pathway substrate 15 like 1 (Epidermal growth factor receptor substrate 15-like 1 isoform X5)	21.5527	21.6272	21.0416	21.0205	21.9957	21.7508	21.6753	22.1357	FALSE	0	0.075338	1.08236	0.578847	0.327866	0.0285896
A0A4W6DES8	2,4-dienoyl CoA reductase 1, mitochondrial (2,4-dienoyl-CoA reductase, mitochondrial)	21.679	21.843	21.4937	21.4568	22.4089	21.7488	22.1955	22.299	TRUE	2	0.070822	1.01905	0.544934	0.327866	0.0286161
A0A4W6EFV0	Regulator of G protein signaling 7	22.7005	22.9499	23.1635	22.6304	21.9758	22.5526	22.5049	22.1476	FALSE	0	-1.05834	-0.0733345	-0.565838	0.327866	0.0286672
A0A4W6FMF7	Heat shock protein family A (Hsp70) member 8b	26.2711	26.1423	26.0556	26.3319	25.3909	25.7572	26.0764	25.0996	FALSE	0	-1.15902	-0.0793567	-0.619186	0.329237	0.0288716
A0A4W6EEV7	Complexin-2	19.0837	18.5947	18.3786	19.5318	17.8011	18.3972	18.5224	17.477	TRUE	1	-1.58863	-0.106945	-0.847787	0.331546	0.029159
A0A4W6DFT7	Glutathione S-transferase A (Glutathione S-transferase rho)	24.4849	23.8048	23.9168	24.294	25.4896	24.889	24.2328	24.8849	FALSE	0	0.0938876	1.40406	0.748974	0.331865	0.0292722
A0A4W6DLL8	15-hydroxyprostaglandin dehydrogenase [NAD(+)] (Zgc:56585)	16.6844	17.2089	16.566	17.0679	19.3288	18.0424	17.0546	17.6135	TRUE	4	0.140555	2.11557	1.12806	0.332129	0.0293806
A0A4W6E1S0	Cell adhesion molecule 1a	25.3107	25.5063	25.179	25.4584	25.0038	24.8444	25.012	24.7702	FALSE	0	-0.855547	-0.0564069	-0.455977	0.332615	0.0295089
A0A4W6BVY6	N-ethylmaleimide-sensitive factor attachment protein, beta a	25.6611	25.9104	25.8191	25.3339	24.9723	25.2507	25.0489	25.367	FALSE	0	-0.979038	-0.0637459	-0.521392	0.333996	0.029717
A0A4W6C2X0	Globin domain-containing protein	30.1267	30.5835	29.7433	30.075	30.7733	30.926	30.9551	30.3377	TRUE	7	0.0733144	1.15847	0.615895	0.335967	0.0301843
A0A4W6C0D8	Complement C8 alpha chain (Complement component C8 alpha chain)	24.0429	23.7052	23.4157	23.3273	22.8605	22.509	23.5473	22.7984	TRUE	4	-1.30582	-0.0822201	-0.694021	0.335967	0.030267
A0A4W6DA29	phosphopyruvate hydratase (EC 4.2.1.11) (2-phospho-D-glycerate hydro-lyase)	27.3006	27.4099	27.529	27.2599	26.4604	27.1986	26.6831	26.9891	FALSE	0	-1.0207	-0.0634422	-0.542072	0.335967	0.0304762
A0A4W6DAB6	Immunoglobulin (CD79A) binding protein 1	22.5631	22.1429	22.2038	21.3285	23.5272	22.3048	24.8981	22.8392	TRUE	3	0.155755	2.50973	1.33274	0.335967	0.0305009
A0A4W6BR97	NACHT, LRR and PYD domains-containing protein 3-like isoform X1	19.1931	19.2011	18.5618	17.0243	19.6577	18.8894	20.3414	20.5669	TRUE	4	0.159897	2.57764	1.36877	0.335967	0.0305082
A0A4W6FLR7	Complement C5	22.6513	22.3554	22.2047	22.4254	21.8456	21.4835	22.1403	22.0185	TRUE	2	-1.01175	-0.0627424	-0.537246	0.335967	0.030513
A0A4W6ED72	phenylalanine--tRNA ligase (EC 6.1.1.20)	21.8274	21.7367	21.1961	21.0759	18.4558	20.6401	21.3144	19.9225	FALSE	0	-2.59163	-0.160058	-1.37584	0.335967	0.030579
A0A4W6DUH2	Ig-like domain-containing protein	22.2106	21.7078	22.3442	22.5642	23.3443	22.6676	23.1195	22.4597	TRUE	5	0.0803858	1.3018	0.691093	0.335967	0.0305816
A0A4W6DGS6	Glycerol-3-phosphate dehydrogenase, mitochondrial (EC 1.1.5.3)	20.0258	20.1246	19.9616	20.4208	18.931	19.788	19.8944	18.232	TRUE	1	-1.73796	-0.105703	-0.921829	0.337679	0.0308241
A0A4W6CWY9	non-specific serine/threonine protein kinase (EC 2.7.11.1)	21.5381	22.4904	21.458	21.6662	20.4574	20.6702	21.8669	20.3235	TRUE	3	-1.81007	-0.107238	-0.958655	0.341256	0.031238
A0A4W6CZ92	DnaJ homolog subfamily B member 11 (ER-associated DNAJ) (ER-associated Hsp40 co-chaperone) (Endoplasmic reticulum DNA J domain-containing protein 3)	19.7572	19.3433	19.8185	20.2701	20.2324	20.8467	20.1962	20.4618	TRUE	1	0.0702323	1.20381	0.637021	0.342152	0.0314774
A0A4W6EQ31	CaM kinase-like vesicle-associated, like	19.7057	19.2197	18.585	18.2511	19.3673	19.8596	19.7467	20.1646	TRUE	4	0.0925557	1.59579	0.84417	0.342152	0.0315682
A0A4W6FIQ8	Mitochondrial fission factor	21.4765	22.0424	22.9464	21.3324	20.8855	21.2696	20.971	21.2037	TRUE	2	-1.63965	-0.094364	-0.867007	0.342152	0.0316879
A0A4W6DN79	Family with sequence similarity 114 member A2 (Protein FAM114A2 isoform X1)	19.3474	18.4835	18.6499	19.1392	20.7774	19.7658	18.9674	19.9057	TRUE	5	0.102958	1.79511	0.949034	0.342152	0.0317405
A0A4W6CNZ8	Translocon-associated protein subunit gamma (Signal sequence receptor subunit gamma)	19.7445	19.4328	19.6338	19.7479	18.9956	19.1946	19.4829	18.6271	TRUE	5	-1.06839	-0.0610116	-0.5647	0.342152	0.0318069
A0A4W6F6L6	Protein phosphatase 1 regulatory subunit 1B (DARPP-32) (Dopamine- and cAMP-regulated neuronal phosphoprotein)	17.7635	17.8795	17.1313	16.531	17.4144	18.4224	18.5924	18.7462	TRUE	1	0.10404	1.83106	0.967549	0.342152	0.0318837
A0A4W6FA90	ubiquitinyl hydrolase 1 (EC 3.4.19.12)	17.9229	18.767	17.9726	17.6086	18.4878	18.9913	18.5388	19.7456	TRUE	1	0.0935897	1.65261	0.873098	0.342152	0.0319342
A0A4W6FWN4	Syntaxin 16 (Syntaxin-16 isoform X2)	18.3404	18.2791	19.1693	18.106	16.3007	18.5675	17.4908	16.8733	TRUE	7	-2.20807	-0.123211	-1.16564	0.343146	0.032158
A0A4W6C111	ADP-dependent glucokinase	17.7127	18.0651	19.1649	18.8758	17.2528	17.8167	17.8683	17.4823	TRUE	4	-1.60959	-0.0895475	-0.849566	0.343146	0.032203
A0A4W6G4B8	VPS33A core subunit of CORVET and HOPS complexes	21.6414	22.2695	21.2305	21.0939	22.1682	21.8775	22.9695	22.4963	TRUE	7	0.0852389	1.5529	0.81907	0.344011	0.0324044
A0A4W6DKU9	Si:dkey-276j7.1 (Uncharacterized protein C7orf57 homolog)	26.5096	27.0689	26.7619	26.7989	25.7832	26.3648	26.5949	26.0492	FALSE	0	-1.11267	-0.0608448	-0.586756	0.344011	0.0324605
A0A4W6DK29	ATP synthase subunit beta (EC 7.1.2.2)	29.0558	29.4445	29.6414	29.2688	28.6821	28.8591	28.9986	28.9005	FALSE	0	-0.934467	-0.0506638	-0.492566	0.344422	0.0325876
A0A4W6FRL5	Non-POU domain containing, octamer-binding (Non-POU domain-containing octamer-binding protein)	20.8446	19.7847	18.5218	16.9152	16.3333	15.4576	18.2196	17.4835	TRUE	5	-4.06811	-0.218004	-2.14306	0.34527	0.0327592
A0A4W6F7M2	Calcium/calmodulin-dependent protein kinase IV (Calcium/calmodulin-dependent protein kinase type IV)	21.7657	21.2557	22.1399	22.1926	22.2929	22.5587	22.8681	22.2616	FALSE	0	0.0664473	1.24723	0.656841	0.34527	0.0328449
A0A4W6E8N4	GTP-binding protein 1	20.497	20.4561	20.7983	20.7776	19.3381	19.1852	20.7841	19.8299	FALSE	0	-1.61166	-0.084221	-0.847942	0.34728	0.0331251
A0A4W6CPZ5	Apoptotic chromatin condensation inducer in the nucleus	19.9202	19.6804	19.7081	20.1534	19.8072	20.6491	20.7865	21.0084	TRUE	5	0.0683021	1.32629	0.697298	0.348543	0.033335
A0A4W6E304	Dedicator of cytokinesis 3	16.4027	17.3262	17.2122	17.7871	19.8448	18.3639	17.4168	18.0833	TRUE	2	0.120697	2.36959	1.24514	0.348835	0.0334913
A0A4W6F828	BolA family member 2 (BolA-like protein 2 isoform X2)	22.9819	22.7453	22.5248	21.9038	23.6294	23.0127	23.1008	23.1076	FALSE	0	0.0650795	1.28224	0.673662	0.348835	0.0335418
A0A4W6E656	Dolichyl-diphosphooligosaccharide--protein glycosyltransferase subunit STT3A (EC 2.4.99.18)	24.2811	23.7977	24.2902	24.034	25.3109	24.5887	24.4487	24.5014	FALSE	0	0.0565056	1.16682	0.611663	0.351522	0.0341947
A0A4W6F7E3	Homer protein homolog 3 isoform X1 (Homer scaffold protein 3)	20.8105	20.3376	20.4224	20.5342	22.3705	21.546	21.0156	20.649	TRUE	1	0.0799693	1.65821	0.869091	0.351522	0.0342515
A0A4W6E624	NADH dehydrogenase [ubiquinone] 1 beta subcomplex subunit 11, mitochondrial (Complex I-ESSS) (NADH-ubiquinone oxidoreductase ESSS subunit)	21.4609	22.3929	22.6333	22.7805	21.2086	20.1426	22.3453	20.9569	TRUE	1	-2.20112	-0.106014	-1.15357	0.351522	0.0342692
A0A4W6C0V4	1-phosphatidylinositol 4,5-bisphosphate phosphodiesterase (EC 3.1.4.11)	22.4674	22.5624	22.8849	22.7632	22.1321	22.1274	22.3637	22.2422	FALSE	0	-0.86473	-0.041559	-0.453145	0.351522	0.0342985
A0A4W6C6S0	Alpha-endosulfine	22.1601	22.8023	22.196	22.2497	22.7051	22.7083	23.0114	23.1947	TRUE	1	0.0504518	1.05523	0.55284	0.351522	0.034369
A0A4W6CKV5	Superkiller complex protein 8 (WD repeat-containing protein 61)	18.4604	17.77	19.1049	19.0777	21.1809	19.8934	18.7111	19.6545	TRUE	3	0.113979	2.39948	1.25673	0.351522	0.034457
A0A4W6FMP0	non-specific serine/threonine protein kinase (EC 2.7.11.1)	16.6664	16.6763	17.0194	16.9873	15.5024	15.8042	16.9807	15.9603	TRUE	4	-1.4809	-0.0700148	-0.775456	0.351522	0.0345203
A0A4W6D7Y2	WD repeat domain, phosphoinositide interacting 2	21.1659	21.3039	21.8135	21.3078	21.0591	20.851	20.9891	20.2352	FALSE	0	-1.17295	-0.0554516	-0.6142	0.351522	0.0345212
A0A4W6FGZ9	PDS5 cohesin associated factor B (Sister chromatid cohesion protein PDS5 homolog B)	19.8471	19.7719	20.2555	20.114	21.4428	21.0922	20.1375	20.3575	FALSE	0	0.0677039	1.45308	0.760391	0.351942	0.0347157
A0A4W6DWM2	1-phosphatidylinositol 4,5-bisphosphate phosphodiesterase (EC 3.1.4.11)	22.4154	21.4914	21.5283	22.1914	20.5652	21.255	21.7861	20.7467	FALSE	0	-1.56443	-0.0722683	-0.818351	0.351942	0.0348298
A0A4W6D102	protein disulfide-isomerase (EC 5.3.4.1)	20.3117	19.8636	20.0834	19.6478	20.9959	20.7628	20.1161	20.4884	FALSE	0	0.0536557	1.17468	0.614167	0.351942	0.0349783
A0A4W6DI75	Tax1 (human T-cell leukemia virus type I) binding protein 1b (Tax1-binding protein 1 homolog B)	23.7383	23.5841	23.5091	24.6101	24.7355	24.4106	24.3858	24.5518	TRUE	6	0.0576863	1.26338	0.660533	0.351942	0.0349831
A0A4W6F8R0	Si:ch1073-416d2.3	21.6292	21.3364	19.3816	21.1773	22.2983	21.6761	21.6051	22.9185	FALSE	0	0.108342	2.37833	1.24334	0.351942	0.0350137
A0A4W6F9A0	Angel homolog 2 (Drosophila) (Protein angel homolog 2 isoform X1)	15.8565	15.9768	16.2582	17.1635	17.1181	16.618	17.4347	17.2263	TRUE	5	0.0678929	1.50319	0.785543	0.352157	0.0351254
A0A4W6DAH0	Rho GDP-dissociation inhibitor 1 (Rho-GDI alpha)	23.4621	23.1461	23.0037	23.2688	20.5422	22.6936	23.1714	21.4048	FALSE	0	-2.42628	-0.108057	-1.26717	0.353073	0.0353073
A0A4W6G3Y4	Rabphilin 3A	24.466	24.6883	24.8184	23.6443	25.2385	25.0665	25.0575	24.9184	FALSE	0	0.0561347	1.27581	0.665971	0.353123	0.0354627
A0A4W6CJ63	Guanine nucleotide-binding protein subunit gamma	20.3181	19.8031	21.047	20.14	18.6167	19.8651	20.1118	18.666	TRUE	5	-1.94024	-0.0840975	-1.01217	0.353123	0.0356534
A0A4W6BQP7	Acylphosphatase 2	18.8828	18.1903	18.5911	18.227	17.7755	17.7837	18.2337	17.8921	TRUE	4	-1.05739	-0.0457412	-0.551566	0.353123	0.0356783
A0A4W6EKE2	Methyl CpG binding protein 2	18.2738	18.0721	18.7084	18.4598	19.131	18.959	18.711	18.7609	TRUE	3	0.0423201	0.981589	0.511954	0.353123	0.0357204
A0A4W6E0F8	tRNA (adenine(58)-N(1))-methyltransferase non-catalytic subunit TRM6	22.2616	22.0742	21.6411	22.087	21.5683	21.0491	21.9068	20.95	TRUE	6	-1.24157	-0.0532704	-0.647418	0.353123	0.0357812
A0A4W6EA65	Chromobox homolog 3a (HP1 gamma homolog, Drosophila) (Chromobox protein homolog 3a isoform X2)	20.6544	20.9012	19.6596	20.5205	18.7001	18.3294	20.7291	19.0268	TRUE	4	-2.37438	-0.100747	-1.23756	0.353123	0.0359202
A0A4W6C0E8	CREB regulated transcription coactivator 3 (CREB-regulated transcription coactivator 3 isoform X2)	18.7985	19.5928	20.2853	19.8756	18.0178	19.0001	19.2776	18.622	TRUE	4	-1.7436	-0.0737169	-0.908659	0.353123	0.0359648
A0A4W6DE60	CCR4-NOT transcription complex, subunit 1	20.1019	19.8439	19.6716	20.2788	19.7804	19.1124	19.6072	18.9102	FALSE	0	-1.19278	-0.0501367	-0.621457	0.353123	0.0360367
A0A4W6EA49	Coronin	22.0931	22.1357	21.5921	22.1143	22.523	22.4156	22.3787	22.5124	FALSE	0	0.0375677	0.909715	0.473641	0.353515	0.0362538
A0A4W6EDH6	peptidyl-tRNA hydrolase (EC 3.1.1.29)	18.8258	18.8747	18.5971	19.6651	18.1423	18.1389	18.8294	18.0543	TRUE	2	-1.34339	-0.0554575	-0.699422	0.353515	0.036258
Q6ITU9	Parvalbumin	27.6479	27.5173	23.6274	26.979	24.5487	23.5978	24.3967	25.1885	FALSE	0	-3.8649	-0.15508	-2.00999	0.353608	0.0366004
A0A4W6DK89	Metal transporter	20.2295	19.9001	19.3167	18.4956	20.327	20.8113	19.9785	20.4512	TRUE	3	0.0692511	1.74377	0.906512	0.353608	0.0367229
A0A4W6F8R8	Signal peptidase complex subunit 3	19.1118	18.2854	17.2777	16.6745	17.909	19.9986	19.947	19.4088	TRUE	4	0.112894	2.84405	1.47847	0.353608	0.0367285
A0A4W6FV31	Eukaryotic translation initiation factor 5A (eIF-5A)	22.4563	22.3039	22.0573	21.7818	22.2362	23.2517	22.6667	23.079	TRUE	1	0.0501756	1.26704	0.65861	0.353608	0.0367565
A0A4W6DWE2	Tubulin alpha chain	31.4248	31.9516	32.295	32.4184	30.8897	31.7057	31.6827	30.6658	FALSE	0	-1.51364	-0.0593624	-0.786504	0.353608	0.0368706
A0A4W6FHU7	TBC1 domain family member 8B	20.3656	19.6681	19.4942	19.6979	20.7613	20.0158	20.3052	20.7133	TRUE	2	0.0481605	1.23676	0.64246	0.353608	0.0369535
A0A4W6DDB1	BK channel	19.3113	19.8599	19.9159	19.8894	19.3776	18.5898	19.3702	19.2214	TRUE	5	-1.16394	-0.0448622	-0.604403	0.353608	0.0370726
A0A4W6CEV8	Tropomodulin 2	21.5217	21.4426	21.0327	21.0423	21.7797	21.9529	21.5102	21.7869	FALSE	0	0.0368955	0.958359	0.497627	0.353608	0.037086
A0A4W6CGH8	Solute carrier family 25 member 1 (Tricarboxylate transport protein B, mitochondrial)	20.6354	20.5794	20.5604	20.144	18.8443	20.2258	20.3073	19.0405	FALSE	0	-1.68621	-0.0643973	-0.875301	0.353608	0.0371784
A0A4W6ES14	Carbonic anhydrase (EC 4.2.1.1)	22.6611	23.244	24.323	23.7913	25.1837	23.8967	24.6724	24.1628	FALSE	0	0.0713216	1.87671	0.974015	0.353608	0.0372347
A0A4W6FBH9	Glutamate receptor	21.459	21.2443	20.5893	21.245	21.7423	21.6771	21.7227	21.5613	TRUE	1	0.0395466	1.04336	0.541452	0.353608	0.0372649
A0A4W6D3P5	Glutamate-rich WD repeat-containing protein 1	21.6074	20.7187	20.4034	20.4574	19.4336	19.9244	20.5572	20.0455	TRUE	4	-1.55466	-0.0583917	-0.806527	0.353732	0.0373686
A0A4W6FNA5	Myosin, heavy chain b	21.9706	21.547	21.6789	20.0445	22.0961	22.387	21.95	23.8904	TRUE	6	0.0906071	2.45062	1.27061	0.353851	0.0375457
A0A4W6BM96	KH domain containing, RNA binding, signal transduction associated 1b	18.7186	19.4665	18.2311	16.8909	19.4857	20.6354	18.5972	20.3414	TRUE	1	0.101703	2.7746	1.43815	0.353851	0.037642
A0A4W6E975	UV excision repair protein RAD23	20.0772	20.184	19.5214	19.2293	17.2158	19.2046	19.5517	18.3524	TRUE	5	-2.26148	-0.0822278	-1.17185	0.353851	0.0377315
A0A4W6EP97	non-specific serine/threonine protein kinase (EC 2.7.11.1)	18.5432	18.5486	18.3686	17.6773	19.0737	18.6966	18.9761	18.7371	TRUE	2	0.0411069	1.13184	0.586473	0.353851	0.0377441
A0A4W6DAD7	Solute carrier family 17 member 6 (Vesicular glutamate transporter 2.2)	27.2954	27.3516	27.3385	27.1653	27.1585	26.9391	26.5667	26.4599	FALSE	0	-0.978111	-0.0351481	-0.50663	0.354095	0.0378609
A0A4W6EGW8	Protein SOGA3 isoform X5 (SOGA family member 3)	18.8013	18.6621	18.4189	18.3307	21.0215	18.8278	19.7099	18.9501	FALSE	0	0.0729956	2.0752	1.0741	0.354948	0.0380927
A0A4W6FGV2	Adipogenesis associated, Mth938 domain containing	19.0341	19.3623	17.9996	18.9896	17.6758	18.5331	18.2466	16.5634	TRUE	1	-2.10943	-0.0739138	-1.09167	0.354948	0.0381342
A0A4W6DF92	Eukaryotic translation initiation factor 1	21.2019	21.5711	21.7995	21.8291	20.9926	20.8886	21.3431	19.4994	TRUE	1	-1.77904	-0.0599315	-0.919485	0.357195	0.0385498
A0A4W6EZH8	Gigaxonin	21.1401	20.6154	20.3084	21.4094	20.6039	19.8116	20.3336	19.8253	TRUE	5	-1.40225	-0.047198	-0.724725	0.357195	0.0385587
A0A4W6CZ49	ArfGAP with SH3 domain, ankyrin repeat and PH domain 1	20.2724	19.0861	19.8604	20.1406	19.7888	18.2796	19.1906	17.8685	TRUE	2	-2.04869	-0.0672884	-1.05799	0.358676	0.0388106
A0A4W6E2X6	BTB/POZ domain-containing protein KCTD12b (Potassium channel tetramerisation domain containing 12b)	20.1029	19.4273	19.9134	20.9013	20.6619	20.8083	20.9751	20.7685	FALSE	0	0.0446048	1.3898	0.717203	0.359978	0.0390437
A0A4W6DAA8	Kinesin light chain	20.596	20.0307	20.1668	19.5401	20.3708	20.7764	20.7169	20.9129	FALSE	0	0.0374928	1.18417	0.610829	0.360005	0.0391786
A0A4W6CSZ1	Tripartite motif-containing protein 16-like	18.0571	17.6471	18.7695	19.498	16.2762	16.9016	18.6259	16.9378	TRUE	2	-2.53519	-0.0798416	-1.30752	0.360005	0.0392313
A0A4W6EES7	FERM domain containing kindlin 2	19.6979	20.2766	19.2889	19.8979	20.6417	19.9752	20.3189	21.0475	TRUE	5	0.0417736	1.36924	0.705506	0.361985	0.0395399
A0A4W6CY05	Ig-like domain-containing protein	22.3341	22.0204	21.5511	21.7938	23.1597	22.1772	22.1632	23.4881	FALSE	0	0.0476695	1.5967	0.822187	0.362021	0.0397458
A0A4W6FWD6	Eukaryotic translation initiation factor 3 subunit G (eIF3g) (Eukaryotic translation initiation factor 3 RNA-binding subunit) (eIF-3 RNA-binding subunit) (Eukaryotic translation initiation factor 3 subunit 4)	23.0632	23.6192	23.6628	22.9867	24.2196	23.7716	24.0164	23.6192	FALSE	0	0.0330994	1.11441	0.573752	0.362021	0.0397943
A0A4W6DT49	Serine and arginine rich splicing factor 11	19.2294	20.2584	19.1678	20.1343	18.7958	17.9168	19.4919	18.9106	TRUE	6	-1.78581	-0.0516026	-0.918708	0.362021	0.0400493
A0A4W6F8T9	Syntaxin-1B	26.4495	26.1857	26.1297	25.5325	26.1927	26.7385	26.9465	26.9464	FALSE	0	0.0343197	1.229	0.631662	0.362021	0.0403583
A0A4W6F9C9	Uncharacterized protein LOC108891021	16.2803	16.582	16.865	16.6247	15.9659	15.8212	16.1016	16.4267	TRUE	2	-0.990754	-0.0275867	-0.50917	0.362021	0.040384
A0A4W6BJM1	Glycogen [starch] synthase (EC 2.4.1.11)	19.3961	19.6132	18.9982	19.4329	18.8753	18.085	18.8946	19.092	TRUE	1	-1.21306	-0.0337108	-0.623386	0.362021	0.0404013
A0A4W6FZY1	40S ribosomal protein S25	25.8379	24.5786	25.3965	25.9728	26.7114	26.1157	26.3649	25.8022	FALSE	0	0.0432497	1.56094	0.802095	0.362021	0.0404276
A0A4W6CJF4	EH domain containing 2 (EH domain-containing protein 2b isoform X2)	20.5237	20.7059	20.6502	21.2327	21.229	21.3452	21.0382	21.8982	FALSE	0	0.0321922	1.16687	0.599534	0.362021	0.0404657
A0A4W6DUF6	Sodium/potassium-transporting ATPase subunit alpha	22.8356	23.3395	22.753	22.6116	21.5856	22.8121	20.9132	22.4296	FALSE	0	-1.84899	-0.0506154	-0.9498	0.362021	0.0405341
A0A4W6G288	Solute carrier family 35 member C2	23.3726	22.704	23.1996	23.5071	23.892	23.8637	24.0644	23.3297	TRUE	1	0.0313774	1.15189	0.591635	0.362021	0.0405772
A0A4W6C6P6	COP9 constitutive photomorphogenic homolog subunit 7A	22.1324	21.9549	21.8809	21.3968	22.2325	22.1409	22.4991	22.6049	FALSE	0	0.0279246	1.0282	0.528063	0.362021	0.0406032
A0A4W6F7I7	ADF-H domain-containing protein	22.9906	22.7998	23.034	22.3388	22.1442	21.7229	22.3039	22.5969	TRUE	1	-1.16618	-0.0314734	-0.598825	0.362021	0.0406578
A0A4W6BSF7	G3BP stress granule assembly factor 2a	20.9536	21.0475	21.1505	21.513	22.3937	21.6304	21.2128	22.0975	TRUE	1	0.0345863	1.30036	0.667471	0.362312	0.0407834
A0A4W6BLL5	Mitogen-activated protein kinase (EC 2.7.11.24)	26.027	25.8924	25.9335	26.1226	25.2528	25.5423	25.9597	24.9012	FALSE	0	-1.13073	-0.0290572	-0.579893	0.363885	0.0410734
A0A4W6E627	Sarcolemma associated protein b	23.3465	23.1281	22.8781	22.2091	23.2632	23.2758	24.0666	23.8132	FALSE	0	0.0353723	1.39314	0.714257	0.363885	0.0411728
A0A4W6DP77	E3 UFM1-protein ligase 1 (E3 UFM1-protein transferase 1)	16.9409	16.6922	17.6126	16.8555	17.9561	17.1181	18.1783	17.6329	TRUE	2	0.0340867	1.35804	0.696065	0.363885	0.0412669
A0A4W6GA32	MOB kinase activator 1A	20.6869	20.4106	21.2606	20.7018	17.9622	21.1521	19.6407	18.6806	TRUE	3	-2.74584	-0.0663159	-1.40608	0.363885	0.0415753
A0A4W6C939	Oxysterol-binding protein	20.0951	20.796	19.738	21.6713	20.7083	18.0524	19.4261	18.2069	TRUE	2	-2.88438	-0.0689564	-1.47667	0.363885	0.0416551
A0A4W6CR97	Phosphatidylinositol 3,4,5-trisphosphate 3-phosphatase and dual-specificity protein phosphatase PTEN (EC 3.1.3.16) (EC 3.1.3.48) (EC 3.1.3.67) (Inositol polyphosphate 3-phosphatase)	19.0553	19.5018	19.5254	20.0665	20.6659	20.1592	19.8494	20.0284	FALSE	0	0.0292535	1.24772	0.638486	0.363885	0.0418059
A0A4W6EHV1	Disco interacting protein 2 homolog B	19.6766	20.498	20.5758	20.5572	19.0071	19.2264	20.5476	18.7602	TRUE	1	-1.8401	-0.0430511	-0.941578	0.363885	0.0418221
A0A4W6F6L5	ferroxidase (EC 1.16.3.1)	24.7071	23.4987	22.9928	22.7955	22.0248	22.4959	22.7951	22.8222	FALSE	0	-1.88447	-0.0435967	-0.964032	0.363885	0.0419077
A0A4W6FSQ2	BOS complex subunit NCLN	20.6604	21.4979	21.6827	21.1711	20.2598	20.647	20.8963	20.7193	FALSE	0	-1.21723	-0.027715	-0.622475	0.363885	0.0420278
A0A4W6EBS3	Serine/threonine-protein phosphatase (EC 3.1.3.16)	24.3297	24.756	24.6308	24.3638	23.5479	24.3701	24.0389	23.9959	FALSE	0	-1.04039	-0.0233569	-0.531874	0.363885	0.0421327
A0A4W6BLX0	Charged multivesicular body protein 4b	18.0814	18.1788	18.013	18.7856	19.1181	18.9269	18.4341	18.8755	TRUE	6	0.0251365	1.12269	0.573914	0.363885	0.0421526
A0A4W6G203	Thymocyte nuclear protein 1	17.147	16.006	16.1613	15.5882	15.1731	15.8566	15.5674	15.0842	TRUE	5	-1.57538	-0.0351762	-0.80528	0.363885	0.0421727
A0A4W6CDK6	Peroxisomal trans-2-enoyl-CoA reductase (EC 1.3.1.38)	21.2096	21.1477	20.8576	20.8385	22.1176	21.6808	21.5338	21.0665	TRUE	5	0.0256092	1.14703	0.586321	0.363885	0.0421734
A0A4W6DR46	Protein phosphatase, Mg2+/Mn2+ dependent, 1Ba	20.9769	21.5141	21.6577	22.1004	20.4661	20.3077	21.7617	19.7583	TRUE	3	-1.93559	-0.0421059	-0.988849	0.36471	0.0423624
A0A4W6CQ20	Diacylglycerol kinase (DAG kinase) (EC 2.7.1.107)	19.1845	18.6111	19.6144	18.9619	17.2474	18.9098	18.4774	18.2909	TRUE	1	-1.68804	-0.0352088	-0.861624	0.366455	0.0426592
A0A4W6G434	Guanine nucleotide-binding protein subunit alpha	23.0824	23.1976	23.0182	23.1319	22.9284	22.7383	22.6395	22.3228	FALSE	0	-0.882805	-0.0177308	-0.450268	0.367102	0.0429165
A0A4W6E4W6	Rho-related GTP-binding protein RhoA-C	21.467	21.6698	22.2226	21.2346	20.8244	20.6742	21.2004	21.3838	TRUE	5	-1.23127	-0.0242676	-0.62777	0.367102	0.0430419
A0A4W6FV86	Dihydrolipoamide acetyltransferase component of pyruvate dehydrogenase complex (EC 2.3.1.-)	22.1176	22.3951	22.4277	22.6896	21.0101	21.7217	22.5798	20.515	FALSE	0	-1.86523	-0.0364663	-0.950849	0.367102	0.043095
A0A4W6EXK3	Small ribosomal subunit protein uS2 (37 kDa laminin receptor precursor) (37LRP) (37/67 kDa laminin receptor) (LRP/LR) (67 kDa laminin receptor) (67LR) (Laminin receptor 1) (LamR) (Laminin-binding protein precursor p40) (LBP/p40)	24.4134	24.7751	25.0849	25.0615	24.4338	24.1871	24.4767	24.2601	FALSE	0	-0.969847	-0.0187017	-0.494274	0.367102	0.0431845
A0A4W6BTM3	Leucine rich repeat containing 40	21.0947	20.7978	21.0328	20.8403	20.9047	19.2152	20.4948	19.9787	FALSE	0	-1.5561	-0.0299108	-0.793007	0.367102	0.0432051
A0A4W6FJV3	NADH dehydrogenase [ubiquinone] iron-sulfur protein 6, mitochondrial	23.9525	24.1622	23.8282	23.8356	24.9045	24.2217	24.0861	24.771	FALSE	0	0.0195789	1.08277	0.551176	0.369553	0.0435883
A0A4W6EX76	Transporter	18.7712	20.4991	15.8273	14.3274	21.7068	19.5512	18.8573	20.9336	TRUE	3	0.0951769	5.71685	2.90601	0.372859	0.0440739
A0A4W6DIV1	Myosin, light chain 10, regulatory	23.4615	22.5544	24.0375	22.5121	25.2577	24.143	23.2591	24.2933	TRUE	7	0.0339232	2.15986	1.09689	0.373733	0.0443951
A0A4W6D0N2	Heterochromatin protein 1-binding protein 3	21.6196	22.2514	22.8359	22.4414	20.763	22.6421	19.9653	20.9256	FALSE	0	-2.38877	-0.0373305	-1.21305	0.373733	0.0444221
A0A4W6DGA2	E3 ubiquitin-protein ligase LRSAM1 isoform X1 (Leucine rich repeat and sterile alpha motif containing 1)	20.049	20.261	20.7907	20.652	18.5676	19.0125	20.6651	19.5912	FALSE	0	-1.92823	-0.0298932	-0.979061	0.373733	0.0444647
A0A4W6DXA4	J domain-containing protein	20.0634	20.3843	19.6681	20.035	18.3678	19.4703	20.088	18.9012	TRUE	7	-1.63693	-0.0248632	-0.830898	0.373831	0.0445722
A0A4W6FFB6	Cystathionine beta-synthase (Splicing factor U2AF 35 kDa subunit)	18.5203	18.9851	19.4377	19.5455	19.0236	17.6946	17.8958	18.6187	TRUE	3	-1.60525	-0.0226949	-0.81397	0.376053	0.0449335
A0A4W6D5F7	SLIT-ROBO Rho GTPase activating protein 3 (SLIT-ROBO Rho GTPase-activating protein 3 isoform X4)	20.2196	19.7367	20.308	20.109	20.9878	21.0762	20.2899	20.3511	FALSE	0	0.0157637	1.15006	0.582912	0.37638	0.0450824
A0A4W6C8R2	Leucine zipper and CTNNBIP1 domain containing	19.6841	19.589	20.0359	19.9251	21.2734	20.4003	19.7321	20.7614	TRUE	5	0.0194857	1.44704	0.73326	0.37638	0.0451657
A0A4W6CX05	CaM kinase like vesicle associated (CaM kinase-like vesicle-associated protein)	23.4697	22.8393	22.684	22.8821	22.246	22.6545	22.5771	22.3041	FALSE	0	-1.03354	-0.0132036	-0.52337	0.377066	0.0454052
A0A4W6CVD1	Dynactin subunit 4	22.8982	22.8325	22.6156	22.7981	20.9261	22.3892	22.4726	22.2431	FALSE	0	-1.53722	-0.0194783	-0.778348	0.377066	0.0454413
A0A4W6FXR4	CASK interacting protein 1	20.4955	19.281	19.8998	20.3685	20.3881	20.7504	21.0701	20.5756	TRUE	1	0.0162309	1.35347	0.684852	0.377684	0.0456778
A0A4W6C6H0	Selenoprotein J	17.0329	17.7476	17.8421	18.3212	15.9867	17.5192	17.1433	16.8418	TRUE	5	-1.70647	-0.0198897	-0.863181	0.377684	0.0457953
A0A4W6C526	Corticotropin-releasing factor-binding protein (CRF-BP) (CRF-binding protein) (Corticotropin-releasing hormone-binding protein)	19.3716	19.8088	21.2485	20.9639	22.2933	21.938	20.7087	21.0326	TRUE	6	0.0263122	2.26355	1.14493	0.377684	0.0458062
A0A4W6D3U0	Rh family B glycoprotein	23.7057	23.1196	24.2431	22.6762	22.2027	23.012	22.751	22.5926	FALSE	0	-1.57586	-0.0173029	-0.796579	0.378743	0.0460319
A0A4W6FTG0	RAB11 binding and LisH domain, coiled-coil and HEAT repeat containing	22.7902	22.55	22.7683	22.9417	21.9179	22.5991	22.5051	21.9688	FALSE	0	-1.01886	-0.010755	-0.514809	0.379169	0.0461808
A0A4W6FLV8	Coatomer subunit zeta	20.19	19.3884	20.7278	19.048	19.5375	18.5051	18.8655	18.8927	TRUE	3	-1.75881	-0.0179147	-0.888363	0.37944	0.0463111
A0A4W6GAF1	Homer protein homolog 1b isoform X2 (Homer scaffold protein 1b)	20.5987	20.565	20.7126	20.5068	19.8762	19.7673	20.7179	19.733	TRUE	2	-1.13323	-0.0110721	-0.57215	0.379842	0.0464576
A0A4W6E9X2	Proteasome subunit alpha type	21.9327	22.4808	21.8172	21.7095	20.4051	21.7462	21.7517	20.9185	TRUE	1	-1.54492	-0.0144137	-0.779669	0.380319	0.0466134
A0A4W6CWU6	Spermine synthase	22.9106	23.2378	22.8831	22.6537	22.5707	22.2132	22.3861	22.6536	FALSE	0	-0.922473	-0.00832242	-0.465398	0.380413	0.0467225
A0A4W6E9R8	Phosphatidate cytidylyltransferase (EC 2.7.7.41)	22.9993	23.5802	23.4583	23.2863	21.4792	22.6067	23.5081	22.1467	FALSE	0	-1.77763	-0.0141144	-0.895875	0.382451	0.0471072
A0A4W6DYL8	Synaptophysin	25.7033	26.5267	26.0866	26.5335	25.5667	25.8379	25.6269	25.7021	FALSE	0	-1.05017	-0.00815651	-0.529164	0.382451	0.047169
A0A4W6FQF7	dolichyl-phosphate beta-glucosyltransferase (EC 2.4.1.117)	19.746	20.1923	19.3901	19.7723	18.5958	19.1623	19.3095	19.5906	TRUE	3	-1.21231	-0.00888719	-0.610598	0.382919	0.0473248
A0A4W6FSS4	Coagulation factor VIIi	21.6905	21.2379	20.6379	21.0222	19.2075	19.7213	20.2904	21.3524	TRUE	1	-1.99522	-0.0131997	-1.00421	0.38307	0.0475812
A0A4W6C072	NADH dehydrogenase [ubiquinone] 1 alpha subcomplex subunit 8	20.1568	20.7438	20.0582	20.6991	18.58	20.2838	19.5629	19.9073	TRUE	6	-1.6513	-0.0106642	-0.830984	0.38307	0.0476378
A0A4W6EZV9	Peptidyl-prolyl cis-trans isomerase (PPIase) (EC 5.2.1.8)	25.898	26.2657	25.9626	26.3007	24.8034	25.4998	25.9082	25.7732	FALSE	0	-1.21334	-0.00783482	-0.610589	0.38307	0.0476381
A0A4W6CY84	Neuroplastin a (Neuroplastin isoform X1)	25.3797	25.3044	25.0659	24.4359	25.4747	25.6955	25.5453	25.645	FALSE	0	0.00655771	1.08075	0.543655	0.383276	0.0477783
A0A4W6BZA4	Protein AMBP	22.9441	23.0255	22.8638	21.3733	23.9771	22.7148	23.7642	23.5683	TRUE	1	0.0105115	1.89839	0.954451	0.383276	0.0479698
A0A4W6DZP9	BTB/POZ domain-containing protein KCTD2 (Potassium channel tetramerization domain containing 2)	17.2438	18.6506	17.318	18.5987	17.2799	16.2153	17.371	17.1922	TRUE	7	-1.86671	-0.00962892	-0.93817	0.383276	0.0481068
A0A4W6D1T0	PDZ and LIM domain 5b	15.7582	15.4309	14.9945	15.2785	14.0953	13.8678	15.759	13.976	TRUE	7	-1.87348	-0.00855644	-0.941018	0.383276	0.0483211
A0A4W6FS43	von Willebrand factor A domain containing 10, tandem duplicate 1 (von Willebrand factor A domain-containing protein 7)	24.5059	23.1452	22.5517	21.7904	20.6844	21.2877	23.1408	20.7952	TRUE	2	-3.03031	-0.0122989	-1.5213	0.383276	0.048506
A0A4W6EIF5	Complement component 1 Q subcomponent-binding protein, mitochondrial	23.3297	23.4188	22.8605	23.905	22.0445	22.4542	23.3701	22.7027	FALSE	0	-1.46599	-0.00527489	-0.735634	0.383276	0.0486739
A0A4W6DK01	Membrane-associated progesterone receptor component 1	22.1813	22.0824	20.6527	21.4726	20.8533	20.387	20.9015	21.1026	TRUE	1	-1.56779	-0.004554	-0.786173	0.383276	0.0489275
A0A4W6E787	LSM14A mRNA processing body assembly factor b	17.8662	17.778	18.4059	17.5416	18.5705	18.321	18.2137	18.5557	TRUE	5	0.00268406	1.03188	0.517284	0.383276	0.0490388
A0A4W6DXT3	Glutamine amidotransferase-like class 1 domain-containing protein 1 (Ferry endosomal RAB5 effector complex subunit 5) (Parkinson disease 7 domain-containing protein 1)	20.8705	20.9186	20.5784	20.4151	19.8647	19.7246	20.4092	20.5465	TRUE	7	-1.1161	-0.00258693	-0.559345	0.383276	0.0491429
A0A4W6FBK1	C9orf72-SMCR8 complex subunit (Guanine nucleotide exchange factor C9orf72 homolog)	19.498	18.3467	18.3874	19.9906	20.5293	19.9163	19.6003	19.7997	TRUE	3	0.00372246	1.80775	0.905735	0.383276	0.049238
A0A4W6BWC7	Laminin subunit alpha 2	24.5841	23.4861	23.2525	22.3652	18.0614	22.8208	22.7609	21.165	TRUE	2	-4.43216	-0.00779338	-2.21998	0.383276	0.0493488
A0A4W6EPJ3	Beta-glucuronidase (EC 3.2.1.31)	18.1874	17.8029	18.1965	17.7442	16.4093	17.5101	17.2479	17.9055	TRUE	3	-1.42669	-0.00237426	-0.714533	0.383276	0.0493835
A0A4W6DT25	SEC24 homolog A, COPII coat complex component	20.3206	20.5442	20.9402	19.5926	20.6529	20.9256	21.4715	21.1623	TRUE	6	0.00229637	1.40503	0.703664	0.383276	0.0493945
A0A4W6DTS6	Junctional adhesion molecule 3b	20.8203	20.8615	20.9139	20.9	19.4254	20.033	20.9491	20.3571	TRUE	4	-1.36333	-0.00221215	-0.68277	0.383276	0.0493989
A0A4W6DWB7	Signal recognition particle 19 kDa protein	20.1211	20.4044	20.3769	20.1922	20.6623	20.5173	20.8855	20.6569	TRUE	2	0.00115003	0.812509	0.406829	0.383276	0.0494753
A0A4W6C8L5	O-acyltransferase like	17.6966	17.8993	17.2777	17.7629	17.9282	18.9668	17.8004	18.6038	TRUE	5	0.00163646	1.32976	0.665699	0.383276	0.0495436
A0A4W6BQ07	Guanine nucleotide binding protein (G protein), beta polypeptide 1a (Guanine nucleotide-binding protein G(I)/G(S)/G(T) subunit beta-1)	28.5364	28.8504	28.6098	29.1122	28.3348	28.4423	28.4493	27.9748	FALSE	0	-0.95266	-0.00112423	-0.476892	0.383276	0.0495623
A0A4W6F6B0	Ornithine aminotransferase (EC 2.6.1.13)	22.187	21.1639	21.1317	22.0594	21.1478	20.0511	21.458	20.4671	FALSE	0	-1.70732	-0.00170421	-0.854513	0.383276	0.0496296
A0A4W6FYB7	Eukaryotic translation initiation factor 4 gamma 2	18.8508	18.3449	19.55	19.0747	15.8826	18.7806	18.7103	16.6388	TRUE	2	-2.90225	-0.00181977	-1.45204	0.383276	0.0497671
A0A4W6D433	cAMP-dependent protein kinase (EC 2.7.11.11)	20.1833	18.2475	20.4756	20.0747	17.5009	17.3469	20.1908	17.6468	TRUE	2	-3.14595	-0.00190883	-1.57393	0.383276	0.0497746
A0A4W6CRV9	Hydroxysteroid dehydrogenase-like protein 2	24.8931	24.8002	24.6382	24.8363	23.2583	24.4717	24.5956	24.1873	FALSE	0	-1.32674	-0.000726619	-0.663734	0.383276	0.0497965
A0A4W6F2W2	RNA-splicing ligase RtcB homolog (EC 6.5.1.8) (3'-phosphate/5'-hydroxy nucleic acid ligase)	21.186	21.2341	21.4678	21.7362	22.3669	21.6097	21.6572	22.18	FALSE	0	0.000512634	1.09428	0.547398	0.383276	0.0498259
A0A4W6DBP5	Diacylglycerol kinase (DAG kinase) (EC 2.7.1.107)	24.2842	24.9893	24.4637	25.4419	24.4474	24.204	24.0461	23.9799	FALSE	0	-1.25108	0.00022519	-0.625426	0.38399	0.050067
A0A4W6F9E2	Saxitoxin and tetrodotoxin-binding protein 1	24.9389	25.2522	25.1978	24.8766	26.4141	25.0549	25.5234	25.8937	FALSE	0	-0.000497989	1.31079	0.655144	0.38399	0.0501415
A0A4W6CM37	Anion exchange protein	24.1612	26.0216	24.1708	25.2619	25.859	25.2786	26.4792	26.0046	FALSE	0	-0.00115112	2.00413	1.00149	0.38399	0.050214
A0A4W6DZ33	Proteasome assembly chaperone 2	20.8111	20.7342	20.7759	21.023	21.142	21.0699	21.8416	21.2639	TRUE	1	-0.000991589	0.987539	0.493274	0.384256	0.0503746
A0A4W6EH09	E3 ubiquitin-protein ligase (EC 2.3.2.26)	18.1727	17.8405	18.1018	19.1372	17.0343	17.7608	17.4554	18.0476	TRUE	4	-1.47923	0.0022366	-0.738498	0.384256	0.0505648
A0A4W6FFS4	Nucleoside diphosphate kinase B (EC 2.7.4.6)	25.7337	26.3856	21.7935	26.6173	22.8863	22.3197	23.7293	23.0559	FALSE	0	-4.27663	0.00706906	-2.13478	0.384256	0.0506177
A0A4W6DVP4	Chromosome 17 open reading frame 75	21.0507	22.1998	21.4244	22.0649	20.449	20.5881	21.8888	20.0573	TRUE	1	-1.88169	0.00333413	-0.939176	0.384256	0.0506623
A0A4W6FPE8	peptidylprolyl isomerase (EC 5.2.1.8)	23.0188	22.3477	22.2671	22.076	22.9654	23.0546	22.7322	23.104	FALSE	0	-0.00213199	1.07547	0.536668	0.384256	0.0507414
A0A4W6D6F3	Ubiquilin 4	22.2267	22.1205	22.4252	22.4251	21.7983	21.8413	22.0862	21.869	FALSE	0	-0.8033	0.00201946	-0.40064	0.384908	0.0509416
A0A4W6FY07	hexokinase (EC 2.7.1.1)	21.9802	22.3666	20.9298	21.9063	22.8206	22.3804	22.2638	22.4854	FALSE	0	-0.00379494	1.38746	0.691832	0.384908	0.051025
A0A4W6FAK8	Alcohol dehydrogenase 1 isoform X1	21.251	21.0549	21.3306	21.3768	21.7718	22.6725	21.2368	21.9533	FALSE	0	-0.0042888	1.31492	0.655313	0.385114	0.051224
A0A4W6DNB8	Angiotensinogen (Serpin A8)	21.8599	21.8249	21.6797	20.8852	20.5895	20.8576	20.9186	21.3923	TRUE	2	-1.2503	0.00442916	-0.622935	0.385114	0.0513304
A0A4W6D3L3	N-acetylneuraminic acid synthase a (Sialic acid synthase)	23.5768	23.5159	23.0963	23.4985	23.0263	22.9965	23.0958	21.7994	FALSE	0	-1.38973	0.00498993	-0.692368	0.385114	0.0513486
A0A4W6FAJ8	Alcohol dehydrogenase 1	22.282	22.6442	22.7779	22.7418	23.0072	23.0872	22.9157	23.1077	TRUE	1	-0.00420862	0.840135	0.417963	0.387435	0.0518885
A0A4W6G790	Citron rho-interacting serine/threonine kinase	18.1561	17.6053	18.5744	17.5493	18.8944	18.3325	18.233	19.4144	TRUE	4	-0.00777796	1.50235	0.747286	0.387435	0.0519526
A0A4W6EIB5	Sodium channel protein	22.2793	22.8464	22.8678	22.4456	23.646	23.1445	22.9189	22.8973	FALSE	0	-0.00577386	1.08958	0.541901	0.387435	0.0519992
A0A4W6EV75	RAB37, member RAS oncogene family	21.5604	20.7298	21.1851	20.2342	19.6503	18.7748	21.334	19.2316	TRUE	3	-2.37234	0.0129191	-1.17971	0.387435	0.0520553
A0A4W6DYU5	Guanine nucleotide-binding protein subunit alpha	19.4399	20.0017	20.8302	20.4646	18.2024	20.1127	19.7639	17.5041	TRUE	1	-2.59162	0.0150059	-1.28831	0.387677	0.0521873
A0A4W6E365	Anion exchange protein	19.2689	19.4757	20.041	20.2998	18.4158	17.0545	20.4094	17.3059	TRUE	3	-2.96979	0.0198823	-1.47495	0.388984	0.052535
A0A4W6CA24	O-GlcNAcase like	21.8507	22.2343	22.0188	22.5106	23.1832	23.1104	22.1153	22.682	TRUE	2	-0.00878409	1.24702	0.619119	0.388984	0.0526697
A0A4W6C3P9	Developmentally regulated GTP binding protein 2	22.0342	21.8913	22.0862	21.6074	20.5698	19.3982	22.003	21.3386	TRUE	2	-2.17008	0.0153247	-1.07738	0.388984	0.0526765
A0A4W6DSD7	Elongation factor 1-alpha	27.0105	26.4579	26.963	27.1265	26.8751	26.2183	26.2024	26.072	FALSE	0	-1.10318	0.00816351	-0.547507	0.388984	0.0528072
A0A4W6CPW2	Protein pelota homolog	20.9104	20.7113	20.4034	20.9073	18.9297	20.2891	20.35	20.3595	TRUE	6	-1.51347	0.0114141	-0.751026	0.388984	0.052862
A0A4W6C4Q1	Properdin	21.0101	21.181	21.3053	20.3737	20.4505	20.6039	15.124	18.3614	FALSE	0	-4.7043	0.0391581	-2.33257	0.390479	0.0531653
A0A4W6FM89	Ephrin type-B receptor 3 (EC 2.7.10.1)	22.0315	22.6019	22.3292	22.2797	22.5042	20.7666	21.5311	19.1694	TRUE	3	-2.6602	0.024753	-1.31773	0.392546	0.0535474
A0A4W6FJC1	Protein phosphatase methylesterase 1 (PME-1) (EC 3.1.1.-)	20.7157	20.6495	21.0515	21.3834	21.6336	21.4554	21.2837	21.3584	FALSE	0	-0.00964808	0.975156	0.482754	0.393495	0.0537777
A0A4W6DTZ6	Vacuolar protein sorting-associated protein 28 homolog	20.5304	20.9536	20.7902	20.7636	18.7499	19.0299	21.4944	18.8606	TRUE	1	-2.47784	0.0263207	-1.22576	0.394846	0.0540635
A0A4W6DJY9	Ras homolog family member Gb (Rho-related GTP-binding protein RhoG)	16.9355	16.1736	16.2094	17.1452	16.4085	16.0332	15.91	15.4801	TRUE	7	-1.33122	0.0151972	-0.658009	0.395908	0.0543761
A0A4W6G8G0	Splicing factor 3B subunit 1 isoform X1 (Splicing factor 3B subunit 1 isoform X17) (Splicing factor 3B subunit 1 isoform X18) (Splicing factor 3B subunit 1 isoform X19) (Splicing factor 3B subunit 1 isoform X21) (Splicing factor 3B subunit 1 isoform X4) (Splicing factor 3B subunit 1 isoform X6) (Splicing factor 3B subunit 1 isoform X7) (Splicing factor 3B subunit 1 isoform X9)	19.6989	19.9433	20.075	19.6826	21.6335	20.0258	20.0753	20.7513	FALSE	0	-0.0179627	1.56107	0.771552	0.395908	0.0544119
A0A4W6DR45	Palmitoyl-protein thioesterase ABHD10, mitochondrial (EC 3.1.1.93) (EC 3.1.2.22) (Acyl-protein thioesterase ABHD10) (Alpha/beta hydrolase domain-containing protein 10) (Mycophenolic acid acyl-glucuronide esterase, mitochondrial)	21.2596	21.1742	21.4124	22.5239	23.089	21.8616	21.9753	22.8695	FALSE	0	-0.0213546	1.734	0.856322	0.397236	0.0547318
A0A4W6G2G3	NADH dehydrogenase [ubiquinone] 1 alpha subcomplex subunit 10, mitochondrial	24.2922	24.7611	24.8131	24.8165	23.9926	23.9797	24.5208	24.2879	FALSE	0	-0.963158	0.0122299	-0.475464	0.397236	0.0548836
A0A4W6CW63	Uroporphyrinogen decarboxylase (EC 4.1.1.37)	21.5758	20.9339	20.8702	21.3102	21.8143	21.4593	21.6007	21.7241	FALSE	0	-0.0123126	0.966519	0.477103	0.397236	0.0549001
A0A4W6E332	Protein phosphatase 1L (Protein phosphatase, Mg2+/Mn2+ dependent, 1La)	19.0266	18.9158	18.5199	18.9483	17.2774	16.8424	18.8414	18.6241	TRUE	4	-1.94112	0.0284466	-0.956338	0.401381	0.0556649
A0A4W6DD56	Calumenin-B	21.1425	21.4333	21.4655	20.8023	20.1658	21.1338	20.8261	20.3767	TRUE	1	-1.18896	0.0183107	-0.585327	0.401381	0.0559647
A0A4W6CP46	Fibrinogen alpha chain	22.8645	23.7941	22.5291	23.7703	23.1002	22.3611	22.3899	22.0035	FALSE	0	-1.57617	0.024575	-0.775797	0.401381	0.0560417
A0A4W6DGY8	Ankyrin repeat domain 13D	21.8471	21.621	22.373	22.2396	21.5883	21.6129	21.6938	21.116	TRUE	1	-1.05129	0.0164217	-0.517436	0.401381	0.0560533
A0A4W6EWQ9	Receptor-type tyrosine-protein phosphatase F (EC 3.1.3.48)	20.9842	20.8987	20.0222	20.4944	21.8238	20.9411	21.2483	20.9348	FALSE	0	-0.0202302	1.29444	0.637102	0.401381	0.0560566
A0A4W6E3S6	Anion exchange protein	22.3667	22.3312	22.2998	22.4402	20.8647	21.1789	22.3679	22.1192	FALSE	0	-1.47714	0.0235579	-0.726793	0.401381	0.0561856
A0A4W6CCK9	Actin filament associated protein 1 like 2 (Actin filament-associated protein 1-like 2 isoform X1)	15.9652	15.8798	15.4306	16.034	15.8896	14.8463	15.2739	14.9263	TRUE	2	-1.20611	0.0193944	-0.593356	0.401381	0.0562388
P00761	Trypsin (EC 3.4.21.4)	27.9317	27.4976	28.1908	28.2313	26.8301	27.9497	27.5814	26.7229	FALSE	0	-1.40658	0.0229111	-0.691833	0.401381	0.0563231
A0A4W6D7W5	Inter-alpha-trypsin inhibitor heavy chain 2	22.464	22.0171	21.8062	21.6042	21.716	21.2013	21.3732	21.5477	TRUE	1	-1.04386	0.0171992	-0.513328	0.401381	0.0563992
A0A4W6D0N3	Rho GTPase-activating protein 1	24.9479	25.0726	25.2532	25.1874	24.5596	24.8856	24.7739	24.695	FALSE	0	-0.78673	0.0132389	-0.386746	0.401623	0.0565415
A0A4W6D5G4	Alpha-crystallin B chain (Alpha(B)-crystallin)	23.7795	22.7706	22.4599	22.8383	23.4331	23.3344	23.8122	23.8783	TRUE	1	-0.0227874	1.32767	0.652444	0.401623	0.0566777
A0A4W6BIR3	Protein phosphatase 6, regulatory subunit 3	20.1077	20.4184	19.119	20.3658	21.8796	20.3509	21.4004	20.1958	TRUE	7	-0.0336312	1.94156	0.953965	0.401623	0.0567421
A0A4W6DU00	Grid2 interacting protein	23.7281	24.1724	23.8242	24.3707	23.718	23.4535	23.4447	23.6678	FALSE	0	-0.922075	0.0163673	-0.452854	0.402128	0.0569166
A0A4W6DSY7	COP9 signalosome complex subunit 5 (COP9 signalosome subunit 5)	20.0716	20.4673	19.6396	20.5346	20.3591	20.6938	20.8355	21.0972	FALSE	0	-0.0213281	1.15757	0.56812	0.403342	0.0571918
A0A4W6DJT0	Activated leukocyte cell adhesion molecule a	18.9945	17.9879	19.2452	18.8778	18.2736	18.4954	18.0022	16.7977	TRUE	4	-1.80398	0.0356725	-0.884152	0.40651	0.0577453
A0A4W6DYS5	CDK5 regulatory subunit associated protein 3	17.3066	18.7838	18.9948	18.6927	20.1017	20.448	18.8729	18.6624	TRUE	6	-0.0452685	2.19884	1.07679	0.407608	0.0580806
A0A4W6BYI1	Ribosomal protein L15 (Ubiquitin-conjugating enzyme E2 E2)	18.5665	18.0944	18.2668	17.1326	19.5244	18.2983	18.586	18.793	TRUE	1	-0.0331359	1.60393	0.785395	0.407608	0.0581103
A0A4W6CWX5	Enolase-phosphatase E1 (EC 3.1.3.77) (2,3-diketo-5-methylthio-1-phosphopentane phosphatase) (MASA homolog)	21.2711	21.2813	21.4465	21.419	23.1125	21.8786	21.2125	22.321	FALSE	0	-0.0345941	1.58795	0.77668	0.408796	0.058577
A0A4W6BUR8	Hemoglobin subunit beta-A (Hemoglobin, beta adult 1)	31.3384	32.8801	31.5617	32.3098	32.5652	32.3495	33.4078	33.0248	FALSE	0	-0.0363732	1.66496	0.814293	0.408796	0.0586024
A0A4W6DAF6	Proteasome subunit beta	23.5259	23.1338	22.581	23.0516	22.8268	22.3892	22.623	22.3938	FALSE	0	-1.05274	0.0230254	-0.51486	0.408796	0.058613
A0A4W6C242	Cytochrome c	23.9469	23.4272	23.7347	23.2769	24.108	23.7834	24.2979	24.0761	FALSE	0	-0.0214074	0.961287	0.46994	0.408796	0.0587785
A0A4W6CCL4	[Pyruvate dehydrogenase [acetyl-transferring]]-phosphatase 1, mitochondrial (EC 3.1.3.43) (Protein phosphatase 2C) (Pyruvate dehydrogenase phosphatase catalytic subunit 1)	21.0804	21.5765	21.2736	21.1324	19.7558	20.6783	20.9502	21.0769	FALSE	0	-1.3306	0.029712	-0.650442	0.408796	0.0588037
A0A4W6FP12	N-acetylmuramoyl-L-alanine amidase (Peptidoglycan recognition protein 2)	20.2443	19.4808	19.8934	19.1363	18.2521	18.1511	19.7444	19.1851	TRUE	3	-1.75082	0.039787	-0.855519	0.409211	0.0589684
A0A4W6D823	Serine/threonine-protein phosphatase 2A 55 kDa regulatory subunit B	22.8883	23.575	23.9266	23.9277	22.1764	22.9643	23.1665	23.251	FALSE	0	-1.41373	0.0339986	-0.689863	0.410514	0.0595231
A0A4W6FJZ3	Transporter	21.7996	20.1724	20.2083	20.4908	21.8605	21.9592	20.584	22.1224	TRUE	1	-0.0478452	1.9754	0.963779	0.410514	0.0595952
A0A4W6CUJ3	Dolichyl-diphosphooligosaccharide--protein glycosyltransferase subunit DAD1 (Oligosaccharyl transferase subunit DAD1)	21.2106	21.1819	20.62	20.6887	20.5731	20.9514	19.4253	19.7439	TRUE	2	-1.54164	0.0378763	-0.751881	0.410514	0.0597419
A0A4W6EXN0	Guanine nucleotide-binding protein G(i) subunit alpha-2 (Adenylate cyclase-inhibiting G alpha protein)	26.6756	27.0034	26.4797	26.7208	25.6834	26.0302	26.9558	25.4148	FALSE	0	-1.43287	0.0352065	-0.698834	0.410514	0.0597426
A0A4W6G1E7	RING finger protein 141	22.3902	22.8971	21.8033	22.1487	22.0918	20.8182	21.7956	21.7112	TRUE	7	-1.44744	0.0362349	-0.705605	0.410514	0.059938
A0A4W6CL16	Calsequestrin	23.2794	23.5217	24.1463	24.5227	26.1118	24.8218	23.7974	24.7907	TRUE	6	-0.0522946	2.07801	1.01286	0.410514	0.0599938
A0A4W6D4Q4	UBX domain protein 6 (UBX domain-containing protein 6)	21.8039	21.9652	21.8591	21.7078	21.2904	21.2808	21.7939	20.0591	FALSE	0	-1.49356	0.0376677	-0.727945	0.410514	0.0600167
A0A4W6C9Q5	3'-phosphoadenosine 5'-phosphosulfate synthase 1	18.5222	18.0387	18.2463	17.8765	18.0218	17.6715	17.6859	17.4381	TRUE	3	-0.957411	0.0242637	-0.466574	0.410514	0.0600687
A0A4W6BTY5	G protein subunit alpha z (Guanine nucleotide-binding protein G(Z) subunit alpha)	24.0445	24.1083	23.8624	23.7775	23.5306	23.6261	23.7262	23.3296	FALSE	0	-0.810693	0.0206119	-0.39504	0.410514	0.0601034
A0A4W6BX40	Plexin A1	20.5116	20.6741	20.1874	20.742	22.109	21.6144	20.1741	21.4798	FALSE	0	-0.0443405	1.6755	0.815581	0.4127	0.0605441
A0A4W6CCM4	Synaptotagmin	24.8051	24.9849	24.4405	24.6322	25.0368	24.9853	25.3202	25.1871	FALSE	0	-0.0229796	0.856309	0.416665	0.4127	0.0607022
A0A4W6FAC7	H/ACA ribonucleoprotein complex subunit DKC1 (Dyskerin)	19.2468	18.792	20.0038	19.8332	18.5325	19.1318	18.6806	18.9991	TRUE	4	-1.30093	0.0350294	-0.632951	0.4127	0.0607409
A0A4W6EXX3	Solute carrier family 16 member 3b	22.4455	22.1633	22.4633	22.4463	24.2993	22.7829	22.4663	23.0785	TRUE	1	-0.0440095	1.59834	0.777165	0.413452	0.0610004
A0A4W6CT74	Glutaredoxin (thioltransferase) (Glutaredoxin-1)	23.6606	23.265	23.182	23.7179	22.6431	22.774	23.3819	23.0326	FALSE	0	-1.02533	0.0283836	-0.498473	0.413452	0.0610637
A0A4W6FTX1	Pre-B-cell leukemia homeobox interacting protein 1b	23.2816	23.2577	23.0765	23.0958	23.0796	23.8398	24.2538	23.7199	FALSE	0	-0.0318194	1.12256	0.54537	0.414311	0.0613477
A0A4W6DV11	Complement component c3a, duplicate 5	21.8291	21.1701	20.9208	20.9458	18.5645	20.5937	20.5287	20.9694	TRUE	1	-2.16643	0.0616874	-1.05237	0.414311	0.061403
A0A4W6F7L8	Uncharacterized protein	20.7349	21.2751	20.7965	20.4339	19.5314	20.1698	20.9401	18.0849	TRUE	1	-2.32489	0.0677648	-1.12856	0.415061	0.0616926
A0A4W6G7L3	Cadherin-1	24.0093	24.0378	23.5673	23.0506	21.8387	23.1739	22.7163	23.6103	FALSE	0	-1.71312	0.0502068	-0.831459	0.415061	0.0617614
A0A4W6D693	Phosphatidylinositol 3-kinase catalytic subunit type 3 (EC 2.7.1.137)	17.5033	18.8955	18.9143	19.6118	20.7291	18.7121	19.8786	19.9701	TRUE	3	-0.0662806	2.24875	1.09123	0.415061	0.0618335
A0A4W6EET3	Maestro heat-like repeat family member 1 (Maestro heat-like repeat-containing protein family member 1 isoform X1)	17.8833	18.6225	19.1618	18.4832	17.8491	17.8478	18.415	17.329	TRUE	4	-1.39702	0.0420648	-0.677478	0.416189	0.0621082
A0A4W6CUE8	MAP7 domain containing 2a	19.3438	19.263	19.4143	18.9376	19.7602	19.5991	19.5134	19.6542	FALSE	0	-0.0262205	0.810325	0.392052	0.420608	0.0630861
A0A4W6C2J6	Dynein light chain roadblock	23.52	23.1863	23.5211	22.7706	22.007	22.6425	21.9819	23.4289	FALSE	0	-1.51868	0.0498298	-0.734427	0.420608	0.0632845
A0A4W6D403	Adaptor protein, phosphotyrosine interaction, PH domain and leucine zipper containing 2	21.7802	21.8464	21.3488	20.7643	20.0213	20.4422	21.4182	20.889	FALSE	0	-1.53522	0.0506849	-0.742265	0.420608	0.0633738
A0A4W6DDL1	Synaptotagmin 2 (Synaptotagmin-2 isoform X1)	25.3997	25.667	25.4681	25.3969	26.4287	25.598	26.0197	25.76	FALSE	0	-0.0321172	0.969452	0.468667	0.420608	0.063424
A0A4W6F1E1	Beta-hexosaminidase (EC 3.2.1.52)	22.2434	22.0489	21.9694	22.4263	22.4235	22.7039	22.5877	22.5401	FALSE	0	-0.0268708	0.810469	0.391799	0.420608	0.0634352
A0A4W6BYZ7	26S proteasome non-ATPase regulatory subunit 5	21.1553	21.1076	20.2312	21.7717	20.7452	19.7253	20.5946	20.234	FALSE	0	-1.53421	0.0508668	-0.741672	0.420608	0.0634353
A0A4W6FYF6	Interferon-induced GTP-binding protein Mx (EC 3.6.5.5) (Interferon-inducible Mx protein)	23.0857	23.0269	23.149	23.3406	24.074	23.6003	23.0227	24.2464	FALSE	0	-0.0405894	1.21118	0.585294	0.420608	0.0635924
A0A4W6DW20	non-specific serine/threonine protein kinase (EC 2.7.11.1)	20.4632	20.2143	20.2137	21.0674	19.6929	20.7031	19.377	19.2383	TRUE	3	-1.52545	0.0517585	-0.736844	0.420608	0.0637762
A0A4W6DNR0	ADP-ribosylation factor	23.1863	23.0124	22.9219	23.0628	22.5395	22.9672	22.6661	22.3795	TRUE	2	-0.844291	0.028725	-0.407783	0.420608	0.063817
A0A4W6F6U6	Si:ch211-1a19.3	17.7819	17.6806	18.2595	18.0152	17.3949	17.7323	16.9349	17.659	TRUE	3	-1.04364	0.0355763	-0.504034	0.420608	0.0638461
A0A4W6DD66	COMM domain-containing protein 6	20.3195	19.645	18.9578	18.7103	18.4493	18.6206	19.2501	18.0557	TRUE	7	-1.68825	0.0598458	-0.814201	0.422044	0.0644477
A0A4W6BUB7	Cysteine-rich protein 2	23.5251	23.6544	23.7957	23.612	23.8653	24.2698	24.4488	23.7727	TRUE	1	-0.0326387	0.917361	0.442361	0.422044	0.0645056
A0A4W6E459	Adapter molecule crk	23.1172	23.1067	23.1015	23.0631	23.5309	23.4108	23.2906	23.5647	FALSE	0	-0.0260142	0.73026	0.352123	0.422044	0.0645253
A0A4W6D6V8	Sulfurtransferase	24.4192	24.4189	24.232	24.5819	23.7696	23.5264	24.343	24.1301	FALSE	0	-0.976299	0.0348476	-0.470726	0.422044	0.0645566
A0A4W6F969	5-oxoprolinase, ATP-hydrolysing	15.4813	15.2235	16.2602	16.8095	15.2526	15.0106	15.6924	13.2489	TRUE	6	-2.37003	0.0850232	-1.1425	0.422044	0.0646369
A0A4W6BP39	Growth factor receptor-bound protein 2b	18.5654	19.822	20.9541	22.0268	23.8315	20.5883	22.215	21.6454	TRUE	4	-0.129614	3.5855	1.72794	0.422044	0.0647593
A0A4W6F1T2	Enoyl-CoA delta isomerase 1	23.3859	22.9317	23.3164	23.4277	22.8823	21.7603	23.4134	20.8833	FALSE	0	-2.13878	0.0776148	-1.03058	0.422044	0.0648216
A0A4W6D9Z7	Neurocan	18.1793	17.5856	18.0861	18.4898	16.7059	18.0501	17.2143	17.6828	FALSE	0	-1.39563	0.0518143	-0.671906	0.423583	0.0651952
A0A4W6FDQ8	Protein S100 (S100 calcium-binding protein)	20.3157	21.9044	20.119	20.7108	18.5769	20.3547	20.3551	19.6382	FALSE	0	-2.14245	0.079924	-1.03126	0.423583	0.0652752
A0A4W6D9X2	Cache domain containing 1 (VWFA and cache domain-containing protein 1)	20.9857	20.7003	20.4338	21.0278	22.2801	20.8438	21.1942	21.4501	FALSE	0	-0.0515644	1.3619	0.65517	0.424497	0.0655249
A0A4W6D273	SAP domain-containing ribonucleoprotein isoform X2	20.9624	20.6258	19.6433	19.5902	20.7676	21.1704	20.5098	21.3387	FALSE	0	-0.0597312	1.54219	0.741229	0.425753	0.0659159
A0A4W6EZZ9	Dipeptidyl peptidase 3 (EC 3.4.14.4) (Dipeptidyl aminopeptidase III) (Dipeptidyl peptidase III)	25.6348	25.6942	25.8568	25.7637	25.1856	25.5573	25.4168	25.3214	FALSE	0	-0.763823	0.0296198	-0.367102	0.425753	0.0659371
A0A4W6CND3	Septin	22.7879	23.0697	22.5147	23.18	23.3906	23.2193	23.2946	23.3292	FALSE	0	-0.0348205	0.875525	0.420352	0.426459	0.0663855
A0A4W6DUE8	Aminoacyl tRNA synthase complex-interacting multifunctional protein 2 (Multisynthase complex auxiliary component p38) (Protein JTV-1)	21.0286	20.8372	20.623	20.5637	19.2049	19.7451	20.9221	20.2926	TRUE	3	-1.50405	0.0601402	-0.721953	0.426459	0.0664828
A0A4W6CUC5	Eukaryotic translation initiation factor 5A (eIF-5A)	20.1358	20.7362	20.2021	20.5187	20.4131	19.4962	19.9232	19.6474	FALSE	0	-1.10056	0.0441184	-0.52822	0.426459	0.0665289
A0A4W6FTV9	Protein Z, vitamin K-dependent plasma glycoprotein b	20.0882	20.3997	20.5891	19.2512	20.5673	21.2374	20.1888	21.3498	TRUE	5	-0.0630086	1.57057	0.753783	0.426459	0.0665429
A0A4W6FRH1	Purine rich element binding protein A (Transcriptional activator protein Pur-alpha)	23.5339	23.2711	23.6692	23.2431	23.6063	24.0135	23.6821	24.1461	FALSE	0	-0.0362721	0.901637	0.432682	0.426459	0.0665932
A0A4W6DJ77	Adenylosuccinate synthetase isozyme 2 (AMPSase 2) (AdSS 2) (EC 6.3.4.4) (Adenylosuccinate synthetase, acidic isozyme) (Adenylosuccinate synthetase, liver isozyme) (L-type adenylosuccinate synthetase) (IMP--aspartate ligase 2)	21.8404	21.7789	20.6893	21.4685	20.4473	19.9632	21.6843	20.3569	FALSE	0	-1.73373	0.071056	-0.831339	0.427955	0.0669365
A0A4W6D5D1	Cytoplasmic linker associated protein 2	19.9479	20.0448	20.4178	19.8936	20.86	20.9149	20.2005	20.3032	FALSE	0	-0.0430003	1.03022	0.493608	0.428164	0.0672807
A0A4W6F8Y5	Serpin peptidase inhibitor, clade B (ovalbumin), member 1	21.6072	21.7571	22.1935	22.1159	21.1681	21.5145	21.8922	21.0274	TRUE	1	-1.08119	0.0454001	-0.517896	0.428164	0.0673959
A0A4W6DXK8	calcium/calmodulin-dependent protein kinase (EC 2.7.11.17)	22.9718	22.4122	23.373	22.8614	23.301	23.4424	23.2875	23.4837	FALSE	0	-0.0416299	0.989713	0.474042	0.428164	0.0674287
A0A4W6BZI4	Zgc:63587	22.5932	22.5355	22.8567	23.3227	21.177	22.4774	22.6076	22.24	FALSE	0	-1.46481	0.061704	-0.701551	0.428164	0.067457
A0A4W6F4K6	Actin-related protein 2/3 complex subunit 4	22.9684	22.8052	22.4808	22.897	23.5156	23.0144	23.1277	23.1629	FALSE	0	-0.0368696	0.87142	0.417275	0.428164	0.0675419
A0A4W6DFP1	40S ribosomal protein S7	19.1315	19.4772	18.9233	19.4181	19.2338	18.4634	18.5511	18.7515	TRUE	3	-1.01843	0.0432809	-0.487576	0.428164	0.067628
A0A4W6DH85	Dematin actin binding protein	20.7685	20.7342	20.9073	21.1596	21.6737	21.0299	21.2571	21.3241	FALSE	0	-0.0388903	0.896481	0.428795	0.429476	0.0680339
A0A4W6FSP5	GRIP1 associated protein 1	18.6745	18.0235	18.537	17.9105	19.4135	18.5176	18.7555	18.6941	FALSE	0	-0.0510034	1.16858	0.558786	0.429476	0.0681559
A0A4W6CSU5	6-phosphofructo-2-kinase/fructose-2,6-bisphosphatase 2 (EC 2.7.1.105) (EC 3.1.3.46) (6PF-2-K/Fru-2,6-P2ase heart-type isozyme)	17.9453	18.1451	18.0734	18.2302	16.423	17.0383	18.6772	16.5328	TRUE	5	-1.94634	0.0849907	-0.930676	0.429476	0.0681656
A0A4W6FMW7	Cell division control protein 42 homolog (EC 3.6.5.2)	21.6747	20.8685	20.4323	20.5836	19.747	20.8429	19.1244	20.4538	TRUE	3	-1.77368	0.0781795	-0.847748	0.429551	0.0683551
A0A4W6EF79	Calreticulin	22.5467	21.672	21.8675	21.4027	20.6043	22.1088	21.0976	19.3883	TRUE	1	-2.24463	0.0996567	-1.07249	0.429551	0.0685031
A0A4W6C4D0	Junction plakoglobin a	21.5745	20.9185	21.0039	20.8518	21.285	21.7068	21.4191	21.8608	FALSE	0	-0.0449022	1.00631	0.480703	0.429551	0.0686062
A0A4W6DQB1	Receptor expression-enhancing protein	22.7058	21.6778	21.8682	21.2135	23.724	23.3047	21.7342	22.5126	TRUE	1	-0.0890337	1.99421	0.95259	0.429551	0.068618
A0A4W6E9X1	Armadillo repeat containing 6 (Armadillo repeat-containing protein 6)	22.0784	21.9304	21.9635	22.2043	21.1365	20.7449	21.97	21.9117	FALSE	0	-1.26484	0.0580495	-0.603397	0.432486	0.0691978
A0A4W6FY05	Olfactory marker protein a	17.5578	18.5795	19.5821	20.5584	20.0561	19.7703	20.1167	21.4038	TRUE	2	-0.12302	2.65756	1.26727	0.432946	0.0693824
A0A4W6EI93	Solute carrier family 12 member 10, tandem duplicate 1	25.4483	24.0127	20.8159	22.3149	20.8946	22.0897	19.8751	22.0934	FALSE	0	-4.00695	0.187484	-1.90973	0.433706	0.0696154
A0A4W6G951	Proteasome subunit alpha type	23.2676	23.4286	23.1743	23.0833	23.7264	23.6397	23.3167	23.8674	FALSE	0	-0.0394947	0.837697	0.399101	0.434054	0.0697825
A0A4W6BY79	Eukaryotic translation initiation factor 5B (Translation initiation factor IF-2)	23.6095	23.3269	23.1676	23.4093	22.9337	22.8702	23.3174	22.7254	TRUE	6	-0.874825	0.0414957	-0.416665	0.434196	0.0699167
A0A4W6D146	Transmembrane 9 superfamily member	18.8016	18.8743	19.7591	19.2778	19.3706	20.1218	19.952	19.5365	TRUE	3	-0.0572094	1.19123	0.567011	0.43523	0.0701948
A0A4W6DR42	Transgelin	24.5278	24.8291	24.7248	24.8162	25.7424	24.744	24.9776	25.4745	FALSE	0	-0.0518186	1.07214	0.510158	0.435258	0.0703392
A0A4W6EZI8	Transketolase (EC 2.2.1.1)	26.5382	26.7765	26.4216	26.7741	26.1902	26.1389	26.5987	25.7601	FALSE	0	-0.957721	0.0464583	-0.455631	0.435258	0.0704226
A0A4W6CWS3	Vacuolar protein sorting-associated protein 35	24.1399	24.2211	24.2993	24.2055	23.5208	24.1855	23.9861	23.1258	FALSE	0	-1.07677	0.0530129	-0.511881	0.436676	0.0707642
A0A4W6DVB2	Large ribosomal subunit protein uL14 (60S ribosomal protein L23)	21.8603	21.9161	21.8788	21.6445	21.5086	21.768	21.31	20.8282	FALSE	0	-0.992434	0.0499682	-0.471233	0.436676	0.0712931
A0A4W6E652	Calcium-binding mitochondrial carrier protein SCaMC-1	24.3313	24.6201	24.7978	24.6903	25.542	24.8246	24.999	24.8843	FALSE	0	-0.0480227	0.953236	0.452607	0.436676	0.0713071
A0A4W6DN86	Coiled-coil domain containing 134	16.5556	17.8859	18.5593	18.5709	20.7469	18.0645	18.6097	19.2173	TRUE	6	-0.135902	2.66917	1.26664	0.436676	0.0715626
A0A4W6BTX5	PTPRF interacting protein alpha 3	21.9714	21.8653	22.2193	21.7336	22.289	22.7185	22.0417	22.4802	FALSE	0	-0.0468873	0.916737	0.434925	0.436676	0.0716723
A0A4W6D7A0	DCN1-like protein (Defective in cullin neddylation protein 1-like protein)	19.0479	19.5401	19.6344	19.4334	21.0146	19.6354	19.848	19.7593	FALSE	0	-0.0705948	1.37132	0.650362	0.436676	0.0718315
A0A4W6DZN7	Glutamate--cysteine ligase (EC 6.3.2.2) (Gamma-ECS) (Gamma-glutamylcysteine synthetase)	20.7265	20.6555	19.9599	21.2356	21.9159	21.1313	20.6552	21.7353	FALSE	0	-0.0778009	1.50796	0.715079	0.436676	0.071886
A0A4W6BTX3	Chromosome 18 open reading frame 25 (Protein C18orf25 homolog isoform X3)	18.4265	18.1423	17.9362	17.5917	17.7143	17.8733	17.2948	17.1616	TRUE	2	-1.08287	0.0564986	-0.513185	0.436676	0.0721641
A0A4W6FE44	Tropomyosin 2 (beta)	21.4871	22.0754	20.8405	20.773	22.4463	21.0113	22.7745	25.4888	TRUE	5	-0.182015	3.45454	1.63626	0.436676	0.0724105
A0A4W6BP83	PDS5 cohesin associated factor A	21.738	21.8254	22.1152	22.2097	21.6953	20.9362	22.0334	20.477	FALSE	0	-1.45001	0.0768013	-0.686605	0.436676	0.0725436
A0A4W6G866	Lamin-B1	21.343	21.5952	22.3597	21.2824	22.6413	22.1983	21.8607	22.1974	FALSE	0	-0.0650024	1.22371	0.579356	0.436676	0.0726172
A0A4W6FR22	long-chain-fatty-acid--CoA ligase (EC 6.2.1.3) (Long-chain-fatty-acid--CoA ligase)	22.9653	22.8542	22.7277	22.3727	22.206	22.5327	22.4726	21.9094	FALSE	0	-0.950497	0.0509891	-0.449754	0.436676	0.0728704
A0A4W6DUK5	Carbonic anhydrase (EC 4.2.1.1)	24.5485	25.9857	24.349	24.6408	25.4324	25.0613	26.1096	26.1909	FALSE	0	-0.0935394	1.72861	0.817534	0.436676	0.0730962
A0A4W6C7K7	Guanine nucleotide-binding protein-like 1	19.2706	18.9391	19.6679	18.3788	20.2099	19.1914	19.3867	20.3914	FALSE	0	-0.0838348	1.54537	0.730769	0.436676	0.0731621
A0A4W6FDY1	protein-tyrosine-phosphatase (EC 3.1.3.48)	21.9322	21.7646	21.8629	21.347	22.7765	21.8367	22.2665	22.0532	FALSE	0	-0.0583741	1.07148	0.506553	0.436676	0.0732738
A0A4W6CFJ0	Myosin light chain 3	21.7279	23.2341	22.5961	22.7183	22.781	21.14	20.8871	21.814	TRUE	2	-1.93247	0.10539	-0.91354	0.436676	0.0733011
A0A4W6G2K8	mitogen-activated protein kinase kinase (EC 2.7.12.2)	22.5587	20.7305	22.2399	21.5602	22.3924	22.4807	22.4924	22.6791	FALSE	0	-0.0857182	1.56341	0.738848	0.436676	0.0734421
A0A4W6CJ32	TAR DNA-binding protein 43	21.7121	21.4836	22.469	22.0756	20.1991	21.1216	22.4022	19.1754	FALSE	0	-2.5624	0.141378	-1.21051	0.436676	0.0736102
A0A4W6E467	NAD(P)H-hydrate epimerase (EC 5.1.99.6) (Apolipoprotein A-I-binding protein) (AI-BP) (NAD(P)HX epimerase)	22.4022	22.6037	22.3117	22.8369	23.6675	22.6531	22.7484	23.2155	FALSE	0	-0.0622039	1.1273	0.532546	0.436676	0.0736129
A0A4W6BN96	Si:ch211-103n10.5	23.6534	25.0425	24.1603	24.9241	25.1931	25.0552	24.8015	25.3243	FALSE	0	-0.0759928	1.37293	0.648469	0.436676	0.073696
A0A4W6FP63	Erythrocyte membrane protein band 4.1-like 3b	17.4821	17.326	17.3164	16.2239	16.509	16.6115	16.1102	16.6883	TRUE	6	-1.28594	0.0712522	-0.607346	0.436676	0.073724
A0A4W6DXU6	Inositol-1-monophosphatase (EC 3.1.3.25)	20.6754	20.9599	21.9267	21.7501	22.5413	22.0609	21.4563	22.0054	TRUE	6	-0.0813444	1.45734	0.687998	0.436676	0.0739227
A0A4W6DHV2	Ubiquitin specific peptidase 9	19.5829	19.7683	19.1245	19.053	19.3165	19.9403	20.1115	20.5131	TRUE	3	-0.0695822	1.24593	0.588173	0.436676	0.0739376
A0A4W6F6C3	Protein disulfide-isomerase A6 (EC 5.3.4.1)	24.7666	24.8874	25.237	25.0316	23.8306	25.1391	24.5748	23.9249	FALSE	0	-1.29917	0.0726081	-0.613279	0.436676	0.0739573
A0A4W6FS25	Proteolipid protein 1b	28.5065	28.3821	28.2753	28.1935	29.1228	28.381	28.5523	29.1943	FALSE	0	-0.056405	1.00286	0.473229	0.436676	0.0741306
A0A4W6DZA3	Leucine-rich glioma-inactivated protein 1	24.2583	24.3554	24.3921	24.6051	25.365	24.7441	24.702	24.5808	FALSE	0	-0.0535263	0.943969	0.445222	0.436676	0.0743549
A0A4W6DHN8	L-serine ammonia-lyase (EC 4.3.1.17) (L-serine deaminase) (L-threonine dehydratase)	19.5511	20.595	19.3106	20.707	19.7223	19.1049	19.6053	18.6516	TRUE	4	-1.63327	0.0935305	-0.769872	0.436676	0.07463
A0A4W6CTW8	Protein-glutamine gamma-glutamyltransferase K (EC 2.3.2.13) (Epidermal TGase) (Transglutaminase K) (Transglutaminase-1)	21.4483	21.8711	22.289	22.6992	21.4139	21.7671	21.7342	20.7185	TRUE	2	-1.4182	0.081312	-0.668446	0.436676	0.0746637
A0A4W6BWQ4	E3 ubiquitin-protein ligase (EC 2.3.2.27) (RING-type E3 ubiquitin transferase)	24.3513	24.4025	24.533	24.1791	25.8918	24.6874	24.4275	24.9357	TRUE	1	-0.0753237	1.31354	0.619106	0.436676	0.0746685
A0A4W6CMA0	Ubiquitin-conjugating enzyme E2Nb	24.4628	24.263	24.4467	23.9948	23.5027	23.8672	24.1074	23.9992	FALSE	0	-0.897651	0.0522306	-0.42271	0.436676	0.0750816
A0A4W6DE87	Rab GDP dissociation inhibitor	28.4199	28.5505	28.3913	28.4489	27.5737	28.0749	28.3452	28.1416	FALSE	0	-0.889739	0.0521759	-0.418782	0.436676	0.0753061
A0A4W6G719	glutamine--fructose-6-phosphate transaminase (isomerizing) (EC 2.6.1.16)	22.1389	21.807	21.5884	21.8797	20.7444	21.5477	21.4119	21.7044	FALSE	0	-1.06571	0.0629618	-0.501375	0.436676	0.075522
A0A4W6DAP4	Phosphofurin acidic cluster sorting protein 1a	19.8712	20.2742	20.0153	20.3585	21.5479	21.1228	19.694	21.1604	FALSE	0	-0.0947793	1.59768	0.75145	0.436676	0.0756422
A0A4W6FNW6	sn-1-specific diacylglycerol lipase ABHD11 (EC 3.1.1.116) (Alpha/beta hydrolase domain-containing protein 11)	22.3772	22.8375	22.9007	23.3451	22.7828	21.7885	22.5637	21.962	FALSE	0	-1.25671	0.0749949	-0.590857	0.436676	0.0758166
A0A4W6DBK0	Keratin 18a, tandem duplicate 1	24.5325	23.267	23.4272	24.8447	25.1669	24.357	24.7268	24.855	FALSE	0	-0.0964516	1.61367	0.758609	0.436676	0.0758641
A0A4W6E4F6	Beta-enolase (EC 4.2.1.11) (2-phospho-D-glycerate hydro-lyase)	23.2792	23.5776	22.7009	23.3789	23.7766	21.8316	21.2993	22.1763	TRUE	1	-2.04937	0.122929	-0.963219	0.436676	0.0759692
A0A4W6DDN4	Glycine cleavage system H protein	22.8516	22.6739	20.9151	22.349	19.5448	18.2155	23.0825	20.6358	TRUE	2	-3.89009	0.234524	-1.82779	0.436676	0.0761198
A0A4W6F3D2	sulfite oxidase (EC 1.8.3.1)	19.6013	18.3577	19.2989	17.6835	18.8345	20.0046	19.8321	19.8051	TRUE	5	-0.113404	1.88095	0.883771	0.436676	0.0761216
A0A4W6FS04	Neuroligin 3b (Neuroligin-3b isoform X2)	18.8059	19.0785	18.7907	19.4247	20.3903	19.2167	19.7442	19.1733	TRUE	2	-0.0778255	1.29021	0.606192	0.436676	0.076136
A0A4W6EJF3	Retinol dehydrogenase 14b	23.5995	22.911	23.1651	23.3629	24.0964	23.7951	23.3307	23.6976	FALSE	0	-0.0605007	1.00112	0.470309	0.436676	0.0761921
A0A4W6CGF1	Serine incorporator 2	16.4504	16.3494	16.5258	16.6365	17.6893	17.1109	16.1231	18.0571	TRUE	4	-0.0971568	1.60629	0.754569	0.436676	0.0762179
A0A4W6E2Z2	YTH domain-containing family protein	16.8962	16.572	17.36	18.2928	18.8747	18.2854	17.2167	18.2502	TRUE	3	-0.113046	1.86603	0.87649	0.436676	0.0762656
A0A4W6FGJ5	NADH dehydrogenase [ubiquinone] 1 beta subcomplex subunit 5, mitochondrial (Complex I-SGDH) (NADH-ubiquinone oxidoreductase SGDH subunit)	18.2613	19.45	19.1914	19.348	18.9692	17.049	18.8969	17.5623	TRUE	3	-2.00845	0.121828	-0.94331	0.436676	0.0763037
A0A4W6FVA8	Endophilin-A2 (Endophilin-2)	19.9217	18.9011	18.677	18.5644	15.9014	18.0942	19.0617	18.1069	TRUE	2	-2.60916	0.159116	-1.22502	0.436676	0.0764658
A0A4W6D6I1	Ig-like domain-containing protein	21.7945	21.3969	21.7089	19.3768	21.8795	21.6413	22.5865	22.2685	TRUE	2	-0.133704	2.18299	1.02464	0.436676	0.0765975
A0A4W6CBN5	Ankyrin repeat and MYND domain containing 2a (Ankyrin repeat and MYND domain-containing protein 2a)	22.5376	21.9098	21.7657	22.1305	22.9758	22.1113	22.9433	22.4496	FALSE	0	-0.0696978	1.13792	0.53411	0.436676	0.0765986
A0A4W6EBT7	Dynactin 2 (p50)	26.6557	26.5739	26.6239	26.4475	26.0754	26.2878	26.06	26.4439	FALSE	0	-0.763852	0.0469228	-0.358465	0.436676	0.0766878
A0A4W6DLL5	Phosphoglycerate kinase (EC 2.7.2.3)	27.5709	27.7744	27.5181	27.8382	27.1287	27.3183	27.5734	27.1706	FALSE	0	-0.805013	0.0496142	-0.3777	0.436676	0.0767888
A0A4W6DXX0	Spectrin beta chain	25.934	25.036	25.193	25.2874	24.3259	24.7908	25.2746	24.8743	FALSE	0	-1.16427	0.0718928	-0.546189	0.436676	0.0768475
A0A4W6D506	Guanine nucleotide binding protein (G protein), beta 5a	21.5052	22.0429	21.7147	21.6092	21.8077	22.2244	22.1424	22.3482	TRUE	1	-0.0544199	0.879771	0.412675	0.436676	0.0769013
A0A4W6D0W9	Anoctamin	20.9488	20.2016	20.8479	19.53	20.9195	21.1023	21.0243	20.9541	FALSE	0	-0.0819528	1.31789	0.61797	0.436676	0.0770652
A0A4W6G302	Protein tyrosine phosphatase receptor type O	18.6821	18.6163	19.4511	20.8582	22.4767	20.6814	19.5095	20.3099	TRUE	4	-0.178061	2.863	1.34247	0.436676	0.0770698
A0A4W6EES5	Tripeptidyl peptidase I	20.766	20.6051	19.9377	19.7862	19.7893	19.9428	19.5837	19.7192	TRUE	6	-1.09839	0.0683428	-0.515023	0.436676	0.0770834
A0A4W6CCH8	Alpha-1-antitrypsin homolog	22.4583	22.845	22.2353	22.6126	23.6676	22.5006	22.88	23.3303	FALSE	0	-0.0740586	1.18771	0.556828	0.436676	0.0771499
A0A4W6BRP9	NADH dehydrogenase [ubiquinone] iron-sulfur protein 3, mitochondrial (Complex I-30kD) (NADH-ubiquinone oxidoreductase 30 kDa subunit)	24.6373	24.3244	24.6075	23.5601	23.1151	23.5447	23.9	24.0997	FALSE	0	-1.31733	0.0824244	-0.617454	0.436676	0.0772577
A0A4W6BQH4	5'-AMP-activated protein kinase catalytic subunit alpha-1 (EC 2.7.11.1) (EC 2.7.11.26) (EC 2.7.11.31) (Acetyl-CoA carboxylase kinase) (Hydroxymethylglutaryl-CoA reductase kinase) (Tau-protein kinase PRKAA1)	20.2313	20.241	20.5324	21.0512	21.686	20.9694	20.7477	20.874	TRUE	1	-0.0744285	1.18502	0.555297	0.436676	0.0773774
A0A4W6FFW7	COMM domain containing 9 (COMM domain-containing protein 9 isoform X1)	19.4503	19.034	20.2549	19.8833	19.6546	18.786	19.0986	18.2909	TRUE	4	-1.49017	0.0939676	-0.698103	0.436676	0.077503
A0A4W6DFI7	FUS RNA binding protein (RNA-binding protein FUS isoform X1)	16.0424	17.0265	16.2512	16.9405	16.4189	16.2873	15.5611	15.3945	TRUE	7	-1.38723	0.0878754	-0.649677	0.436676	0.0776477
A0A4W6E048	Large ribosomal subunit protein eL38 (60S ribosomal protein L38)	22.6981	21.9902	22.7107	22.6507	23.6299	22.945	22.769	22.8208	TRUE	3	-0.0718203	1.12931	0.528747	0.436676	0.0777737
A0A4W6DMY6	Troponin T type 3a (skeletal, fast)	24.6728	24.3175	24.2341	24.2644	25.482	24.2419	24.6629	25.9029	TRUE	7	-0.0952615	1.49571	0.700226	0.436676	0.0778206
A0A4W6FYQ5	Inositol 1,4,5-trisphosphate receptor	22.8665	23.7646	23.4667	23.7134	24.1161	24.0208	24.5326	23.4535	FALSE	0	-0.078658	1.23451	0.577924	0.436676	0.077834
A0A4W6CUN9	Tubulin beta chain	21.7395	23.6302	23.0171	23.6423	21.3256	21.4465	23.5023	20.9188	FALSE	0	-2.58259	0.16464	-1.20898	0.436676	0.0778509
A0A4W6CD64	O-GlcNAcase	20.5513	21.3868	20.9967	20.8631	21.832	21.3207	21.0288	21.6417	TRUE	1	-0.0691345	1.08176	0.506314	0.436676	0.0779312
A0A4W6FM40	Lysozyme g (EC 3.2.1.17) (1,4-beta-N-acetylmuramidase)	19.7039	18.9	18.6202	18.4996	18.0988	17.9628	18.3943	18.8125	TRUE	3	-1.31163	0.08399	-0.61382	0.436676	0.0779945
A0A4W6DS44	Hydroxyacylglutathione hydrolase, mitochondrial (EC 3.1.2.6) (Glyoxalase II)	22.7719	22.3966	22.6459	22.3424	21.9566	22.2985	22.299	22.0795	FALSE	0	-0.81376	0.052187	-0.380786	0.436676	0.078043
A0A4W6GAM6	Synaptic vesicle 2-related protein	16.5783	17.1863	15.697	16.4109	17.3837	16.623	17.2044	17.2183	TRUE	1	-0.0879082	1.36639	0.639239	0.436676	0.0781467
A0A4W6CGH9	Hyperpolarization activated cyclic nucleotide gated potassium channel 1	18.3418	17.5094	19.1353	18.5166	19.7403	18.5898	18.9403	19.153	TRUE	7	-0.100423	1.56056	0.730067	0.436676	0.0781538
A0A4W6FLR1	Dehydrogenase/reductase (SDR family) member 9 (Dehydrogenase/reductase SDR family member 9)	20.3472	20.3099	20.6025	19.8547	21.0125	20.3236	20.661	21.0616	TRUE	1	-0.0673046	1.03951	0.486104	0.437168	0.0783539
A0A4W6FM48	G-rich RNA sequence binding factor 1 (G-rich sequence factor 1)	21.0655	20.9102	21.1529	21.2612	21.753	21.3158	21.1809	21.8292	FALSE	0	-0.0590487	0.903603	0.422277	0.43764	0.0786586
A0A4W6DDK2	C-type natriuretic peptide-like (Natriuretic peptide C-like)	19.4783	18.1742	18.3052	19.3485	19.6687	18.8678	20.2154	19.6181	TRUE	5	-0.107494	1.63938	0.765944	0.43764	0.0787712
A0A4W6GBU0	TOM1-like protein 2 isoform X2 (Target of myb1 like 2 membrane trafficking protein)	22.1857	22.6157	22.4061	22.6021	23.6172	22.1685	23.1666	23.2966	FALSE	0	-0.0858479	1.30551	0.609829	0.43764	0.0788669
A0A4W6BP75	protein-tyrosine-phosphatase (EC 3.1.3.48)	19.9096	19.7344	20.4522	19.7266	19.7838	18.6837	19.9698	18.1677	FALSE	0	-1.72242	0.113552	-0.804435	0.43764	0.078952
A0A4W6D5V6	Nicotinamide phosphoribosyltransferase (NAmPRTase) (EC 2.4.2.12)	23.9615	23.7237	24.2211	24.2151	23.9001	23.4077	23.8274	23.0709	FALSE	0	-1.02563	0.0679779	-0.478824	0.43764	0.0791319
A0A4W6CQM2	GIT ArfGAP 1	20.3255	18.1734	21.3905	19.5776	21.3958	21.267	20.36	21.1505	FALSE	0	-0.168181	2.52131	1.17656	0.43764	0.0793483
A0A4W6FY96	Apoptosis inhibitor 5	20.7649	19.9862	20.5619	19.1375	21.5497	20.7063	20.3481	20.9266	FALSE	0	-0.110153	1.65028	0.770062	0.43764	0.0793707
A0A4W6E375	Extracellular matrix protein 1	19.6297	19.0483	19.254	20.2571	20.5718	20.55	19.3673	20.5116	FALSE	0	-0.100751	1.50661	0.702928	0.43764	0.0794344
A0A4W6G0X6	H1.0 linker histone	24.4589	24.3899	25.28	24.6389	25.4518	25.3714	24.803	25.1626	FALSE	0	-0.0724593	1.08309	0.505314	0.43764	0.0794486
A0A4W6CVM1	Biliverdin reductase A	23.4765	23.9208	23.5382	23.6676	22.9758	23.1407	23.586	23.2748	FALSE	0	-0.871662	0.0587645	-0.406449	0.438021	0.0797122
A0A4W6FD23	Signal recognition particle 54 kDa protein	21.1219	20.9561	21.1617	21.2724	18.3703	20.9422	21.0524	20.0023	TRUE	1	-2.22237	0.149955	-1.03621	0.438021	0.0797423
A0A4W6D2N4	Glutathione peroxidase	16.6399	16.5996	16.4874	16.4153	16.8786	17.1947	16.5068	17.2555	TRUE	7	-0.0618637	0.908552	0.423344	0.438384	0.0800574
A0A4W6F101	Aspartate beta-hydroxylase domain containing 2 (Aspartate beta-hydroxylase domain-containing protein 2)	20.755	20.8792	20.6348	21.0498	21.8881	21.6104	20.5435	21.6041	FALSE	0	-0.085111	1.24874	0.581815	0.438384	0.0800918
A0A4W6G665	Sorting nexin 2	23.6902	24.0016	23.9934	23.901	23.6403	23.4798	23.6246	23.474	FALSE	0	-0.733902	0.0500977	-0.341902	0.438384	0.0801456
A0A4W6FYG0	Transporter	19.8146	19.8215	19.9443	19.4454	19.6436	20.3269	20.4474	20.5164	FALSE	0	-0.070533	1.02479	0.477131	0.438781	0.0804356
A0A4W6CUU8	SH3 domain binding glutamate-rich protein (SH3 domain-binding glutamic acid-rich protein isoform X4)	18.5078	18.1357	18.7495	18.9621	20.4682	19.6265	18.923	18.5173	TRUE	2	-0.118333	1.7083	0.794983	0.438781	0.0806639
A0A4W6F444	2-oxoadipate dehydrogenase complex component E1 (2-oxoadipate dehydrogenase, mitochondrial) (Alpha-ketoadipate dehydrogenase) (Dehydrogenase E1 and transketolase domain-containing protein 1) (Probable 2-oxoglutarate dehydrogenase E1 component DHKTD1, mitochondrial)	21.1925	20.8514	21.4188	21.8229	22.3152	21.7161	21.4799	21.8855	FALSE	0	-0.0788992	1.13446	0.527779	0.438781	0.0808074
A0A4W6FX60	Annexin	24.8338	24.8249	24.0191	24.3722	24.6341	25.1052	24.9054	25.5388	FALSE	0	-0.0797376	1.14646	0.533363	0.438781	0.080809
A0A4W6BQD7	Heat shock protein 75 kDa, mitochondrial (TNF receptor-associated protein 1)	19.7254	20.2983	19.4495	20.5746	19.6089	19.6105	19.5936	18.91	TRUE	2	-1.24962	0.0871992	-0.581212	0.438781	0.0809275
A0A4W6DH43	Wiskott-Aldrich syndrome protein family member (WASP family protein member)	20.7136	21.1726	21.3628	21.0682	21.6081	21.5383	21.2944	21.4537	FALSE	0	-0.0592819	0.847897	0.394308	0.438781	0.0809977
A0A4W6FYY3	Epithelial cell adhesion molecule (Tumor-associated calcium signal transducer 2 isoform X1)	20.8212	20.0445	20.0884	22.3037	23.3295	20.7941	21.4472	22.8243	TRUE	5	-0.19314	2.76182	1.28434	0.438781	0.0810058
A0A4W6FWY2	Protein farnesyltransferase subunit beta (FTase-beta) (EC 2.5.1.58)	20.1613	20.1703	19.9765	19.6383	17.4825	19.5262	20.1755	14.2467	FALSE	0	-4.58183	0.324082	-2.12887	0.440414	0.0814201
A0A4W6BYY0	Phosducin-like	19.7239	19.5886	19.2598	19.2338	20.4067	20.0688	19.2391	20.3041	TRUE	2	-0.0858878	1.19225	0.553179	0.443161	0.0820997
A0A4W6DF28	NEDD8-activating enzyme E1 catalytic subunit (EC 6.2.1.64)	20.1398	20.3903	21.6316	21.2621	22.8668	21.4553	21.6086	21.0374	TRUE	1	-0.137797	1.91	0.886101	0.443161	0.0821552
A0A4W6G9A9	Phospholipid phosphatase-related protein type 1 (Inactive 2-lysophosphatidate phosphatase PLPPR1) (Lipid phosphate phosphatase-related protein type 1)	20.7544	20.9005	20.978	21.462	22.2111	21.456	20.9641	21.7324	FALSE	0	-0.0885756	1.22293	0.567175	0.443348	0.0823035
A0A4W6G4I7	Tenascin Cb	25.8152	26.2202	26.0856	26.1036	25.1703	25.4552	26.2261	25.3985	FALSE	0	-1.06539	0.0781249	-0.493633	0.445272	0.0827749
A0A4W6CI21	LIM and SH3 domain protein 1	19.5954	19.4671	19.0052	19.2104	19.9338	19.4474	19.6091	19.9829	FALSE	0	-0.0675086	0.914996	0.423744	0.445455	0.0830112
A0A4W6ELY7	Acetyl-CoA acetyltransferase 2 (Acetyl-CoA acetyltransferase, cytosolic)	23.7445	23.4886	23.4231	23.1169	23.8794	23.645	23.9735	23.8185	FALSE	0	-0.0615104	0.833135	0.385812	0.445455	0.0830374
A0A4W6CS44	CYFIP-related Rac1 interactor B (Family with sequence similarity 49 member Bb)	23.1927	22.8982	22.5381	22.7627	22.3369	22.4635	22.3815	22.644	FALSE	0	-0.845638	0.0627729	-0.391432	0.445974	0.0832485
A0A4W6FGY8	Synaptojanin-2-binding protein	17.8051	19.0158	18.1615	18.827	17.7414	17.4357	18.3703	17.7841	TRUE	6	-1.33912	0.100093	-0.619512	0.446626	0.0835192
A0A4W6BM28	Mitochondrial import receptor subunit TOM40 homolog (Translocase of outer mitochondrial membrane 40 homolog (yeast))	21.3718	22.4086	21.9523	22.5949	23.6983	22.3065	22.3024	22.9705	TRUE	1	-0.120475	1.59545	0.737487	0.446626	0.0839241
A0A4W6EDX8	RNA helicase (EC 3.6.4.13)	23.2588	23.5369	23.6475	24.0718	23.318	23.3642	23.0671	23.0672	FALSE	0	-0.918732	0.0694658	-0.424633	0.446626	0.0839763
A0A4W6ER71	Rho-related GTP-binding protein RhoA-C	20.4891	20.1401	20.2975	20.3739	20.6545	20.4068	21.3789	20.7079	TRUE	1	-0.0759149	0.999714	0.4619	0.446626	0.0841489
A0A4W6C3Q0	Protein lin-7 homolog	23.5621	22.9021	23.332	23.5662	24.3416	23.7031	23.4618	23.8077	FALSE	0	-0.0803362	1.05626	0.487962	0.446626	0.0842128
A0A4W6CR18	Rho guanine nucleotide exchange factor (GEF) 7a	20.4856	20.7312	20.8076	20.3703	21.3435	21.3345	20.454	21.176	FALSE	0	-0.0791068	1.03571	0.4783	0.446626	0.0843839
A0A4W6G7X0	Drebrin 1	19.3648	18.4767	19.7731	19.8481	21.7593	19.5535	20.2827	19.7408	TRUE	4	-0.160459	2.09728	0.96841	0.446626	0.0844522
A0A4W6BSY3	Tetraspanin	27.8696	26.6654	26.9016	25.9666	27.9376	27.4831	27.2368	27.6307	FALSE	0	-0.120223	1.56269	0.721234	0.446626	0.0846783
A0A4W6C1E0	ATP synthase subunit alpha	29.2044	29.6087	29.6106	29.3973	28.9058	29.0814	29.3609	28.9601	FALSE	0	-0.819515	0.0630792	-0.378218	0.446626	0.0846984
A0A4W6FYR9	Proteasome 26S subunit, ATPase 3	23.9533	23.8238	23.3485	23.861	22.8051	23.6479	23.5838	22.9378	FALSE	0	-1.09001	0.0840179	-0.502998	0.446626	0.0847561
A0A4W6G042	ATP synthase subunit d, mitochondrial	21.5457	22.0996	22.6857	22.4115	20.9495	22.213	21.9118	20.4872	FALSE	0	-1.72366	0.133185	-0.795236	0.446626	0.0848568
A0A4W6D8H2	Ribosomal protein S10	22.2903	23.1261	23.1865	23.5667	22.2565	21.9376	22.5821	22.9312	FALSE	0	-1.33453	0.103364	-0.615583	0.446626	0.0849552
A0A4W6BXQ4	Spectrin beta chain	28.099	27.143	27.3564	27.3415	26.3098	26.996	27.3902	26.9729	FALSE	0	-1.23084	0.0953912	-0.567725	0.446626	0.0849806
A0A4W6F363	Solute carrier family 8 member 4a	20.9303	20.2691	20.0785	19.3046	19.9757	19.663	19.01	19.1447	TRUE	1	-1.51184	0.11729	-0.697277	0.446626	0.085023
A0A4W6EH76	Protein C10	20.3664	19.9348	20.0089	20.2011	19.8806	20.8707	21.8077	20.7556	TRUE	4	-0.11823	1.51991	0.700839	0.446626	0.0851335
A0A4W6E0X6	ATP-dependent Clp protease proteolytic subunit (EC 3.4.21.92)	20.8112	20.2432	19.4242	20.3603	17.7861	19.6744	19.6814	19.9274	TRUE	2	-2.04497	0.160152	-0.94241	0.446626	0.0854154
A0A4W6EDB4	Small ubiquitin-related modifier (SUMO)	22.3324	22.2447	21.9446	21.6308	22.3114	22.3438	22.4746	22.6852	FALSE	0	-0.0707099	0.901978	0.415634	0.446626	0.0854579
A0A4W6BV66	Hemoglobin subunit alpha	30.8865	32.7191	31.3622	32.1534	32.7983	31.8817	33.0216	32.618	FALSE	0	-0.136072	1.73529	0.799609	0.446626	0.0854686
A0A4W6EPU7	Leucine rich repeat containing 4C (Leucine-rich repeat-containing protein 4C-like)	18.0445	18.3364	18.0588	17.5923	17.2665	17.7529	17.9521	16.9916	TRUE	3	-1.12267	0.088196	-0.517239	0.446626	0.085546
A0A4W6CFC8	Sestrin 1 (Sestrin-1 isoform X2)	19.5958	19.1705	19.411	20.3167	19.5109	16.7753	19.4104	18.4095	TRUE	2	-2.38201	0.188078	-1.09697	0.446639	0.0857598
A0A4W6FKY3	Transgelin	22.0706	22.453	22.1093	22.1814	20.7376	22.2468	21.9293	21.4713	TRUE	2	-1.31884	0.104176	-0.607334	0.446639	0.0857775
A0A4W6FP92	Alpha-1,4 glucan phosphorylase (EC 2.4.1.1)	23.6206	22.7669	22.2272	21.7487	20.9584	21.7681	22.4262	21.8732	TRUE	1	-1.81378	0.144977	-0.8344	0.448309	0.0862831
A0A4W6DUM0	Malate dehydrogenase (EC 1.1.1.37)	22.5619	22.327	22.3908	22.9732	23.5594	22.801	23.1179	22.7047	TRUE	2	-0.0839796	1.04904	0.482528	0.448309	0.0863493
A0A4W6C345	Discs, largehomolog 1	23.1792	23.4313	23.4589	24.4793	21.867	23.2202	23.6227	22.6522	FALSE	0	-1.73323	0.139966	-0.796634	0.448309	0.0867272
A0A4W6FHA2	Mitochondrial import inner membrane translocase subunit TIM50	19.684	19.8861	19.4887	19.9574	19.8234	18.6049	18.7191	19.5482	TRUE	3	-1.2623	0.101975	-0.580165	0.448309	0.0867437
A0A4W6CTN1	Mago homolog B, exon junction complex subunit (Protein mago nashi homolog)	22.9079	22.2372	23.0256	22.438	22.2939	22.321	22.0541	22.2142	TRUE	2	-0.938623	0.0758725	-0.431375	0.448309	0.0867701
A0A4W6BR42	Capping protein regulator and myosin 1 linker 2	20.362	20.6113	20.234	19.8341	20.7352	21.0299	20.2967	20.8242	FALSE	0	-0.081539	1.00376	0.461112	0.448309	0.0869862
A0A4W6DZQ3	glycogenin glucosyltransferase (EC 2.4.1.186)	21.9907	22.136	21.7224	23.3481	23.2615	22.3193	23.2605	23.2768	FALSE	0	-0.129473	1.58988	0.730203	0.448309	0.0870958
A0A4W6FQF4	NADH dehydrogenase [ubiquinone] flavoprotein 2, mitochondrial (NADH-ubiquinone oxidoreductase 24 kDa subunit)	24.8176	24.9491	24.5218	24.6358	24.3677	24.2904	24.2665	24.5766	FALSE	0	-0.774843	0.0632583	-0.355792	0.448309	0.0872066
A0A4W6FMM4	Chromosome 1 open reading frame 52 (UPF0690 protein C1orf52 homolog)	20.2193	21.0365	21.3702	20.5265	21.08	21.8994	21.2549	21.2122	TRUE	1	-0.102199	1.24922	0.57351	0.448309	0.0872991
A0A4W6DXL2	Mitogen-activated protein kinase kinase kinase kinase (EC 2.7.11.1)	21.9362	21.633	21.8529	21.8893	22.3629	21.9503	22.5959	22.0006	TRUE	3	-0.0713866	0.870543	0.399578	0.448309	0.0874033
A0A4W6E6J8	Glucose-6-phosphate isomerase (EC 5.3.1.9)	22.127	22.0565	22.8187	21.4969	21.5157	21.4539	21.9345	21.3983	TRUE	4	-1.19684	0.0984926	-0.549176	0.448309	0.0875615
A0A4W6FND5	Myosin, heavy chain 14, non-muscle	16.1848	14.7691	15.7724	15.2604	17.0307	15.9314	16.3768	15.596	TRUE	3	-0.132311	1.60641	0.73705	0.448309	0.0876001
A0A4W6ESU1	Zgc:55558	22.8215	22.5312	22.4936	22.4102	21.894	22.1599	22.5174	22.1302	FALSE	0	-0.847337	0.0698638	-0.388737	0.448309	0.0876471
A0A4W6FWU6	Actinin alpha 4	24.4997	24.3206	24.2143	24.3621	23.2747	24.1988	24.1013	24.0066	FALSE	0	-0.989341	0.0816822	-0.453829	0.448309	0.0877076
A0A4W6CGN7	Eukaryotic translation initiation factor 3 subunit M (eIF3m)	19.4484	19.0711	17.2107	17.7307	19.2715	20.0319	18.6427	19.4172	TRUE	3	-0.177073	2.12828	0.975603	0.448593	0.0880553
A0A4W6BMF0	Tolloid-like protein 2	24.4732	23.137	23.6373	23.3131	22.5466	22.9783	22.944	23.5586	TRUE	1	-1.38206	0.115447	-0.633306	0.448593	0.0882367
A0A4W6D2B3	Peflin (PEF protein with a long N-terminal hydrophobic domain) (Penta-EF hand domain-containing protein 1)	20.548	20.451	20.3877	20.2568	19.0554	20.0708	20.7123	18.4378	FALSE	0	-1.83708	0.153505	-0.84179	0.448593	0.0882513
A0A4W6FHD1	Malic enzyme	24.6113	24.7638	24.6667	25.1964	24.4898	24.3797	24.643	24.1017	FALSE	0	-0.885998	0.0740445	-0.405977	0.448593	0.0882583
A0A4W6CE76	Phosphoglycerate mutase (EC 5.4.2.11) (EC 5.4.2.4)	26.519	26.5068	26.3832	26.6579	24.335	26.2128	26.6254	25.5805	FALSE	0	-1.80798	0.151361	-0.828311	0.448593	0.0883383
A0A4W6D2D6	Ganglioside-induced differentiation-associated protein 1-like 1	22.998	23.3005	22.9856	22.9596	22.0818	22.6005	22.4811	23.1746	FALSE	0	-1.04063	0.0877566	-0.476435	0.449188	0.0886735
A0A4W6EV32	Axin interactor, dorsalization associated (Axin interactor, dorsalization-associated protein isoform X2)	18.4345	18.3981	18.7006	18.6427	19.0965	17.3579	17.3249	17.4633	TRUE	4	-1.60175	0.135113	-0.73332	0.449188	0.0886858
A0A4W6EWZ3	Si:ch211-150g13.3 (Transmembrane protein 178B)	18.7497	19.1238	19.1959	19.5493	19.2244	18.2903	18.6892	18.3817	TRUE	7	-1.11137	0.094805	-0.508284	0.451248	0.0892083
A0A4W6EW90	Myosin-9 (Myosin heavy chain 9) (Myosin heavy chain, non-muscle IIa) (Non-muscle myosin heavy chain IIa)	18.9115	18.5499	17.8368	18.3603	19.1932	20.0982	17.8776	20.3766	TRUE	4	-0.183255	2.12686	0.971803	0.451468	0.0896812
A0A4W6CMT0	Tubulin folding cofactor B	19.4745	19.7936	18.8856	19.3085	19.2743	19.6849	20.4978	20.5292	TRUE	4	-0.119083	1.38112	0.631016	0.451468	0.0897145
A0A4W6CC46	Phosphoglycerate mutase (EC 5.4.2.11) (EC 5.4.2.4)	26.6201	26.8151	26.892	26.5731	26	26.2657	26.857	25.9756	FALSE	0	-0.986053	0.0850939	-0.45048	0.451468	0.0897558
A0A4W6EUJ8	Carnosine dipeptidase 1 (Cytosolic non-specific dipeptidase isoform X1)	28.805	28.7728	28.8019	28.403	28.0727	28.3514	28.4099	28.49	FALSE	0	-0.798487	0.0690827	-0.364702	0.451468	0.0898772
A0A4W6BM04	Pyridoxal kinase (EC 2.7.1.35) (Pyridoxine kinase)	19.9546	19.7688	20.4775	20.534	20.5814	18.0754	19.6307	18.7244	TRUE	1	-2.03792	0.176517	-0.930701	0.451468	0.089932
A0A4W6FBW5	Tubulin beta chain	25.6717	25.7167	25.4697	26.1853	26.3021	25.8813	26.0262	26.7505	FALSE	0	-0.0909085	1.04924	0.479167	0.451468	0.0899463
A0A4W6FTJ2	G protein-coupled receptor kinase (EC 2.7.11.-)	18.2965	19.0322	18.481	19.1922	20.7999	19.9429	19.5273	18.3291	TRUE	6	-0.171985	1.97058	0.899299	0.451964	0.0902976
A0A4W6BQ91	Rap guanine nucleotide exchange factor (GEF) 1b (Rap guanine nucleotide exchange factor 1b isoform X9)	18.9473	18.4172	18.5077	19.1486	19.8306	19.0241	19.1037	19.0554	TRUE	3	-0.0955054	1.09201	0.498253	0.451964	0.0903986
A0A4W6G084	Serpin B6	22.9207	22.2317	21.0053	22.95	20.7052	21.3166	22.5823	18.5051	TRUE	1	-3.2869	0.287734	-1.49958	0.451964	0.0904437
A0A4W6BV40	Gamma-aminobutyric acid type B receptor subunit 1	20.3317	21.1174	21.5394	20.254	19.8223	19.2755	21.3092	18.9421	TRUE	2	-2.13378	0.18704	-0.97337	0.451964	0.0905087
A0A4W6E4U3	UPF0687 protein C20orf27 homolog	22.2556	22.4587	22.9978	22.7223	24.1751	22.9918	22.8116	22.9296	TRUE	3	-0.12143	1.35832	0.618444	0.453966	0.0914789
A0A4W6BQZ2	Ca2+-dependent activator protein for secretion a	20.0708	18.8055	19.5382	18.9628	18.1796	19.3417	18.7406	18.5287	TRUE	5	-1.42049	0.127235	-0.646627	0.453966	0.0915761
A0A4W6F4A8	Cytochrome c oxidase subunit (Cytochrome c oxidase polypeptide VIa)	23.8654	24.4371	24.3209	24.2947	20.8816	23.9322	24.2311	23.0748	FALSE	0	-2.63545	0.236264	-1.19959	0.453966	0.0916191
A0A4W6D130	Elongation factor 1-alpha	28.5833	28.4817	28.8663	29.1116	28.4667	28.5109	28.4465	27.8983	FALSE	0	-0.945065	0.0848038	-0.43013	0.453966	0.0916667
A0A4W6CDX7	NHL repeat containing 2	19.2832	18.6348	18.0081	19.7968	19.5605	19.6484	19.7652	19.4254	FALSE	0	-0.132498	1.47079	0.669147	0.453966	0.0918643
A0A4W6C0C8	Nucleoporin 205	19.3651	20.144	20.5402	19.7994	21.6462	20.7518	20.3268	20.0108	TRUE	3	-0.143366	1.58676	0.721699	0.453966	0.0920129
A0A4W6ESW2	Ig-like domain-containing protein	22.7817	22.5608	21.2973	21.2486	22.9707	22.0015	22.6956	23.6316	FALSE	0	-0.169728	1.87526	0.852767	0.453966	0.0921014
A0A4W6F4Q7	Kinectin 1 (Kinectin isoform X1)	21.6485	22.0316	22.4903	21.6184	22.0123	22.3383	22.8473	22.6318	FALSE	0	-0.101638	1.12206	0.510209	0.453966	0.0921424
A0A4W6C9I3	Triokinase/FMN cyclase (EC 2.7.1.28) (EC 2.7.1.29) (EC 4.6.1.15) (Bifunctional ATP-dependent dihydroxyacetone kinase/FAD-AMP lyase (cyclizing))	22.9461	22.9999	23.0228	23.4837	23.1608	22.447	22.7657	22.1459	FALSE	0	-1.06299	0.0964767	-0.483259	0.453966	0.0922423
A0A4W6EFQ0	RNA helicase (EC 3.6.4.13) (DEAD box protein 6)	19.5146	20.0364	21.1239	20.9748	21.7094	20.4267	21.2863	21.3064	TRUE	4	-0.153956	1.69352	0.769782	0.453966	0.0923262
A0A4W6CXC7	Neuronal membrane glycoprotein M6-a	28.0925	28.3748	28.0715	28.162	27.5756	27.3785	28.133	27.9663	FALSE	0	-0.906118	0.082482	-0.411818	0.453966	0.0923933
A0A4W6FMW5	60 kDa SS-A/Ro ribonucleoprotein (Ro60, Y RNA binding protein)	21.3031	21.3548	21.4962	20.5358	21.4369	21.8833	21.5392	21.6987	TRUE	1	-0.0935864	1.02765	0.46703	0.453966	0.0924163
A0A4W6C481	Rho guanine nucleotide exchange factor 9 (Collybistin) (Rac/Cdc42 guanine nucleotide exchange factor 9)	24.7111	24.2862	25.3409	25.6773	24.524	24.205	24.7301	24.186	FALSE	0	-1.30395	0.118764	-0.592593	0.453966	0.0924227
A0A4W6G1W5	DnaJ homolog subfamily C member 5 (Cysteine string protein)	22.5498	22.9193	22.5212	22.1561	19.5892	22.3461	22.5141	21.3741	FALSE	0	-2.37982	0.218397	-1.08071	0.454919	0.0928116
A0A4W6BU13	Importin subunit alpha	22.1464	21.6759	22.4601	21.6075	21.2687	22.001	20.8092	21.5364	FALSE	0	-1.25252	0.115189	-0.568665	0.454919	0.0929222
A0A4W6CZL7	long-chain-fatty-acid--CoA ligase (EC 6.2.1.3) (Long-chain-fatty-acid--CoA ligase)	18.5192	17.9331	18.4713	18.7012	18.143	18.1632	17.932	17.6951	TRUE	3	-0.931555	0.0857452	-0.422905	0.454919	0.0929669
A0A4W6CTX4	Beta-actin	31.8357	31.4895	31.5831	31.5951	31.1394	31.3789	31.4272	31.2187	FALSE	0	-0.738006	0.0683667	-0.334819	0.455587	0.0933016
A0A4W6CLY2	Endoplasmic reticulum metallopeptidase 1	20.1577	20.1094	20.202	20.9788	19.6108	20.1054	19.2715	20.2595	TRUE	4	-1.21275	0.112421	-0.550165	0.455587	0.0933369
A0A4W6ED35	FUN14 domain-containing protein 2 (Hepatitis C virus core-binding protein 6)	20.1654	19.7969	19.9807	19.5312	18.8757	19.9155	18.9665	19.62	TRUE	2	-1.15578	0.107522	-0.524131	0.45593	0.0935241
A0A4W6C9C2	Golgi reassembly-stacking protein 2	19.6067	19.1797	18.9929	18.2226	19.6386	19.8426	19.0454	19.8828	FALSE	0	-0.124112	1.32795	0.601919	0.456211	0.093769
A0A4W6FWE0	Atlastin GTPase 2	20.122	20.0204	19.9961	20.4133	21.4521	20.5209	20.0975	20.6381	TRUE	1	-0.111289	1.18971	0.539209	0.456211	0.0938156
A0A4W6CW13	Rac family small GTPase 2 (Ras-related C3 botulinum toxin substrate 2)	20.9753	20.6425	20.3185	20.6559	21.1965	21.0321	21.2362	20.7267	TRUE	2	-0.0827204	0.882346	0.399813	0.456214	0.0939334
A0A4W6D6Y7	WD repeat domain 47	18.39	18.185	17.7202	19.2097	17.7475	17.8918	17.7229	17.9088	TRUE	1	-1.23315	0.116178	-0.558486	0.456493	0.0941963
A0A4W6C6V8	Si:ch211-200p22.4	23.4	22.9624	23.1925	22.7357	21.6178	22.6024	23.0674	22.6466	TRUE	4	-1.301	0.12285	-0.589078	0.456493	0.0943183
A0A4W6G6E0	Ecm29 proteasome adaptor and scaffold (Proteasome adapter and scaffold protein ECM29)	20.9961	21.7424	22.2673	22.022	20.8351	21.4278	21.0762	21.463	FALSE	0	-1.22905	0.116106	-0.556473	0.456493	0.0943418
A0A4W6FBQ5	Actin related protein 1B	25.8311	25.4119	24.8609	25.4756	24.1281	25.0269	25.3443	24.7918	FALSE	0	-1.26474	0.12056	-0.572092	0.458063	0.0948304
A0A4W6DIP8	phosphatidylinositol-3,4-bisphosphate 4-phosphatase (EC 3.1.3.66)	14.484	16.554	16.3331	15.4714	16.7709	16.4568	17.9757	15.7628	TRUE	2	-0.217559	2.27936	1.0309	0.458063	0.0949013
A0A4W6C6J7	Glycerol-3-phosphate dehydrogenase [NAD(+)] (EC 1.1.1.8)	18.828	20.5756	20.4837	21.3478	19.3223	20.1386	18.7394	19.2342	TRUE	4	-2.1028	0.202506	-0.950147	0.459196	0.0953918
A0A4W6D021	Protein 4.1 (Band 4.1) (Erythrocyte membrane protein band 4.1)	19.392	20.4429	19.9691	19.8912	20.3367	19.826	21.1013	20.8728	FALSE	0	-0.130449	1.35131	0.610433	0.459196	0.0955249
A0A4W6D5Z7	protein-tyrosine-phosphatase (EC 3.1.3.48)	21.352	21.5844	21.967	21.2659	20.8924	20.7969	21.7844	20.3513	FALSE	0	-1.29752	0.12542	-0.586051	0.459196	0.0955977
A0A4W6FMN5	Neural EGFL like 2	17.8095	17.0259	17.7513	18.1781	18.5699	18.1501	18.0521	18.0091	TRUE	4	-0.107902	1.11611	0.504102	0.459196	0.0956069
A0A4W6EFL8	Plexin B1	19.6708	21.5503	21.6802	20.1779	19.6586	20.3399	20.0043	19.7432	TRUE	1	-1.84647	0.17985	-0.833308	0.460633	0.0960242
A0A4W6DPR7	ELKS/RAB6-interacting/CAST family member 2	18.8649	18.8741	20.5366	20.229	21.22	20.9619	19.5216	20.4404	TRUE	2	-0.199557	2.01924	0.909843	0.463751	0.0968483
A0A4W6EDU9	Glyceraldehyde-3-phosphate dehydrogenase (EC 1.2.1.12)	30.6105	31.0441	31.01	31.2931	30.6922	30.5086	30.8307	30.3468	FALSE	0	-0.876394	0.0867083	-0.394843	0.463751	0.0969121
A0A4W6FBP9	Electron transfer flavoprotein-ubiquinone oxidoreductase (ETF-QO) (EC 1.5.5.1)	23.2256	23.4679	23.3281	23.5559	23.4897	23.8794	23.7495	23.8139	FALSE	0	-0.0751127	0.752661	0.338774	0.465219	0.0974109
A0A4W6BPV7	Atlastin GTPase 2 (Atlastin-2 isoform X1)	19.385	20.0914	19.2945	19.1918	20.2751	19.9563	20.0028	19.605	TRUE	1	-0.104165	1.0424	0.469119	0.465219	0.0974875
A0A4W6EC17	Succinate dehydrogenase [ubiquinone] flavoprotein subunit, mitochondrial (EC 1.3.5.1)	25.4357	25.5779	25.5879	25.7068	24.9129	25.2646	25.3603	25.3863	FALSE	0	-0.769189	0.0770473	-0.346071	0.465219	0.0976267
A0A4W6BRI9	Hippocalcin-like protein 4	23.0445	22.9209	22.8309	22.1632	21.5232	22.4242	22.7655	21.9283	FALSE	0	-1.28839	0.129207	-0.57959	0.465219	0.0976959
A0A4W6C192	S-methyl-5'-thioadenosine phosphorylase (EC 2.4.2.28) (5'-methylthioadenosine phosphorylase) (MTA phosphorylase) (MTAP) (MTAPase)	22.8897	23.2679	23.0276	22.919	23.1229	22.6518	21.9838	19.7713	FALSE	0	-2.54322	0.255985	-1.14362	0.465493	0.0979108
A0A4W6CP85	Annexin	13.0747	16.5283	16.499	18.9195	20.3842	17.4647	16.9169	18.7932	TRUE	5	-0.480133	4.74884	2.13435	0.465493	0.0981744
A0A4W6ESW4	Neural adhesion molecule L1.1	24.0572	24.2201	23.9634	24.1239	24.3995	24.3456	24.3319	24.5372	FALSE	0	-0.0704848	0.695289	0.312402	0.465493	0.0983321
A0A4W6E784	Actin related protein 3B	24.4914	24.1637	24.5727	23.6814	24.7613	24.7212	24.4412	24.7185	FALSE	0	-0.0977734	0.964234	0.43323	0.465493	0.0983468
A0A4W6DJ82	Alanyl-tRNA synthetase domain containing 1	22.0864	22.2109	22.5695	22.6401	23.0042	22.7303	22.5269	22.7774	FALSE	0	-0.0871122	0.853092	0.38299	0.465493	0.0987649
A0A4W6CD86	Glycerol-3-phosphate dehydrogenase [NAD(+)] (EC 1.1.1.8)	20.7389	21.2985	20.1949	21.1431	21.4031	20.6332	22.2215	21.8774	TRUE	1	-0.156983	1.53683	0.689924	0.465493	0.0987848
A0A4W6EMS0	Dehydrogenase/reductase 11a (Dehydrogenase/reductase SDR family member 11a)	21.3749	21.5435	21.9203	20.6962	21.0103	21.1111	20.7456	20.6508	TRUE	7	-1.12346	0.114896	-0.50428	0.465493	0.0988567
A0A4W6DM73	Fructose-bisphosphate aldolase (EC 4.1.2.13)	24.9192	26.1158	26.4982	26.4533	26.3721	26.5389	27.4214	26.5054	FALSE	0	-0.162496	1.5882	0.712851	0.465493	0.0988832
A0A4W6DZ77	isoleucine--tRNA ligase (EC 6.1.1.5) (Isoleucyl-tRNA synthetase)	21.6843	21.4335	21.4187	21.7009	22.6961	21.889	21.7022	21.7942	FALSE	0	-0.10519	1.02723	0.461018	0.465493	0.0989344
A0A4W6CZ02	Biliverdin reductase B	23.2285	24.3409	23.4785	23.6506	24.0605	23.8466	24.3468	24.4459	FALSE	0	-0.114175	1.11473	0.500279	0.465493	0.0989472
A0A4W6CLJ3	Vitamin K-dependent protein C (EC 3.4.21.69) (Anticoagulant protein C) (Autoprothrombin IIA) (Blood coagulation factor XIV)	21.1132	20.9812	20.7086	20.3584	19.9081	20.3337	19.9049	20.9254	FALSE	0	-1.16422	0.119538	-0.52234	0.46563	0.0990957
A0A4W6FBV8	TAF15 RNA polymerase II, TATA box binding protein (TBP)-associated factor	23.4413	23.0799	23.4283	22.6663	23.7634	23.6046	23.3964	23.5076	FALSE	0	-0.0952261	0.923297	0.414035	0.465957	0.0993667
A0A4W6FNB1	Coagulation factor XIII B chain isoform X1	23.0633	22.7568	22.6177	22.7968	22.6831	22.5006	21.5828	22.5125	TRUE	1	-1.0906	0.112836	-0.488881	0.465957	0.0995584
A0A4W6FF43	Microtubule-associated protein	25.7343	25.66	25.6246	25.7091	25.3632	25.6316	25.2768	25.1192	FALSE	0	-0.746028	0.0774363	-0.334296	0.465957	0.0997566
A0A4W6CSC7	Sodium/potassium-transporting ATPase subunit beta	24.0522	24.697	24.6002	24.708	25.1793	24.7182	24.948	24.8105	FALSE	0	-0.0928723	0.892159	0.399644	0.465957	0.099934
A0A4W6DT31	Actin-related protein 2	24.908	24.9841	24.8438	25.186	24.3359	24.7864	24.9056	24.3946	FALSE	0	-0.836905	0.0872233	-0.374841	0.465957	0.100007
A0A4W6EQ61	Abl interactor 2	23.8444	23.6278	24.1264	24.221	23.9114	23.7507	21.5643	23.1419	FALSE	0	-1.92641	0.200818	-0.862798	0.465957	0.10002
P00883	Fructose-bisphosphate aldolase A (EC 4.1.2.13) (Muscle-type aldolase)	22.9399	23.6122	23.7892	22.6769	21.8934	21.495	23.8911	22.053	TRUE	3	-2.05803	0.215127	-0.921451	0.465957	0.10019
A0A4W6EK82	Dehydrogenase/reductase (SDR family) member 12	20.4251	19.844	20.9317	20.3404	20.7134	18.9093	19.4849	19.6091	FALSE	0	-1.57731	0.16506	-0.706127	0.465957	0.100258
A0A4W6ERQ1	Cyclin-dependent kinase 14 (EC 2.7.11.22) (Cell division protein kinase 14)	20.601	20.9054	20.6191	21.2509	19.9357	20.4209	20.4228	20.7976	TRUE	2	-1.0053	0.105609	-0.449847	0.465957	0.100499
A0A4W6C2Z0	Epoxide hydrolase (EC 3.3.2.9)	21.6491	21.5045	21.5299	21.5249	21.3967	22.1037	22.0674	22.2842	FALSE	0	-0.0966932	0.918472	0.410889	0.465957	0.100632
A0A4W6BP58	Netrin G2	17.1372	17.4904	17.7735	18.1882	17.5954	16.69	17.4135	16.6032	TRUE	4	-1.27816	0.134561	-0.571801	0.465957	0.100632
A0A4W6F7R3	ATPase GET3 (Guided entry of tail-anchored proteins factor 3, ATPase)	22.3647	22.3635	22.6446	22.4366	21.9002	22.1485	22.331	22.0952	FALSE	0	-0.745901	0.078674	-0.333614	0.465957	0.10075
A0A4W6D159	Transmembrane protein 14C	21.9716	21.3184	22.1299	22.0398	21.4731	21.6796	21.4986	21.008	TRUE	5	-1.0064	0.106199	-0.450099	0.465957	0.100779
A0A4W6F999	Rap1 GTPase-GDP dissociation stimulator 1	21.5388	21.4612	21.4605	20.5684	21.0941	22.0987	21.867	22.3722	FALSE	0	-0.142035	1.34356	0.600764	0.465957	0.100893
A0A4W6EYT2	Acylphosphatase (EC 3.6.1.7)	21.8213	22.0616	22.2487	22.4561	23.1979	22.1692	22.6701	22.4499	FALSE	0	-0.112763	1.0625	0.474867	0.465957	0.10114
A0A4W6FT05	Xenotropic and polytropic retrovirus receptor 1a	19.8769	19.5079	20.2467	19.7341	19.5028	18.6181	19.6703	19.5343	TRUE	4	-1.14131	0.121275	-0.510016	0.465957	0.101217
A0A4W6DTG9	Spectrin alpha, non-erythrocytic 1	26.6246	25.8503	25.9517	26.0826	25.2572	25.6369	26.1204	25.6386	FALSE	0	-1.03848	0.110454	-0.464016	0.465957	0.101277
A0A4W6DBX4	Low molecular weight phosphotyrosine protein phosphatase (LMW-PTP) (LMW-PTPase) (EC 3.1.3.2) (EC 3.1.3.48) (Low molecular weight cytosolic acid phosphatase)	22.3768	22.6053	22.1396	21.3648	22.2684	22.7876	22.8157	22.7132	TRUE	2	-0.124965	1.1742	0.524619	0.465957	0.101316
A0A4W6DJI2	Chimaerin (Chimerin)	22.2556	22.0795	22.4001	22.4207	22.0809	21.5241	22.2579	21.701	FALSE	0	-0.891522	0.095576	-0.397973	0.467547	0.101781
A0A4W6EHT9	V-type proton ATPase subunit D (V-type proton ATPase subunit d) (Vacuolar proton pump subunit D)	25.7535	25.4153	25.6587	25.2842	26.4168	25.8753	25.9205	25.5694	FALSE	0	-0.10116	0.936289	0.417565	0.469004	0.102283
A0A4W6FU05	Cullin 4B	17.3604	18.3737	18.5273	16.9773	18.7596	18.312	18.0573	18.8295	TRUE	1	-0.164877	1.52472	0.679919	0.469004	0.102339
A0A4W6F2Q6	Protein kinase domain-containing protein	21.0245	20.1223	19.841	19.8743	17.7717	20.3163	20.0623	18.7128	TRUE	7	-2.24409	0.24458	-0.999756	0.470797	0.102851
A0A4W6F6V9	Apolipoprotein Bb, tandem duplicate 1	24.2837	24.5545	24.058	23.5904	24.3754	24.4596	24.5124	24.9678	FALSE	0	-0.11236	1.02662	0.457129	0.471507	0.103127
A0A4W6FFL5	Moesin a	23.8679	22.4817	22.104	23.2789	23.5074	23.6566	23.5127	23.6407	FALSE	0	-0.160395	1.45278	0.646192	0.473035	0.103706
A0A4W6EFA8	DnaJ homolog subfamily C member 5 (Cysteine string protein)	25.0769	25.5566	24.7787	24.8637	22.6667	24.7053	25.2544	24.0657	FALSE	0	-2.01426	0.222387	-0.895937	0.473035	0.103707
A0A4W6FAJ3	Serine/threonine-protein phosphatase 2A 55 kDa regulatory subunit B	20.977	21.6705	21.7752	21.9546	22.0551	22.1202	22.5528	21.6532	TRUE	7	-0.124605	1.12661	0.501	0.473035	0.103825
A0A4W6FD02	Gelsolin (ADF) (Actin-depolymerizing factor)	24.7462	24.7958	24.3254	24.787	24.2962	24.1414	24.6319	24.0764	FALSE	0	-0.848676	0.0944518	-0.377112	0.474388	0.104244
A0A4W6CWE2	Surfeit locus protein 4	18.3432	18.2602	17.8825	16.81	18.9233	18.2131	17.8646	19.3277	TRUE	3	-0.19034	1.70676	0.75821	0.474465	0.104382
A0A4W6ES83	NADH dehydrogenase [ubiquinone] 1 alpha subcomplex assembly factor 3	19.7276	19.0746	19.113	19.3834	18.9717	18.5636	19.3834	18.5226	TRUE	2	-1.04571	0.117075	-0.464319	0.474501	0.104648
A0A4W6CG49	Nucleobindin-1	18.2967	19.0944	19.4772	19.0574	15.9015	19.1242	18.8198	17.4333	TRUE	1	-2.61664	0.293242	-1.1617	0.474501	0.104715
A0A4W6D8P6	N-acetylglucosamine-6-sulfatase (EC 3.1.6.14) (Glucosamine-6-sulfatase)	21.0264	19.7629	20.4464	20.2656	19.1292	19.6699	19.6804	20.5093	TRUE	7	-1.41502	0.15876	-0.628128	0.474501	0.104793
A0A4W6E6R4	Endoplasmic reticulum lectin	15.9551	15.8139	16.5895	16.772	17.0674	16.2612	16.8059	17.0982	TRUE	5	-0.13302	1.18414	0.52556	0.474501	0.104877
A0A4W6BTQ5	Serine/threonine-protein kinase TOR (EC 2.7.11.1)	17.7718	19.1284	18.4784	18.9819	18.9167	19.229	21.4232	18.8885	TRUE	5	-0.260507	2.30894	1.02422	0.475127	0.105176
A0A4W6F4N3	Prenylcysteine oxidase 1 like (Prenylcysteine oxidase-like)	21.1	20.0079	21.4111	21.5161	18.9344	20.2642	21.6547	18.3312	TRUE	1	-2.73439	0.309134	-1.21263	0.475127	0.105316
A0A4W6FTY7	Thioredoxin-related transmembrane protein 2-B (Thioredoxin-related transmembrane protein 2b)	22.043	21.5921	22.3662	22.38	21.8454	21.4064	21.6378	21.8188	FALSE	0	-0.943298	0.106915	-0.418192	0.475127	0.105491
A0A4W6F0F0	RAB5A, member RAS oncogene family (Ras-related protein Rab-5A)	19.1862	19.1146	20.7957	19.9066	18.2534	18.5588	20.1989	18.3319	TRUE	2	-2.06589	0.235838	-0.915027	0.475127	0.105991
A0A4W6DMW8	Histone H1	21.8558	21.7801	21.1363	21.7427	20.1198	20.845	21.7597	21.2882	TRUE	4	-1.4124	0.16128	-0.625561	0.475127	0.10601
A0A4W6BQ47	Phospholipase (EC 3.1.4.4)	18.5776	19.2278	17.9488	19.5074	21.2653	18.7224	19.8908	19.2859	TRUE	3	-0.252218	2.20355	0.975666	0.475127	0.106177
A0A4W6EUU0	Renalase, FAD-dependent amine oxidase	22.0786	21.699	22.4636	22.0986	19.9768	21.7518	22.3116	21.06	FALSE	0	-1.82946	0.209716	-0.809872	0.475127	0.106283
A0A4W6FP00	RalA-binding protein 1	17.9067	18.3577	18.6539	18.7419	19.05	19.1019	18.2705	19.2666	TRUE	4	-0.131596	1.14607	0.507235	0.475127	0.1064
A0A4W6BW17	Guanylate cyclase soluble subunit beta-1 (EC 4.6.1.2) (Guanylate cyclase soluble subunit beta-3) (Soluble guanylate cyclase small subunit)	20.3349	19.975	20.327	21.0756	20.5503	18.8499	20.045	19.5381	TRUE	1	-1.54179	0.177165	-0.682313	0.475127	0.106452
A0A4W6EWT8	Sorting nexin 13	26.0466	25.9144	26.1287	26.4115	27.0766	26.3543	26.1613	26.6355	FALSE	0	-0.112107	0.975357	0.431625	0.475127	0.106471
A0A4W6CBB0	3-hydroxyacyl-CoA dehydrogenase (EC 1.1.1.35)	22.7083	22.6166	22.3652	22.6396	23.1826	20.1438	22.3259	19.526	FALSE	0	-2.91021	0.334572	-1.28782	0.475127	0.106487
A0A4W6EI25	Hexokinase-2 (EC 2.7.1.1) (Hexokinase type II)	21.3531	20.7869	21.5736	21.5413	19.9831	20.4756	21.2779	21.1757	FALSE	0	-1.32424	0.15292	-0.585661	0.475127	0.106802
A0A4W6E0Z5	Neural cell adhesion molecule 1a	24.6335	25.0682	24.7245	25.5373	23.8209	24.0974	24.6247	25.1041	FALSE	0	-1.30951	0.151299	-0.579108	0.475127	0.10684
A0A4W6CDN1	Ubiquitin carboxyl-terminal hydrolase (EC 3.4.19.12)	24.1081	23.904	23.9396	24.0041	23.4218	23.7791	23.569	23.8756	FALSE	0	-0.74079	0.0856064	-0.327592	0.475127	0.106854
A0A4W6E5P3	ER lipid raft associated 2	19.7518	20.1997	21.0724	21.1769	22.3207	21.4617	20.1149	21.8651	TRUE	1	-0.232934	2.0137	0.890382	0.475127	0.106924
A0A4W6FG04	dual-specificity kinase (EC 2.7.12.1)	17.8335	18.6518	19.7761	18.4036	18.379	17.9553	17.6983	17.9012	TRUE	3	-1.54443	0.178887	-0.682772	0.475127	0.107018
A0A4W6G630	DIX domain containing 1a (Dixin-A)	20.0716	20.129	20.177	19.661	19.2193	19.9132	19.9637	17.9857	TRUE	4	-1.67314	0.194812	-0.739163	0.475127	0.107393
A0A4W6C1T7	SH3 domain-binding glutamic acid-rich-like protein 3	25.369	25.2545	25.4149	25.5629	26.6807	25.6117	25.5302	25.7249	FALSE	0	-0.128406	1.10157	0.486582	0.475127	0.107474
A0A4W6FBY0	Adenylate kinase 2, mitochondrial (AK 2) (EC 2.7.4.3) (ATP-AMP transphosphorylase 2) (ATP:AMP phosphotransferase) (Adenylate monophosphate kinase)	22.9326	22.6711	22.5649	22.2917	23.4009	22.712	22.8452	23.1308	FALSE	0	-0.107492	0.921789	0.407148	0.475127	0.107502
A0A4W6G004	4F2 cell-surface antigen heavy chain (Solute carrier family 3 member 2b)	24.5357	25.0047	24.9425	25.3623	24.3242	24.7558	24.6984	24.4613	FALSE	0	-0.908848	0.106109	-0.401369	0.475127	0.107589
A0A4W6E4U4	non-specific serine/threonine protein kinase (EC 2.7.11.1)	22.096	22.0486	22.3282	22.117	22.7375	22.439	22.1683	22.6386	FALSE	0	-0.0922283	0.789002	0.348387	0.475127	0.107676
A0A4W6F625	Serine/threonine-protein phosphatase 2A activator (EC 5.2.1.8) (Phosphotyrosyl phosphatase activator)	23.7278	23.4416	23.3787	23.426	21.498	23.3954	23.8666	21.1288	FALSE	0	-2.31315	0.270463	-1.02134	0.475127	0.107696
A0A4W6DWR7	Nucleoporin 153	18.1565	18.448	17.4573	17.8242	16.0623	17.4236	18.4018	16.6558	TRUE	6	-1.8934	0.22213	-0.835635	0.47527	0.10794
A0A4W6EVV5	Protein kinase domain-containing protein	14.3188	13.7343	13.7455	13.7032	13.4894	13.2785	13.8113	13.3519	TRUE	5	-0.890043	0.104659	-0.392692	0.47527	0.108107
A0A4W6C8A0	Importin subunit beta-1 (Karyopherin (importin) beta 1)	24.0365	24.2704	24.2004	24.7484	24.4323	23.8025	23.7769	23.2528	FALSE	0	-1.12838	0.132789	-0.497797	0.47527	0.108165
A0A4W6DSE9	Neurofilament light polypeptide (Si:dkey-33c12.3)	25.1956	25.07	25.3202	25.1915	25.4013	25.3434	25.7255	25.583	FALSE	0	-0.0851502	0.723069	0.31896	0.47527	0.108215
A0A4W6FUE0	Thioredoxin domain-containing protein 12 (EC 1.8.4.2)	21.7414	21.6579	21.5822	21.4996	22.8967	22.0085	21.5492	22.019	FALSE	0	-0.133483	1.12965	0.498083	0.475829	0.108465
A0A4W6F1F8	Sorting nexin 12	23.2346	23.2304	23.4329	23.2284	23.8568	23.6263	23.4132	23.5202	FALSE	0	-0.0868885	0.731989	0.32255	0.476761	0.1088
A0A4W6DB97	Ankyrin repeat and SOCS box containing 1	15.6162	16.5958	16.7483	17.6505	18.5147	17.4705	16.7756	17.2214	TRUE	5	-0.227705	1.91336	0.84283	0.476761	0.10899
A0A4W6FNZ5	Large ribosomal subunit protein eL14 (60S ribosomal protein L14)	22.3143	22.141	22.97	23.3421	20.4808	22.5433	22.3754	22.0386	FALSE	0	-1.88971	0.225053	-0.832331	0.476761	0.109044
A0A4W6EJ76	Abhydrolase domain containing 17A, depalmitoylase (Alpha/beta hydrolase domain-containing protein 17A isoform X1)	17.5959	18.6208	17.3952	17.3314	17.6778	16.7243	14.4876	17.4366	TRUE	5	-2.62374	0.315317	-1.15421	0.478278	0.109722
A0A4W6E6L7	Kelch repeat and BTB domain containing 11 (Kelch repeat and BTB domain-containing protein 11)	20.4332	20.5705	20.4116	19.9779	19.3744	20.3663	20.3069	18.8262	FALSE	0	-1.43207	0.172328	-0.629872	0.478278	0.10982
A0A4W6D221	Histone H3	27.0983	27.5411	27.3729	27.4236	28.1023	27.3511	27.7635	27.7446	FALSE	0	-0.104476	0.867237	0.38138	0.478278	0.109905
A0A4W6E1P5	Phosphatidylinositol-4-phosphate 5-kinase, type I, alpha, b	20.9497	20.8593	20.6201	20.8322	20.3288	20.6514	20.5288	20.4959	FALSE	0	-0.714401	0.0862123	-0.314095	0.478278	0.110035
A0A4W6FPT9	Syntaxin binding protein 2	19.7039	17.7546	18.1754	18.0373	17.482	18.3268	16.5112	17.8528	TRUE	4	-1.99026	0.24111	-0.874573	0.478278	0.110328
A0A4W6DQL5	Myosin motor domain-containing protein	21.0265	21.691	20.1986	19.3888	21.3379	20.8404	21.411	22.1159	TRUE	6	-0.234406	1.9345	0.850049	0.478278	0.110344
A0A4W6CMR4	Copper transport protein ATOX1 (Metal transport protein ATX1)	18.4603	18.5734	18.3582	16.9744	19.1669	18.8927	17.8996	19.5258	TRUE	4	-0.215748	1.77509	0.779672	0.478278	0.110578
A0A4W6DCE0	Glutathione synthetase (GSH-S) (EC 6.3.2.3)	23.5447	24.063	24.7381	23.7412	24.9045	24.2385	24.4882	24.4787	TRUE	2	-0.140188	1.15166	0.505734	0.478278	0.110695
A0A4W6DXX8	EPS8 like 2 (Epidermal growth factor receptor kinase substrate 8-like protein 2 isoform X1)	22.0701	22.0737	22.2986	22.5192	23.0721	22.331	22.7568	22.4079	FALSE	0	-0.111378	0.914572	0.401597	0.478278	0.110729
A0A4W6FN76	Atlastin GTPase 1	23.3613	23.561	23.6039	23.6686	22.8958	23.3298	23.3963	23.2272	FALSE	0	-0.766155	0.0933387	-0.336408	0.478278	0.110758
A0A4W6BWY6	Insulin like growth factor binding protein acid labile subunit (Insulin-like growth factor-binding protein complex acid labile subunit)	20.2835	20.4139	19.7956	19.0382	20.5023	20.2717	20.052	21.3411	TRUE	2	-0.182945	1.50091	0.658983	0.478278	0.110796
A0A4W6D1W8	Isocitrate dehydrogenase [NAD] subunit, mitochondrial	25.1798	25.3983	25.2972	25.6166	24.7464	24.8326	25.3469	25.1016	FALSE	0	-0.834009	0.101744	-0.366132	0.478278	0.110862
A0A4W6BLU1	Intersectin 1	21.154	21.2992	21.0949	20.9979	20.3567	20.8541	20.9496	20.9539	FALSE	0	-0.815648	0.0997366	-0.357956	0.478484	0.111042
A0A4W6DZ55	non-specific serine/threonine protein kinase (EC 2.7.11.1)	23.4892	23.4207	24.0367	24.0623	22.7188	22.4482	24.2435	22.8857	TRUE	1	-1.54575	0.189354	-0.6782	0.478484	0.111181
A0A4W6CKK6	Small glutamine rich tetratricopeptide repeat co-chaperone beta (Small glutamine-rich tetratricopeptide repeat-containing protein beta)	22.8667	22.1876	22.6552	21.1558	20.9857	21.7838	22.0529	21.2444	TRUE	4	-1.59494	0.195767	-0.699586	0.478484	0.111335
A0A4W6FY03	GIPC PDZ domain containing family, member 1 (PDZ domain-containing protein GIPC1)	21.1787	21.3855	21.3512	20.9394	19.2693	20.8586	21.1123	20.895	FALSE	0	-1.5502	0.190437	-0.679881	0.478484	0.111401
A0A4W6FHS5	Microtubule associated protein 6 (Microtubule-associated protein 6 homolog isoform X1)	22.3953	22.644	22.7164	22.8892	23.2244	23.0088	22.8408	22.9184	FALSE	0	-0.0953164	0.76907	0.336877	0.479676	0.112091
A0A4W6D6H4	RAP1 GTPase activating protein	22.4309	22.5616	22.5746	22.3884	22.7087	22.7482	23.2048	22.6523	FALSE	0	-0.0960992	0.775271	0.339586	0.479676	0.112103
A0A4W6DU61	Heat shock protein 8 (LOW QUALITY PROTEIN: heat shock cognate 70 kDa protein)	28.0984	28.2622	28.188	28.304	27.6557	28.0255	28.0549	27.8536	FALSE	0	-0.720992	0.0895206	-0.315736	0.479676	0.112234
A0A4W6G902	Anaphylatoxin-like domain-containing protein	25.7833	24.9352	24.7693	23.9283	24.1817	24.2814	24.2207	24.306	FALSE	0	-1.38554	0.172415	-0.60656	0.479676	0.11241
A0A4W6ES74	NCK interacting protein with SH3 domain (NCK-interacting protein with SH3 domain isoform X2)	23.386	23.063	23.4063	23.2715	23.6884	23.4966	23.5497	23.6214	FALSE	0	-0.0874423	0.702097	0.307327	0.479676	0.112477
A0A4W6F8S4	BRISC and BRCA1-A complex member 2	18.6231	19.0703	17.5667	17.2619	18.3395	18.6415	19.0202	19.58	TRUE	5	-0.217896	1.7475	0.764801	0.479676	0.112569
A0A4W6E7U8	2-methoxy-6-polyprenyl-1,4-benzoquinol methylase, mitochondrial (EC 2.1.1.201) (Ubiquinone biosynthesis methyltransferase COQ5)	20.038	19.3867	20.4535	20.9066	19.3775	19.9227	19.8018	19.4086	TRUE	6	-1.29958	0.162463	-0.568557	0.479676	0.112774
A0A4W6E0F1	Microtubule-associated protein 1 light chain 3 beta	20.9416	21.5586	21.9903	23.3065	21.189	19.8758	22.2182	20.3003	TRUE	2	-2.40883	0.301952	-1.05344	0.479676	0.112991
A0A4W6E9N8	CXADR-like membrane protein	19.2123	19.5662	19.8916	20.4139	19.1842	19.269	19.7361	18.742	TRUE	6	-1.23086	0.154565	-0.538147	0.479676	0.113133
A0A4W6FNH9	FUN14 domain containing 1	21.8875	21.7412	22.4467	21.9151	21.7263	22.9027	22.4018	23.6203	TRUE	7	-0.191074	1.52147	0.6652	0.479676	0.113139
A0A4W6E9G6	Tau tubulin kinase 1b	15.6657	15.5485	14.8132	14.1275	17.0816	15.4895	15.2838	15.5717	TRUE	2	-0.234979	1.8709	0.81796	0.479676	0.113147
A0A4W6E2L0	RING-type E3 ubiquitin transferase (EC 2.3.2.27)	20.9106	20.5725	21.1296	21.9097	20.6055	20.6955	21.0263	19.3793	FALSE	0	-1.61014	0.202248	-0.703947	0.479676	0.113154
A0A4W6F4X4	Thymosin beta	24.1754	24.4514	24.2953	23.8682	22.7862	24.3948	24.0273	23.0506	FALSE	0	-1.44829	0.182592	-0.63285	0.480414	0.113452
A0A4W6G2W3	UPAR/Ly6 domain-containing protein	29.7696	29	29.6141	29.3662	29.6535	29.9973	29.6967	29.9426	FALSE	0	-0.111581	0.881734	0.385077	0.480817	0.113754
A0A4W6E2I1	Protein phosphatase 2 scaffold subunit Abeta	25.5742	25.6322	25.6933	25.8382	25.5114	25.4167	25.2783	25.3358	FALSE	0	-0.684629	0.0867368	-0.298946	0.480817	0.113847
P02768	Albumin	20.8486	21.2096	21.4454	21.1099	21.3029	20.652	20.5951	20.2789	TRUE	7	-1.02183	0.129574	-0.446127	0.480817	0.11392
A0A4W6BQ65	Aconitate hydratase, mitochondrial (EC 4.2.1.3) (Citrate hydro-lyase)	24.6017	25.1582	24.9025	24.7942	24.1043	24.6418	24.8226	24.3087	FALSE	0	-0.904492	0.114864	-0.394814	0.480817	0.11404
A0A4W6E2J5	Cerebellin 2b precursor (Cerebellin-2b)	23.7692	24.0664	24.3901	24.3128	25.428	24.2066	24.4406	24.4961	TRUE	1	-0.148975	1.16535	0.508189	0.482562	0.114581
A0A4W6G9R8	Methyltransferase DDB_G0268948 (Zgc:162396)	22.742	22.8121	22.6764	22.9491	22.4223	22.5759	21.8046	22.7447	FALSE	0	-0.936114	0.119989	-0.408063	0.482562	0.1148
A0A4W6BN15	Dystrobrevin	16.7593	16.7045	17.3174	18.1623	18.9188	17.0872	17.847	18.1451	TRUE	4	-0.224626	1.75194	0.763657	0.482562	0.114825
A0A4W6EJA5	Myotubularin-related protein 5 isoform X5 (SET binding factor 1)	21.3936	21.4529	21.5713	21.4288	21.9611	21.7089	21.7401	21.6351	FALSE	0	-0.0886306	0.687989	0.299679	0.482939	0.115218
A0A4W6C2G1	Globin domain-containing protein	30.9445	32.7328	31.2357	31.9512	32.2292	31.891	33.0703	32.5333	FALSE	0	-0.212022	1.64182	0.714899	0.482939	0.11542
A0A4W6D2R8	E3 ubiquitin-protein ligase MARCHF5 (Membrane-associated RING finger protein 5) (Membrane-associated RING-CH protein V) (RING-type E3 ubiquitin transferase MARCHF5)	19.453	19.3839	18.5546	19.1433	17.3702	19.2872	18.9274	18.0551	TRUE	5	-1.66206	0.214649	-0.723707	0.482939	0.115425
A0A4W6FW28	Protein-serine/threonine kinase (EC 2.7.11.-)	22.2918	22.3269	22.4392	22.5018	23.1751	22.3284	22.6241	22.9878	FALSE	0	-0.115605	0.893396	0.388896	0.482939	0.115588
A0A4W6FS11	Histone-binding protein RBBP4	21.7113	21.4668	21.7437	21.6598	22.6238	22	21.5518	22.0977	FALSE	0	-0.125966	0.971855	0.422944	0.482939	0.115728
A0A4W6EHV3	4'-phosphopantetheine phosphatase (Inactive pantothenic acid kinase 4)	21.5248	21.6032	21.8231	21.6896	21.3183	21.1303	21.7736	20.7676	FALSE	0	-0.948488	0.122987	-0.41275	0.482939	0.115761
A0A4W6CUY2	Complement component 1, r subcomponent	20.5118	20.5859	19.878	20.2933	21.249	20.4538	20.2706	21.4564	FALSE	0	-0.161002	1.24136	0.540179	0.482939	0.115781
A0A4W6CMM4	Coatomer subunit delta	21.7454	21.7096	22.451	21.2949	20.8978	20.9724	21.1714	21.9565	FALSE	0	-1.26608	0.164711	-0.550682	0.483497	0.116039
A0A4W6FCS6	WD repeat domain 11	21.1108	22.2647	23.0363	22.7138	21.8744	21.5028	22.0492	20.3007	TRUE	5	-1.95459	0.255317	-0.849638	0.484052	0.116382
A0A4W6DBT7	Apolipoprotein B mRNA editing enzyme, catalytic polypeptide-like 2b (C->U-editing enzyme APOBEC-2b)	19.2578	18.3844	18.8932	18.5129	19.9881	19.6056	19.0072	18.6969	TRUE	2	-0.169087	1.29385	0.562384	0.484052	0.116421
A0A4W6DPB8	Heat shock protein family A (Hsp70) member 8	22.558	23.0019	22.7949	22.8278	22.4599	22.1549	22.5152	22.6868	FALSE	0	-0.785771	0.102956	-0.341408	0.484456	0.116642
A0A4W6BYM3	MICOS complex subunit	21.3977	22.0499	21.7028	20.9207	21.6401	22.0573	22.4406	21.9	FALSE	0	-0.148695	1.13211	0.491708	0.484599	0.116849
A0A4W6BRI3	V-type proton ATPase subunit	25.4741	25.7061	25.637	25.6407	26.252	25.9247	25.667	25.9342	FALSE	0	-0.0999411	0.759932	0.329995	0.484599	0.116959
A0A4W6F1A6	N-terminal kinase-like protein (SCY1-like protein 1)	18.2891	19.0123	18.8801	19.2252	19.7856	19.8491	18.4031	19.9324	TRUE	5	-0.194334	1.47613	0.640897	0.484599	0.117049
A0A4W6BUM2	Transforming acidic coiled-coil-containing protein C-terminal domain-containing protein	21.8562	21.6096	22.0009	22.1401	21.8045	21.5773	21.4608	21.3992	FALSE	0	-0.786355	0.10385	-0.341253	0.485065	0.117319
A0A4W6DYW1	Adenosine kinase (AK) (EC 2.7.1.20) (Adenosine 5'-phosphotransferase)	21.7668	21.7052	22.2541	22.2216	21.4649	21.5921	21.3812	21.9648	TRUE	1	-0.889953	0.117657	-0.386148	0.485065	0.117411
A0A4W6CDQ4	Serine/threonine-protein phosphatase (EC 3.1.3.16)	23.3669	22.6637	22.5077	22.1318	20.9818	22.2771	22.7681	21.8711	FALSE	0	-1.59795	0.211927	-0.693011	0.48568	0.117684
A0A4W6F911	Dynamin-1-like protein (EC 3.6.5.5) (Interferon-induced GTP-binding protein Mx) (Interferon-inducible Mx protein)	20.1681	19.8676	19.956	20.2834	19.9988	18.3575	20.1602	19.1409	TRUE	2	-1.50953	0.200694	-0.654416	0.485738	0.117898
A0A4W6DGM5	Enoyl-[acyl-carrier-protein] reductase, mitochondrial (EC 1.3.1.104) (2-enoyl thioester reductase)	21.624	22.0443	21.4212	21.848	20.836	21.1324	21.5733	21.6768	FALSE	0	-0.991507	0.132002	-0.429752	0.485738	0.118017
A0A4W6EG88	Anoctamin	20.784	20.2587	19.3903	20.3851	21.0142	20.3852	20.7281	20.7839	FALSE	0	-0.160864	1.20753	0.523334	0.485738	0.118072
A0A4W6F6G0	LRRCT domain-containing protein	21.6183	22.2122	21.0776	21.1618	20.6993	21.2469	21.3458	20.7384	TRUE	2	-1.17691	0.157154	-0.509878	0.485781	0.118277
A0A4W6BVY5	Transmembrane protein 65	21.328	21.7002	20.9126	21.4056	22.2125	21.3251	21.6032	22.0038	FALSE	0	-0.139041	1.03811	0.449534	0.485781	0.118543
A0A4W6FFX4	Ankyrin repeat and sterile alpha motif domain containing 1B	20.4454	19.9165	20.4426	19.8305	20.3064	20.8549	20.7401	20.3547	TRUE	2	-0.125363	0.935933	0.405285	0.485781	0.118548
A0A4W6DZI7	glutathione transferase (EC 2.5.1.18)	23.0344	22.935	23.561	23.4555	24.3834	23.4823	23.0684	24.3043	TRUE	1	-0.174551	1.30087	0.563159	0.485781	0.118703
A0A4W6F504	Synaptotagmin binding, cytoplasmic RNA interacting protein, like	20.9941	21.1938	21.9278	20.0858	18.9499	21.0006	21.0574	19.3377	FALSE	0	-2.22676	0.298794	-0.963981	0.485781	0.118705
A0A4W6G6K2	ATP-dependent 6-phosphofructokinase (ATP-PFK) (Phosphofructokinase) (EC 2.7.1.11) (Phosphohexokinase)	25.9659	26.2278	26.1411	26.5121	26.0557	25.7913	26.0086	25.5953	FALSE	0	-0.806562	0.108605	-0.348979	0.486529	0.119012
A0A4W6CUG8	Retinoid-binding protein 7 (Retinol binding protein 7b, cellular)	21.903	19.9177	20.6534	19.9366	20.652	22.7938	20.5362	23.1687	TRUE	1	-0.371505	2.74147	1.18498	0.48781	0.11958
A0A4W6FMP4	Sidoreflexin	23.0098	23.0951	23.19	23.2897	22.9276	22.6861	22.7682	22.9925	FALSE	0	-0.7001	0.0950516	-0.302524	0.48781	0.119749
A0A4W6D9A7	Copine family member 9	17.7275	18.768	18.6224	18.7979	19.7602	19.5823	18.003	19.4086	FALSE	0	-0.223205	1.64239	0.709593	0.48781	0.119837
A0A4W6CI39	Aldehyde dehydrogenase	22.6055	22.6306	22.8391	23.0711	24.0583	22.7786	23.2499	23.031	FALSE	0	-0.155185	1.14096	0.492886	0.48781	0.11991
A0A4W6C2B2	Kinesin-like protein	18.201	19.6546	19.631	20.0715	22.132	19.438	20.2888	19.83	TRUE	5	-0.325302	2.3906	1.03265	0.48781	0.119951
A0A4W6EJ36	Oxidoreductase HTATIP2	21.3338	19.648	20.6115	20.6615	19.976	19.7918	19.5375	20.4862	FALSE	0	-1.42628	0.194643	-0.615819	0.488357	0.120211
A0A4W6CFD9	ADP-ribosylation factor	21.4871	21.6079	21.0755	21.7871	19.8526	21.2563	21.8363	20.0496	TRUE	5	-1.71645	0.235073	-0.740688	0.489151	0.120532
A0A4W6DKH0	Alanine--tRNA ligase (EC 6.1.1.7)	18.8057	19.4023	19.3979	19.1444	20.054	19.6471	19.7523	19.0592	TRUE	6	-0.140286	1.02139	0.440552	0.489704	0.120794
A0A4W6BX85	Solute carrier family 25 member 3 (Phosphate carrier protein, mitochondrial) (Phosphate transport protein)	22.3369	21.3519	22.0245	22.0999	22.5588	22.5856	23.2379	21.7453	TRUE	4	-0.184836	1.34202	0.57859	0.490222	0.121047
A0A4W6CBR9	phosphopyruvate hydratase (EC 4.2.1.11) (2-phospho-D-glycerate hydro-lyase)	27.4512	27.7983	27.6815	27.8212	27.2651	27.5051	27.2512	27.4868	FALSE	0	-0.721927	0.0999024	-0.311012	0.490419	0.121481
A0A4W6DFV5	Zinc finger piccolo-type domain-containing protein	23.3333	24.2734	25.2918	25.8727	27.2614	24.9496	26.5726	24.7057	TRUE	3	-0.379221	2.73825	1.17951	0.490419	0.121553
A0A4W6CII6	VWFA domain-containing protein	22.1033	21.1867	21.5382	20.8869	22.6325	21.4558	21.9048	21.9607	TRUE	5	-0.179968	1.2993	0.559664	0.490419	0.121567
A0A4W6EEI4	SUMO-activating enzyme subunit 2 (EC 2.3.2.-)	14.2243	13.9909	14.3612	13.9336	13.7367	13.2917	14.4119	12.9591	TRUE	7	-1.22512	0.169751	-0.527683	0.490419	0.121599
A0A4W6EDG2	Ethylmalonyl-CoA decarboxylase 1	20.4917	21.5076	21.1558	21.1705	20.4437	20.3366	20.3402	21.2245	TRUE	3	-1.14999	0.15978	-0.495106	0.490888	0.121853
A0A4W6DKI5	Calcium/calmodulin dependent protein kinase I	21.0233	20.8903	21.3488	21.2703	15.9783	21.601	19.4964	20.6252	FALSE	0	-3.96793	0.551983	-1.70797	0.490888	0.121967
A0A4W6ECH2	Carboxylic ester hydrolase (EC 3.1.1.-)	22.1714	21.8317	21.0904	21.0932	20.347	20.6756	21.8932	20.645	FALSE	0	-1.52648	0.213529	-0.656478	0.492454	0.122482
A0A4W6CG46	Immunoglobulin superfamily, member 3	22.5886	22.5689	22.5674	22.8285	22.3055	22.4814	22.4417	22.0848	FALSE	0	-0.721503	0.101478	-0.310012	0.493546	0.122995
A0A4W6EYY4	Cofilin-1	27.2782	27.4158	27.2803	27.2237	27.7384	27.5248	27.3045	28.0114	FALSE	0	-0.113032	0.80355	0.345259	0.493546	0.123007
A0A4W6FZV4	Claudin	24.8826	24.7475	23.9885	24.706	23.6035	23.3585	24.9669	23.9234	FALSE	0	-1.43906	0.202872	-0.618094	0.49387	0.123214
A0A4W6D6M6	Adducin 3 (gamma) b	23.5853	23.0544	23.602	23.1773	21.9283	23.3151	22.979	23.065	FALSE	0	-1.24158	0.175759	-0.532908	0.494624	0.123608
A0A4W6EJJ3	L-xylulose reductase	23.8484	22.9605	23.2695	22.416	21.95	23.3201	22.6856	21.7985	TRUE	7	-1.59618	0.226071	-0.685054	0.494624	0.123656
A0A4W6BQE2	Cytochrome c oxidase subunit 4	24.5687	24.8172	24.6032	24.6994	25.3349	24.7914	24.7121	25.2757	FALSE	0	-0.118047	0.830862	0.356408	0.494689	0.123956
A0A4W6EQM6	MAP kinase-activating death domain protein	23.4253	23.4985	23.3975	23.3154	22.8712	23.4663	23.0506	22.9252	FALSE	0	-0.771286	0.109635	-0.330826	0.494689	0.124001
A0A4W6FA46	Alcohol dehydrogenase class-3 (Zgc:77938)	19.7165	19.6141	19.0143	20.083	20.4533	19.6393	19.9642	20.2582	TRUE	1	-0.156458	1.1001	0.471819	0.494689	0.124053
A0A4W6DYU9	KH-type splicing regulatory protein	21.3593	21.444	21.6185	20.9043	20.1139	21.7436	20.8835	20.0064	FALSE	0	-1.50399	0.214589	-0.644703	0.495413	0.124361
A0A4W6D5A2	Pro-interleukin-16 [Cleaved into: Interleukin-16 (IL-16) (Lymphocyte chemoattractant factor) (LCF)]	18.0207	17.6106	16.5012	16.8276	17.7106	17.8084	17.617	18.0685	TRUE	1	-0.187861	1.31015	0.561143	0.496109	0.124841
A0A4W6CD22	Si:dkeyp-77h1.4	27.0506	27.5133	27.146	27.1792	26.6642	26.7775	27.2021	26.882	FALSE	0	-0.79589	0.114264	-0.340813	0.496109	0.124961
A0A4W6E2Y6	Synaptosome associated protein 91	24.7918	24.9183	24.9112	25.4023	24.6094	24.7915	24.8458	24.3242	FALSE	0	-0.848198	0.121803	-0.363197	0.496109	0.124985
A0A4W6DSX9	Non-selective voltage-gated ion channel VDAC1 (Voltage-dependent anion-selective channel protein 1)	27.4512	27.611	27.7345	27.2767	26.9385	27.1387	27.4655	27.1891	FALSE	0	-0.78356	0.11272	-0.33542	0.496109	0.125157
A0A4W6G5Q7	Cadherin-1	22.4252	22.4953	21.8262	20.9165	22.816	22.3778	21.9368	23.2752	FALSE	0	-0.230457	1.60175	0.685645	0.496109	0.125172
A0A4W6EE82	Ninjurin 2 (Ninjurin-2 isoform X3)	22.3631	20.9493	20.8168	20.0958	22.1287	21.4017	21.7927	21.8025	TRUE	1	-0.244743	1.6951	0.725179	0.49665	0.125514
A0A4W6BL91	Adenylate cyclase activating polypeptide 1a (pituitary) receptor type I	21.706	21.4044	21.7672	21.8034	21.3759	21.2508	20.8528	21.6902	FALSE	0	-0.883162	0.127577	-0.377792	0.49665	0.125563
A0A4W6CG24	UV excision repair protein RAD23	17.8055	17.1727	17.3705	17.3217	15.9908	17.9992	16.5748	16.4082	TRUE	3	-1.57727	0.228618	-0.674324	0.497463	0.125896
A0A4W6F8D9	Sushi domain-containing protein	24.2524	23.9655	23.6373	22.9376	23.294	22.9435	23.306	23.3154	FALSE	0	-1.13117	0.16421	-0.48348	0.497558	0.126048
A0A4W6BTJ9	Guanine nucleotide binding protein (G protein), beta polypeptide 2 (Guanine nucleotide-binding protein G(I)/G(S)/G(T) subunit beta-2 isoform X1)	26.1005	26.4337	26.4925	26.4854	26.98	26.3961	26.8898	26.6315	FALSE	0	-0.117996	0.810708	0.346356	0.497784	0.126305
A0A4W6ENG7	Sorting and assembly machinery component 50 homolog B (Sorting and assembly machinery component 50 homolog, like)	22.541	22.6076	22.9482	22.9914	23.819	23.035	22.8106	23.1326	FALSE	0	-0.145782	1.00035	0.427282	0.497784	0.126431
A0A4W6BSQ0	Uncharacterized protein LOC108877748 isoform X1	20.7131	20.8678	21.134	21.6143	22.1899	21.4954	21.1635	21.4059	FALSE	0	-0.164346	1.12708	0.481368	0.497784	0.126488
A0A4W6BUW2	Si:ch73-233f7.8	21.2325	20.1317	21.73	21.5228	23.1946	21.6532	21.3829	21.5473	TRUE	2	-0.270579	1.85115	0.790284	0.497795	0.126729
A0A4W6F9Y5	Ubiquinol-cytochrome c reductase core protein 1	26.2836	26.3415	26.1906	26.2996	25.2898	25.9656	26.3944	25.824	FALSE	0	-0.961256	0.140529	-0.410364	0.497795	0.126746
A0A4W6CQD2	non-specific serine/threonine protein kinase (EC 2.7.11.1)	20.2041	20.0256	20.0979	19.8683	18.9587	19.9344	19.7746	19.8579	FALSE	0	-0.97848	0.143339	-0.417571	0.498093	0.12695
A0A4W6CYX8	10 kDa heat shock protein, mitochondrial (10 kDa chaperonin) (Chaperonin 10)	24.0488	24.0115	24.0337	24.2134	25.1395	24.3761	23.8711	24.7443	FALSE	0	-0.157469	1.06922	0.455877	0.498845	0.127485
A0A4W6G1J4	Copine-7	24.0353	24.0856	24.319	24.6985	25.1073	24.6672	24.2098	24.8394	FALSE	0	-0.145631	0.988306	0.421337	0.498845	0.12754
A0A4W6DWU7	Voltage-dependent calcium channel gamma-1 subunit (Dihydropyridine-sensitive L-type, skeletal muscle calcium channel subunit gamma)	21.1027	21.0408	22.2021	21.6004	22.7684	21.6385	21.4624	22.6213	TRUE	5	-0.220259	1.49259	0.636166	0.498845	0.127687
A0A4W6BW06	Cystatin C (amyloid angiopathy and cerebral hemorrhage)	23.0878	22.7525	22.2212	23.3239	21.868	22.7936	22.7395	21.7282	FALSE	0	-1.32369	0.195602	-0.564044	0.498845	0.127825
A0A4W6DP91	Epoxide hydrolase (EC 3.3.2.9)	23.9301	23.512	22.8148	23.7128	22.9017	23.1025	23.5459	21.3718	FALSE	0	-1.78858	0.264638	-0.761969	0.498845	0.127955
A0A4W6EBI1	HBS1-like protein	22.3575	22.3502	22.4657	22.4317	21.2029	22.3409	22.5489	21.4246	FALSE	0	-1.22553	0.181619	-0.521956	0.498845	0.128118
A0A4W6G858	Ig-like domain-containing protein	19.378	20.2154	20.2904	19.7961	18.4134	19.4889	20.4443	17.9417	TRUE	1	-1.99097	0.295102	-0.847936	0.498845	0.128134
A0A4W6GBF8	protein-tyrosine-phosphatase (EC 3.1.3.48)	23.1192	22.8368	23.3383	23.4139	23.273	22.3475	22.928	22.4264	TRUE	3	-1.01746	0.150854	-0.433302	0.498845	0.128165
A0A4W6ENV6	Leucine rich repeat and Ig domain containing 1b	21.3595	22.153	21.3577	22.0742	23.3125	22.1298	21.729	22.1905	FALSE	0	-0.211468	1.42022	0.604376	0.500024	0.1286
A0A4W6FY71	Dpy-19 like C-mannosyltransferase 3	18.7421	19.1218	19.2905	18.6818	20.5058	19.2797	18.8279	19.5425	TRUE	6	-0.203293	1.36309	0.579901	0.500024	0.128767
A0A4W6DTS8	CKLF-like MARVEL transmembrane domain containing 7 (CKLF-like MARVEL transmembrane domain-containing protein 7)	21.6052	21.471	21.2187	21.7618	22.5881	21.7588	21.4405	22.0685	FALSE	0	-0.157835	1.05742	0.44979	0.500024	0.128852
A0A4W6CMI3	Sugar phosphate phosphatase (EC 2.1.1.-) (EC 3.1.3.-)	21.3993	21.3657	21.053	21.2123	20.5239	20.9955	21.1185	21.039	FALSE	0	-0.796151	0.119468	-0.338342	0.501277	0.129399
A0A4W6E870	Myelin basic protein	29.4018	28.4863	28.496	28.9978	29.4661	28.8578	30.2001	29.0932	FALSE	0	-0.19741	1.31514	0.558867	0.501277	0.129432
A0A4W6G754	Proline rich 12 (Proline-rich protein 12)	15.1561	14.3723	14.3691	14.032	14.8146	14.6814	15.1017	15.082	TRUE	5	-0.154962	1.03005	0.437544	0.50168	0.129665
A0A4W6DS70	GLI pathogenesis-related 2, like	23.1221	22.5636	22.329	22.7355	22.9466	22.8835	23.4061	23.037	FALSE	0	-0.135288	0.896831	0.380771	0.501914	0.129949
A0A4W6CBR6	Guanine nucleotide binding protein (G protein) alpha v1	25.4287	24.4808	25.6486	25.5188	25.6569	25.6528	25.7232	25.8366	TRUE	3	-0.159485	1.05577	0.448142	0.501914	0.130093
A0A4W6C3D2	Hydroxypyruvate isomerase	19.2879	18.9023	19.2812	18.495	19.9681	19.0664	19.3767	19.337	TRUE	6	-0.158566	1.0495	0.445469	0.501914	0.130111
A0A4W6G8H8	Malate dehydrogenase (EC 1.1.1.37)	28.7927	28.975	28.8124	28.6639	28.3601	28.3987	28.7424	28.537	FALSE	0	-0.710898	0.107988	-0.301455	0.503603	0.130678
A0A4W6D684	Ras-related protein Rab-11B	22.6445	22.109	21.857	22.031	21.9134	22.795	22.8376	23.0079	FALSE	0	-0.172334	1.12851	0.478089	0.50526	0.131238
A0A4W6F6C8	Solute carrier family 25 member 24	22.2482	21.7925	22.6231	22.4464	22.9038	22.6244	22.4799	22.6014	TRUE	1	-0.136203	0.88589	0.374844	0.507089	0.131962
A0A4W6CH62	NACHT domain-containing protein	24.6334	24.8928	24.2783	24.6612	23.7248	24.3205	24.6764	24.1029	FALSE	0	-0.969693	0.149102	-0.410295	0.507089	0.131973
A0A4W6EIQ5	Dihydrolipoamide acetyltransferase component of pyruvate dehydrogenase complex (EC 2.3.1.-)	23.562	23.6032	23.7696	23.3	24.2464	23.5884	23.7926	24.002	FALSE	0	-0.126876	0.824109	0.348617	0.507107	0.132108
A0A4W6DQ29	Calpain 2, (m/II) large subunit b	21.688	21.2733	22.5569	21.5848	21.5479	21.2444	20.9271	21.4432	FALSE	0	-1.14767	0.177499	-0.485083	0.507432	0.132602
A0A4W6DRN5	Neurotrophin receptor associated death domain (Tumor necrosis factor receptor superfamily member 16)	18.3025	17.5858	17.8852	18.3502	16.2808	18.1938	17.3348	17.7243	TRUE	1	-1.53206	0.23707	-0.647494	0.507432	0.132657
A0A4W6E0R6	Myotubularin related protein 9	19.101	18.7561	18.639	19.3707	18.2828	18.4508	18.614	18.9499	FALSE	0	-0.928299	0.143712	-0.392294	0.507432	0.132708
A0A4W6E204	Guanine nucleotide-binding protein subunit alpha	26.2171	25.91	26.1203	26.0391	25.5918	25.8899	25.8636	25.7755	FALSE	0	-0.689594	0.106763	-0.291416	0.507432	0.132713
A0A4W6BU81	Na(+)/H(+) exchange regulatory cofactor NHE-RF1 (Ezrin-radixin-moesin-binding phosphoprotein 50) (Regulatory cofactor of Na(+)/H(+) exchanger) (Sodium-hydrogen exchanger regulatory factor 1) (Solute carrier family 9 isoform A3 regulatory factor 1)	22.2038	21.7227	22.4814	22.2915	19.2966	22.1254	22.2614	21.1454	FALSE	0	-2.29038	0.355075	-0.967654	0.507494	0.132859
A0A4W6DU59	Stromal interaction molecule 1a	18.9503	20.4581	19.638	19.5016	19.3741	18.9128	19.0421	19.1913	TRUE	4	-1.20011	0.186278	-0.506916	0.507504	0.132992
A0A4W6DFI4	NADH dehydrogenase [ubiquinone] iron-sulfur protein 8, mitochondrial (Complex I-23kD) (NADH-ubiquinone oxidoreductase 23 kDa subunit)	21.3695	20.8159	20.2612	20.4822	21.2054	21.2074	21.7277	20.7515	TRUE	1	-0.180941	1.16258	0.49082	0.508088	0.133287
A0A4W6ESY6	CCHC-type zinc finger, nucleic acid binding protein a	20.6258	20.0757	20.9504	20.5623	19.9736	20.6673	19.6903	20.0937	TRUE	1	-1.05972	0.165111	-0.447304	0.508088	0.133406
D2CZZ6	Beta-2-microglobulin	22.0242	22.3019	20.7766	19.8685	22.0604	22.0676	21.4885	22.853	TRUE	1	-0.324367	2.07358	0.874606	0.508919	0.133843
A0A4W6D8V6	TSC22 domain family 2 (TSC22 domain family protein 2 isoform X2)	18.4002	19.5326	19.5945	18.5554	19.7586	18.9877	19.4112	20.5958	TRUE	7	-0.247723	1.58302	0.667649	0.508919	0.133885
A0A4W6E1T0	NADH:ubiquinone oxidoreductase subunit V3	20.7367	21.4137	21.0777	21.0208	20.0232	20.9697	21.0922	20.2881	TRUE	1	-1.11259	0.174773	-0.468909	0.510027	0.134307
A0A4W6CBF8	RNA helicase (EC 3.6.4.13) (DEAD box protein 6)	20.4601	19.7983	19.8252	19.1106	17.7107	19.2617	20.2801	18.5543	TRUE	4	-2.00985	0.316147	-0.846853	0.510099	0.134457
A0A4W6DQI2	Tubulin polymerization promoting protein (Tubulin polymerization-promoting protein isoform X2)	25.74	26.0514	26.0661	25.4647	25.9754	26.3378	26.0545	26.3389	FALSE	0	-0.129934	0.82216	0.346113	0.511589	0.134981
A0A4W6D6B2	EFR3 homolog B	21.2235	21.2782	21.4337	20.7361	21.2905	20.6616	20.7835	18.9422	FALSE	0	-1.77848	0.281653	-0.748412	0.511972	0.135213
A0A4W6E3F9	Oxysterol-binding protein	19.8347	20.0655	19.0205	19.9008	17.515	18.414	20.563	18.5855	TRUE	7	-2.22551	0.353472	-0.93602	0.512019	0.135539
A0A4W6CRX3	Ribosomal protein	23.4197	22.5553	23.1295	22.8941	23.2424	23.3766	23.2222	23.6861	FALSE	0	-0.144495	0.908768	0.382137	0.512019	0.135662
A0A4W6FWE8	ADP-ribosylation factor GTPase activating protein 1	21.6367	21.9594	22.1928	22.14	22.7544	22.512	21.9105	22.3048	FALSE	0	-0.146889	0.923311	0.388211	0.512019	0.135725
A0A4W6F648	Apolipoprotein M	25.807	25.4777	25.6548	25.069	26.8367	25.7655	25.2988	26.3132	FALSE	0	-0.208696	1.31152	0.55141	0.512019	0.135751
A0A4W6ER14	Mitochondrial carrier homolog 2	22.9931	23.1111	22.6718	22.386	23.4871	22.9259	23.0307	23.2172	FALSE	0	-0.142396	0.891835	0.374719	0.512162	0.136135
A0A4W6F1W9	Coiled-coil domain containing 136b	21.8827	21.4243	22.1686	21.2156	21.9162	22.338	21.7373	22.5048	TRUE	6	-0.171621	1.07422	0.451299	0.512162	0.136204
A0A4W6G172	Ras-related protein Rab-4	20.6317	19.9426	18.3995	20.1891	21.0201	19.9931	20.7799	20.3688	TRUE	2	-0.285205	1.78464	0.749715	0.512162	0.136238
A0A4W6DDY7	Protein-glutamine gamma-glutamyltransferase 2 (Transglutaminase 2, like)	23.1022	22.7087	22.603	22.5655	22.7075	22.0548	22.3163	22.478	TRUE	7	-0.846885	0.135526	-0.355679	0.512162	0.136393
A0A4W6EVI2	Methylmalonyl CoA epimerase (Methylmalonyl-CoA epimerase, mitochondrial)	20.2298	20.4906	19.7016	18.3655	19.6201	20.7489	20.2852	21.5968	TRUE	5	-0.330287	2.062	0.865855	0.512162	0.136499
A0A4W6F550	Mitochondrial fission regulator	16.651	17.5987	17.4304	17.6647	16.507	17.4453	16.3151	16.9893	TRUE	5	-1.24334	0.199291	-0.522025	0.512162	0.136576
A0A4W6CEM7	Alpha-MPP (Inactive zinc metalloprotease alpha)	16.1466	16.7735	18.6812	17.4049	16.5273	17.1835	14.5999	16.4979	TRUE	3	-2.50209	0.403376	-1.04936	0.513846	0.13724
A0A4W6DUE3	Histone H2B	20.8516	21.5814	21.96	19.8507	18.8168	21.1539	21.2803	17.3161	TRUE	1	-3.38468	0.546349	-1.41916	0.513846	0.137384
A0A4W6CHK1	Spectrin beta chain	25.5236	24.1918	24.0526	24.3127	23.1483	23.8947	24.4117	24.1312	FALSE	0	-1.48803	0.240659	-0.623686	0.513846	0.137607
A0A4W6EF50	Programmed cell death 6	20.3699	22.0686	22.184	21.6052	22.6536	22.1905	21.5757	22.5226	FALSE	0	-0.262074	1.61945	0.678687	0.513846	0.137678
A0A4W6D1Z2	Histone H2A	26.9394	27.4451	27.6969	25.836	27.8496	27.6932	27.356	27.4792	FALSE	0	-0.237868	1.46817	0.615153	0.513846	0.137812
A0A4W6EZF4	Mono-ADP ribosylhydrolase 1	19.6051	20.9725	20.2797	20.776	20.0049	18.9937	19.6809	20.4605	FALSE	0	-1.48768	0.241069	-0.623304	0.513846	0.137832
A0A0G2UMN4	Cytochrome b	21.9066	21.9879	21.6109	21.2445	22.633	21.5647	21.9572	22.4546	FALSE	0	-0.180015	1.1098	0.464891	0.513846	0.137948
A0A4W6EG66	Amino acid transporter	28.2711	28.4187	28.3233	27.7796	27.2464	27.8631	27.8904	28.1636	FALSE	0	-0.972956	0.158377	-0.40729	0.514582	0.138359
A0A4W6EH87	3'(2'),5'-bisphosphate nucleotidase 1 (EC 3.1.3.57) (EC 3.1.3.7) (3'-phosphoadenosine 5'-phosphate phosphatase) (Bisphosphate 3'-nucleotidase 1) (Inositol-polyphosphate 1-phosphatase)	20.6867	21.0996	21.1085	20.7947	20.972	19.7568	20.5075	20.6646	FALSE	0	-1.06869	0.174354	-0.447168	0.514582	0.138623
A0A4W6D111	Eukaryotic translation initiation factor 3 subunit A (eIF3a) (Eukaryotic translation initiation factor 3 subunit 10) (eIF-3-theta)	26.5691	26.5509	26.7634	26.8974	26.5986	26.3027	26.3889	26.3117	FALSE	0	-0.704366	0.114947	-0.29471	0.514582	0.138656
A0A4W6BJA4	Protein-glutamine gamma-glutamyltransferase 2 (EC 2.3.2.13) (EC 3.5.1.44) (Isopeptidase TGM2) (Protein-glutamine deamidase TGM2) (Protein-glutamine dopaminyltransferase TGM2) (Protein-glutamine histaminyltransferase TGM2) (Protein-glutamine noradrenalinyltransferase TGM2) (Protein-glutamine serotonyltransferase TGM2) (Tissue transglutaminase) (Transglutaminase-2)	24.8307	25.1281	24.3353	25.2633	25.4846	25.0009	25.2539	25.4085	FALSE	0	-0.15548	0.950722	0.397621	0.514582	0.138905
A0A4W6FMX0	Pyruvate kinase (EC 2.7.1.40)	19.4914	18.356	19.7552	17.9627	16.0973	18.9022	18.1798	18.337	TRUE	2	-2.42063	0.396148	-1.01224	0.514582	0.138989
A0A4W6D723	Retinoblastoma binding protein 4	24.0723	23.9691	23.7863	22.6842	24.1073	24.1874	23.9355	24.2807	FALSE	0	-0.195716	1.19528	0.499783	0.514582	0.13905
A0A4W6CIG5	HEAT repeat containing 5B	19.5824	19.724	19.884	19.797	19.1735	19.234	20.0309	18.8482	TRUE	2	-1.01694	0.166541	-0.425199	0.514582	0.139069
A0A4W6EJC9	V-type proton ATPase subunit a	25.9389	26.2409	26.1529	26.0335	25.4143	25.9542	26.0473	25.6202	FALSE	0	-0.796366	0.131268	-0.332549	0.515669	0.139838
A0A4W6FQR7	Peroxiredoxin-1 (EC 1.11.1.24)	25.4736	25.6517	25.3325	25.3982	25.5837	26.0528	25.8557	25.6018	FALSE	0	-0.122283	0.741292	0.309504	0.515669	0.139929
A0A4W6F6N2	S-(hydroxymethyl)glutathione dehydrogenase (EC 1.1.1.284)	23.7003	23.3672	23.3337	23.6141	22.9293	23.475	23.3503	22.8923	FALSE	0	-0.819476	0.13526	-0.342108	0.515669	0.139999
A0A4W6F8V4	polyribonucleotide nucleotidyltransferase (EC 2.7.7.8) (Polynucleotide phosphorylase 1)	20.8023	20.6563	20.7338	21.4021	21.7135	21.1991	21.3464	20.9356	FALSE	0	-0.158191	0.958246	0.400027	0.515669	0.140019
A0A4W6E8E9	Regulating synaptic membrane exocytosis 3 (Regulating synaptic membrane exocytosis protein 3)	20.6034	20.9484	21.0056	20.7786	20.9193	21.423	21.5708	20.8784	FALSE	0	-0.143906	0.871676	0.363885	0.515669	0.140024
A0A4W6F984	Histone H2A	26.2552	26.4907	26.7849	25.1097	26.157	27.019	26.7057	27.2452	FALSE	0	-0.246318	1.48946	0.621571	0.515936	0.140229
A0A4W6D2Y4	Proteasome 26S subunit, non-ATPase 3	22.5784	22.628	22.4745	22.3876	22.0313	22.4596	22.0723	22.3143	FALSE	0	-0.713783	0.1183	-0.297742	0.516414	0.140491
A0A4W6F463	Structural maintenance of chromosomes protein	21.2436	21.2635	22.6981	21.0922	22.2976	22.1095	22.0186	22.0993	TRUE	1	-0.221967	1.33576	0.556897	0.516984	0.140807
A0A4W6EJD4	Protein phosphatase 1 regulatory subunit 1A (Protein phosphatase inhibitor 1)	19.7406	18.9716	20.2495	20.4509	22.8954	20.352	20.2932	19.9289	TRUE	1	-0.405409	2.43387	1.01423	0.516984	0.141095
A0A4W6FEK7	3-hydroxyisobutyryl-CoA hydrolase (HIB-CoA hydrolase) (HIBYL-CoA-H) (EC 3.1.2.4) (3-hydroxyisobutyryl-coenzyme A hydrolase)	20.8067	21.1264	20.3565	20.8812	20.7324	21.1184	21.2223	22.0466	FALSE	0	-0.194903	1.16936	0.487228	0.516984	0.141171
A0A4W6DYF1	Cytoplasmic FMR1-interacting protein	20.9932	20.811	20.5842	20.8975	21.4649	21.0285	20.9286	21.1395	FALSE	0	-0.127578	0.765398	0.31891	0.516984	0.141176
A0A4W6DXE9	non-specific serine/threonine protein kinase (EC 2.7.11.1)	18.5936	17.9401	17.3184	17.75	18.3926	18.5229	18.5078	18.0039	TRUE	3	-0.182981	1.09562	0.456321	0.517373	0.141415
A0A4W6CE14	Exocyst complex component	19.5855	19.707	19.0711	19.7045	18.5284	19.4399	19.3455	19.0843	TRUE	3	-1.00269	0.167719	-0.417484	0.517577	0.141604
A0A4W6EH11	non-specific serine/threonine protein kinase (EC 2.7.11.1)	20.5704	20.8288	21.184	21.1736	21.313	21.5789	21.3074	20.9844	FALSE	0	-0.143537	0.857032	0.356748	0.517654	0.141758
A0A4W6DV40	MAGUK p55 scaffold protein 2a	19.9286	20.5266	21.1508	21.1237	19.9352	20.4175	20.7368	18.7918	TRUE	6	-1.71253	0.288319	-0.712105	0.519502	0.142397
A0A4W6C9Q9	Complexin-1	24.9592	24.9313	24.9892	24.273	22.7664	24.9832	24.5136	24.0837	FALSE	0	-1.68811	0.285256	-0.701429	0.520231	0.14285
A0A4W6BXP4	Phytanoyl-CoA dioxygenase domain-containing protein 1	19.9451	19.9043	19.2817	20.9089	21.3871	20.5729	19.8451	20.8328	FALSE	0	-0.265194	1.56411	0.64946	0.520231	0.143267
A0A4W6FPL4	COP9 signalosome complex subunit 8	18.4774	19.0758	17.949	18.5261	19.2042	19.3935	18.3095	19.1117	FALSE	0	-0.203351	1.19864	0.497645	0.520231	0.143342
A0A4W6CYX3	Syntaxin binding protein 5a (tomosyn)	23.2338	22.9994	23.2609	23.3581	22.9298	22.8661	23.1878	22.6196	FALSE	0	-0.752085	0.127635	-0.312225	0.520231	0.143384
A0A4W6G9X9	Protocadherin 7a	22.5407	22.263	21.4278	22.1012	21.1633	21.2749	21.734	22.1743	TRUE	1	-1.19615	0.203101	-0.496524	0.520231	0.143448
A0A4W6BSN9	Potassium inwardly rectifying channel subfamily J member 11, like	26.5914	26.1018	26.8306	26.7535	26.8619	27.4712	27.5002	26.3669	FALSE	0	-0.196706	1.15817	0.480733	0.520231	0.143481
A0A4W6G0S3	Probable cytosolic iron-sulfur protein assembly protein CIAO1 (WD repeat-containing protein 39)	20.8919	20.7941	21.2964	20.9601	21.2819	21.5436	21.1202	21.2486	FALSE	0	-0.128291	0.754188	0.312948	0.520231	0.143674
A0A4W6BXW2	SH3 domain-containing protein	18.5176	17.9747	17.7256	17.4444	16.9772	17.712	17.2907	17.8306	FALSE	0	-1.11638	0.190485	-0.462949	0.520231	0.144057
A0A4W6DVP9	NOVA alternative splicing regulator 1	20.1446	20.4929	20.4332	21.5044	18.9818	20.3848	21.0851	18.6308	TRUE	2	-2.10617	0.359873	-0.873146	0.520231	0.144233
A0A4W6E575	CD226 antigen isoform X1 (CD226 molecule)	22.6205	22.5321	21.3295	21.7064	22.6872	22.1603	22.554	22.8428	TRUE	1	-0.211817	1.23964	0.51391	0.520231	0.144235
A0A4W6BQ14	Phosphoribosyl pyrophosphate synthetase associated protein 1	21.594	21.6964	22.4755	21.723	22.6	22.0478	22.645	21.9336	TRUE	1	-0.179047	1.04778	0.434366	0.520231	0.144245
A0A4W6DLW1	Dihydrolipoyl dehydrogenase (EC 1.8.1.4)	25.6934	26.0337	26.0179	26.1639	25.1449	25.5206	26.0086	25.7549	FALSE	0	-0.892707	0.152735	-0.369986	0.520231	0.144399
A0A4W6DQR5	Actinin alpha 3a	17.8502	18.3334	18.3169	20.6455	17.1717	18.1073	18.4616	17.7368	TRUE	6	-2.21361	0.379322	-0.917142	0.520231	0.144595
A0A4W6FJ83	Septin	22.8554	22.3593	22.7068	22.7608	23.8785	23.1485	22.2808	23.4614	FALSE	0	-0.216269	1.2597	0.521715	0.520231	0.144833
A0A4W6C2A2	5'-nucleotidase, cytosolic IIb	21.0951	20.663	21.0696	21.0089	19.7085	20.7055	21.4163	19.2892	TRUE	1	-1.64026	0.28167	-0.679296	0.520231	0.144863
A0A4W6DWV2	Abl-interactor 1a	21.378	20.8795	20.9944	20.7085	22.0665	21.0036	20.9827	21.7984	TRUE	4	-0.196075	1.14145	0.472686	0.520231	0.144903
A0A4W6E1H0	60S ribosomal protein L27	22.9751	23.0116	23.2381	23.5832	23.6852	23.7963	23.9891	22.9998	FALSE	0	-0.172579	1.00387	0.415645	0.520231	0.145004
A0A4W6FMS8	Ig-like domain-containing protein	25.1595	24.8779	24.5408	24.0465	25.2988	24.7067	25.1596	25.1872	FALSE	0	-0.17954	1.04333	0.431896	0.520231	0.145129
A0A4W6D4N6	Adaptor protein, phosphotyrosine interaction, PH domain and leucine zipper containing 2	24.4138	24.3543	24.524	24.5788	24.2936	24.022	24.3453	24.0848	FALSE	0	-0.679549	0.116941	-0.281304	0.520231	0.145131
A0A4W6G5T8	ER membrane protein complex subunit 1	21.2025	20.9079	20.4406	20.9577	20.8641	20.011	20.4215	20.6165	TRUE	1	-0.964092	0.1663	-0.398896	0.520828	0.145431
A0A4W6G3N4	Methionine aminopeptidase 2 (MAP 2) (MetAP 2) (EC 3.4.11.18) (Initiation factor 2-associated 67 kDa glycoprotein) (Peptidase M) (p67) (p67eIF2)	18.3387	16.6763	16.4983	16.8831	17.6184	17.1867	18.693	17.7736	TRUE	2	-0.301174	1.73885	0.718838	0.522226	0.145956
A0A4W6DRR5	thiopurine S-methyltransferase (EC 2.1.1.67)	23.5165	24.4607	24.1247	24.4909	23.9316	23.8759	23.2482	23.8037	TRUE	6	-1.04943	0.182782	-0.433322	0.524317	0.146674
A0A4W6CZK1	Guanine nucleotide-binding protein G(i) subunit alpha-2 (Adenylate cyclase-inhibiting G alpha protein)	25.1056	25.2839	25.408	25.553	25.963	25.5876	25.7924	25.3285	FALSE	0	-0.139521	0.799964	0.330222	0.52446	0.146849
A0A4W6EHQ5	5'-AMP-activated protein kinase subunit gamma-1	19.7378	19.0228	19.7349	18.8536	19.8435	20.4372	18.9397	20.5888	TRUE	3	-0.260625	1.49072	0.615045	0.525103	0.147163
A0A4W6G7S0	RAB18A, member RAS oncogene family (Ras-related protein Rab-18a)	21.0444	20.4708	20.2061	19.8141	19.0709	19.7358	20.5003	19.9852	FALSE	0	-1.3596	0.238028	-0.560787	0.525135	0.147341
A0A4W6G0B5	Clathrin heavy chain	26.5097	26.8392	26.8472	26.9425	26.4793	26.5754	26.6618	26.1849	FALSE	0	-0.750295	0.131701	-0.309297	0.525135	0.147684
A0A4W6FM67	NADH dehydrogenase [ubiquinone] 1 beta subcomplex subunit 9 (Complex I-B22) (NADH-ubiquinone oxidoreductase B22 subunit)	22.5758	22.5007	22.0965	22.8648	23.6558	22.557	22.561	23.1243	TRUE	2	-0.198096	1.12821	0.465058	0.525135	0.147723
A0A4W6FU50	RING-type E3 ubiquitin transferase (EC 2.3.2.27)	19.2534	18.4245	19.138	19.3579	19.6379	19.3043	19.913	19.0682	TRUE	3	-0.186367	1.06115	0.437392	0.525135	0.147755
A0A4W6CPL7	Cerebellin 12	21.7724	22.3209	21.3511	21.2734	21.4709	22.5693	22.4223	22.2693	FALSE	0	-0.215204	1.22219	0.503494	0.525135	0.148092
A0A4W6FWP4	Antithrombin-III	26.2707	26.151	26.0501	25.4275	26.8615	26.0447	26.2044	26.4447	FALSE	0	-0.177023	1.00512	0.414047	0.525135	0.148124
A0A4W6C6A2	Dynein light chain	26.1401	26.4891	26.6783	26.3642	26.207	26.1995	25.9404	26.1233	FALSE	0	-0.729579	0.12882	-0.300379	0.525135	0.148456
A0A4W6F138	Protein kinase cAMP-dependent type II regulatory subunit beta	19.2231	20.7099	19.1263	20.3306	21.2393	20.0611	21.2221	19.8172	FALSE	0	-0.316338	1.7913	0.737481	0.525135	0.148478
A0A4W6BR55	Grancalcin	24.1744	24.425	24.3661	24.7914	25.2407	24.655	24.5687	24.7188	FALSE	0	-0.153011	0.866199	0.356594	0.525135	0.148515
A0A4W6DT66	Si:ch211-168d1.3	19.4329	19.4286	20.3144	19.1914	18.9036	17.8645	20.2388	18.2768	TRUE	3	-1.87256	0.330791	-0.770883	0.525135	0.148519
A0A4W6F9F0	Secretory carrier-associated membrane protein (Secretory carrier membrane protein)	21.9199	22.5809	22.1795	22.3775	22.9277	22.2557	22.627	22.6681	FALSE	0	-0.152728	0.863066	0.355169	0.525473	0.148749
A0A4W6G3F3	60S ribosomal protein L13	23.3862	22.6415	23.0873	23.3604	23.3383	23.7619	23.394	23.4029	FALSE	0	-0.153253	0.864066	0.355407	0.525974	0.14905
A0A4W6C560	26S proteasome non-ATPase regulatory subunit 13 (26S proteasome regulatory subunit RPN9) (26S proteasome regulatory subunit S11) (26S proteasome regulatory subunit p40.5)	22.3312	22.0864	22.2573	22.4499	22.7638	22.6443	22.319	22.5753	FALSE	0	-0.127214	0.716017	0.294402	0.525974	0.14928
A0A4W6ERP8	Transaldolase (EC 2.2.1.2)	23.6795	23.6889	23.5002	23.4034	23.2042	22.9223	23.5746	23.3052	FALSE	0	-0.769675	0.13683	-0.316423	0.525974	0.14936
A0A4W6BP51	Jupiter microtubule associated homolog 2	19.4493	18.7714	19.1426	19.865	21.9079	19.1803	19.6198	19.9359	TRUE	5	-0.370123	2.07788	0.853879	0.525974	0.149622
A0A4W6CYZ1	Secretory carrier-associated membrane protein (Secretory carrier membrane protein)	19.1467	19.612	19.1102	19.1064	17.6896	19.6987	18.3482	18.8015	TRUE	7	-1.48309	0.264497	-0.609299	0.525974	0.149783
A0A4W6CD33	C-type lectin domain containing 1	26.9786	26.288	26.678	26.2973	27.7323	26.4743	26.7077	27.2671	FALSE	0	-0.210531	1.18024	0.484853	0.525974	0.149813
A0A4W6DTZ0	Purine nucleoside phosphorylase (EC 2.4.2.1) (Inosine-guanosine phosphorylase)	21.3611	21.0599	20.9869	20.8062	21.856	21.1381	21.0265	21.7823	FALSE	0	-0.172512	0.966944	0.397216	0.525974	0.149835
A0A4W6DI67	RNA helicase (EC 3.6.4.13)	25.031	24.8475	25.0526	25.3042	22.8813	24.5911	25.0528	24.9354	FALSE	0	-1.69028	0.302962	-0.69366	0.527682	0.150457
A0A4W6DCQ7	Protein kinase C and casein kinase substrate in neurons 1a	24.0709	24.1534	24.0321	23.6449	24.3519	24.186	24.393	24.1602	FALSE	0	-0.130192	0.725093	0.297451	0.527701	0.150693
A0A4W6CKP7	Ig-like domain-containing protein	21.3129	21.8218	20.1075	22.5712	23.4854	21.581	22.6956	21.6632	TRUE	2	-0.39537	2.20134	0.902984	0.527701	0.150733
A0A4W6DBR7	Glutamine amidotransferase-like class 1 domain-containing protein 3, mitochondrial (Zgc:162944)	23.3595	23.4958	23.8871	23.861	22.6039	23.5452	23.334	23.4929	FALSE	0	-0.992483	0.178816	-0.406834	0.528195	0.151159
A0A4W6DNZ3	ENAH actin regulator	18.3029	17.638	18.7213	17.9945	19.6367	18.8833	18.1427	18.2881	FALSE	0	-0.25262	1.39974	0.573558	0.528195	0.151391
A0A4W6G1Q1	40S ribosomal protein S21	23.6657	24.4097	24.7275	24.7712	24.9059	24.8379	24.5817	24.9255	FALSE	0	-0.184825	1.02333	0.419251	0.528195	0.151493
A0A4W6D8M7	glycogenin glucosyltransferase (EC 2.4.1.186)	21.6102	21.9439	21.2275	21.2011	21.7894	22.1303	22.0273	21.5311	FALSE	0	-0.164897	0.91257	0.373836	0.528195	0.151556
A0A4W6G4R4	Endophilin-B1 (SH3 domain-containing GRB2-like protein B1)	21.9413	22.3541	22.2973	22.1995	21.4837	21.9341	21.9894	22.0935	FALSE	0	-0.788335	0.14256	-0.322888	0.528195	0.151662
A0A4W6FS40	Sodium/potassium-transporting ATPase subunit beta	27.4187	27.9505	27.8164	27.757	26.9782	27.2215	27.7978	27.4931	FALSE	0	-0.886454	0.160476	-0.362989	0.528195	0.15181
A0A4W6CJL2	N-ethylmaleimide-sensitive factor attachment protein, alpha b	21.8852	21.8159	21.8286	22.9936	23.0522	22.8468	21.8183	23.1375	TRUE	2	-0.257728	1.42353	0.582902	0.528195	0.151822
A0A4W6EVE0	Annexin	23.3084	24.1599	23.7533	23.6715	24.202	24.0838	23.7076	24.4297	FALSE	0	-0.169513	0.934512	0.3825	0.528628	0.152082
A0A4W6DJC4	Calcium voltage-gated channel auxiliary subunit alpha2delta 2	24.4331	24.2969	24.5684	24.613	24.0959	24.5122	24.1146	23.9796	FALSE	0	-0.73905	0.134505	-0.302272	0.529751	0.152541
A0A4W6CQJ5	Nipsnap homolog 2	23.6528	24.7754	25.1453	24.3352	25.0369	24.941	24.7708	25.0811	FALSE	0	-0.214815	1.17531	0.480249	0.531103	0.153129
A0A4W6GAT2	Spliceosome associated factor 3, U4/U6 recycling protein	23.3849	23.5277	23.8968	23.0756	23.4584	23.2125	23.0656	22.4617	FALSE	0	-1.03215	0.188749	-0.421699	0.531103	0.153203
A0A4W6BP63	Secretagogin	18.6785	19.2442	19.1429	19.5131	19.2265	19.4776	19.9778	19.4385	TRUE	6	-0.173303	0.944097	0.385397	0.532461	0.153731
A0A4W6F632	NADH dehydrogenase [ubiquinone] 1 beta subcomplex subunit 8, mitochondrial (Complex I-ASHI) (NADH-ubiquinone oxidoreductase ASHI subunit)	20.802	20.5069	20.6531	21.3472	21.3651	21.0652	20.8354	21.6666	TRUE	4	-0.183641	0.995207	0.405783	0.534048	0.154463
A0A4W6CTG2	Sterol carrier protein 2b	21.8364	21.4762	22.1659	21.9224	23.0532	21.9513	22.1717	21.9971	FALSE	0	-0.200954	1.0871	0.443071	0.534048	0.154714
A0A4W6DAK1	Tetraspanin	22.8392	22.6713	22.3806	21.8541	22.3294	23.1029	23.0618	22.9705	FALSE	0	-0.195001	1.0547	0.429849	0.534048	0.15474
A0A4W6EZY4	MTOR-associated protein MEAK7 (TBC/LysM-associated domain-containing protein 1) (TLD domain-containing protein 1)	19.7255	19.968	19.4877	19.6173	20.9334	19.7109	19.601	20.4949	TRUE	1	-0.220307	1.19113	0.485412	0.534048	0.154792
A0A4W6F083	Polyadenylate-binding protein (PABP)	22.6981	22.4719	22.7117	22.4538	23.0685	23.0364	22.6419	22.761	FALSE	0	-0.133141	0.719262	0.29306	0.534048	0.154908
A0A4W6BXE3	Complement component C8 beta chain (Complement component 8 subunit beta)	23.1042	23.712	23.3096	22.8783	23.7009	23.3891	23.386	24.0981	FALSE	0	-0.178484	0.963515	0.392516	0.534048	0.155011
A0A4W6DCV2	RAS like proto-oncogene B (Ras-related protein Ral-B)	25.0568	24.712	24.6393	25.2355	25.774	25.135	24.8184	25.521	FALSE	0	-0.182772	0.985123	0.401176	0.534226	0.155233
G9BDB7	Ferritin	23.9821	23.8798	23.6333	24.0399	24.3616	24.2942	24.0219	24.029	FALSE	0	-0.133573	0.719421	0.292924	0.534226	0.155336
A0A4W6DLM3	NADH dehydrogenase [ubiquinone] 1 alpha subcomplex subunit 6	21.5396	21.3179	21.0496	21.079	21.789	21.9036	21.361	21.2995	FALSE	0	-0.156341	0.839876	0.341767	0.534384	0.155704
A0A4W6G3Q6	Aldo-keto reductase family 1, member B1 (aldose reductase), tandem duplicate 1	24.3764	24.1475	24.3108	24.7263	25.1761	24.4709	24.644	24.6554	FALSE	0	-0.158511	0.851184	0.346336	0.534384	0.155763
A0A4W6EPI0	Macrophage migration inhibitory factor (EC 5.3.2.1) (EC 5.3.3.12) (L-dopachrome isomerase) (L-dopachrome tautomerase) (Phenylpyruvate tautomerase)	25.6769	25.6713	25.2039	24.9263	25.622	25.8094	25.9425	25.5301	FALSE	0	-0.16316	0.875959	0.3564	0.534384	0.155794
A0A4W6DC04	Fascin	25.8758	25.7522	25.61	26.1116	25.7115	25.4513	25.4668	25.5612	FALSE	0	-0.712323	0.132887	-0.289718	0.534548	0.156016
A0A4W6FP03	Phosphoribosyl pyrophosphate synthase-associated protein 1 isoform X1 (Phosphoribosyl pyrophosphate synthetase-associated protein 1)	22.3751	22.2121	22.1536	22.8573	22.3394	22.1076	22.1609	21.1791	FALSE	0	-1.1134	0.207854	-0.452773	0.534548	0.156115
A0A4W6DRK2	Cystathionine gamma-lyase (EC 4.4.1.1) (EC 4.4.1.2) (Cysteine desulfhydrase) (Cysteine-protein sulfhydrase) (Gamma-cystathionase) (Homocysteine desulfhydrase)	22.432	22.3039	22.2199	22.3906	21.9706	21.7831	22.5611	21.5658	FALSE	0	-0.902098	0.169176	-0.366461	0.535759	0.15677
A0A4W6CNA6	Discs large MAGUK scaffold protein 4	22.5325	22.2405	22.3438	23.3589	22.6458	22.2918	21.7636	21.8925	FALSE	0	-1.1584	0.217405	-0.470495	0.535759	0.156879
A0A4W6G1N0	NADH dehydrogenase [ubiquinone] 1 alpha subcomplex subunit 12	22.3842	22.7114	22.359	22.2275	23.4542	22.1462	22.7528	23.1	FALSE	0	-0.204803	1.09034	0.442768	0.535759	0.157
A0A4W6DAP7	Stress-70 protein, mitochondrial (75 kDa glucose-regulated protein) (Heat shock 70 kDa protein 9)	24.5944	24.7787	24.7721	24.721	24.3625	24.4444	24.4605	24.5695	FALSE	0	-0.633791	0.119074	-0.257359	0.535759	0.157031
A0A4W6DEF1	Protein AMBP-like	19.9296	19.3644	19.1162	20.4432	21.6403	20.0359	20.2431	19.6941	TRUE	3	-0.319599	1.69956	0.689981	0.535759	0.157164
A0A4W6EGU1	Myosin light polypeptide 6	24.4479	24.4564	24.4862	24.6584	25.3709	24.9435	24.3037	24.9164	FALSE	0	-0.172643	0.915456	0.371407	0.535759	0.15758
A0A4W6D0B7	Sphingosine-1-phosphate phosphatase 1	18.6523	18.5299	18.9194	17.7817	18.9926	18.4707	18.8768	19.3273	TRUE	3	-0.207617	1.09965	0.446014	0.535759	0.157747
A0A4W6C6D5	non-specific protein-tyrosine kinase (EC 2.7.10.2)	18.4996	18.7275	18.6035	18.6902	18.9625	18.5889	19.1207	19.0134	TRUE	4	-0.135559	0.717899	0.29117	0.535759	0.157765
A0A4W6E1N1	Pentraxin family member	23.5389	23.7533	23.5307	23.2199	24.4519	23.6672	23.2695	24.5577	FALSE	0	-0.221555	1.17326	0.475851	0.535759	0.157773
A0A4W6EK53	C1q domain-containing protein	20.6119	20.6612	21.3208	21.5585	20.993	20.3262	20.8637	20.1252	TRUE	3	-1.13722	0.214989	-0.461117	0.535759	0.157935
A0A4W6FKS2	DnaJ heat shock protein family (Hsp40) member B13 (DnaJ homolog subfamily B member 13)	21.6959	22.111	21.4586	22.2143	23.2438	22.1387	21.5652	22.7703	TRUE	5	-0.26098	1.38007	0.559547	0.535759	0.15798
A0A4W6C2C8	Signal-induced proliferation-associated 1 like 1	21.4309	20.9661	21.1806	20.8578	20.7609	21.1459	20.6784	20.5115	TRUE	3	-0.826215	0.156814	-0.334701	0.53649	0.158515
A0A4W6CE78	Complement C1q-like protein 4	28.1848	26.1097	21.5652	24.3475	19.4238	24.737	22.0107	24.6651	FALSE	0	-5.7835	1.09822	-2.34264	0.53649	0.158585
A0A4W6FD79	Galectin	23.5307	23.2544	23.5398	23.7156	23.446	23.2699	23.0148	23.1291	FALSE	0	-0.728724	0.138398	-0.295163	0.53649	0.158608
A0A4W6F115	Sodium/potassium-transporting ATPase subunit alpha	23.5199	22.5371	22.4449	22.2215	22.0758	21.6486	22.7056	22.2602	TRUE	5	-1.25556	0.239019	-0.508271	0.537202	0.158957
A0A4W6EBF5	Rho guanine nucleotide exchange factor 10 like (Rho guanine nucleotide exchange factor 10-like protein isoform X1)	20.7854	20.7276	20.526	20.5845	20.3843	20.445	20.6043	19.968	FALSE	0	-0.755075	0.144174	-0.30545	0.537762	0.159401
A0A4W6F087	Astrocytic phosphoprotein PEA-15 (15 kDa phosphoprotein enriched in astrocytes)	24.234	23.7812	23.7639	23.6304	24.7575	24.0013	23.7214	24.6198	FALSE	0	-0.199619	1.04481	0.422593	0.537762	0.159493
A0A4W6CB64	FLII actin remodeling protein	23.0755	22.784	23.0716	23.4654	24.12	23.3716	23.276	23.2127	FALSE	0	-0.187102	0.979002	0.39595	0.537762	0.159536
A0A4W6BIW2	C1q domain-containing protein	19.9412	18.9784	21.3032	20.8486	22.6106	20.4316	20.0586	22.036	TRUE	7	-0.48199	2.51467	1.01634	0.538587	0.159969
A0A4W6G1S0	mitogen-activated protein kinase kinase (EC 2.7.12.2)	20.6212	20.4958	22.0658	21.1789	20.4659	20.7133	20.3197	20.7839	TRUE	1	-1.2861	0.246654	-0.519721	0.538587	0.160057
A0A4W6BZS3	G protein-coupled receptor, class C, group 5, member Ba	23.7343	22.5952	24.1098	22.6625	22.7675	23.3045	22.3899	22.2215	TRUE	5	-1.49704	0.287776	-0.604633	0.538865	0.160403
A0A4W6CLA7	Myosin, light chain 12, genome duplicate 1 (Myosin, light chain 12, genome duplicate 2)	20.1613	19.2863	19.1741	20.3042	19.3356	19.2827	19.6619	18.5874	TRUE	2	-1.27404	0.24493	-0.514557	0.538865	0.160416
A0A4W6DBY5	Cysteine protease (EC 3.4.22.-)	21.0635	21.1891	20.749	20.4172	20.1583	20.5976	20.7771	20.4427	FALSE	0	-0.893814	0.172225	-0.360795	0.53955	0.160758
A0A4W6BKV0	ADP ribosylation factor guanine nucleotide exchange factor 2 (Brefeldin A-inhibited guanine nucleotide-exchange protein 2 isoform X1)	18.0672	18.3031	18.6747	18.5392	20.5389	18.252	18.8959	18.6336	TRUE	4	-0.326925	1.69508	0.684075	0.539563	0.160901
A0A4W6DYX5	Nuclear transport factor 2 (NTF-2)	25.9947	25.526	26.2389	25.8516	26.8497	26.1362	25.6986	26.7096	FALSE	0	-0.213671	1.10509	0.445708	0.539752	0.161279
A0A4W6D648	WD repeat domain 7	23.7809	24.1831	24.4056	24.7075	23.9841	24.1275	24.0384	23.223	FALSE	0	-1.05674	0.204707	-0.426018	0.539752	0.161562
A0A4W6DK48	Protein-L-isoaspartate O-methyltransferase (EC 2.1.1.77)	23.2981	23.436	22.8389	22.9516	21.8529	23.0435	23.2386	22.4464	FALSE	0	-1.20501	0.233434	-0.485787	0.539752	0.161566
A0A4W6EZX1	KIAA0513	20.7196	21.042	21.2308	21.4366	22.0317	21.1294	21.426	21.3836	FALSE	0	-0.185467	0.956306	0.385419	0.539752	0.161739
A0A4W6BPB1	Lamin A	19.3473	18.9055	18.4817	18.5472	19.7888	20.0149	18.3114	19.4728	FALSE	0	-0.277781	1.4309	0.576561	0.539752	0.161887
A0A4W6F1V8	Ubiquinone biosynthesis monooxygenase COQ6, mitochondrial (EC 1.14.13.-) (Coenzyme Q10 monooxygenase 6)	20.8603	21.0779	20.3287	21.0545	21.4799	19.9497	19.8376	19.5938	FALSE	0	-1.52657	0.296389	-0.615089	0.539752	0.161906
A0A4W6C4X9	DnaJ heat shock protein family (Hsp40) member C11	22.2094	22.2962	22.5405	23.3375	22.2691	21.7756	22.4237	22.1883	TRUE	3	-1.07155	0.208074	-0.431741	0.539752	0.161926
A0A4W6CMA5	Family with sequence similarity 49 member Ba	20.7025	20.2582	20.9431	20.9769	21.5301	20.4442	21.1159	21.6021	TRUE	6	-0.218881	1.12469	0.452903	0.539847	0.162266
A0A4W6EQM2	threonine--tRNA ligase (EC 6.1.1.3) (Threonyl-tRNA synthetase)	21.9626	21.818	21.7021	22.0375	22.7544	22.6137	21.6328	22.1377	FALSE	0	-0.195599	1.00484	0.404619	0.539847	0.1623
A0A4W6ER09	IST1 homolog (Charged multivesicular body protein 8)	23.4996	23.3042	23.7079	23.8671	24.0637	23.5634	24.5921	23.745	FALSE	0	-0.191838	0.984603	0.396383	0.539847	0.162441
A0A4W6CUF6	Spermatogenesis associated 20	19.5218	20.3347	19.3952	19.6039	19.1457	19.01	19.7257	19.3651	FALSE	0	-0.999359	0.194798	-0.402281	0.539847	0.162508
A0A4W6F2R1	Aldehyde dehydrogenase	23.3333	23.416	23.532	23.8909	22.7933	22.9115	23.5764	23.4196	FALSE	0	-0.914341	0.178603	-0.367869	0.540006	0.162832
A0A4W6BKT1	RAB5A, member RAS oncogene family, b	21.2645	20.8747	21.5612	21.4881	21.3008	19.8992	21.2854	20.6755	TRUE	3	-1.25996	0.246161	-0.506901	0.540006	0.16286
A0A4W6BPJ6	Transketolase (EC 2.2.1.1)	23.6856	24.1631	24.3206	24.1156	24.8087	24.1035	24.2573	24.5101	FALSE	0	-0.169478	0.866837	0.34868	0.540006	0.162971
A0A4W6C384	Rhodanese domain-containing protein	20.168	19.1761	20.4533	22.2827	22.8793	20.0868	21.5443	21.9145	TRUE	2	-0.529591	2.70198	1.08619	0.540269	0.163355
A0A4W6DLX3	H(+)-transporting two-sector ATPase (EC 7.1.2.2)	27.9784	28.2284	28.3988	28.2415	27.903	27.9649	28.1225	27.7279	FALSE	0	-0.702177	0.137783	-0.282197	0.540269	0.16353
A0A4W6EHY3	N-acetyl-D-glucosamine kinase (EC 2.7.1.59) (GlcNAc kinase)	21.829	22.2094	22.0748	22.465	21.8889	21.6814	21.6205	22.1064	FALSE	0	-0.797167	0.156661	-0.320253	0.540269	0.163765
A0A4W6ELJ1	T-complex protein 1 subunit eta (TCP-1-eta) (CCT-eta)	24.4907	24.194	24.0698	24.4778	24.7836	24.4528	24.4605	24.7037	FALSE	0	-0.143002	0.727112	0.292055	0.540269	0.163882
A0A4W6BZ89	Keratin 18b	20.0678	19.4845	20.0309	19.3147	20.3478	21.1718	19.2025	20.5908	FALSE	0	-0.296078	1.50357	0.603744	0.540269	0.164076
A0A4W6BQM0	Eukaryotic translation initiation factor 2A (eIF-2A)	20.9453	20.6147	21.2879	21.2181	21.0925	21.17	22.4566	21.3202	TRUE	1	-0.242117	1.22876	0.493323	0.540269	0.164174
A0A4W6FR14	THO complex subunit 2	17.4205	17.9373	18.4534	17.7279	17.4387	17.8723	17.2901	17.3745	TRUE	3	-0.973944	0.192175	-0.390884	0.540269	0.164391
A0A4W6EBA7	NADH dehydrogenase [ubiquinone] 1 alpha subcomplex subunit 13	21.872	23.028	22.0424	21.4828	22.4511	22.4198	22.5425	22.9835	FALSE	0	-0.242424	1.22828	0.492927	0.540269	0.164433
A0A4W6C1P2	F-box protein 41	19.8641	18.6327	20.2742	19.6958	20.8683	20.5838	19.6741	19.7671	TRUE	3	-0.298983	1.51224	0.606629	0.540269	0.164701
A0A0G2UV43	Cytochrome c oxidase subunit 2	27.3219	27.8793	27.8709	27.9071	27.8597	26.5395	27.4533	27.3377	FALSE	0	-1.11502	0.220494	-0.447261	0.540269	0.164733
A0A4W6DZE2	Cytoplasmic linker associated protein 1a	21.2943	22.061	21.9231	21.9573	22.407	22.6466	21.9184	21.8498	FALSE	0	-0.195648	0.988691	0.396522	0.540269	0.164841
A0A4W6DEJ2	Actin-related protein 2/3 complex subunit 3	22.8854	23.238	22.355	22.8176	22.5862	22.4999	22.0894	22.6719	FALSE	0	-0.90295	0.178698	-0.362126	0.540269	0.164856
A0A4W6E9B4	Potassium/sodium hyperpolarization-activated cyclic nucleotide-gated channel 2 isoform X1	17.489	18.1035	17.7684	17.8823	18.5709	18.0645	17.9187	18.034	TRUE	5	-0.166012	0.838376	0.336182	0.540269	0.164944
A0A4W6BS07	Thioredoxin	22.1691	21.3535	21.0676	20.6834	22.5291	21.8751	20.7893	23.0656	FALSE	0	-0.368712	1.86149	0.746386	0.540269	0.16499
A0A4W6EZ16	Sodium/potassium-transporting ATPase subunit alpha	30.2536	30.6639	30.5762	30.4656	30.17	30.0911	30.4309	30.1525	FALSE	0	-0.695886	0.138574	-0.278656	0.542556	0.165828
A0A4W6DFE9	Si:dkey-27m7.4	19.8985	19.2403	19.1793	20.3766	20.6292	20.0703	20.3531	19.6201	TRUE	1	-0.246629	1.23565	0.494509	0.543301	0.166194
A0A4W6D5Y4	Ig-like domain-containing protein	25.7203	25.0683	25.7078	24.8193	24.9068	25.5203	24.6287	24.3763	FALSE	0	-1.17735	0.235557	-0.470895	0.544089	0.166575
A0A4W6BU79	Glycerol-3-phosphate acyltransferase 1, mitochondrial (EC 2.3.1.15)	17.3376	17.0522	17.5704	17.6213	17.403	16.5654	16.7265	17.3462	TRUE	5	-0.963413	0.193261	-0.385076	0.545	0.166994
A0A4W6D991	Fructose-bisphosphate aldolase (EC 4.1.2.13)	30.1266	30.3869	30.2998	30.2908	29.8283	30.0765	30.1732	29.9708	FALSE	0	-0.660533	0.132893	-0.26382	0.546076	0.167463
A0A4W6CSV1	Ig-like domain-containing protein	19.3306	20.5413	21.0521	19.3547	19.3046	18.5775	20.453	18.9268	FALSE	0	-1.88919	0.380783	-0.754203	0.546576	0.167757
A0A4W6BTI0	40S ribosomal protein S6	24.0571	23.5019	23.9291	23.8789	23.7043	24.6959	24.1304	24.332	FALSE	0	-0.188983	0.936772	0.373894	0.546588	0.167901
A0A4W6EX28	NADH-ubiquinone oxidoreductase 75 kDa subunit, mitochondrial	24.1743	24.6363	24.3701	24.5422	24.2847	24.0312	24.2222	24.0728	FALSE	0	-0.696998	0.141058	-0.27797	0.547797	0.168412
A0A4W6C1X8	Glutamate dehydrogenase 1, mitochondrial (EC 1.4.1.3)	19.0822	18.8524	18.8059	19.0819	15.0511	18.2047	18.9124	19.0452	FALSE	0	-2.89066	0.586162	-1.15225	0.548137	0.16873
A0A4W6E3K2	acetyl-CoA C-acetyltransferase (EC 2.3.1.9)	26.0534	26.1044	25.905	26.1186	25.7088	25.8665	25.9056	25.6811	FALSE	0	-0.639402	0.129746	-0.254828	0.548137	0.168842
A0A4W6D4E2	Ig-like domain-containing protein	22.2419	23.3056	22.5217	22.8077	22.5577	21.4869	21.2829	23.0509	FALSE	0	-1.56749	0.31826	-0.624615	0.548137	0.168939
A0A4W6DZ21	Tumor protein D52	22.375	22.5116	21.9649	21.7861	22.8868	22.4288	22.352	22.3653	FALSE	0	-0.178508	0.876138	0.348815	0.548846	0.169504
A0A4W6CAT8	Hydroxysteroid (17-beta) dehydrogenase 4	23.3283	23.0447	22.7214	22.5908	22.9164	23.2961	23.3324	23.5225	FALSE	0	-0.176886	0.86799	0.345552	0.548846	0.16954
A0A4W6E7R8	RNA binding motif protein 39b	16.7187	15.9747	16.6643	16.2918	16.8892	16.599	16.3752	17.531	TRUE	7	-0.223614	1.09604	0.436212	0.548846	0.169726
A0A4W6G755	Calcium-transporting ATPase (EC 7.2.2.10)	23.0368	23.4855	23.1026	22.9014	23.0644	23.6439	23.8022	23.3811	FALSE	0	-0.175212	0.857898	0.341343	0.548846	0.169898
A0A4W6CQ97	ADP-ribosylation factor	24.5381	24.8527	24.8876	24.8309	24.1545	24.6864	24.2844	24.7422	FALSE	0	-0.780382	0.159418	-0.310482	0.548846	0.169936
A0A4W6CSI0	Cytochrome b-c1 complex subunit 2, mitochondrial (Ubiquinol-cytochrome c reductase core protein 2b)	25.8485	26.1552	26.2821	26.2187	25.6411	25.8607	25.9806	25.9085	FALSE	0	-0.699902	0.143069	-0.278416	0.548846	0.170041
A0A4W6D7V7	Isochorismatase domain containing 2 (Isochorismatase domain-containing protein 2)	24.065	24.2114	23.9372	23.5057	23.1828	23.7306	24.0207	23.254	FALSE	0	-0.96252	0.196872	-0.382824	0.548846	0.170142
A0A4W6D167	Receptor-type tyrosine-protein phosphatase alpha (EC 3.1.3.48)	21.9858	21.2542	21.8364	21.1788	21.4486	21.3694	20.745	21.1362	TRUE	1	-0.978396	0.200376	-0.38901	0.548849	0.170353
A0A4W6BXN5	Tyrosine-protein kinase receptor (EC 2.7.10.1)	18.8893	18.544	19.8481	19.3682	19.5064	19.4979	19.917	19.4646	FALSE	0	-0.223725	1.09193	0.434101	0.548849	0.170425
A0A4W6G889	Uncharacterized protein LOC108878177	25.5375	25.3608	25.2838	25.089	24.1781	25.1805	25.0357	25.28	FALSE	0	-1.00451	0.206054	-0.399226	0.548996	0.170618
Q3IA76	NADH-ubiquinone oxidoreductase chain 1 (EC 7.1.1.2)	22.3826	22.5553	22.3875	22.198	23.0987	22.493	22.3585	22.8716	FALSE	0	-0.167719	0.81696	0.324621	0.548996	0.170752
A0A4W6FD72	Long-chain specific acyl-CoA dehydrogenase, mitochondrial (EC 1.3.8.8)	19.9415	19.3827	20.2418	21.0784	20.1958	18.7705	20.394	17.6276	TRUE	2	-2.30202	0.473797	-0.914113	0.549893	0.171172
A0A4W6E3E2	tRNA selenocysteine-associated protein 1	18.301	19.2842	19.0856	18.9502	20.3273	18.8028	19.7004	18.9657	TRUE	2	-0.283701	1.37134	0.543817	0.551914	0.172028
A0A4W6CCJ7	Neuron navigator 1	20.8062	20.1987	19.9242	20.7331	20.3856	20.8748	20.6013	22.0147	TRUE	2	-0.288889	1.39595	0.553531	0.551914	0.172084
A0A4W6CYT7	NOVA alternative splicing regulator 2 (RNA-binding protein Nova-2 isoform X1)	22.8706	22.9055	23.0144	23.1017	22.6721	22.7015	22.7709	22.7632	FALSE	0	-0.621321	0.129072	-0.246125	0.553509	0.172723
A0A4W6CXK2	Asparagine--tRNA ligase, cytoplasmic (EC 6.1.1.22) (Asparaginyl-tRNA synthetase)	24.8608	24.7699	24.5248	24.5307	23.45	24.5596	24.7472	24.2256	FALSE	0	-1.07603	0.224102	-0.425963	0.553671	0.173153
A0A4W6DXL8	Vesicle-fusing ATPase (EC 3.6.4.6)	24.614	24.2632	24.3534	24.4911	24.7004	25.0001	24.3975	24.7984	FALSE	0	-0.154574	0.741984	0.293705	0.553671	0.173199
P35527	Keratin, type I cytoskeletal 9 (Cytokeratin-9) (CK-9) (Keratin-9) (K9)	20.8879	22.7778	22.1216	21.603	19.8788	21.6033	20.5207	22.1531	TRUE	1	-2.04298	0.425742	-0.80862	0.553671	0.173254
A0A4W6FTI7	Eukaryotic translation initiation factor 5A (eIF-5A)	23.861	24.1777	23.8527	23.1796	22.9847	23.3728	24.1905	21.7324	FALSE	0	-1.76287	0.36756	-0.697655	0.553671	0.173342
A0A4W6CC37	Large ribosomal subunit protein uL11 (60S ribosomal protein L12)	24.2514	23.8614	23.8594	24.3581	23.6974	23.8988	23.6942	23.8821	FALSE	0	-0.731896	0.152968	-0.289464	0.554519	0.173749
A0A4W6D8H9	Adipocyte plasma membrane-associated protein (Zgc:194209)	22.9394	22.7562	22.9168	22.7789	21.5693	22.4902	23.0671	22.5058	FALSE	0	-1.11253	0.233108	-0.439712	0.554947	0.174177
A0A4W6FHA7	Neuronal cell adhesion molecule	21.9578	22.7002	22.2586	22.6544	22.7627	22.4961	22.7988	22.8187	FALSE	0	-0.173273	0.825904	0.326315	0.554947	0.174396
A0A4W6CYI9	Pterin-4-alpha-carbinolamine dehydratase (EC 4.2.1.96) (4-alpha-hydroxy-tetrahydropterin dehydratase) (Dimerization cofactor of hepatocyte nuclear factor 1-alpha) (Phenylalanine hydroxylase-stimulating protein) (Pterin carbinolamine dehydratase)	22.2551	22.3043	22.483	22.7389	23.3527	22.4734	22.2848	23.4367	FALSE	0	-0.234507	1.11763	0.441562	0.554947	0.174418
A0A4W6FWB5	Kinase D-interacting substrate 220b	18.7792	19.3803	19.4752	19.6031	20.0425	20.1185	19.9438	18.9511	TRUE	1	-0.241454	1.15051	0.454526	0.554947	0.174453
A0A4W6BJE4	Coronin	22.6796	22.9541	22.8361	23.2893	23.6193	23.2685	23.006	23.1476	FALSE	0	-0.170504	0.811632	0.320564	0.555032	0.174622
A0A4W6DNP4	RAP1 GTPase activating protein a	19.0355	18.6752	19.0556	18.2218	17.4088	18.7215	18.6729	18.2354	TRUE	1	-1.23481	0.260128	-0.487342	0.556099	0.1751
A0A4W6DYM8	Myosin heavy chain 7	20.5658	19.4929	19.4337	20.6493	19.5285	19.8834	19.8077	18.6915	TRUE	7	-1.4144	0.299045	-0.557676	0.557497	0.175726
A0A4W6CF77	Exocyst complex component 1	18.0933	18.4597	18.4149	19.7085	20.1701	18.9109	18.9864	19.0009	TRUE	3	-0.320893	1.51686	0.597982	0.557497	0.175826
A0A4W6CZR4	ATP-binding cassette, sub-family F (GCN20), member 1	23.1474	22.6829	22.9157	23.014	21.5329	22.5403	23.4439	22.0668	TRUE	6	-1.38113	0.293072	-0.544027	0.55833	0.176354
A0A4W6EGS2	Poly(RC)-binding protein 2 isoform X1 (Poly(rC) binding protein 2)	22.1102	22.566	22.7035	22.541	22.0716	21.8148	22.7353	21.7683	FALSE	0	-0.971663	0.206209	-0.382727	0.55833	0.176375
A0A4W6BL58	Syndecan binding protein (syntenin) 2 (Syntenin-2)	22.1674	21.8206	21.9629	22.1036	21.19	21.2113	22.4909	21.3944	FALSE	0	-1.12345	0.239571	-0.441938	0.56051	0.177214
A0A4W6C097	Catechol O-methyltransferase domain-containing protein 1 isoform X2 (Catechol-O-methyltransferase domain containing 1)	21.1866	21.691	21.3909	20.7224	20.1727	20.9271	21.4076	20.6825	TRUE	1	-1.14488	0.244332	-0.450273	0.56051	0.177351
A0A4W6CB87	Nidogen 1	18.5204	19.6403	20.1207	19.676	19.4201	20.2111	20.1267	20.273	TRUE	3	-0.2818	1.31853	0.518367	0.560857	0.177605
A0A4W6FKA8	Mitogen-activated protein kinase (EC 2.7.11.24)	26.0649	25.8965	25.987	25.956	25.9118	25.7817	25.449	25.7116	FALSE	0	-0.66877	0.14357	-0.2626	0.562885	0.178391
A0A4W6D5N0	RNA helicase (EC 3.6.4.13)	24.2663	23.9893	24.6643	24.3844	23.329	24.261	24.4077	23.6631	FALSE	0	-1.04686	0.225088	-0.410887	0.562949	0.178666
A0A4W6CUP8	Calpastatin (Calpain inhibitor)	21.1995	22.7635	21.4004	20.9021	22.1189	21.5214	22.13	23.1714	TRUE	1	-0.366624	1.70481	0.669091	0.562949	0.1787
A0A4W6C5G1	Cathepsin D (EC 3.4.23.5)	23.9146	23.6834	23.7522	23.7157	24.153	23.9728	23.7467	24.3081	FALSE	0	-0.152934	0.710327	0.278696	0.563136	0.178904
A0A4W6C340	Nucleoporin 160	18.5487	18.7984	18.1306	17.2761	17.6947	19.0624	19.6024	19.0176	TRUE	1	-0.361807	1.67349	0.655843	0.564614	0.179646
A0A4W6D596	peptidylprolyl isomerase (EC 5.2.1.8)	20.0633	20.1936	20.7613	19.9828	21.546	22.2592	20.4369	19.6956	TRUE	4	-0.405256	1.87367	0.734207	0.564614	0.179721
A0A4W6CL42	PurE domain-containing protein	21.9646	21.5996	21.9247	22.3057	22.5771	20.1996	21.6734	20.5743	FALSE	0	-1.76759	0.382498	-0.692546	0.564614	0.179808
A0A4W6FEN7	Proliferation-associated 2G4, b (Proliferation-associated protein 2G4)	20.8732	20.9432	20.1533	20.4382	20.281	20.1651	20.0877	20.5255	FALSE	0	-0.860706	0.186414	-0.337146	0.564646	0.179963
A0A4W6BR39	S-formylglutathione hydrolase (EC 3.1.2.12)	24.2396	24.4707	24.7123	24.8488	25.8039	24.8292	24.4397	24.9453	FALSE	0	-0.241955	1.11532	0.436682	0.565114	0.180257
A0A4W6BZT3	Fructose-bisphosphate aldolase (EC 4.1.2.13)	23.1001	22.7232	22.8216	22.9835	23.3961	23.5478	22.7319	23.2541	FALSE	0	-0.180571	0.83136	0.325394	0.56534	0.180474
A0A4W6DK54	Chloride intracellular channel protein	20.4157	20.8497	19.5615	19.4907	19.0823	19.9458	19.3238	19.9068	TRUE	1	-1.31631	0.286856	-0.514727	0.566457	0.181074
A0A4W6D6P2	protein kinase C (EC 2.7.11.13)	20.6838	20.8246	21.9197	21.0638	21.6047	21.9319	21.5899	21.1282	FALSE	0	-0.245675	1.12703	0.440677	0.566457	0.181124
A0A4W6BUF2	Prostaglandin reductase 1 (EC 1.3.1.48) (EC 1.3.1.74) (15-oxoprostaglandin 13-reductase) (Dithiolethione-inducible gene 1 protein) (Leukotriene B4 12-hydroxydehydrogenase) (NAD(P)H-dependent alkenal/one oxidoreductase)	22.9079	22.7977	22.5712	22.9496	22.922	23.016	23.0787	23.2726	FALSE	0	-0.148278	0.679691	0.265706	0.566457	0.181266
A0A4W6EIB9	Solute carrier family 12 member 5b	17.3297	17.1077	17.7133	16.8032	18.012	17.2022	17.6455	17.5912	TRUE	5	-0.209149	0.957673	0.374262	0.566618	0.181463
A0A4W6FEZ0	non-specific serine/threonine protein kinase (EC 2.7.11.1)	22.853	22.4486	22.7028	22.8825	22.7101	22.4829	22.1721	22.3687	FALSE	0	-0.739394	0.162826	-0.288284	0.570496	0.18298
A0A4W6BIR4	Hsp90 co-chaperone Cdc37 (Hsp90 chaperone protein kinase-targeting subunit)	20.2644	20.6218	20.2026	21.1333	20.4555	19.2227	20.9205	19.1793	TRUE	2	-1.56714	0.34514	-0.611	0.570496	0.182998
A0A4W6CI20	sphingomyelin phosphodiesterase (EC 3.1.4.12)	19.3313	19.3832	19.4263	18.3757	17.7523	19.0308	19.0221	18.6761	TRUE	1	-1.30582	0.288218	-0.508801	0.571294	0.1834
A0A4W6FTF8	Myeloid-derived growth factor	19.2281	19.1322	19.3794	18.8231	19.0047	21.6697	19.46	19.4094	FALSE	0	-0.425096	1.91552	0.74521	0.573594	0.184407
A0A4W6E4R6	VAMP (vesicle-associated membrane protein)-associated protein B and C (Vesicle-associated membrane protein-associated protein B/C)	23.9983	23.5842	23.684	23.0738	22.0286	23.8041	23.9439	21.2009	TRUE	1	-2.16103	0.479647	-0.840692	0.573594	0.184433
A0A4W6CZK4	Translation initiation factor eIF2B subunit beta (eIF2B GDP-GTP exchange factor subunit beta)	19.3525	18.7458	19.8396	19.0706	19.3773	21.9623	19.1119	19.8573	TRUE	1	-0.471219	2.12135	0.825067	0.573601	0.184582
A0A4W6DCU8	3-dehydrosphinganine reductase (EC 1.1.1.102)	20.8808	21.1324	20.8483	20.8856	20.9277	21.2079	21.4594	21.239	FALSE	0	-0.156085	0.699493	0.271704	0.57553	0.185428
A0A4W6EN89	Flotillin	25.2997	25.568	25.2248	25.4074	25.372	25.7337	25.5277	26.0583	FALSE	0	-0.17129	0.767107	0.297909	0.57553	0.185557
A0A4W6DU09	Protein SCAI isoform X1 (Suppressor of cancer cell invasion)	19.8223	20.0113	20.0781	20.0411	21.6864	19.3873	20.648	20.5927	TRUE	1	-0.34002	1.52088	0.590428	0.57553	0.185788
A0A4W6BJZ5	Neurexin 3a	19.2468	19.3967	19.4628	19.4386	19.4224	19.6738	19.7224	19.724	FALSE	0	-0.143642	0.642481	0.249419	0.57553	0.185793
A0A4W6DTB8	Coiled-coil domain containing 6a	19.943	19.7461	18.9703	19.2495	19.8923	19.5383	19.6686	20.4896	FALSE	0	-0.242525	1.0825	0.419987	0.575684	0.186186
A0A4W6BIG4	Discs large MAGUK scaffold protein 1a	19.8196	19.8769	21.1875	21.3336	19.846	20.0019	20.4629	19.6794	TRUE	1	-1.43544	0.321777	-0.556833	0.575684	0.18629
A0A4W6F722	BUB3 mitotic checkpoint protein	18.6978	18.2871	18.6728	17.3843	15.9795	17.6011	18.4784	17.9838	TRUE	4	-1.9329	0.433332	-0.749784	0.575684	0.186309
A0A4W6ECS3	Eukaryotic translation initiation factor 5	23.1216	23.1858	22.9409	23.1552	23.785	23.717	22.8327	23.4424	FALSE	0	-0.198852	0.885736	0.343442	0.575684	0.186576
A0A4W6CP04	Microfibril associated protein 4	21.3146	20.2031	20.1942	20.0587	18.1407	19.8398	20.8067	19.951	TRUE	4	-1.95527	0.439027	-0.758122	0.575684	0.186601
A0A4W6DRN8	Si:ch211-168d1.3	22.7652	22.8287	22.8785	22.2748	22.5157	23.0083	21.825	21.4517	FALSE	0	-1.25542	0.282183	-0.486618	0.575684	0.186801
A0A4W6F2B6	Eukaryotic translation initiation factor 4H	23.0544	23.1137	22.9789	22.6608	22.8166	23.1134	23.6285	23.623	FALSE	0	-0.199405	0.886257	0.343426	0.575684	0.186991
A0A4W6F5T7	Synaptic vesicle glycoprotein 2Bb	19.4072	20.7737	19.7101	19.348	20.6278	21.0628	19.2294	20.9416	TRUE	1	-0.380757	1.69199	0.655615	0.575684	0.187023
A0A4W6FNU4	Ependymin	32.0585	32.1996	32.4636	32.2457	32.2155	31.905	31.4444	32.1349	FALSE	0	-0.818235	0.184407	-0.316914	0.576103	0.187307
A0A4W6E4V9	Tyrosine-protein kinase (EC 2.7.10.2)	22.9039	22.8186	22.655	22.5981	22.8575	23.163	22.7565	23.3484	FALSE	0	-0.168047	0.742869	0.287411	0.577338	0.188018
A0A4W6CMF6	Ankyrin repeat domain 29 (Ankyrin repeat domain-containing protein 29 isoform X1)	18.3813	19.2194	18.639	18.2876	17.4905	18.271	18.7624	18.2197	TRUE	1	-1.15252	0.26073	-0.445896	0.577338	0.188028
A0A4W6ED78	Si:dkey-191g9.5	23.0653	23.2063	23.3442	22.7781	23.2785	22.617	22.5518	22.6266	FALSE	0	-0.853101	0.193119	-0.329991	0.577338	0.188153
A0A4W6BR29	1-phosphatidylinositol 4-kinase (EC 2.7.1.67)	20.115	20.8532	22.9787	21.1613	23.0531	22.4777	21.4363	21.5536	TRUE	3	-0.500695	2.20691	0.853107	0.57819	0.188579
A0A4W6DE16	ADP-ribosylation factor 5	25.4286	25.1328	25.9133	25.7726	25.7015	24.6706	25.3562	24.9236	FALSE	0	-1.03323	0.235549	-0.398842	0.580585	0.189509
A0A4W6EYC0	Small ribosomal subunit protein uS13 (40S ribosomal protein S18)	21.1362	22.0965	22.901	23.481	23.2297	23.5704	22.226	23.436	FALSE	0	-0.421681	1.8454	0.711858	0.581511	0.18996
A0A4W6DFL0	Tropomyosin 3	18.8443	17.5174	17.8058	17.9985	17.9909	18.0973	20.1182	18.6881	TRUE	3	-0.405709	1.76996	0.682126	0.582914	0.190568
A0A4W6D2G2	Isocitrate dehydrogenase [NAD] subunit, mitochondrial	22.1533	22.0241	22.5668	21.6706	21.4163	21.9429	22.002	21.6776	TRUE	1	-0.893066	0.205131	-0.343968	0.582997	0.190972
A0A4W6CH63	Calcium/calmodulin-dependent protein kinase kinase 2 isoform X1 (Si:ch73-62l21.1)	23.3814	23.2951	23.2581	23.4153	22.7033	23.391	22.9629	23.1604	FALSE	0	-0.735015	0.168881	-0.283067	0.582997	0.191033
A0A4W6DHW2	Neural cell adhesion molecule 2	22.761	23.1538	22.7761	23.0406	22.4281	22.5818	22.6357	22.9598	FALSE	0	-0.731142	0.168082	-0.28153	0.582997	0.19114
A0A4W6FAC3	Ribokinase (RK) (EC 2.7.1.15)	22.1847	21.2786	21.7176	21.828	21.8901	21.5837	21.2801	20.0058	FALSE	0	-1.4603	0.335799	-0.562249	0.582997	0.191193
A0A4W6CAU8	Glycylpeptide N-tetradecanoyltransferase (EC 2.3.1.97)	22.08	22.5786	22.0266	22.7781	22.9518	22.7123	22.6438	22.4677	FALSE	0	-0.196733	0.852906	0.328087	0.583966	0.191798
A0A4W6DYJ4	Glutamate decarboxylase 2 (EC 4.1.1.15) (65 kDa glutamic acid decarboxylase) (Glutamate decarboxylase 65 kDa isoform)	24.1789	24.2472	24.4318	24.4512	23.8454	24.0021	24.374	24.0095	FALSE	0	-0.700679	0.161647	-0.269516	0.583966	0.191831
A0A4W6EZP3	Aldo-keto reductase family 7, member A3 (aflatoxin aldehyde reductase)	23.3425	23.6854	23.803	23.5653	23.5056	23.3227	23.5422	22.6523	FALSE	0	-0.892781	0.2061	-0.343341	0.583966	0.19196
A0A4W6F5E3	Uncharacterized protein	23.9644	24.4278	24.008	23.8156	24.4336	24.418	24.3206	24.1591	FALSE	0	-0.16768	0.72533	0.278825	0.584092	0.192239
A0A4W6CNS2	Cytidine deaminase (EC 3.5.4.5) (Cytidine aminohydrolase)	16.0606	15.7117	16.7124	17.8411	16.3861	15.5262	16.3267	15.5473	TRUE	5	-1.6517	0.381955	-0.63487	0.584092	0.192301
A0A4W6FHB2	coproporphyrinogen oxidase (EC 1.3.3.3)	21.221	21.5578	20.964	20.8618	20.4192	20.7821	21.3638	20.5614	FALSE	0	-0.961772	0.222703	-0.369534	0.584429	0.192562
A0A4W6DNV9	protein-tyrosine-phosphatase (EC 3.1.3.48)	24.2934	24.2483	24.0334	24.1121	23.4698	23.9895	24.1727	23.9001	FALSE	0	-0.751862	0.174334	-0.288764	0.58479	0.192831
A0A4W6C6V9	Pigment epithelium-derived factor	23.7598	23.9454	23.1853	23.4641	24.0616	23.9854	23.8888	23.6566	FALSE	0	-0.187273	0.806131	0.309429	0.585182	0.193209
A0A4W6CDT0	Amyloid beta (A4) precursor-like protein 2	20.6275	20.7858	20.3934	21.0413	19.9438	20.6489	20.5839	20.3676	TRUE	1	-0.849253	0.197341	-0.325956	0.585182	0.19326
A0A4W6C8P2	fructose-2,6-bisphosphate 2-phosphatase (EC 3.1.3.46)	20.7382	20.4394	20.6936	19.8954	19.3263	20.445	20.5682	19.5355	TRUE	5	-1.23276	0.286958	-0.472901	0.585697	0.193609
A0A4W6F1P4	2-iminobutanoate/2-iminopropanoate deaminase (Reactive intermediate imine deaminase A homolog)	23.5162	23.5631	23.6627	23.2911	24.1753	23.5925	23.472	24.0183	FALSE	0	-0.18631	0.79875	0.30622	0.585697	0.194016
A0A4W6E431	Glucocorticoid induced 1a	20.9642	21.1653	20.1169	21.2295	21.3013	20.8361	21.4501	21.5037	TRUE	1	-0.245883	1.05355	0.403833	0.585697	0.194131
A0A4W6D4H1	Glutamate receptor, metabotropic 8a	19.8125	18.5759	19.7859	20.3219	21.4404	20.197	19.0198	20.8444	TRUE	5	-0.457892	1.96058	0.751343	0.585697	0.194272
A0A4W6CGJ4	Diacylglycerol kinase (DAG kinase) (EC 2.7.1.107)	22.4865	22.4678	22.7533	22.1808	22.0862	22.5401	22.1259	21.9503	FALSE	0	-0.773726	0.180747	-0.296489	0.585697	0.194321
A0A4W6EZS7	Transporter	25.1465	25.5443	25.7443	24.7775	23.4505	25.011	25.5362	24.8194	FALSE	0	-1.56318	0.365428	-0.598877	0.585697	0.194463
A0A4W6G652	Tumor protein p63 regulated 1 like (Tumor protein p63-regulated gene 1-like protein)	24.7535	24.9015	25.2029	25.557	24.6757	24.6065	24.8238	25.0358	TRUE	2	-0.831084	0.194586	-0.318249	0.585697	0.194776
A0A4W6D7D9	Plasminogen (EC 3.4.21.7)	23.3644	23.3033	23.0033	22.3835	24.5301	22.9194	23.0551	23.6827	FALSE	0	-0.326081	1.39248	0.533199	0.585697	0.194809
A0A4W6BP67	SURF1-like protein	19.5533	20.7016	19.1459	20.3482	20.3587	20.7057	19.9971	20.6667	TRUE	3	-0.302821	1.29242	0.494799	0.585697	0.194923
A0A4W6CRW3	Signal recognition particle receptor subunit beta	18.8848	19.7805	19.1855	19.1265	18.8095	19.9242	20.1442	19.937	TRUE	1	-0.281181	1.20001	0.459412	0.585697	0.194932
A0A4W6E0B8	G-protein coupled receptors family 3 profile domain-containing protein	18.0519	18.2922	17.9222	18.3411	19.2645	17.5292	18.7273	19.1136	TRUE	3	-0.311324	1.32498	0.506825	0.586287	0.195491
A0A4W6G800	RBR-type E3 ubiquitin transferase (EC 2.3.2.31)	18.6175	18.126	18.433	18.295	18.1814	18.8283	18.5969	19.3567	TRUE	3	-0.229171	0.975086	0.372957	0.586287	0.195543
A0A4W6FTU7	calcium/calmodulin-dependent protein kinase (EC 2.7.11.17)	23.542	22.3725	24.7163	24.2177	24.7611	24.6334	24.103	23.9521	FALSE	0	-0.399667	1.70022	0.650275	0.586287	0.195579
A0A4W6CUH1	Neuroendocrine convertase 1 (EC 3.4.21.93) (Prohormone convertase 1) (Proprotein convertase 1)	18.9103	18.6945	19.1188	19.4465	19.6377	19.8628	18.7373	19.518	FALSE	0	-0.244114	1.03691	0.396399	0.586301	0.195886
A0A4W6EG21	5'-nucleotidase, cytosolic IB a (Cytosolic 5'-nucleotidase 1A)	20.1843	19.2158	19.4919	20.3595	19.5421	18.5308	19.7667	19.4663	FALSE	0	-1.27329	0.300493	-0.486401	0.586301	0.196381
A0A4W6DWK3	CB1 cannabinoid receptor-interacting protein 1b (Cannabinoid receptor interacting protein 1b)	18.6634	17.646	17.3035	17.7321	16.2585	17.1942	18.0652	17.5111	TRUE	6	-1.51577	0.357811	-0.578981	0.586301	0.196434
A0A4W6F7S7	NADH dehydrogenase [ubiquinone] 1 beta subcomplex subunit 4 (Complex I-B15) (NADH-ubiquinone oxidoreductase B15 subunit)	21.7008	21.5762	22.046	21.1182	23.2081	21.5614	21.6439	22.1268	FALSE	0	-0.324637	1.37422	0.524789	0.586301	0.196587
A0A4W6C549	Dihydropyrimidinase like 2b (Dihydropyrimidinase-related protein 2b isoform X1)	28.9682	29.0994	29.1585	29.32	28.6244	29.0334	28.899	28.9605	FALSE	0	-0.673585	0.15926	-0.257162	0.586301	0.196761
A0A4W6D594	SUMO-activating enzyme subunit 1 (SUMO1 activating enzyme subunit 1)	21.3416	21.1528	21.722	21.8864	20.9489	21.0437	21.9768	19.9164	FALSE	0	-1.45185	0.34341	-0.554218	0.586301	0.196845
P01112	GTPase HRas (EC 3.6.5.2) (H-Ras-1) (Ha-Ras) (Transforming protein p21) (c-H-ras) (p21ras) [Cleaved into: GTPase HRas, N-terminally processed]	22.7889	21.8973	21.8768	23.43	22.7231	22.6859	23.3049	23.3466	FALSE	0	-0.320291	1.35401	0.516861	0.586301	0.196859
A0A4W6BMH1	Transforming growth factor-beta-induced protein ig-h3	22.7931	22.4414	22.0427	22.156	22.7132	22.614	22.7733	22.5216	FALSE	0	-0.184364	0.77879	0.297213	0.586301	0.197016
A0A4W6ED83	Myosin X, like 1	18.5971	18.8623	19.1165	19.3349	20.9913	18.5688	19.7849	19.1516	TRUE	4	-0.401067	1.69398	0.646459	0.586301	0.19704
A0A4W6DGC4	Hook microtubule tethering protein 3	20.1684	20.4237	21.0663	20.6731	20.8335	19.9665	19.8473	20.1017	FALSE	0	-1.03673	0.245513	-0.395611	0.586301	0.197087
A0A4W6D1X6	Vacuolar protein sorting-associated protein 53 homolog	18.1471	18.2867	18.8941	19.5471	19.9922	19.3458	18.0685	20.192	TRUE	3	-0.423457	1.78522	0.68088	0.586823	0.197424
A0A4W6BJG1	ORM1-like protein	18.4266	18.7317	19.6826	19.2541	19.6115	20.2517	18.9131	19.3011	TRUE	6	-0.308484	1.29962	0.49557	0.586823	0.197564
A0A4W6FCQ7	Cytochrome c oxidase subunit 5B, mitochondrial (Cytochrome c oxidase subunit 5B2)	21.1643	21.5696	21.1468	21.1233	21.4663	22.062	20.8799	22.3949	TRUE	6	-0.280868	1.18043	0.449783	0.587246	0.19806
A0A4W6CF37	Sorting nexin-3	18.3388	18.9891	18.3367	19.7953	21.8496	17.9649	19.1392	20.7176	TRUE	5	-0.658192	2.76393	1.05287	0.587246	0.198233
A0A4W6GA74	Zgc:162780	22.9844	23.2051	23.6347	23.7264	23.2105	22.7421	23.6244	22.0822	TRUE	2	-1.24161	0.295787	-0.472909	0.587246	0.198315
A0A4W6G1I0	Lactoylglutathione lyase (EC 4.4.1.5) (Glyoxalase I)	24.3502	23.9254	24.179	24.1392	24.4907	24.2357	24.2079	24.8128	FALSE	0	-0.180387	0.756965	0.288289	0.587246	0.198378
A0A4W6CWB8	COP9 signalosome complex subunit 4	22.9072	22.9965	22.6827	22.9305	21.4489	22.8762	22.7829	22.6523	FALSE	0	-1.15346	0.275169	-0.439147	0.587246	0.1986
A0A4W6EPC0	Ig-like domain-containing protein	25.3048	25.1	25.4117	24.4898	24.7877	24.5045	24.7966	24.8893	TRUE	1	-0.872238	0.208149	-0.332045	0.587246	0.198669
A0A4W6BWR9	WD repeat and FYVE domain containing 1	22.8372	22.422	23.5344	23.354	24.44	23.2638	22.7044	23.9625	FALSE	0	-0.348986	1.46049	0.555752	0.587246	0.198942
A0A4W6BIM7	[tau protein] kinase (EC 2.7.11.26)	23.5659	23.4505	23.8484	23.7364	23.3133	23.5985	23.4289	23.2285	FALSE	0	-0.678076	0.162046	-0.258015	0.587246	0.198966
A0A4W6FB34	Septin	22.4254	22.2678	22.4528	21.9813	22.7781	21.9969	21.0017	21.3349	FALSE	0	-1.32453	0.316681	-0.503925	0.587246	0.199061
A0A4W6E4G1	NAD-dependent protein deacetylase (EC 2.3.1.286)	23.0091	22.191	21.6725	22.1258	22.662	22.3807	23.0245	22.566	FALSE	0	-0.257561	1.07495	0.408695	0.587503	0.199508
A0A4W6G5F2	Aspartyl/asparaginyl beta-hydroxylase isoform X4	22.1645	21.4805	21.8451	21.6136	20.7656	21.8661	21.0845	21.7677	TRUE	3	-1.06546	0.255572	-0.404942	0.587503	0.199742
A0A4W6CZ84	Cullin-associated NEDD8-dissociated protein 1 (Cullin-associated and neddylation-dissociated 1)	24.6339	24.7807	24.6501	24.7531	24.324	24.5866	24.6835	24.1935	FALSE	0	-0.677728	0.162582	-0.257573	0.587503	0.19976
A0A4W6DV27	ADP ribosylation factor guanine nucleotide exchange factor 1 (Brefeldin A-inhibited guanine nucleotide-exchange protein 1 isoform X1)	18.9046	18.3661	19.1556	19.205	19.0092	19.718	19.271	19.0561	FALSE	0	-0.224708	0.93625	0.355771	0.587503	0.199862
A0A4W6F7I0	Immunoglobulin subtype domain-containing protein	19.7606	19.3981	18.5474	19.531	19.9681	19.2939	19.414	20.45	TRUE	2	-0.298304	1.24265	0.472173	0.587503	0.199902
A0A4W6DNN8	Regulator of microtubule dynamics protein 3 (Protein FAM82A2) (Protein FAM82C)	19.2754	18.9848	19.5104	19.0792	21.1505	20.2763	18.0645	20.5082	TRUE	2	-0.49808	2.07295	0.787433	0.587629	0.200095
A0A4W6BUM1	ATP-sensitive inward rectifier potassium channel 10 (Potassium inwardly rectifying channel subfamily J member 10)	22.4727	23.0564	23.0165	23.2995	24.8191	22.5691	23.2178	23.6437	FALSE	0	-0.381641	1.58397	0.601163	0.588886	0.200674
A0A4W6EM27	Translin (Component 3 of promoter of RISC)	22.1723	21.9553	21.8413	21.8082	21.2435	21.8961	22.2059	20.5279	FALSE	0	-1.25478	0.302908	-0.475934	0.589229	0.201079
A0A4W6G9L5	Hyaluronan and proteoglycan link protein 1	21.6565	21.9286	21.4294	21.75	22.1729	21.7226	22.4631	21.6953	FALSE	0	-0.205184	0.849904	0.32236	0.589229	0.201093
A0A4W6G5V5	NIF3-like protein 1	19.5167	18.6577	17.5827	19.9143	19.8954	20.8119	21.3705	17.8237	TRUE	1	-0.67383	2.78895	1.05756	0.589264	0.201256
A0A4W6EJC8	Ubiquitin carboxyl-terminal hydrolase (EC 3.4.19.12)	28.3536	28.138	28.1484	28.0487	27.9957	27.7434	28.0668	27.9078	FALSE	0	-0.642946	0.155516	-0.243715	0.589521	0.201495
A0A4W6FMF6	Profilin	26.7987	26.8087	27.0672	26.8236	26.3412	26.8627	26.5439	26.7039	FALSE	0	-0.690788	0.167605	-0.261592	0.590996	0.202151
A0A4W6EXL5	Cytochrome c oxidase subunit 7A2, mitochondrial (Cytochrome c oxidase subunit VIIa-liver/heart)	22.1678	22.8504	23.0842	23.3216	23.0158	23.0795	24.0935	23.0518	FALSE	0	-0.292312	1.2007	0.454196	0.592259	0.202871
A0A4W6G452	Serine/threonine-protein phosphatase (EC 3.1.3.16)	19.1914	20.0253	19.3392	20.0881	19.2739	18.2204	20.1581	18.7229	TRUE	5	-1.49975	0.365383	-0.567181	0.592259	0.203029
A0A4W6CUJ8	Serine/threonine protein phosphatase 2A regulatory subunit	22.0002	21.4467	21.2843	20.7143	19.7559	21.2605	21.2909	20.9763	FALSE	0	-1.42915	0.348199	-0.540475	0.592259	0.203039
A0A4W6FBS7	ubiquitinyl hydrolase 1 (EC 3.4.19.12)	20.7446	20.5137	20.1344	20.0108	20.0923	20.8719	20.957	20.9578	FALSE	0	-0.238473	0.976118	0.368822	0.593524	0.203624
A0A4W6CTA7	ubiquitinyl hydrolase 1 (EC 3.4.19.12)	17.7245	18.041	18.8788	19.285	19.984	18.9948	18.3265	18.9799	TRUE	1	-0.382075	1.55998	0.588953	0.594254	0.204165
A0A4W6FFZ6	Visinin-like protein 1	21.8141	19.7528	21.4897	21.2873	21.0442	21.0232	20.0479	19.4376	TRUE	5	-1.84819	0.452693	-0.697748	0.594254	0.20418
A0A4W6CB26	Nectin cell adhesion molecule 1	23.7284	23.8176	24.0797	24.3247	24.0421	23.2879	23.7176	23.6476	FALSE	0	-0.831538	0.203901	-0.313818	0.594503	0.204418
A0A4W6EYY8	Ubiquitin conjugating enzyme E2 O	21.8809	21.8052	21.2594	21.4265	20.419	21.3943	21.4174	21.5566	FALSE	0	-1.05014	0.257795	-0.396171	0.594768	0.204662
A0A4W6BQ55	Cortactin binding protein 2	20.3273	20.1862	19.9501	19.7982	20.3201	19.9473	19.2953	19.0839	FALSE	0	-1.07058	0.262997	-0.403791	0.594768	0.204814
A0A4W6FQH6	Cullin 7	20.0434	20.0865	21.6304	21.3681	21.3432	21.7283	20.7303	21.5713	TRUE	2	-0.366	1.48841	0.561204	0.594944	0.205027
A0A4W6DTP3	UV excision repair protein RAD23	22.6623	22.8192	22.8496	22.8297	21.7426	22.5679	22.6823	22.7929	FALSE	0	-0.912539	0.224916	-0.343812	0.595786	0.205532
A0A4W6CY13	Phosphomannomutase (EC 5.4.2.8)	18.6332	18.1959	19.076	18.9633	19.6828	18.733	19.1612	18.8347	TRUE	3	-0.252775	1.02448	0.385853	0.595786	0.205764
A0A4W6FC32	Tetratricopeptide repeat domain 7B (Tetratricopeptide repeat protein 7B isoform X2)	22.0931	21.983	22.1498	22.09	21.7494	22.0338	21.9546	21.5917	FALSE	0	-0.654798	0.16167	-0.246564	0.595786	0.20591
A0A4W6F3H1	Ras suppressor protein 1	20.5266	21.2223	21.8515	22.5644	21.6701	19.4117	21.574	20.3587	TRUE	2	-2.09183	0.516599	-0.787618	0.595786	0.205962
A0A4W6DMR6	Prolargin (Proline and arginine rich end leucine rich repeat protein)	22.0525	22.2777	21.7236	21.5263	22.0593	23.1216	22.2147	21.8547	TRUE	4	-0.274088	1.1092	0.417555	0.595786	0.20609
A0A4W6BVE9	deoxyribose-phosphate aldolase (EC 4.1.2.4) (2-deoxy-D-ribose 5-phosphate aldolase) (Phosphodeoxyriboaldolase)	19.9489	20.0108	20.0359	19.6322	19.9512	19.171	19.9443	19.2022	TRUE	6	-0.902852	0.223291	-0.33978	0.595786	0.206279
A0A4W6FUL3	Adenylate kinase 5 (Adenylate kinase isoenzyme 5)	23.9897	23.2084	23.6487	23.9352	23.8588	23.7016	22.1616	23.0038	FALSE	0	-1.36689	0.338801	-0.514046	0.595786	0.206761
A0A4W6D5A8	Acetyltransferase component of pyruvate dehydrogenase complex (EC 2.3.1.12)	25.9416	26.5367	26.3437	26.6488	25.8647	26.153	26.4858	25.5734	FALSE	0	-0.926702	0.22979	-0.348456	0.595786	0.206852
A0A4W6ER39	Dihydropyrimidinase like 5a (Dihydropyrimidinase-related protein 5a isoform X1)	27.8038	27.892	27.7706	28.2502	27.9229	27.5431	27.6889	27.4805	FALSE	0	-0.718826	0.178289	-0.270269	0.595786	0.206908
A0A4W6DUX2	V-type proton ATPase subunit C	24.2291	24.3932	24.3043	24.2192	24.8551	24.3059	24.6559	24.3745	FALSE	0	-0.17265	0.695352	0.261351	0.595786	0.207141
A0A4W6G898	DnaJ heat shock protein family (Hsp40) member A3b (DnaJ homolog subfamily A member 3, mitochondrial isoform X3)	16.8674	15.8616	17.2661	16.8187	17.6127	16.8633	17.2323	16.8531	TRUE	4	-0.289828	1.16362	0.436894	0.595786	0.207837
A0A4W6EIL0	Heat shock protein beta-1 (Heat shock 27 kDa protein)	16.8865	16.6576	17.6827	18.3303	18.6514	17.0201	18.8253	17.6931	TRUE	7	-0.437064	1.75342	0.65818	0.595786	0.208003
A0A4W6F7H0	acetyl-CoA carboxylase (EC 6.4.1.2)	22.7578	22.8783	22.4306	23.1634	22.3336	22.6148	22.7477	22.3607	FALSE	0	-0.781601	0.194902	-0.29335	0.595786	0.208091
A0A4W6G2D8	non-specific serine/threonine protein kinase (EC 2.7.11.1)	18.1469	18.3612	19.2464	16.8861	18.4308	18.77	19.4025	18.5158	TRUE	5	-0.412905	1.65215	0.619622	0.595786	0.208587
A0A4W6C1L1	IQ motif containing GTPase activating protein 1	17.7454	17.1784	18.0802	17.9399	18.133	18.2986	17.446	18.776	TRUE	4	-0.284861	1.13968	0.427412	0.595786	0.208611
A0A4W6F153	Serine/threonine protein phosphatase 2A regulatory subunit	22.5795	22.3759	22.8054	21.7416	22.7115	22.6657	22.8014	22.6503	TRUE	2	-0.221025	0.884267	0.331621	0.595786	0.208616
A0A4W6EWM7	OTU deubiquitinase 6B	17.1188	17.1321	15.5001	15.5652	17.2196	16.8638	16.7904	16.6798	TRUE	3	-0.372883	1.49158	0.559347	0.595786	0.208651
A0A4W6DMB4	Dynein light chain	19.347	20.3937	19.3032	19.8939	20.2718	19.6684	19.7888	21.5721	TRUE	5	-0.394241	1.5759	0.590829	0.595786	0.208808
A0A4W6G2G1	Troponin C, skeletal muscle	22.4315	22.2528	21.938	21.8751	22.3313	22.2359	22.3169	22.7782	TRUE	5	-0.194565	0.777005	0.29122	0.595786	0.209017
A0A4W6EUY7	Epoxide hydrolase 2, cytoplasmic	25.0647	25.2112	24.6739	25.262	25.4638	25.2221	25.3501	25.2428	FALSE	0	-0.178262	0.711848	0.266793	0.595786	0.209033
A0A4W6G9Z5	AP complex subunit beta	23.3008	23.1037	23.2692	23.2383	23.451	23.4554	23.2758	23.6853	FALSE	0	-0.16	0.637691	0.238846	0.595786	0.209464
A0A4W6DFA2	Calmegin	23.907	23.5345	23.7419	23.8657	23.0281	23.5953	23.991	23.0656	FALSE	0	-0.913843	0.229299	-0.342272	0.595786	0.209475
A0A4W6DZV0	calcium/calmodulin-dependent protein kinase (EC 2.7.11.17)	20.1399	18.6619	20.4372	19.6015	19.1881	20.822	20.6703	20.6939	FALSE	0	-0.424529	1.69141	0.63344	0.595786	0.209541
A0A4W6F1H2	Cytoskeleton associated protein 5	20.777	20.7713	20.7753	21.2786	22.2612	21.5724	20.4126	21.3042	FALSE	0	-0.326548	1.30065	0.487049	0.595786	0.209607
A0A4W6CFB9	Calsyntenin 1	17.4527	17.7287	18.4288	18.3431	18.1802	18.413	18.188	18.5771	TRUE	7	-0.235576	0.938056	0.35124	0.595786	0.209666
A0A4W6D8M5	Fructose-bisphosphate aldolase (EC 4.1.2.13)	25.7152	25.7581	25.5752	25.7646	24.7715	25.6378	25.8542	25.179	FALSE	0	-0.915142	0.22984	-0.342651	0.595786	0.209685
A0A4W6EUS8	RNA helicase (EC 3.6.4.13)	19.5198	19.5774	19.6354	19.8164	19.9803	20.1159	19.621	19.8469	FALSE	0	-0.17024	0.67778	0.25377	0.595786	0.209703
A0A4W6FQ14	Erythrocyte membrane protein band 4.1-like 3b	21.0136	21.4047	21.0665	22.5271	21.7717	20.7982	20.8621	20.4372	TRUE	1	-1.43105	0.359721	-0.535664	0.595786	0.209877
A0A4W6CWV0	Interferon-induced GTP-binding protein Mx (EC 3.6.5.5) (Interferon-inducible Mx protein)	23	22.5853	22.6523	23.1885	22.3299	22.3632	23.0509	22.3808	FALSE	0	-0.869366	0.218705	-0.325331	0.595786	0.210055
A0A4W6C6H8	Tryptophan 5-hydroxylase 2 (EC 1.14.16.4) (Tryptophan 5-monooxygenase 2)	20.7873	20.6418	20.3789	21.2103	19.7559	20.9571	20.8713	19.3493	TRUE	1	-1.39279	0.350463	-0.521163	0.595786	0.210107
A0A4W6G5B7	Actin-related protein 2/3 complex subunit 5	23.701	23.829	23.9079	23.0374	23.3996	23.466	23.1386	23.2085	FALSE	0	-0.843557	0.212287	-0.315635	0.595786	0.210134
A0A4W6F244	Ig-like domain-containing protein	21.0793	21.7222	21.7816	21.3779	20.8256	22.0248	22.7911	22.5029	FALSE	0	-0.367266	1.45893	0.545831	0.595786	0.210205
A0A4W6DJW5	3-hydroxyisobutyrate dehydrogenase (HIBADH) (EC 1.1.1.31)	24.0884	24.4153	24.4242	24.0471	23.8875	23.8063	24.1419	24.1094	FALSE	0	-0.688987	0.174055	-0.257466	0.597499	0.210999
A0A4W6BZE4	ArfGAP with GTPase domain, ankyrin repeat and PH domain 2	17.9046	18.1868	18.8922	19.1536	19.4505	18.6257	18.9817	18.7921	FALSE	0	-0.289759	1.14616	0.428201	0.597499	0.211163
A0A4W6DDP7	Glycine--tRNA ligase	20.5059	20.9206	20.2988	20.3458	20.5346	20.8261	21.2326	20.7113	FALSE	0	-0.208793	0.825507	0.308357	0.597499	0.211269
A0A4W6ESI7	Dihydrolipoyllysine-residue succinyltransferase component of 2-oxoglutarate dehydrogenase complex, mitochondrial (EC 2.3.1.61) (2-oxoglutarate dehydrogenase complex component E2) (E2K)	24.963	24.9695	24.8331	25.0257	25.4592	24.8029	25.2588	25.3441	FALSE	0	-0.182208	0.719075	0.268434	0.598241	0.211685
A0A4W6FLL7	protein kinase C (EC 2.7.11.13)	16.3191	15.5199	15.4701	16.3502	15.5126	16.3073	17.5761	16.5405	TRUE	4	-0.388194	1.52687	0.569341	0.599602	0.212446
A0A4W6CA91	Stathmin	24.3622	23.4592	23.1471	22.7944	23.3101	23.7458	24.2939	24.4287	FALSE	0	-0.343651	1.35151	0.503928	0.599602	0.212474
A0A4W6DSZ6	Opioid binding protein/cell adhesion molecule-like	23.0056	22.7393	22.719	23.4171	22.8026	22.7429	22.7251	22.4552	FALSE	0	-0.774756	0.197173	-0.288792	0.599734	0.212675
A0A4W6F4W2	Choline transporter-like protein	25.5048	25.8002	25.6816	26.1408	26.5968	26.0648	25.5342	26.3592	FALSE	0	-0.243934	0.957733	0.3569	0.599815	0.212857
A0A4W6G6V2	Serine/threonine-protein phosphatase (EC 3.1.3.16)	22.8547	21.8588	21.6942	21.8449	20.77	21.0283	22.012	22.2999	FALSE	0	-1.43861	0.367417	-0.535597	0.601147	0.213484
A0A4W6CVK4	Far upstream element (FUSE) binding protein 3 (Far upstream element-binding protein 3 isoform X1)	17.1594	15.8976	16.8518	16.304	18.3739	17.2547	15.6459	17.8869	TRUE	3	-0.506947	1.98131	0.737184	0.601894	0.213904
A0A4W6CCL1	RAB30, member RAS oncogene family (Ras-related protein Rab-30)	20.7826	20.8051	21.1044	20.7388	21.4668	20.904	20.9479	21.1918	FALSE	0	-0.185833	0.725632	0.269899	0.602012	0.214115
A0A4W6CG63	Receptor expression-enhancing protein	20.4602	21.1643	20.7887	19.2069	19.7468	20.5123	19.7395	19.358	TRUE	4	-1.52167	0.389934	-0.565869	0.602012	0.214254
A0A4W6BYP9	Programmed cell death 5 (Programmed cell death protein 5)	22.1918	22.3445	22.1994	22.3226	21.6047	22.0922	22.6304	21.0282	FALSE	0	-1.14598	0.294543	-0.425718	0.603525	0.214948
A0A4W6EAI5	SEC63 homolog, protein translocation regulator	21.4614	21.0632	20.906	21.4034	21.1098	20.9019	20.8202	20.9439	FALSE	0	-0.712493	0.18339	-0.264552	0.604026	0.215281
A0A4W6F2C9	ribose-phosphate diphosphokinase (EC 2.7.6.1)	23.0316	23.0599	22.9801	22.6922	23.3703	23.2097	22.8578	23.3901	FALSE	0	-0.184604	0.716627	0.266011	0.604121	0.21547
A0A4W6DU93	Laminin G domain-containing protein	20.4128	19.6437	20.4037	20.6314	20.9929	21.1955	20.7611	19.8925	TRUE	1	-0.306141	1.18133	0.437596	0.607607	0.216869
A0A4W6ESG8	non-specific serine/threonine protein kinase (EC 2.7.11.1)	20.5554	20.5896	20.8437	20.9088	20.9222	21.4061	20.8655	20.8017	FALSE	0	-0.192626	0.74164	0.274507	0.608209	0.217395
A0A4W6GAK7	Synaptic vesicle glycoprotein 2Ca	20.9134	20.7829	21.1701	21.3225	21.4379	21.1355	21.2392	21.4162	TRUE	2	-0.18261	0.702582	0.259986	0.608209	0.217561
A0A4W6D3E6	Clathrin light chain	24.8129	25.0916	25.0798	24.8556	25.707	24.9346	25.267	25.081	FALSE	0	-0.202019	0.776846	0.287414	0.608209	0.217685
A0A4W6EZ35	Neurocalcin-delta A	21.8708	22.6626	23.4823	22.9136	22.3873	23.0458	21.9281	21.2715	FALSE	0	-1.55215	0.403785	-0.574183	0.608209	0.217772
A0A4W6CJI4	Membrane-associated progesterone receptor component 2 (Progesterone receptor membrane component 2)	23.4606	23.4982	23.5752	23.2292	23.8029	23.5475	23.5274	23.8594	FALSE	0	-0.171313	0.658271	0.243479	0.608209	0.217864
A0A4W6D6H1	Ig-like domain-containing protein	21.7856	22.174	22.0447	21.0127	22.5924	21.7684	22.0919	22.1318	FALSE	0	-0.276061	1.05977	0.391855	0.608395	0.218086
A0A4W6G8A4	Solute carrier family 12 member 2	21.4764	20.6997	21.9587	21.908	22.3231	21.545	21.8573	21.9628	FALSE	0	-0.290472	1.11317	0.411348	0.608646	0.218495
A0A4W6FBA3	calcium/calmodulin-dependent protein kinase (EC 2.7.11.17)	22.1424	21.1882	23.1717	22.5803	23.0168	23.1294	22.7125	22.3303	TRUE	1	-0.372343	1.42554	0.526598	0.608646	0.218725
A0A4W6EX84	U6 snRNA-associated Sm-like protein LSm3	18.9581	18.7662	18.4182	18.9103	19.5766	19.254	18.2075	19.8156	TRUE	2	-0.318653	1.2191	0.450225	0.608646	0.218896
A0A4W6CZ83	Ral GEF with PH domain and SH3 binding motif 2	19.7764	20.3718	20.7167	21.0953	22.0513	20.9045	20.4286	20.6817	TRUE	1	-0.372783	1.42577	0.526495	0.608646	0.218966
A0A4W6CQ80	GMP synthase (glutamine-hydrolyzing) (EC 6.3.5.2) (Glutamine amidotransferase)	22.2531	22.6926	22.1522	22.2817	21.394	22.135	22.5851	21.8146	FALSE	0	-0.982848	0.257387	-0.362731	0.608646	0.219347
A0A4W6F226	Adipocyte plasma membrane-associated protein	23.1695	22.7304	22.5632	22.7582	23.4427	23.3985	22.6502	23.006	FALSE	0	-0.22673	0.864776	0.319023	0.608646	0.219625
A0A4W6BLT9	Glutamate receptor	22.4598	22.6795	23.0185	22.5064	22.808	23.7339	23.0072	22.5728	FALSE	0	-0.259033	0.987952	0.36446	0.608646	0.219632
A0A4W6G8K4	cAMP-dependent protein kinase type II-alpha regulatory subunit	23.6036	23.4229	23.5239	23.2714	23.3337	23.3344	23.3829	22.5005	FALSE	0	-0.860919	0.225779	-0.31757	0.608646	0.219688
A0A4W6DXS2	Plectin a	23.8158	24.0516	23.8018	24.266	24.4321	23.8589	24.33	24.4399	FALSE	0	-0.200105	0.762959	0.281427	0.608646	0.219708
A0A4W6CR91	Latexin	15.9688	17.6094	18.627	19.8558	21.8351	18.5279	17.778	19.1011	TRUE	4	-0.921684	3.51225	1.29529	0.608646	0.21984
A0A4W6FBT1	Small ribosomal subunit protein eS28 (40S ribosomal protein S28)	22.6817	22.3503	21.0696	20.4598	21.5003	22.4524	22.3867	22.9041	FALSE	0	-0.477394	1.81847	0.670538	0.608646	0.219936
A0A4W6C279	Transferrin receptor protein 1	19.3746	19.6585	19.8468	18.6748	18.2267	18.4531	20.0535	18.5934	TRUE	5	-1.51085	0.396824	-0.557015	0.608646	0.220049
A0A4W6EZY0	Serine/threonine protein phosphatase 2A regulatory subunit	21.3346	20.8341	20.1701	20.9543	21.8041	21.2391	20.673	21.2236	TRUE	6	-0.293865	1.11719	0.411663	0.609061	0.220404
A0A4W6D8J0	Solute carrier family 2 member 3b	21.6214	21.8194	20.4078	20.7135	19.8679	20.8337	20.6867	21.1423	TRUE	2	-1.37897	0.363154	-0.50791	0.609061	0.220689
A0A4W6FC62	Extended synaptotagmin-like protein 1b	20.9808	20.1185	21.1091	21.4806	21.3762	19.8495	20.6274	19.5655	TRUE	2	-1.54143	0.406135	-0.567646	0.609061	0.220807
A0A4W6CJ30	Adenosylhomocysteinase-like 1 (S-adenosylhomocysteine hydrolase-like protein 1 isoform X1)	23.0265	23.356	22.9795	23.1709	23.2294	23.2822	23.3646	23.653	FALSE	0	-0.178222	0.676355	0.249066	0.609061	0.220829
A0A4W6EWQ4	RNA helicase (EC 3.6.4.13)	21.9567	21.6568	22.0912	22.4366	22.2548	22.4652	22.0881	22.4858	FALSE	0	-0.20649	0.782842	0.288176	0.609061	0.221072
A0A4W6D5U7	40S ribosomal protein S24	21.7547	21.2381	21.6673	21.9293	21.0422	22.1354	21.1511	20.4605	FALSE	0	-1.22271	0.322601	-0.450056	0.609061	0.221136
A0A4W6FV78	S100 calcium binding protein W	18.6565	18.9227	19.9071	19.4524	19.8176	20.1279	19.7827	18.9839	TRUE	6	-0.318254	1.20492	0.443333	0.609215	0.2214
A0A4W6D8T5	Epsin 1a	18.2417	17.882	17.3973	18.0169	16.6865	18.3909	17.7613	16.4932	TRUE	6	-1.49907	0.396119	-0.551475	0.609215	0.221504
A0A4W6CNY8	Phosphatidylserine decarboxylase proenzyme, mitochondrial (EC 4.1.1.65) [Cleaved into: Phosphatidylserine decarboxylase beta chain; Phosphatidylserine decarboxylase alpha chain]	19.4013	19.1862	20.5231	19.3413	18.9974	19.7299	18.5855	19.2937	TRUE	6	-1.25495	0.332218	-0.461366	0.609998	0.221946
A0A4W6FX09	NPL4 homolog, ubiquitin recognition factor	21.5844	21.7189	21.5201	21.7861	22.5521	22.1548	21.0713	22.5391	FALSE	0	-0.308161	1.16211	0.426974	0.610272	0.222356
A0A4W6CBX0	Keratin 94	23.426	21.6087	21.8226	22.4926	22.4051	22.7453	22.9909	23.2734	FALSE	0	-0.372568	1.40498	0.516206	0.610272	0.222358
A0A4W6E202	Large ribosomal subunit protein uL30 (60S ribosomal protein L7)	24.5309	23.6692	24.0474	24.0723	21.6347	24.1381	24.1805	23.6076	FALSE	0	-1.87792	0.498384	-0.68977	0.610382	0.222555
A0A4W6G3A6	Amyloid-beta A4 protein	19.806	20.1043	19.1856	19.7552	19.075	18.8912	19.2977	20.0247	TRUE	3	-1.06391	0.282631	-0.39064	0.610549	0.222795
A0A4W6EGT4	Si:ch1073-174d20.2	17.3838	17.2462	16.3158	16.4179	15.4571	16.8745	16.7959	16.254	TRUE	1	-1.34989	0.358798	-0.495544	0.610549	0.222929
A0A4W6G4I2	Tetratricopeptide repeat protein 27	19.1964	19.0547	18.3808	19.9045	20.2521	20.0478	18.3784	20.3512	TRUE	2	-0.45229	1.69884	0.623276	0.611214	0.223328
A0A4W6EXR6	ATP-binding cassette, sub-family D (ALD), member 3a	22.3143	21.8609	21.8127	21.1399	20.7576	21.6909	21.3485	21.7164	TRUE	1	-1.10049	0.293288	-0.403602	0.611468	0.223578
A0A4W6CF23	Spermidine synthase	23.3586	23.4116	23.2256	23.4304	24.3841	23.6713	23.1988	23.5257	FALSE	0	-0.246395	0.923284	0.338445	0.611946	0.223909
A0A4W6DI22	AHNAK nucleoprotein	23.509	23.2798	23.0621	23.3668	23.8223	23.6421	23.1002	23.819	FALSE	0	-0.212492	0.795368	0.291438	0.612255	0.22418
A0A4W6CP01	Ig-like domain-containing protein	21.2981	20.9309	22.2501	21.5177	20.5813	20.5777	22.1343	20.5203	TRUE	6	-1.49067	0.399051	-0.545812	0.613173	0.224673
A0A4W6FC31	S100 calcium binding protein U	23.7932	23.4884	23.5435	23.2704	23.9144	24.09	23.2419	24.1281	FALSE	0	-0.234194	0.873606	0.319706	0.613457	0.225022
A0A4W6E3V1	Decorin	22.44	21.749	21.8456	22.0301	22.2066	21.9708	22.3324	22.8736	TRUE	5	-0.241671	0.901058	0.329694	0.613457	0.225142
A0A4W6G549	Reticulophagy regulator 2 (Reticulophagy regulator family member 2)	20.6963	20.4188	21.1564	21.1321	21.1404	20.2091	20.2039	20.3969	TRUE	6	-0.993102	0.266473	-0.363315	0.613457	0.225249
A0A4W6FLU2	Heterogeneous nuclear ribonucleoprotein A/B	21.8161	21.1959	21.0759	21.3873	20.034	21.4484	21.504	20.6782	TRUE	1	-1.23788	0.332661	-0.45261	0.613813	0.225627
A0A4W6FRY8	Coatomer subunit epsilon	20.8854	20.8313	20.4153	20.2316	21.258	21.0902	20.3693	20.9827	TRUE	3	-0.245689	0.913997	0.334154	0.613813	0.225694
A0A4W6EJQ1	non-specific serine/threonine protein kinase (EC 2.7.11.1)	18.182	17.8589	18.3661	18.7169	19.0514	17.1034	17.542	17.2503	TRUE	3	-1.48907	0.400661	-0.544203	0.614041	0.225936
A0A4W6BP48	Myosin heavy chain 10	21.7745	21.1447	21.5644	20.9055	21.1534	21.6577	21.8157	22.2779	TRUE	1	-0.279636	1.03749	0.378925	0.614603	0.226364
A0A4W6CZE0	Dimethylglycine dehydrogenase	20.8015	21.073	20.8606	20.4614	20.724	20.1164	20.7036	20.5073	FALSE	0	-0.783978	0.211387	-0.286296	0.614603	0.226458
A0A4W6G749	Si:ch211-255p10.4	20.5232	20.3314	20.6447	21.2744	20.2792	20.7034	20.191	20.3233	FALSE	0	-0.874646	0.23628	-0.319183	0.615065	0.226929
P06732	Creatine kinase M-type (EC 2.7.3.2) (Creatine kinase M chain) (Creatine phosphokinase M-type) (CPK-M) (M-CK)	25.8582	25.6947	26.1023	25.0625	25.034	25.8797	23.9422	25.6669	FALSE	0	-1.50407	0.406627	-0.54872	0.615065	0.227121
A0A4W6DBC2	Cell adhesion molecule 2a	24.0784	24.0341	23.8485	23.3726	22.0249	23.7444	23.6633	23.8174	FALSE	0	-1.42826	0.386437	-0.52091	0.615065	0.227318
A0A4W6BWP4	Cystatin fetuin-A-type domain-containing protein	26.044	26.3162	25.7596	25.2644	26.1902	25.9603	26.0304	26.577	TRUE	1	-0.254829	0.941688	0.343429	0.615065	0.227359
A0A4W6FXY2	cAMP-dependent protein kinase catalytic subunit alpha (EC 2.7.11.11)	24.3077	24.6512	24.4259	25.5694	23.7598	24.6023	25.0957	23.2387	FALSE	0	-1.5478	0.418946	-0.564428	0.615065	0.227416
A0A4W6G586	Histocompatibility (minor) 13 (Minor histocompatibility antigen H13 isoform X1)	21.46	21.7195	22.1477	21.8711	21.5084	21.1828	22.0493	21.101	TRUE	1	-0.930432	0.252003	-0.339214	0.615074	0.227578
A0A4W6CLE1	non-specific serine/threonine protein kinase (EC 2.7.11.1)	21.5842	21.5818	22.0923	22.3334	23.1241	22.2648	22.0255	21.8233	TRUE	2	-0.306145	1.12921	0.411531	0.6152	0.227827
A0A4W6CPH7	Catalase (EC 1.11.1.6)	22.6251	23.0691	22.6074	22.5812	22.8222	22.6418	23.3619	23.2495	FALSE	0	-0.221951	0.818292	0.298171	0.6152	0.22794
A0A4W6CQT3	60S acidic ribosomal protein P0	22.6085	22.1734	22.3236	22.9956	22.309	22.6439	21.9128	21.8943	FALSE	0	-0.920369	0.249837	-0.335266	0.615316	0.22814
A0A4W6G062	Activating signal cointegrator 1 complex subunit 3 (U5 small nuclear ribonucleoprotein 200 kDa helicase)	20.2672	20.9162	20.9461	21.37	20.1518	21.1833	20.3141	20.2571	FALSE	0	-1.09515	0.298507	-0.398322	0.617456	0.229177
A0A4W6C379	Sigma non-opioid intracellular receptor 1 (Sigma 1-type opioid receptor)	21.2476	21.0779	21.1766	20.9019	22.1194	21.3461	20.8964	21.4099	TRUE	5	-0.256364	0.940198	0.341917	0.617456	0.229269
A0A4W6EZC5	FERM domain containing kindlin 3b	20.7823	20.1626	20.0313	20.2069	20.9528	20.7478	20.3165	20.403	TRUE	5	-0.232269	0.850829	0.30928	0.617456	0.229567
A0A4W6BUJ0	Kinesin-like protein	21.3992	21.2995	21.0322	21.4919	21.2695	20.8189	21.4363	20.2988	TRUE	1	-0.962544	0.262878	-0.349833	0.617456	0.229675
A0A4W6EPJ2	LPS responsive beige-like anchor protein	19.1375	19.4192	18.8213	19.9689	20.5838	19.7766	18.8269	20.1907	TRUE	7	-0.381778	1.39734	0.507783	0.617456	0.229777
A0A4W6EMB3	ATPase family AAA domain containing 3A	21.9419	22.3238	22.212	22.5429	23.184	22.3225	22.3784	22.4209	FALSE	0	-0.241723	0.884356	0.321316	0.617456	0.229884
A0A4W6F0C2	Acylamino-acid-releasing enzyme (EC 3.4.19.1) (Acyl-peptide hydrolase) (Acylaminoacyl-peptidase)	21.3721	21.2001	21.3943	21.9013	22.6107	21.5698	21.3651	21.8506	FALSE	0	-0.287845	1.05206	0.382108	0.617704	0.230134
A0A4W6CC08	Si:ch73-22o12.1	20.777	21.0144	20.4226	20.4435	20.0562	21.2715	21.4517	21.6868	FALSE	0	-0.341492	1.24584	0.452176	0.618407	0.230603
A0A4W6F5G1	Ena/VASP-like protein (Ena/vasodilator-stimulated phosphoprotein-like)	19.7925	20.758	20.9877	20.6385	20.0307	20.4137	20.8536	17.3867	TRUE	1	-2.40577	0.659719	-0.873025	0.618407	0.230714
A0A4W6C145	Mannosyl-oligosaccharide glucosidase (EC 3.2.1.106)	22.6771	22.8157	22.9833	23.2079	23.6172	23.1805	22.8596	23.1704	FALSE	0	-0.216317	0.788141	0.285912	0.618584	0.230938
A0A4W6EYX5	Histone H1	20.8319	21.086	20.6077	20.1901	21.2198	21.3835	20.4282	21.1109	FALSE	0	-0.2703	0.983618	0.356659	0.618999	0.231252
A0A4W6EX03	Rap guanine nucleotide exchange factor 4	16.458	17.833	18.5197	17.1992	17.3205	17.3525	16.9635	15.9897	TRUE	3	-1.644	0.452102	-0.595951	0.619071	0.231437
A0A4W6F691	Glycoprotein hormones alpha chain	25.7988	22.0215	26.3821	20.7023	25.1702	28.767	23.5642	24.8099	TRUE	1	-1.40852	5.11187	1.85168	0.619633	0.231939
A0A4W6FJG1	Protein tyrosine phosphatase receptor type N2 (Receptor-type tyrosine-protein phosphatase N2)	21.2521	21.5859	21.6096	21.7166	21.7993	21.4362	20.8883	20.6042	FALSE	0	-0.991263	0.273159	-0.359052	0.619633	0.231965
A0A4W6FGT7	Phosphofurin acidic cluster sorting protein 2	19.0902	20.0089	21.0551	19.2866	20.7131	20.0309	19.9239	21.075	TRUE	2	-0.43836	1.58937	0.575506	0.619808	0.23219
A0A4W6CSE7	DEF6 guanine nucleotide exchange factor a (Differentially expressed in FDCP 6 homolog isoform X1)	18.7023	18.932	17.4236	19.4771	18.1142	17.5802	18.912	17.5726	TRUE	3	-1.6271	0.449074	-0.589011	0.619857	0.232367
A0A4W6E1S2	Protein phosphatase 4 regulatory subunit 1	19.279	18.6534	19.2672	19.1701	18.5611	17.6604	19.7431	18.3583	TRUE	5	-1.41558	0.392172	-0.511706	0.621621	0.233341
A0A4W6FVL3	Cell adhesion molecule L1-like b	20.8004	21.6067	21.132	21.5472	22.2866	21.6264	21.6303	21.0651	FALSE	0	-0.291795	1.05284	0.380522	0.621621	0.233446
A0A4W6E262	Arginine/serine-rich protein PNISR	15.7673	14.6581	16.6059	14.7914	16.235	16.8652	15.1883	16.0207	TRUE	7	-0.476845	1.72012	0.621639	0.621621	0.233506
A0A4W6DUA1	Small ribosomal subunit protein uS5 (40S ribosomal protein S2)	24.9274	24.6316	25.0073	25.1294	25.8203	25.4019	24.8673	24.9112	FALSE	0	-0.251124	0.903574	0.326225	0.622305	0.234169
A0A4W6DIV4	Aconitate hydratase, mitochondrial (Aconitase) (EC 4.2.1.3)	27.4318	27.8118	27.82	27.8862	27.4556	27.5361	27.6216	27.3983	FALSE	0	-0.649863	0.180847	-0.234508	0.622305	0.234508
A0A4W6DLM6	Thioredoxin domain-containing protein 17	25.6883	25.5701	25.493	25.581	25.6868	25.8286	25.7462	25.9279	FALSE	0	-0.165279	0.593816	0.214268	0.622305	0.234554
A0A4W6DG60	Amino acid transporter	20.8024	22.1113	21.3261	21.6192	23.021	21.3779	22.3743	21.2817	TRUE	1	-0.423744	1.5217	0.548979	0.622305	0.234679
A0A4W6CH07	Calcium-transporting ATPase (EC 7.2.2.10)	27.6802	27.973	27.6189	27.3852	26.7878	27.6297	27.6416	27.3437	FALSE	0	-0.86941	0.242201	-0.313605	0.622305	0.234786
A0A4W6D927	Heme binding protein 2	21.7049	21.0491	21.3927	20.7634	18.8622	21.3184	21.8918	19.7595	TRUE	3	-2.13414	0.595078	-0.769533	0.622305	0.235026
A0A4W6FPB0	Zgc:110239	18.4828	19.77	19.7481	19.7835	21.3017	19.7011	20.0752	19.1349	TRUE	2	-0.469691	1.68392	0.607114	0.622305	0.235111
A0A4W6BMF7	Mammalian ependymin-related protein 1	22.6939	21.939	22.7419	22.1253	22.2386	23.0041	22.6909	22.9195	FALSE	0	-0.261744	0.938258	0.338257	0.622305	0.23515
A0A4W6EZQ4	ATPase H+ transporting accessory protein 1 like b	19.1512	19.279	19.3342	18.9434	19.3571	19.4987	19.4713	19.2892	TRUE	5	-0.175818	0.630125	0.227153	0.622305	0.235199
A0A4W6EM70	Succinate dehydrogenase [ubiquinone] iron-sulfur subunit, mitochondrial (EC 1.3.5.1)	24.7338	24.9095	25.0892	24.8273	25.4535	24.8096	25.3295	25.021	FALSE	0	-0.20424	0.731136	0.263448	0.622522	0.235504
A0A4W6C5D4	Small ribosomal subunit protein uS8 (40S ribosomal protein S15a)	23.7699	24.2731	24.8616	24.6257	25.2804	24.7608	24.6567	24.3303	FALSE	0	-0.290465	1.03942	0.374478	0.622522	0.235601
A0A4W6G366	Si:dkey-256h2.1	22.6801	23.1731	22.5576	22.744	21.8499	22.5593	22.8587	22.5745	TRUE	7	-0.911325	0.255152	-0.328087	0.62279	0.236099
A0A4W6E0Y6	Rap1 GTPase-activating protein 2 isoform X2	19.9397	20.2924	21.0353	21.0888	19.6864	20.1191	21.0534	19.5042	FALSE	0	-1.38402	0.387524	-0.498246	0.62279	0.236118
A0A4W6FT93	Acyl-CoA-binding domain-containing protein 6	22.2645	22.3512	22.0928	21.6068	21.7996	21.7907	21.8665	21.7997	FALSE	0	-0.735346	0.205945	-0.2647	0.62279	0.236181
A0A4W6F1K2	Heat shock protein 90, alpha (cytosolic), class A member 1, tandem duplicate 2	26.8868	26.9862	26.8601	26.9636	26.4311	26.747	26.8889	26.7218	FALSE	0	-0.63071	0.176798	-0.226956	0.622986	0.236415
A0A4W6CQI8	Phosphoserine phosphatase (EC 3.1.3.3) (O-phosphoserine phosphohydrolase)	21.4325	22.5575	21.9047	22.1126	20.4409	21.6678	21.7921	22.1485	TRUE	2	-1.36222	0.383213	-0.489503	0.625047	0.237358
A0A4W6C952	TBC1 domain family, member 17	22.1963	22.0422	20.2627	22.1763	20.7525	20.5007	22.0253	20.9152	TRUE	3	-1.72874	0.486895	-0.62092	0.625408	0.237671
A0A4W6FNG3	Peroxiredoxin like 2B (Prostamide/prostaglandin F synthase)	19.6698	20.4357	19.8305	19.6307	19.9846	18.3748	20.2325	18.8562	TRUE	3	-1.47502	0.415702	-0.529661	0.625408	0.23784
A0A4W6F839	protein-tyrosine-phosphatase (EC 3.1.3.48)	19.4321	20.0204	20.2085	20.0594	20.5744	19.9273	20.2745	20.142	TRUE	1	-0.235169	0.834018	0.299425	0.625408	0.237976
A0A4W6DZ56	AP-2 complex subunit alpha	25.5713	25.8723	25.5178	25.7407	25.5508	25.6164	25.2518	25.3456	FALSE	0	-0.653097	0.18429	-0.234404	0.625486	0.238172
A0A4W6CNY0	ADP/ATP translocase (ADP,ATP carrier protein)	28.572	29.1026	28.9211	29.0491	28.7411	28.6837	28.7845	28.4466	FALSE	0	-0.688936	0.194516	-0.24721	0.625486	0.238326
A0A4W6EK78	Protein phosphatase, Mg2+/Mn2+ dependent, 1Bb	22.4765	22.3139	21.7227	22.2049	21.9201	22.0801	21.8724	21.7741	FALSE	0	-0.746887	0.21119	-0.267849	0.625744	0.238721
A0A4W6EHA0	Protocadherin 10a (Protocadherin-10a isoform X2)	21.1506	20.813	20.0679	20.1554	20.6295	20.9423	21.1183	20.8881	FALSE	0	-0.274328	0.969979	0.347825	0.625744	0.238777
A0A4W6E9Y9	Translocated promoter region, nuclear basket protein	13.5061	15.4531	15.8872	14.9924	16.2032	15.4714	15.476	15.1175	TRUE	4	-0.479301	1.69391	0.607304	0.625744	0.238906
A0A4W6FSL0	Nudix (nucleoside diphosphate linked moiety X)-type motif 14 (Uridine diphosphate glucose pyrophosphatase NUDT14)	23.0058	23.147	22.9747	22.2754	21.9971	22.1182	22.3742	23.2868	FALSE	0	-1.13767	0.324387	-0.406644	0.630133	0.240966
A0A4W6DNL4	Actin related protein 10	21.9841	22.1473	22.233	22.254	23.1177	21.8431	22.2874	22.7719	FALSE	0	-0.279701	0.980609	0.350454	0.630133	0.241062
A0A4W6DLK1	Numb-like protein	21.3301	21.6847	21.6896	21.8943	22.2108	21.77	22.4137	21.4699	TRUE	1	-0.252689	0.885577	0.316444	0.630133	0.241163
A0A4W6DIZ9	Spectrin beta, non-erythrocytic 5	23.4015	22.8804	22.6055	22.5999	21.1693	22.2973	22.7604	23.1897	TRUE	1	-1.4489	0.413575	-0.517663	0.630133	0.24126
A0A4W6FPQ2	Glutamate receptor	21.8923	21.0851	21.0379	20.0227	20.6458	21.8472	21.6247	22.0685	TRUE	6	-0.429369	1.50351	0.537072	0.630133	0.24139
A0A4W6DBV9	Vacuolar protein sorting-associated protein 11 homolog	21.0485	20.6852	21.4745	20.6499	20.8039	20.3152	21.2959	19.629	FALSE	0	-1.26991	0.362907	-0.453503	0.630198	0.241576
A0A4W6G197	Vacuolar protein sorting-associated protein 16 homolog	20.2869	19.5513	20.9564	20.7863	20.9833	20.5521	20.6221	20.9949	TRUE	1	-0.314715	1.10043	0.39286	0.630318	0.241783
A0A4W6E1B0	ADP-ribosyl cyclase/cyclic ADP-ribose hydrolase (EC 3.2.2.6)	17.1723	18.283	17.8221	19.3603	18.5373	16.73	18.227	15.9661	TRUE	4	-2.22639	0.637791	-0.794299	0.630935	0.242237
A0A4W6EM41	Nuclear pore membrane glycoprotein 210 isoform X2 (Nucleoporin 210)	20.341	20.1521	21.0667	20.7415	21.3173	20.6353	20.6793	20.9802	FALSE	0	-0.263279	0.918688	0.327705	0.630935	0.242344
A0A4W6EY69	Arrestin-C (Cone arrestin)	21.5587	22.3516	22.3956	22.101	21.4373	21.6163	21.6647	22.3291	TRUE	7	-0.953333	0.27362	-0.339856	0.631363	0.242756
A0A4W6C5Q6	Nectin-2 isoform X1 (Si:ch73-22o12.1)	23.0807	22.9633	22.5586	22.3323	22.3491	23.1783	23.761	23.2259	TRUE	2	-0.318184	1.10793	0.394873	0.631363	0.242921
A0A4W6DXE1	Cytochrome c oxidase subunit NDUFA4	23.6776	24.1612	24.6041	24.2414	25.2592	23.8972	24.5738	24.5249	FALSE	0	-0.316826	1.10211	0.39264	0.631363	0.243192
A0A4W6ECJ5	Cadherin domain-containing protein	20.7066	21.4791	20.8187	21.1185	21.3531	21.4714	21.62	20.9033	FALSE	0	-0.247163	0.859699	0.306268	0.631363	0.243218
A0A4W6CJS2	Phosphatidylinositol-3-phosphatase SAC1-B isoform X1 (SAC1 like phosphatidylinositide phosphatase b)	21.2038	21.709	20.8148	20.8614	22.437	20.7675	21.8131	21.3889	TRUE	4	-0.367433	1.27618	0.454371	0.631363	0.243616
A0A4W6E727	MAGUK p55 scaffold protein 3 (MAGUK p55 subfamily member 3 isoform X1)	22.5864	22.4011	22.729	23.1445	23.6136	22.9203	22.6204	23.0222	FALSE	0	-0.266021	0.923776	0.328878	0.631363	0.243667
A0A4W6D5J8	C3/C5 convertase	25.0054	24.5114	24.1232	22.8038	23.4077	23.2245	23.5994	24.0441	FALSE	0	-1.5226	0.438554	-0.542024	0.631363	0.243723
A0A4W6CIU6	Fibronectin type-III domain-containing protein	22.7384	22.2977	21.3314	22.2883	21.5412	20.9735	22.7725	21.225	TRUE	4	-1.50579	0.434044	-0.535873	0.631363	0.243933
A0A4W6D8P7	Importin subunit alpha	22.6956	22.7519	23.0982	22.7817	23.7063	22.8239	22.8603	23.1332	FALSE	0	-0.242286	0.840444	0.299079	0.631363	0.243965
A0A4W6DV54	Aldehyde dehydrogenase 1 family, member A2	24.6794	24.6761	24.827	24.3114	24.6284	25.1642	24.6941	25.0597	FALSE	0	-0.213353	0.739575	0.263111	0.631431	0.244153
A0A4W6FXV2	SAMM50 sorting and assembly machinery component	22.4489	22.4649	21.5182	21.7051	22.4205	22.2205	22.6275	22.1965	TRUE	2	-0.270688	0.934611	0.331961	0.633172	0.245247
A0A4W6FH05	Prohibitin	24.0296	23.8483	23.8493	23.595	24.1653	23.7495	24.4432	24.0096	FALSE	0	-0.213149	0.735797	0.261324	0.633172	0.245302
A0A4W6CCT8	MAP7 domain containing 1b (MAP7 domain-containing protein 1 isoform X1) (MAP7 domain-containing protein 1 isoform X2) (MAP7 domain-containing protein 1 isoform X3)	20.1651	19.513	20.0213	20.1899	19.0145	19.604	20.5024	19.0534	TRUE	1	-1.20721	0.349757	-0.428725	0.633172	0.245341
A0A4W6BKW5	Eukaryotic peptide chain release factor GTP-binding subunit ERF3A (G1 to S phase transition 1)	21.7239	21.7522	21.9448	21.7622	21.0785	21.6462	21.6252	21.8003	FALSE	0	-0.727194	0.210788	-0.258203	0.633172	0.245476
A0A4W6C9H4	Kinesin light chain	22.8704	22.4966	22.4005	22.521	21.5192	22.843	22.6772	21.5948	FALSE	0	-1.1652	0.338024	-0.413588	0.633331	0.2457
A0A4W6C8H8	RNA helicase (EC 3.6.4.13)	22.584	22.8784	23.2056	23.1537	21.2463	22.9763	23.5991	21.5615	FALSE	0	-1.72064	0.501395	-0.609621	0.634071	0.246946
A0A4W6D618	Transporter	21.5325	21.9853	20.9838	21.0642	21.4934	20.9593	20.0692	21.2982	FALSE	0	-1.23176	0.358945	-0.436407	0.634071	0.246953
A0A4W6EY95	Microtubule-associated protein	23.8548	23.9657	23.6375	23.8428	24.0921	23.9168	24.2023	23.964	FALSE	0	-0.179908	0.61705	0.218571	0.634071	0.2471
A0A4W6FAA4	Rap1 GTPase-GDP dissociation stimulator 1	24.6059	24.8391	25.0812	24.9721	24.9674	24.4511	24.599	24.4731	FALSE	0	-0.71124	0.207376	-0.251932	0.634071	0.247108
A0A4W6E4Q0	Mitochondrial 2-oxoglutarate/malate carrier protein (Solute carrier family 25 member 11)	24.6498	25.104	25.2777	25.3127	25.6543	25.1676	25.3586	25.2459	FALSE	0	-0.222762	0.763923	0.27058	0.634071	0.24714
A0A4W6E876	cullin-RING-type E3 NEDD8 transferase (EC 2.3.2.32)	21.1825	21.4928	21.2001	21.3324	21.0378	20.9157	21.3993	20.8951	TRUE	1	-0.677564	0.197604	-0.23998	0.634071	0.247174
A0A4W6DQ59	Proteasome 26S subunit, non-ATPase 7	20.7605	22.0119	20.3791	20.6058	20.8819	20.0307	21.0037	19.7969	FALSE	0	-1.44301	0.420999	-0.511005	0.634071	0.247282
A0A4W6DR11	Rac family small GTPase 1b	26.0618	25.6457	25.86	25.6372	26.2792	25.8446	25.8354	26.2593	FALSE	0	-0.20883	0.715768	0.253469	0.634071	0.247288
A0A4W6DEA9	Syntaxin binding protein 5L (Syntaxin-binding protein 5-like isoform X1)	21.7995	21.7583	21.7608	21.7692	21.758	22.0227	22.1317	22.0269	FALSE	0	-0.1756	0.601372	0.212886	0.634091	0.24752
A0A4W6FWG0	Contactin 3b	20.669	20.9656	21.1836	20.6304	21.035	21.4356	20.7168	21.4295	TRUE	1	-0.241271	0.825438	0.292083	0.634091	0.247804
A0A4W6C8F1	NADH dehydrogenase [ubiquinone] 1 beta subcomplex subunit 6 (Complex I-B17) (NADH-ubiquinone oxidoreductase B17 subunit)	22.8275	22.6246	22.2422	23.3482	22.782	23.4274	23.4923	22.7782	TRUE	5	-0.297142	1.01587	0.359364	0.634091	0.248001
A0A4W6BTD9	Mitochondrial glutamate carrier 1 isoform X1 (Solute carrier family 25 member 18)	17.8416	18.2428	19.0807	19.3862	19.8107	19.1963	18.8532	18.6164	TRUE	6	-0.398258	1.36095	0.481345	0.634091	0.248128
A0A4W6F097	Olfactomedin 1a (Olfactomedin 1b isoform X1)	20.0245	20.7189	20.6644	20.893	21.2609	21.0521	20.8343	20.4447	FALSE	0	-0.267132	0.912725	0.322797	0.634091	0.248169
A0A4W6G0B6	Exportin-2 (Chromosome segregation 1-like protein) (Importin-alpha re-exporter)	22.5567	22.6057	22.649	22.2017	22.9511	22.7177	22.5204	22.7777	FALSE	0	-0.197445	0.674377	0.238466	0.634091	0.248271
A0A4W6BRR6	peptidylprolyl isomerase (EC 5.2.1.8)	22.6227	23.0728	22.7674	22.324	20.964	22.6298	22.837	22.4003	TRUE	4	-1.38321	0.405296	-0.488956	0.63424	0.248492
A0A4W6D7L7	Actin-related protein 3	23.9843	23.7539	23.531	23.3752	24.1649	23.8518	23.7594	23.8765	FALSE	0	-0.209359	0.713431	0.252036	0.634546	0.248918
A0A4W6FP50	Family with sequence similarity 49 member A, like	24.2741	24.2649	23.8268	24.403	24.2026	23.838	23.4253	24.1373	FALSE	0	-0.82516	0.242315	-0.291423	0.634546	0.249114
A0A4W6ECC5	GTPase KRas isoform X2 (V-Ki-ras2 Kirsten rat sarcoma viral oncogene homolog)	24.4626	24.4057	24.5283	24.7303	25.5081	24.5889	24.4713	24.8002	FALSE	0	-0.258098	0.878861	0.310381	0.634546	0.249129
A0A4W6FBM2	3-hydroxyacyl-CoA dehydrogenase type-2 (Hydroxysteroid (17-beta) dehydrogenase 10)	24.7157	25.0414	25.051	24.8932	24.2736	24.5478	25.0126	24.8102	FALSE	0	-0.748569	0.220014	-0.264277	0.634546	0.249359
A0A4W6CYL7	Glutamate receptor	27.6354	27.8657	27.859	27.7817	28.3193	27.5448	28.5359	27.9292	FALSE	0	-0.247465	0.841152	0.296843	0.634546	0.249634
A0A4W6DVD5	Heterogeneous nuclear ribonucleoprotein R	22.5909	22.1913	22.8639	22.4801	22.4223	23.1524	22.7299	22.9649	FALSE	0	-0.238336	0.810036	0.28585	0.634546	0.249663
A0A4W6CMD8	Prohibitin-2	21.7593	21.4556	21.3805	21.0069	21.6541	21.4649	21.7479	21.7676	FALSE	0	-0.215237	0.731305	0.258034	0.634546	0.249751
A0A4W6CVD4	COP9 signalosome complex subunit 3	22.0268	22.1465	21.8875	22.3983	21.8389	21.5394	22.184	21.8627	FALSE	0	-0.733106	0.21605	-0.258528	0.634763	0.250123
A0A4W6EB18	Caytaxin	23.32	23.3486	23.1004	22.8464	22.8852	23.1043	22.9008	22.7761	FALSE	0	-0.672811	0.198309	-0.237251	0.634763	0.250162
A0A4W6F0I5	J domain-containing protein	19.9849	20.8967	20.9041	21.5019	19.6965	20.7912	21.106	19.6012	TRUE	7	-1.48656	0.440261	-0.523147	0.636475	0.251528
A0A4W6DCH2	Proteasome inhibitor PI31 subunit	22.4666	22.6526	22.1617	22.7136	23.4413	22.5969	22.3166	22.9689	FALSE	0	-0.279811	0.944402	0.332296	0.636475	0.251646
A0A4W6CX86	Cytochrome c oxidase subunit 5A, mitochondrial (Cytochrome c oxidase polypeptide Va)	26.3722	26.4615	26.7879	26.7544	26.4914	26.1187	26.1728	26.5966	FALSE	0	-0.708097	0.209846	-0.249125	0.636475	0.251712
A0A4W6G566	Peptidase inhibitor 16	22.634	22.3074	22.3131	22.8174	22.654	22.6217	23.0427	22.7522	FALSE	0	-0.210388	0.709821	0.249717	0.636475	0.251753
A0A4W6FUW3	SEC22 homolog B, vesicle trafficking protein b	22.3138	22.5013	22.5098	22.2176	21.5983	22.2547	22.323	22.2911	FALSE	0	-0.764306	0.226575	-0.268865	0.636475	0.251802
A0A4W6C7X5	NADH-cytochrome b5 reductase (EC 1.6.2.2)	24.4722	24.2902	24.1902	24.4617	24.6647	24.3742	24.5959	24.6477	FALSE	0	-0.182928	0.617043	0.217057	0.636475	0.251816
A0A4W6D2V2	Uncharacterized protein LOC108896746 isoform X1	20.4748	19.083	20.316	20.711	21.5662	20.2025	20.3411	20.5074	FALSE	0	-0.429787	1.44607	0.508142	0.636647	0.252542
A0A4W6E550	Neurofascin homolog (chicken) a	22.8444	23.1181	22.5481	22.7822	22.3138	22.6543	22.6763	22.6774	FALSE	0	-0.690938	0.205423	-0.242757	0.636647	0.252638
A0A4W6C4A0	NADH dehydrogenase [ubiquinone] 1 subunit C2	21.2139	21.2273	20.8632	21.1198	21.8464	21.0716	21.4131	21.1768	FALSE	0	-0.229321	0.77123	0.270954	0.636647	0.252672
A0A4W6FKR7	Interferon-induced GTP-binding protein Mx (EC 3.6.5.5) (Interferon-inducible Mx protein)	26.1627	26.0548	26.4357	26.2774	25.9778	25.9722	26.147	25.9736	FALSE	0	-0.612129	0.182077	-0.215026	0.636647	0.252773
A0A4W6E9W8	phosphatidylinositol-3,5-bisphosphate 3-phosphatase (EC 3.1.3.95)	19.174	18.8368	18.6514	18.882	18.2206	18.4473	18.7363	19.0208	TRUE	4	-0.796914	0.237267	-0.279824	0.636647	0.253047
A0A4W6EWS6	Si:ch211-132g1.7	22.0654	22.152	22.0323	21.0707	21.6033	22.531	22.2345	22.4653	FALSE	0	-0.320925	1.07776	0.378416	0.636647	0.253085
A0A4W6EVU3	IQ motif and Sec7 domain ArfGEF 1	22.8137	21.9179	22.9547	22.5574	22.7834	23.5807	23.0376	22.3849	FALSE	0	-0.327425	1.09889	0.38573	0.636647	0.253268
A0A4W6BT92	Guanine nucleotide-binding protein G(o) subunit alpha	28.4167	28.47	28.4437	28.7599	27.8412	28.4761	28.2846	28.4664	FALSE	0	-0.72794	0.216953	-0.255493	0.636647	0.253343
A0A4W6F5F5	Huntingtin	21.8042	22.3218	22.0127	21.9593	21.8776	21.8958	21.8212	21.5667	FALSE	0	-0.66715	0.198843	-0.234154	0.636647	0.253353
A0A4W6FDI5	Syntaxin binding protein 1a	23.4288	24.4199	24.1525	25.1084	23.2216	23.6262	24.5493	23.8048	FALSE	0	-1.35948	0.405607	-0.476935	0.636984	0.25365
A0A4W6C0X8	Mannose-6-phosphate isomerase (EC 5.3.1.8)	23.8898	24.0773	23.9751	23.7697	24.0097	24.1304	24.1343	24.286	FALSE	0	-0.1806	0.604853	0.212127	0.637025	0.253873
A0A4W6C2Y8	IQ motif and Sec7 domain ArfGEF 3	17.1218	16.5894	16.8055	17.7126	18.6127	17.0597	17.4023	17.0539	TRUE	5	-0.404505	1.35418	0.474837	0.637025	0.253993
A0A4W6FE15	Small ribosomal subunit protein eS17 (40S ribosomal protein S17)	22.3499	22.5215	23.2909	22.2417	24.0407	23.2117	21.9483	23.2867	TRUE	2	-0.444323	1.48606	0.52087	0.63716	0.25427
A0A4W6EU51	Synapsin IIa	25.971	26.0931	26.2216	26.0544	25.8289	26.0404	25.9857	25.5896	FALSE	0	-0.638827	0.191084	-0.223871	0.63716	0.254389
A0A4W6EE30	Dihydropyrimidinase like 4	25.8919	26.2822	26.2362	25.9432	25.5375	26.1016	25.9029	25.8295	FALSE	0	-0.700708	0.2097	-0.245504	0.63716	0.254537
A0A4W6D4C6	G protein subunit alpha 13 (Guanine nucleotide-binding protein subunit alpha-13b)	19.1232	18.968	18.9723	19.02	17.3634	17.8675	19.8914	18.6701	TRUE	5	-1.63644	0.49092	-0.572761	0.637938	0.255239
A0A4W6EJC6	F-actin-capping protein subunit alpha	22.2456	21.8702	21.5347	21.9828	19.9121	21.8702	21.8047	21.9117	FALSE	0	-1.52502	0.457727	-0.533645	0.637938	0.255389
A0A4W6EQW0	Adhesion G protein-coupled receptor B1	16.9833	17.0656	17.9497	17.2348	17.5988	16.1861	17.4962	15.8705	TRUE	3	-1.48748	0.446573	-0.520453	0.637938	0.255462
A0A4W6DD93	Long-chain-fatty-acid--CoA ligase ACSBG1 (EC 6.2.1.3) (Acyl-CoA synthetase bubblegum family member 1)	24.0656	24.3873	24.2814	24.7065	24.127	24.0438	24.3915	23.8461	FALSE	0	-0.737844	0.221641	-0.258102	0.637938	0.255626
A0A4W6G3U2	Myosin phosphatase Rho interacting protein	16.8999	16.0609	17.3917	17.5842	17.0773	17.5402	17.6256	17.3024	TRUE	3	-0.345454	1.14986	0.402204	0.637938	0.255666
A0A4W6DE36	Guanine nucleotide-binding protein G(O) subunit alpha isoform X1	28.2343	28.3551	28.2722	28.2369	27.8527	28.1841	28.195	28.0236	FALSE	0	-0.602808	0.181223	-0.210793	0.638015	0.25586
A0A4W6DI15	Receptor for retinol uptake STRA6	19.5994	18.5544	19.6226	19.5838	18.6763	19.0715	19.6854	18.1133	TRUE	5	-1.29879	0.39196	-0.453416	0.639801	0.256987
A0A4W6D285	Amine oxidase (EC 1.4.3.-)	23.3402	23.2762	23.2352	23.5658	23.1293	22.9212	23.3476	23.1291	FALSE	0	-0.637848	0.19278	-0.222534	0.639801	0.257423
A0A4W6BQM9	Intersectin 1	20.2403	20.356	20.3971	19.9923	20.8358	21.0926	19.9381	20.417	TRUE	3	-0.28106	0.929924	0.324432	0.639801	0.257427
A0A4W6CS09	Glutathione S-transferase omega (GSTO) (EC 1.20.4.2) (EC 1.8.5.1) (EC 2.5.1.18) (Glutathione-dependent dehydroascorbate reductase) (Monomethylarsonic acid reductase)	21.8878	21.794	20.9281	21.2471	21.3898	21.8739	21.7004	22.2633	FALSE	0	-0.296964	0.982152	0.342594	0.639801	0.257545
A0A4W6G972	Apolipoprotein M	17.6399	16.8773	16.4587	15.8523	16.4547	17.7563	16.4423	19.2294	TRUE	2	-0.662076	2.18929	0.763609	0.639801	0.257599
A0A4W6D7S0	COP9 signalosome complex subunit 1 (G protein pathway suppressor 1)	22.0101	21.7567	21.7523	22.0188	22.1868	22.1496	21.9304	22.1253	FALSE	0	-0.185216	0.612364	0.213574	0.639801	0.257643
A0A4W6C085	Non-selective voltage-gated ion channel VDAC2	25.3956	25.5456	25.523	25.2526	25.2569	24.8845	25.2674	25.39	FALSE	0	-0.658394	0.199423	-0.229486	0.639801	0.258065
A0A4W6G0Q0	THUMP domain containing 3 (THUMP domain-containing protein 3)	22.6273	22.9464	22.5969	22.1725	21.2023	22.9101	21.9153	22.5554	FALSE	0	-1.26237	0.382417	-0.439975	0.639801	0.258107
A0A4W6CYV6	Secretory carrier-associated membrane protein (Secretory carrier membrane protein)	24.9033	24.836	25.1825	24.4967	25.1855	25.0157	24.9342	25.2746	FALSE	0	-0.21555	0.711306	0.247878	0.639801	0.258203
A0A4W6BQG8	peptidylprolyl isomerase (EC 5.2.1.8)	23.274	23.5634	23.6539	23.5153	23.7778	23.7709	23.579	23.7303	FALSE	0	-0.185199	0.61087	0.212835	0.639801	0.258338
A0A4W6BXA2	Uncharacterized protein	22.8431	21.952	22.8387	21.7093	21.8126	22.6472	20.9908	21.9829	FALSE	0	-1.37071	0.415844	-0.477434	0.639801	0.258539
A0A4W6BPM7	Lon protease homolog, mitochondrial (EC 3.4.21.53)	22.4379	21.9499	22.8091	22.579	23.2164	22.5418	22.6075	22.6189	FALSE	0	-0.263193	0.867524	0.302165	0.639801	0.258545
A0A4W6DCP4	serine--tRNA ligase (EC 6.1.1.11) (Seryl-tRNA synthetase)	25.4739	25.7631	25.5391	25.5483	25.2506	25.305	25.5275	25.4004	FALSE	0	-0.603726	0.183277	-0.210224	0.63986	0.258733
A0A4W6F379	Large ribosomal subunit protein uL13 (60S ribosomal protein L13a)	22.8247	21.8001	22.2581	22.8707	23.504	22.7955	22.493	22.5097	FALSE	0	-0.337945	1.11222	0.387138	0.640107	0.258997
A0A4W6DJL9	Glutamine synthetase (EC 6.3.1.2)	27.6877	28.1372	28.1719	28.0313	27.8569	27.6388	27.764	27.8656	FALSE	0	-0.648801	0.197428	-0.225686	0.640788	0.259437
A0A4W6E3G0	Mitochondrial import inner membrane translocase subunit Tim29 (Translocase of inner mitochondrial membrane 29)	18.5379	17.6881	19.5963	18.9777	20.08	19.0523	19.0094	18.7306	TRUE	6	-0.454311	1.49051	0.518098	0.641605	0.259932
A0A4W6CDJ4	Flotillin	23.5534	23.8211	23.316	23.7572	23.6846	24.1235	23.9708	23.6556	FALSE	0	-0.216567	0.709933	0.246683	0.641803	0.260177
A0A4W6CSX0	Transporter	21.9086	22.0118	21.942	22.0071	21.4021	21.5833	21.8187	22.0984	TRUE	1	-0.696062	0.212604	-0.241729	0.641825	0.260554
A0A4W6CPS2	Alpha-2-macroglobulin bait region domain-containing protein	28.9011	29.2408	28.7135	28.4164	28.3768	28.4801	28.3228	28.9408	FALSE	0	-0.8288	0.25319	-0.287805	0.641825	0.260606
A0A4W6EG85	FERM domain-containing protein	16.1965	17.4766	17.3551	21.3642	18.9166	16.1929	15.3752	16.617	TRUE	5	-3.80941	1.16403	-1.32269	0.641825	0.26068
A0A4W6C3E0	Uncharacterized protein	20.5457	20.8466	20.4222	20.298	20.7135	21.0411	20.2293	21.4807	TRUE	4	-0.297743	0.973753	0.338005	0.641909	0.260878
A0A4W6C9P4	Glutamate receptor	25.1274	25.9402	25.5285	25.9824	26.1635	26.0891	26.1557	25.4461	FALSE	0	-0.281306	0.919266	0.31898	0.642089	0.261116
A0A4W6CJ40	Protein transport protein Sec61 subunit beta	15.8473	17.8833	18.0172	18.7091	18.6945	17.4829	20.2889	17.5428	TRUE	1	-0.783887	2.55993	0.888023	0.642173	0.261315
A0A4W6CKX4	Neuronal migration protein doublecortin	24.5128	24.613	24.8409	25.2293	24.5138	24.8033	24.573	24.2245	FALSE	0	-0.779555	0.238867	-0.270344	0.642183	0.261512
A0A4W6E496	Cystatin-B	22.9732	23.3788	21.33	22.5757	23.9189	22.9028	22.7045	22.8798	TRUE	7	-0.474833	1.54894	0.537053	0.642183	0.261648
A0A4W6DZ08	Spectrin beta chain, non-erythrocytic 4	20.2955	20.7457	20.6091	20.3239	21.1623	20.4894	20.8339	20.5438	FALSE	0	-0.23412	0.761828	0.263854	0.643609	0.262394
A0A4W6ESK1	non-specific serine/threonine protein kinase (EC 2.7.11.1)	19.0202	18.5801	19.4192	19.7878	18.4907	18.8446	19.8378	17.1875	TRUE	1	-1.76746	0.544063	-0.611697	0.644052	0.262895
A0A4W6F8R2	Aconitase 1	22.7239	22.6546	22.781	22.9187	23.1393	22.9589	22.8258	22.9838	FALSE	0	-0.184544	0.599376	0.207416	0.644052	0.262965
A0A4W6CWW9	Voltage-dependent calcium channel gamma-2 subunit	18.1093	19.1455	18.3244	19.6064	19.2806	16.6708	18.3418	18.303	TRUE	4	-1.87097	0.576302	-0.647335	0.644052	0.263092
A0A4W6D8S8	Contactin 1b	22.3638	22.8661	22.0776	22.0449	21.8214	22.1531	22.0868	22.1901	FALSE	0	-0.795901	0.245353	-0.275274	0.644052	0.263337
A0A4W6FI90	Heat shock protein family A (Hsp70) member 4 like	18.9779	19.0094	18.4505	18.2647	16.5125	17.9978	18.8553	18.9392	FALSE	0	-1.73325	0.534424	-0.599413	0.644052	0.263401
A0A4W6EVQ8	ADP/ATP translocase (ADP,ATP carrier protein)	26.5139	26.7702	26.8781	27.0392	26.7653	26.6827	26.4122	26.4012	FALSE	0	-0.680229	0.21022	-0.235005	0.645347	0.264096
A0A4W6DJL2	1-acylglycerol-3-phosphate O-acyltransferase 3	21.7083	21.9594	21.729	21.6063	22.0715	22.0049	21.7516	22.0317	FALSE	0	-0.192297	0.620657	0.21418	0.646827	0.26487
A0A4W6DQF7	Neutral cholesterol ester hydrolase 1 (EC 3.1.1.71) (Acetylalkylglycerol acetylhydrolase) (Arylacetamide deacetylase-like 1)	23.0393	22.4968	21.695	21.7633	21.752	23.5909	22.4382	23.3917	FALSE	0	-0.489326	1.57851	0.54459	0.646827	0.265033
A0A4W6DA21	Small ribosomal subunit protein eS19 (40S ribosomal protein S19)	21.2753	21.846	21.9583	22.1289	22.847	22.9881	20.9433	22.501	FALSE	0	-0.465974	1.50137	0.517698	0.64732	0.265401
A0A4W6F350	Ezrin b	21.5083	20.774	20.3548	20.3298	20.0441	19.459	21.3333	20.1514	TRUE	3	-1.43529	0.44575	-0.494772	0.647391	0.265596
A0A4W6F0U4	Ubiquitin-like domain-containing CTD phosphatase 1 (EC 3.1.3.16) (Nuclear proteasome inhibitor UBLCP1)	22.7151	23.0553	22.6138	22.6366	23.5553	23.0174	22.5692	23.0258	TRUE	4	-0.258804	0.83229	0.286743	0.647926	0.265982
A0A4W6F9R9	Exocyst complex component 2	20.6698	21.522	21.0127	21.6501	21.3766	19.8243	21.3742	20.4307	FALSE	0	-1.34319	0.418741	-0.462226	0.648533	0.266769
A0A4W6D3Z1	Protein rogdi homolog	19.7828	19.4685	20.6615	20.8186	21.2783	20.3446	20.3858	20.4169	TRUE	1	-0.383798	1.23082	0.423511	0.648533	0.266841
A0A4W6G8H0	Dynactin subunit 6	21.754	20.4837	21.1632	20.7796	21.274	21.4955	21.0637	21.7521	TRUE	2	-0.318296	1.0207	0.351202	0.648533	0.266859
A0A4W6FQZ0	6-phosphogluconolactonase (6PGL) (EC 3.1.1.31)	24.023	23.7461	23.5871	23.6807	23.9733	24.0657	23.6701	24.2988	FALSE	0	-0.220058	0.705588	0.242765	0.648533	0.266896
A0A4W6CN56	Ubiquitin associated and SH3 domain containing Bb	21.3322	21.1756	21.1742	21.13	21.5612	21.0765	21.3455	21.7981	FALSE	0	-0.220157	0.704785	0.242314	0.649073	0.267388
A0A4W6DKF1	Peptidyl-prolyl cis-trans isomerase (EC 5.2.1.8)	23.7751	23.3721	23.2699	23.1371	21.6726	23.6864	23.2012	23.1085	FALSE	0	-1.37107	0.428377	-0.471347	0.649073	0.267452
A0A4W6FP85	Anion exchange protein	24.7492	24.7702	24.9077	24.9114	25.3656	24.8378	25.1895	24.8595	FALSE	0	-0.20811	0.665033	0.228461	0.649854	0.26794
A0A4W6EYB0	Integrin beta	20.3139	20.6068	20.4799	21.1709	20.5857	21.0134	21.3694	20.812	TRUE	1	-0.275647	0.880147	0.30225	0.649982	0.268187
A0A4W6EHK4	SUEL-type lectin domain-containing protein	20.6115	20.7683	19.8556	18.9832	19.8328	20.6417	20.2986	21.7765	TRUE	1	-0.531806	1.69731	0.582754	0.649982	0.268326
A0A4W6FAK9	Chaperonin containing TCP1, subunit 6A (zeta 1) (T-complex protein 1 subunit zeta)	24.1501	24.198	23.9679	24.3223	23.7002	23.9605	24.1367	23.9687	FALSE	0	-0.635327	0.199276	-0.218025	0.650386	0.26866
A0A4W6DGP4	ubiquitinyl hydrolase 1 (EC 3.4.19.12)	22.9371	23.0816	22.6643	23.2623	23.6317	22.9426	23.1172	23.3051	FALSE	0	-0.240594	0.766305	0.262856	0.65072	0.268964
A0A4W6EPK7	non-specific serine/threonine protein kinase (EC 2.7.11.1)	20.866	20.696	21.304	21.0577	20.5328	20.7537	21.0132	20.6445	FALSE	0	-0.71437	0.224634	-0.244868	0.651481	0.269446
A0A4W6FFC0	Diacylglycerol kinase (DAG kinase) (EC 2.7.1.107)	22.0182	21.5542	21.643	21.649	21.9931	22.0247	21.9715	21.7517	FALSE	0	-0.201882	0.640216	0.219167	0.653057	0.270324
A0A4W6DQQ0	SET nuclear proto-oncogene b	21.7815	21.3438	21.461	20.1851	21.0189	21.8317	21.8608	21.751	FALSE	0	-0.389607	1.23511	0.42275	0.653057	0.270433
A0A4W6F229	Regulator of G-protein signaling 20 isoform X3	20.6012	20.3217	19.8381	21.2204	20.8856	20.4259	21.3881	20.799	TRUE	5	-0.34998	1.10859	0.379304	0.65311	0.270687
A0A4W6DLW9	DDHD domain containing 1b (Phospholipase DDHD1b)	19.4266	19.831	19.4207	19.9195	19.2016	19.6589	18.7646	19.7366	TRUE	4	-0.9034	0.285386	-0.309007	0.65311	0.270888
A0A4W6E5I7	Neuroserpin	21.6216	21.7309	21.9792	21.7143	22.3156	21.5943	21.0973	20.142	TRUE	2	-1.38673	0.438297	-0.474216	0.65311	0.271051
A0A4W6C5Y4	Retinoblastoma binding protein 5	24.7632	24.5006	24.9685	25.092	26.2485	24.9354	24.6835	25.0444	FALSE	0	-0.366906	1.16058	0.396839	0.65311	0.271124
A0A4W6EEF9	RNA binding motif protein X-linked	20.5026	20.0423	20.485	20.078	20.4497	21.1104	20.5284	20.1736	TRUE	4	-0.267066	0.844126	0.28853	0.653159	0.271367
A0A4W6DAJ1	Apolipoprotein A-IV b, tandem duplicate 2	25.0793	24.5974	24.2286	24.1621	26.0077	24.1691	24.2254	25.8373	FALSE	0	-0.502881	1.5889	0.54301	0.653159	0.27148
A0A4W6F8M8	Profilin	23.4485	22.9501	21.9615	22.5278	22.5413	22.9505	23.6425	23.4366	FALSE	0	-0.390347	1.23188	0.420765	0.653656	0.271854
A0A4W6CJK0	Protein MEMO1 (Mediator of ErbB2-driven cell motility 1)	19.7056	19.5718	19.2568	19.0177	18.258	19.1833	19.3867	19.3477	FALSE	0	-1.00773	0.319595	-0.344067	0.653906	0.272125
A0A4W6G6L9	Aminomethyltransferase (EC 2.1.2.10) (Glycine cleavage system T protein)	20.5599	20.378	19.2317	18.9038	17.7737	19.5921	20.2249	18.865	TRUE	2	-1.91716	0.608341	-0.654408	0.653911	0.272295
A0A4W6DU27	TIP41-like protein	20.5425	20.551	20.7181	20.1753	20.0445	20.0903	20.5234	20.3672	FALSE	0	-0.704619	0.223838	-0.240391	0.654365	0.272652
A0A4W6DVE9	Acyl-CoA thioesterase 13	22.7531	22.273	22.2559	21.9584	22.2371	22.4901	23.0291	22.634	TRUE	2	-0.267934	0.842927	0.287497	0.654415	0.272841
A0A4W6DPH2	RAS related 2 (Ras-related protein R-Ras2 isoform X1)	25.0723	24.8512	24.4923	24.8159	25.1091	24.4485	24.3541	24.1557	FALSE	0	-0.853972	0.271756	-0.291108	0.654508	0.273205
A0A4W6E681	CASK interacting protein 1	22.066	21.8971	22.0573	21.922	21.6162	22.2456	21.277	21.7317	FALSE	0	-0.786051	0.25015	-0.26795	0.654508	0.273215
A0A4W6CBY5	Storkhead box 1 (Storkhead-box protein 1 isoform X2)	23.9144	23.4757	23.5266	23.925	24.0264	22.991	23.0378	23.5278	TRUE	1	-0.924151	0.294856	-0.314648	0.656067	0.274034
A0A4W6C4E6	Septin	23.2523	23.608	23.2328	23.0503	22.3658	23.5473	22.4092	23.3728	FALSE	0	-1.06458	0.340454	-0.362061	0.656933	0.274781
A0A4W6CCP0	Pyrroline-5-carboxylate reductase (EC 1.5.1.2)	20.0515	20.4771	21.3675	21.703	20.7053	20.0422	21.2064	19.5235	TRUE	6	-1.55966	0.498847	-0.530405	0.656933	0.274822
A0A4W6FE09	Dynein light chain Tctex-type 3	19.6198	19.7115	19.7222	19.6255	19.2641	20.0322	20.224	20.3287	TRUE	1	-0.275236	0.860318	0.292541	0.656933	0.274901
A0A4W6EKP2	ARVCF delta catenin family member b	21.3466	21.8458	22.2526	21.7495	21.2973	21.7489	21.2805	21.7417	FALSE	0	-0.829522	0.266482	-0.28152	0.659699	0.276228
A0A4W6G660	Sorting nexin	22.7689	22.5907	22.7152	22.2601	21.8784	21.9	22.9248	22.3785	FALSE	0	-0.923587	0.29697	-0.313308	0.659871	0.276521
A0A4W6CJ29	TBC1 domain family, member 10b	19.2695	19.748	20.0807	19.3854	19.5242	19.8214	20.3817	19.9626	TRUE	1	-0.286018	0.889204	0.301593	0.659871	0.276638
A0A4W6C8Y2	Methyltransferase-like 26	22.1532	22.0027	21.9478	21.3114	22.5843	21.7716	22.0797	22.1665	FALSE	0	-0.282392	0.875953	0.296781	0.660783	0.277367
A0A4W6EUP4	Signal transducer and activator of transcription	22.6147	22.1279	22.3391	21.9667	23.1637	22.2017	22.636	22.2662	TRUE	1	-0.290305	0.899883	0.304789	0.660783	0.277588
A0A4W6EM68	Gamma-aminobutyric acid receptor subunit gamma-2 (GABA(A) receptor subunit gamma-2)	19.0281	19.1705	19.0427	18.8799	18.9471	18.8243	19.078	18.2411	TRUE	3	-0.760929	0.245514	-0.257708	0.660783	0.277635
A0A4W6BPJ4	Ras-related protein Rab-37	21.467	20.8467	21.2336	20.5184	21.3984	21.958	20.3976	22.1023	TRUE	2	-0.426634	1.32194	0.447655	0.660783	0.277718
A0A4W6D700	Mitochondrial nucleoid factor 1 (Mitochondrial protein M19)	21.0411	21.0585	20.3677	19.7128	20.2867	21.0132	21.0218	21.5595	FALSE	0	-0.40613	1.25675	0.425309	0.660783	0.278147
A0A4W6CFE9	LBH domain-containing protein	19.4779	19.7933	21.1927	19.8235	19.4873	20.0317	19.4265	19.6686	TRUE	3	-1.23617	0.399519	-0.418325	0.660783	0.278179
A0A4W6D911	Annexin	23.5223	23.6851	23.0601	23.1249	22.8299	24.1343	23.6262	24.3681	FALSE	0	-0.373972	1.15703	0.391527	0.660783	0.278207
A0A4W6D0S0	Zinc finger C2HC domain-containing protein 1A	23.6084	23.0944	23.369	23.7712	23.8945	24.581	23.3963	23.3668	TRUE	1	-0.333877	1.0317	0.348911	0.661336	0.278609
A0A4W6DWZ6	Filamin A	25.2664	24.9478	24.2625	24.6165	24.9163	25.3062	24.7391	25.3502	FALSE	0	-0.291819	0.901126	0.304654	0.661458	0.27883
A0A4W6CLA5	Phosphatidylinositol-3,4,5-trisphosphate dependent Rac exchange factor 1	19.5692	19.2145	20.0712	19.4945	19.8375	19.7701	19.9902	19.7592	FALSE	0	-0.241683	0.745408	0.251863	0.661555	0.279223
A0A4W6BK31	HECT domain containing 3	15.0131	14.6873	15.0549	15.5514	15.2506	14.9056	15.5754	15.7958	TRUE	6	-0.293189	0.903498	0.305154	0.661555	0.2795
A0A4W6EF25	Sulfotransferase (EC 2.8.2.-)	24.4089	24.2001	25.7299	25.22	24.8123	24.1012	24.6948	24.3259	TRUE	1	-1.20282	0.390453	-0.406183	0.661555	0.279612
A0A4W6G7K0	Cullin 2	19.4162	18.6754	19.3373	19.9852	20.7632	19.4917	19.573	19.3194	TRUE	3	-0.416893	1.28343	0.433268	0.661555	0.279826
A0A4W6DWY7	H15 domain-containing protein	20.719	22.4474	22.3714	22.191	21.4113	22.9882	23.3188	22.2986	FALSE	0	-0.55045	1.69453	0.572039	0.661555	0.279838
A0A4W6CHU8	Si:ch211-215k15.4	20.2765	18.1532	17.7855	19.3924	17.6913	18.0901	19.0592	18.2894	TRUE	3	-1.8349	0.59614	-0.619379	0.661555	0.279889
A0A4W6DBQ3	Cadherin 2	22.4947	22.6035	22.489	22.7344	22.4835	22.4879	22.2947	22.2592	FALSE	0	-0.589959	0.191814	-0.199073	0.661727	0.280131
A0A4W6EMY1	AP complex subunit sigma	25.3118	25.3734	25.144	25.525	25.3963	25.2218	24.9655	24.8651	FALSE	0	-0.671498	0.218683	-0.226407	0.661955	0.280669
A0A4W6CJC8	AHA1, activator of heat shock protein ATPase homolog 1b (Activator of 90 kDa heat shock protein ATPase homolog 1b)	23.9103	23.939	24.0716	24.3471	24.1439	24.0162	24.5065	24.5573	FALSE	0	-0.23098	0.708991	0.239005	0.661955	0.280793
A0A4W6G4Z7	28S ribosomal protein S11, mitochondrial isoform X1 (Mitochondrial ribosomal protein S11)	15.0053	15.3755	15.9585	16.3529	15.7763	16.5852	15.767	16.0656	TRUE	5	-0.363138	1.11406	0.375461	0.661955	0.280967
A0A4W6D8N5	Cytoplasmic protein	20.4129	20.2895	19.9578	20.531	19.7241	19.9199	20.6306	19.7531	TRUE	1	-0.863433	0.281776	-0.290829	0.661955	0.281354
A0A4W6D9L1	Calpain-1 catalytic subunit (EC 3.4.22.52) (Calcium-activated neutral proteinase 1) (Calpain mu-type) (Calpain-1 large subunit) (Micromolar-calpain)	21.159	20.082	19.8168	21.2398	21.6774	21.2726	20.0329	21.34	TRUE	3	-0.490608	1.50332	0.506354	0.661955	0.281362
A0A4W6CR94	Copine IVb	19.0525	19.856	19.5694	19.1342	18.5574	18.7653	19.8968	18.9045	TRUE	1	-1.1048	0.360749	-0.372023	0.661955	0.281543
A0A4W6CJC0	NADH dehydrogenase [ubiquinone] 1 alpha subcomplex subunit 7 (Complex I-B14.5a) (NADH-ubiquinone oxidoreductase subunit B14.5a)	23.1036	23.3215	22.9742	22.5601	23.2362	23.4187	23.1135	23.1619	FALSE	0	-0.235541	0.720962	0.242711	0.661955	0.281718
A0A4W6EBI6	Ankyrin repeat and FYVE domain containing 1 (Rabankyrin-5)	21.4611	21.1827	21.7392	21.6212	21.2751	21.4529	21.3389	21.0175	FALSE	0	-0.683001	0.223147	-0.229927	0.661955	0.281731
A0A4W6D2M4	Plexin b2b	22.0532	22.5374	22.5366	22.8969	23.2465	22.5298	22.6681	22.7089	FALSE	0	-0.2741	0.838662	0.282281	0.661955	0.281846
A0A4W6ECZ4	Very long-chain specific acyl-CoA dehydrogenase, mitochondrial (EC 1.3.8.9)	22.4615	22.8102	22.6454	23.0062	23.2895	22.6708	22.9476	22.9815	FALSE	0	-0.234579	0.717569	0.241495	0.661955	0.281925
A0A4W6GAJ3	RAB23, member RAS oncogene family (Ras-related protein Rab-23)	21.7372	21.9078	22.3722	21.5786	21.3049	21.7776	21.784	21.6792	FALSE	0	-0.780485	0.255386	-0.262549	0.662284	0.282235
A0A4W6DW41	Solute carrier family 35 member G2a	16.4696	18.5314	18.3667	18.2837	17.8053	18.5184	18.6886	18.7123	FALSE	0	-0.504992	1.54159	0.518298	0.662748	0.282603
A0A4W6G1F1	Lysine--tRNA ligase (EC 6.1.1.6) (Lysyl-tRNA synthetase)	20.802	20.6201	20.4335	20.4619	20.7444	21.0681	20.5822	20.7979	FALSE	0	-0.213517	0.651026	0.218755	0.663075	0.282998
A0A4W6E760	Catenin (cadherin-associated protein), delta 2b	18.8599	18.876	19.8244	19.4668	19.8132	19.8926	19.1323	19.487	FALSE	0	-0.316995	0.965985	0.324495	0.663075	0.283187
A0A4W6E9J7	Four and a half LIM domains 1a	22.1093	20.2698	21.5312	19.9082	20.0654	20.5323	20.3485	20.7656	TRUE	5	-1.56836	0.514992	-0.526686	0.663075	0.283396
A0A4W6DJG2	Complement C1q-like protein 4	28.6804	26.797	23.3325	24.7063	24.8597	25.2083	23.4598	25.3461	FALSE	0	-3.45606	1.13493	-1.16056	0.663075	0.283423
A0A4W6CJ78	glutathione transferase (EC 2.5.1.18)	24.648	24.5321	24.2656	24.918	25.4644	24.437	24.8363	24.8028	FALSE	0	-0.288104	0.876482	0.294189	0.663075	0.283742
A0A4W6G579	Tyrosine-protein kinase (EC 2.7.10.2)	21.2213	20.7196	21.1136	20.79	19.9591	20.8214	20.5877	21.1978	FALSE	0	-0.95231	0.313048	-0.319631	0.663075	0.283762
A0A4W6BLG6	Dolichyl-diphosphooligosaccharide--protein glycosyltransferase 48 kDa subunit (Oligosaccharyl transferase 48 kDa subunit)	21.7413	21.2995	22.1893	21.9632	22.8276	22.2814	21.4882	22.0265	FALSE	0	-0.35111	1.06628	0.357584	0.663958	0.28433
A0A4W6DES3	Adducin 3 (gamma) a	25.6875	25.5825	25.6278	25.4005	25.8103	25.6983	25.9918	25.6151	FALSE	0	-0.200811	0.609436	0.204313	0.663958	0.284551
A0A4W6BTE8	Protein hunchback	19.8544	18.8964	18.3764	18.6651	17.6934	18.5569	19.1461	18.6327	TRUE	5	-1.31503	0.433435	-0.440796	0.663958	0.284651
A0A4W6BR13	proton-translocating NAD(P)(+) transhydrogenase (EC 7.1.1.1)	21.6269	21.9775	21.5055	21.3571	22.0569	22.1598	21.5966	21.6641	TRUE	1	-0.24918	0.754396	0.252608	0.665223	0.285364
A0A4W6D9M0	Renin receptor (ATPase H(+)-transporting lysosomal accessory protein 2) (ATPase H(+)-transporting lysosomal-interacting protein 2) (Renin/prorenin receptor)	19.6849	19.6803	19.9102	19.7574	21.496	19.2696	20.0552	20.063	FALSE	0	-0.456936	1.38244	0.462751	0.665357	0.285592
A0A4W6FXW2	Enoyl CoA hydratase 1, peroxisomal	18.1737	18.2508	17.3812	17.5105	17.514	17.4005	17.8093	17.4544	TRUE	5	-0.850965	0.281935	-0.284515	0.666811	0.286387
A0A4W6CEH1	Stress-activated protein kinase JNK (EC 2.7.11.24)	23.473	23.1978	23.5548	23.7945	24.7108	23.7367	23.1526	23.8649	FALSE	0	-0.358819	1.08128	0.361232	0.667465	0.286929
A0A4W6CKX5	Cellular retinoic acid-binding protein 1a	25.5375	25.9536	25.8944	25.5428	25.8738	25.4181	26.3315	26.5295	FALSE	0	-0.304348	0.916654	0.306153	0.667465	0.287107
A0A4W6CRM9	Dynein light intermediate chain	24.5877	24.8019	24.628	24.677	23.8549	24.783	24.4576	24.5647	FALSE	0	-0.774704	0.257438	-0.258633	0.667465	0.287397
A0A4W6C1Z7	Large ribosomal subunit protein uL15 (60S ribosomal protein L27a)	22.6814	22.0173	22.7287	23.7688	22.5511	23.0556	21.5405	22.1519	FALSE	0	-1.42078	0.472237	-0.47427	0.667465	0.287472
A0A4W6C790	Neurofilament medium polypeptide (160 kDa neurofilament protein) (Neurofilament 3) (Neurofilament triplet M protein)	28.3953	28.2991	28.2033	28.3306	28.3035	28.3221	28.7855	28.6783	FALSE	0	-0.214431	0.645042	0.215305	0.667465	0.287523
A0A4W6ENM9	ADP-ribosylation factor-like protein 2	21.3149	23.0505	22.3397	23.1033	21.7754	21.951	22.4217	21.9069	TRUE	7	-1.31364	0.437011	-0.438315	0.66764	0.28777
A0A4W6FEE8	Fascin-like domain-containing protein	27.24	27.3835	27.3598	27.5422	27.55	27.1944	27.0164	26.8252	FALSE	0	-0.704425	0.234659	-0.234883	0.66819	0.288228
A0A4W6FIS3	Ral GTPase activating protein catalytic subunit alpha 1	18.4626	19.2997	18.6465	18.644	17.2154	18.9976	18.5568	18.571	TRUE	5	-1.28386	0.427835	-0.428013	0.66819	0.28835
A0A4W6D422	WD repeat domain 1 (WD repeat-containing protein 1)	24.9209	25.4117	25.1947	25.4371	25.0613	25.0361	25.0595	24.9626	FALSE	0	-0.633896	0.211397	-0.211249	0.668378	0.288602
A0A4W6FKS7	UMP-CMP kinase (EC 2.7.4.14) (Deoxycytidylate kinase) (CK) (dCMP kinase) (Nucleoside-diphosphate kinase) (EC 2.7.4.6) (Uridine monophosphate/cytidine monophosphate kinase) (UMP/CMP kinase) (UMP/CMPK)	24.4039	24.4282	24.4675	24.4079	23.2726	24.502	24.3155	24.3641	FALSE	0	-0.940614	0.313984	-0.313315	0.668732	0.288927
A0A4W6F084	Bridging integrator 1 (Myc box-dependent-interacting protein 1 isoform X1)	24.4995	24.6271	24.4691	24.2254	24.4167	24.7685	24.8101	24.6686	FALSE	0	-0.211718	0.633134	0.210708	0.669725	0.289527
A0A4W6FDT1	WD repeat domain 11	21.8886	22.5598	22.4413	23.0377	21.9925	22.3875	22.5122	21.7543	FALSE	0	-0.963213	0.322774	-0.320219	0.670627	0.290247
A0A4W6EVG5	methylcrotonoyl-CoA carboxylase (EC 6.4.1.4) (3-methylcrotonyl-CoA carboxylase 2) (3-methylcrotonyl-CoA carboxylase non-biotin-containing subunit) (3-methylcrotonyl-CoA:carbon dioxide ligase subunit beta)	23.1385	23.6899	23.7533	23.3724	23.7029	23.9377	23.6695	23.5716	FALSE	0	-0.23391	0.697767	0.231928	0.670627	0.290375
A0A4W6F982	Synaptic vesicle glycoprotein 2Bb	19.2888	20.4804	21.4983	19.9394	20.019	19.2716	20.9048	18.304	TRUE	1	-2.03659	0.682835	-0.676878	0.670627	0.290433
A0A4W6C7V3	Branched-chain-amino-acid aminotransferase (EC 2.6.1.42)	25.0126	25.2147	24.9984	24.8353	24.5216	24.7973	24.9375	24.955	FALSE	0	-0.639644	0.214823	-0.212411	0.670691	0.291009
A0A4W6ECS5	10-formyltetrahydrofolate dehydrogenase (EC 1.5.1.6)	24.0979	24.2214	24.2954	24.0991	24.4858	24.2648	24.1965	24.5695	FALSE	0	-0.203296	0.604729	0.200717	0.670691	0.291346
A0A4W6F9V5	Tyrosine-protein kinase receptor (EC 2.7.10.1)	15.6856	15.2471	16.3724	14.7352	15.4728	15.6328	16.3345	16.2337	TRUE	7	-0.413757	1.23051	0.408378	0.670691	0.291418
A0A4W6CSC4	Protein MON2 homolog	20.9253	21.2666	21.2518	21.1572	21.4908	21.1711	20.6063	19.7775	FALSE	0	-1.17175	0.394138	-0.388804	0.670691	0.291541
A0A4W6D8Y2	Ephrin type-B receptor 3 (EC 2.7.10.1)	20.7741	20.6577	20.2909	19.9611	18.6052	20.4132	20.851	19.807	TRUE	1	-1.51268	0.508896	-0.50189	0.670691	0.291596
A0A4W6FEA0	Erythrocyte band 7 integral membrane protein (Stomatin)	23.9756	24.0734	23.2332	23.4935	24.5949	23.6375	23.688	24.1498	FALSE	0	-0.328318	0.975634	0.323658	0.670691	0.291694
A0A4W6CEU7	Cytoplasmic FMR1-interacting protein	25.0681	25.0894	25.1581	25.3311	25.3323	24.8817	24.7558	24.7889	FALSE	0	-0.669224	0.22521	-0.222007	0.670691	0.291702
A0A4W6EVZ7	Dipeptidyl peptidase like 10	22.4619	22.4322	22.4783	22.752	23.291	22.5916	22.5246	22.7063	FALSE	0	-0.251022	0.745603	0.247291	0.670691	0.29185
A0A4W6FQH2	Carbonic anhydrase 14 isoform X1 (Carbonic anhydrase XIV)	21.9204	21.4116	21.2992	21.2678	20.798	21.1794	22.3005	18.9951	TRUE	1	-1.97985	0.666902	-0.656476	0.670691	0.292028
A0A4W6D7W8	Phosphatidylinositol 4-phosphate 5-kinase type-1 gamma isoform X1 (Phosphatidylinositol-4-phosphate 5-kinase type 1 gamma)	22.7704	23.4426	23.3498	23.7648	23.8737	23.5246	23.3645	23.6666	FALSE	0	-0.280534	0.831392	0.275429	0.670691	0.292625
A0A4W6CGA8	Cohesin subunit SA (SCC3 homolog) (Stromal antigen)	16.5658	16.7384	17.5047	17.5303	16.5698	17.2213	16.8168	16.4171	TRUE	2	-0.991829	0.334715	-0.328557	0.670691	0.292671
A0A4W6CLI2	Glycoprotein M6Bb	26.4561	26.4328	25.9401	26.0861	26.5752	26.6363	26.2087	26.4108	FALSE	0	-0.233296	0.691279	0.228991	0.670691	0.292684
A0A4W6FAS2	Inter-alpha-trypsin inhibitor heavy chain 3	24.3307	23.9753	23.9652	23.4939	25.0046	23.6214	24.035	24.5366	FALSE	0	-0.364891	1.08117	0.358139	0.670691	0.292696
A0A4W6BU73	Luteinizing hormone subunit beta	20.8614	20.5312	22.8005	17.9859	20.591	23.2421	20.7015	21.892	TRUE	4	-1.08298	3.20678	1.0619	0.670809	0.29292
A0A4W6E094	pyridoxal 5'-phosphate synthase (EC 1.4.3.5)	22.6789	22.3151	23.0445	23.7092	23.995	21.5021	22.0033	21.8596	TRUE	6	-1.80337	0.609566	-0.596901	0.670948	0.293228
A0A4W6FSF5	Chromosome 2 open reading frame 69 (Mitochondrial protein C2orf69 homolog)	18.6383	18.7774	19.423	20.3549	19.8907	18.3783	18.8687	17.8372	TRUE	7	-1.67642	0.567024	-0.554695	0.670948	0.293454
A0A4W6DZ91	Fatty acid binding protein 4a	26.4991	25.4155	25.3679	24.7701	25.4237	26.2365	25.5155	26.7167	FALSE	0	-0.470225	1.39006	0.459916	0.670948	0.293497
A0A4W6F8D1	Syntaxin-binding protein 3	22.7914	22.7273	22.3304	22.5068	23.1675	22.4168	22.8134	22.9419	FALSE	0	-0.251732	0.743636	0.245952	0.671007	0.29374
A0A4W6CQ50	Prostaglandin E synthase 2 (EC 5.3.99.3) (Microsomal prostaglandin E synthase 2)	20.2443	19.7723	20.605	20.8292	21.094	20.949	20.1103	20.6375	FALSE	0	-0.343339	1.01338	0.335019	0.671007	0.294039
A0A4W6BJM3	40S ribosomal protein S8	24.7839	24.037	24.4187	24.3697	23.3054	24.6011	24.2016	24.1745	FALSE	0	-1.0034	0.340122	-0.33164	0.671007	0.294205
A0A4W6DAT2	Apolipoprotein Eb	26.4548	25.9538	26.2366	26.0523	26.1698	26.5858	26.0335	27.0781	FALSE	0	-0.300301	0.885139	0.292419	0.671007	0.294515
A0A4W6CAW7	ATP synthase membrane subunit K, mitochondrial	21.4039	21.4661	22.405	22.957	21.5354	20.553	22.8259	20.988	TRUE	2	-1.76328	0.59838	-0.582451	0.671007	0.294603
A0A4W6ERT4	VPS50 subunit of EARP/GARPII complex	16.6663	18.3154	17.7685	19.2988	18.7945	16.6438	16.4949	17.3079	TRUE	6	-2.12514	0.721217	-0.701963	0.671007	0.294621
A0A4W6C1H5	Ankyrin 3	23.2264	23.2659	23.8576	23.6377	23.8638	23.9386	23.5158	23.6304	FALSE	0	-0.247001	0.727466	0.240232	0.671007	0.294788
A0A4W6EA57	Phosphatidylethanolamine binding protein 1	27.2893	27.2152	27.1595	27.233	26.7366	27.0376	27.0471	27.2619	FALSE	0	-0.616231	0.2093	-0.203466	0.671007	0.294899
A0A4W6FU31	Protein farnesyltransferase/geranylgeranyltransferase type-1 subunit alpha (EC 2.5.1.58) (EC 2.5.1.59) (CAAX farnesyltransferase subunit alpha) (FTase-alpha) (Ras proteins prenyltransferase subunit alpha) (Type I protein geranyl-geranyltransferase subunit alpha)	22.491	22.6163	22.05	22.3827	23.1985	22.673	22.1363	22.6687	FALSE	0	-0.292507	0.860723	0.284108	0.671069	0.295098
A0A4W6DEV3	Histone acetyltransferase (EC 2.3.1.48)	17.3206	18.0641	16.9967	18.0523	17.8463	17.4788	16.6088	16.9599	TRUE	6	-1.16716	0.397206	-0.384979	0.671601	0.295591
A0A4W6E9M9	Clathrin heavy chain	21.8056	20.4817	19.9876	20.1653	20.4256	21.526	20.7857	21.6365	TRUE	3	-0.499019	1.4658	0.483393	0.671601	0.295717
A0A4W6BU20	NADH dehydrogenase [ubiquinone] 1 alpha subcomplex subunit 9, mitochondrial (Complex I-39kD) (NADH-ubiquinone oxidoreductase 39 kDa subunit)	24.0096	24.034	24.0492	23.9305	23.5885	23.8491	24.0027	23.8058	FALSE	0	-0.589315	0.200765	-0.194275	0.671601	0.295958
A0A4W6FBI8	NADPH:adrenodoxin oxidoreductase, mitochondrial (EC 1.18.1.6)	23.9847	24.2947	23.9783	23.9983	24.2089	23.7565	24.0261	23.1338	FALSE	0	-0.85759	0.292212	-0.282689	0.671601	0.296021
A0A4W6F7Y5	Sodium/potassium-transporting ATPase subunit alpha	29.5232	29.9606	29.9361	29.7761	29.585	29.5551	29.7193	29.5286	FALSE	0	-0.612958	0.208988	-0.201985	0.671648	0.29624
A0A4W6E7A5	26S proteasome regulatory subunit 8 (Proteasome 26S subunit, ATPase 5)	23.4306	23.4167	23.1769	22.9839	22.6777	23.193	23.0887	23.1427	FALSE	0	-0.687777	0.234698	-0.226539	0.671648	0.296541
A0A4W6EUM9	Isocitrate dehydrogenase [NAD] subunit, mitochondrial	24.192	24.7661	24.86	24.9396	25.1591	24.9429	24.8049	24.8249	FALSE	0	-0.252301	0.739324	0.243511	0.671648	0.296559
A0A4W6DJR3	ZRAB1B, member RAS oncogene family a	23.3011	22.7775	22.9459	22.8627	20.4767	23.8647	23.4497	20.9188	FALSE	0	-2.41276	0.824155	-0.794301	0.671761	0.296891
A0A4W6DST3	Apolipoprotein A-I	28.1509	28.7482	28.7101	28.5666	28.5889	29.0057	28.3919	29.326	FALSE	0	-0.294898	0.863179	0.28414	0.671761	0.296953
A0A4W6FC77	HECT and RLD domain containing E3 ubiquitin protein ligase 4	18.6907	19.9518	19.5623	19.9996	20.8501	19.2957	19.8396	19.9401	TRUE	1	-0.448554	1.30901	0.430231	0.673627	0.298007
A0A4W6DF30	cullin-RING-type E3 NEDD8 transferase (EC 2.3.2.32)	22.0637	21.7393	21.9229	21.5346	21.6195	22.1047	22.2167	22.2953	FALSE	0	-0.254506	0.742371	0.243932	0.673627	0.298176
A0A4W6FGS9	Actin-like 6A (Actin-like protein 6A)	20.3392	21.3004	20.9363	20.4176	21.4224	20.5051	20.7857	21.7545	TRUE	2	-0.384847	1.12199	0.368572	0.673627	0.298356
A0A4W6G8Z7	Leucine carboxyl methyltransferase 1 (EC 2.1.1.233)	21.7947	21.5605	21.4237	21.3736	22.2999	21.3996	21.7179	21.7572	FALSE	0	-0.267377	0.778426	0.255524	0.673627	0.298852
A0A4W6DFJ7	Lymphocyte cytosolic protein 1 (L-plastin)	21.7481	21.6254	20.5234	21.563	23.3452	20.7222	21.8588	21.8003	TRUE	2	-0.593464	1.72677	0.566651	0.673627	0.299059
A0A4W6FYC3	MTSS I-BAR domain containing 2	22.0838	22.0528	22.5556	21.821	21.9004	22.2515	21.6748	21.6747	FALSE	0	-0.771158	0.265222	-0.252968	0.673627	0.299309
A0A4W6G244	BAR/IMD domain-containing adapter protein 2 (Brain-specific angiogenesis inhibitor 1-associated protein 2)	19.9386	20.5634	19.5164	20.5838	20.2602	19.8838	19.863	19.2032	TRUE	3	-1.06103	0.365001	-0.348012	0.673627	0.299392
A0A4W6C0J8	Propionyl-CoA carboxylase alpha chain, mitochondrial (EC 6.4.1.3) (Propanoyl-CoA:carbon dioxide ligase subunit alpha)	23.599	23.9107	23.7918	23.9223	22.991	23.7265	23.7695	23.7329	FALSE	0	-0.765335	0.263365	-0.250985	0.673627	0.299505
A0A4W6DVT3	Roundabout, axon guidance receptor, homolog 3 (Drosophila)	17.0531	16.7742	17.3341	15.8368	15.9222	15.4838	17.2731	16.4082	TRUE	1	-1.45709	0.501665	-0.477712	0.673627	0.299686
A0A4W6FTF2	Tubulin polymerization-promoting protein family member 2	25.6779	25.9102	25.4387	25.4002	23.9867	25.4536	26.0937	25.1331	FALSE	0	-1.34251	0.462515	-0.439998	0.673627	0.299916
A0A4W6D0F5	Ras-related protein Rab-3	25.7347	25.8407	25.9052	25.5624	25.5006	25.7483	25.486	25.5271	FALSE	0	-0.595997	0.205477	-0.19526	0.673627	0.300171
A0A4W6CBB3	Microtubule-associated protein RP/EB family member 2 isoform X1 (Microtubule-associated protein, RP/EB family, member 2)	24.3844	24.4313	24.5214	24.5739	24.0376	24.4485	24.2108	24.4195	FALSE	0	-0.606431	0.209089	-0.198671	0.673627	0.300196
A0A4W6E3X0	Oxidation resistance protein 1	23.4215	23.8263	23.487	23.3051	23.7342	23.8109	23.5702	23.7496	FALSE	0	-0.217503	0.630038	0.206267	0.673627	0.300647
A0A4W6BXL4	Glutaredoxin 3	23.9004	23.7743	23.6133	23.1611	22.7696	23.3565	23.6633	23.5216	FALSE	0	-0.869197	0.300185	-0.284506	0.673627	0.300787
A0A4W6C1K5	MAP7 domain containing 1 (MAP7 domain-containing protein 1a isoform X1)	20.7854	21.4785	21.5261	21.9206	22.2609	21.8115	21.9435	21.0894	FALSE	0	-0.368121	1.0654	0.348641	0.673627	0.300957
A0A4W6FKL4	Peroxisomal bifunctional enzyme (EC 1.1.1.35) (EC 4.2.1.17) (EC 5.3.3.8) (Multifunctional enzyme 1)	21.6143	21.652	22.5446	22.8491	24.6732	22.9959	22.5821	21.2297	TRUE	4	-0.745506	2.15592	0.705208	0.673627	0.301238
A0A4W6E6E6	Serpin B6	23.5661	23.7016	22.6309	22.4305	21.9786	22.0064	23.2877	23.2088	FALSE	0	-1.41213	0.48837	-0.461878	0.673627	0.301285
A0A4W6FXP4	hexokinase (EC 2.7.1.1)	20.8624	21.0833	20.8743	21.0023	19.8963	20.464	21.4973	20.5904	TRUE	2	-1.05043	0.363318	-0.343555	0.673627	0.301323
A0A4W6CLI5	Regulator of G protein signaling 20	18.0093	15.9186	17.5609	16.0848	14.357	17.0994	16.8014	16.3761	TRUE	5	-2.24727	0.777347	-0.73496	0.673627	0.301355
A0A4W6EKA0	Eukaryotic translation initiation factor 2 subunit 1 (Eukaryotic translation initiation factor 2 subunit alpha)	24.7982	24.7712	24.7441	25.2135	25.0975	24.9573	25.1066	25.1844	FALSE	0	-0.216752	0.626185	0.204717	0.673627	0.301603
A0A4W6CIM4	Calcium channel, voltage-dependent, alpha 2/delta subunit 2a	21.4537	20.7583	21.0591	20.3589	19.5016	21.1069	21.3009	19.792	TRUE	2	-1.47515	0.510833	-0.482158	0.673627	0.301753
A0A4W6FQ02	S100 calcium binding protein V2	21.2678	21.4673	21.0627	20.7724	20.3119	20.9612	21.5327	20.457	TRUE	3	-0.999984	0.346339	-0.326823	0.673627	0.301807
A0A4W6CD41	Aspartate aminotransferase (EC 2.6.1.1)	25.6	26.0142	25.7166	25.7248	26.5501	25.6646	25.9054	25.9477	FALSE	0	-0.268215	0.774357	0.253071	0.673627	0.301835
A0A4W6DR80	Copine 4	19.8785	20.7647	20.9935	21.123	20.6184	20.4649	20.1234	20.2862	FALSE	0	-0.969247	0.335801	-0.316723	0.673627	0.301923
A0A4W6BP32	Signal-induced proliferation-associated 1 (Signal-induced proliferation-associated protein 1 isoform X1)	19.6651	19.2593	19.2176	18.6339	18.9614	19.4598	19.6549	19.9585	FALSE	0	-0.334451	0.963821	0.314685	0.674511	0.302492
A0A4W6BUL6	Purine nucleoside phosphorylase (EC 2.4.2.1) (Inosine phosphorylase) (Inosine-guanosine phosphorylase)	24.2695	24.0822	23.8501	24.0905	24.1921	23.1308	23.7419	24.0928	FALSE	0	-0.869201	0.301841	-0.28368	0.674717	0.302758
A0A4W6DZP8	Luc7-like protein 3	15.624	14.1276	14.3238	15.3386	15.8633	15.654	14.3382	15.4507	TRUE	7	-0.505229	1.45134	0.473055	0.674932	0.303639
A0A4W6C6U7	RAB GTPase activating protein 1 (Rab GTPase-activating protein 1 isoform X1)	23.9347	23.9021	23.5692	23.7128	24.2494	23.8277	23.8591	24.0127	FALSE	0	-0.221715	0.63671	0.207497	0.674932	0.303751
A0A4W6BQ79	Epsin 2 (Epsin-2 isoform X3)	18.7692	19.1013	19.2483	19.2574	18.8264	18.6095	18.5586	19.3559	TRUE	6	-0.787019	0.274121	-0.256449	0.674932	0.303837
A0A4W6CWQ7	Inositol polyphosphate-5-phosphatase F	20.2768	20.1886	20.5144	19.6301	21.3125	20.3242	20.2207	20.1132	FALSE	0	-0.364116	1.04453	0.340207	0.674932	0.304138
A0A4W6E0D9	U1 small nuclear ribonucleoprotein 70 kDa	21.7818	21.4883	21.8195	21.3647	20.5999	22.1972	21.288	20.9222	FALSE	0	-1.11083	0.387342	-0.361745	0.674932	0.304244
A0A4W6BKL6	carbonyl reductase (NADPH) (EC 1.1.1.184)	25.5143	25.2205	25.4844	25.0233	25.6533	25.2166	25.8362	25.4664	FALSE	0	-0.24894	0.7139	0.23248	0.674932	0.304253
A0A4W6FNR3	Synapsin-1 (Synapsin I)	26.3419	26.6573	26.8878	26.5852	26.1205	26.5031	26.8143	26.0062	FALSE	0	-0.789184	0.275199	-0.256993	0.674932	0.304263
A0A4W6EC41	DDHD domain-containing protein	17.3553	17.3359	17.2109	17.9059	17.3167	17.4588	18.0084	18.1614	TRUE	2	-0.304872	0.873561	0.284344	0.674932	0.30456
A0A4W6D851	Splicing factor U2AF subunit (U2 snRNP auxiliary factor large subunit)	21.5045	22.3862	23.1933	21.9918	21.7698	22.3749	21.4519	21.901	FALSE	0	-1.2123	0.423157	-0.39457	0.674932	0.304617
A0A4W6D854	Cytochrome c oxidase subunit	22.6276	22.4684	22.4245	22.1895	21.2302	22.509	22.0229	22.6084	TRUE	2	-1.0289	0.359149	-0.334876	0.674932	0.304624
A0A4W6EMK6	Ig-like domain-containing protein	24.806	24.7178	23.7741	22.8433	23.7883	23.4765	23.4062	23.6881	FALSE	0	-1.36924	0.478126	-0.445559	0.674932	0.304758
A0A4W6EGA6	SWI/SNF related, matrix associated, actin dependent regulator of chromatin subfamily c member 2	17.2027	16.9852	16.6461	17.0554	17.6041	16.7001	16.939	17.9289	TRUE	4	-0.344821	0.986138	0.320658	0.675649	0.305255
A0A4W6F4T0	Calcium/calmodulin-dependent protein kinase 1Db	18.3879	17.7814	17.6181	18.1845	18.3621	18.4595	18.3325	17.8574	TRUE	6	-0.281007	0.800885	0.259939	0.678032	0.306505
A0A4W6BIS4	Ubiquitin like modifier activating enzyme 6	20.5581	21.1051	20.6681	20.5553	19.4596	20.6929	20.3776	20.9529	FALSE	0	-1.08157	0.379792	-0.350888	0.678113	0.306795
A0A4W6G6B3	VWFA domain-containing protein	21.9097	22.7325	23.7894	22.6119	20.3279	22.7281	23.4305	21.7733	TRUE	3	-2.14598	0.754112	-0.695934	0.678113	0.307064
A0A4W6BMX2	HECT-type E3 ubiquitin transferase (EC 2.3.2.26)	24.5076	24.8631	25.069	25.396	25.7533	25.0639	25.1015	25.0374	TRUE	1	-0.303512	0.863685	0.280086	0.678113	0.307073
A0A4W6CQS9	Chondroitin sulfate proteoglycan 5b	23.5916	24.4914	24.0322	24.2926	23.8818	24.3667	22.1486	24.0319	FALSE	0	-1.52601	0.536565	-0.494724	0.678113	0.307277
A0A4W6F7R9	Cilia- and flagella-associated protein 36 (Coiled-coil domain-containing protein 104)	17.6366	16.5493	17.597	17.1373	16.9326	18.0551	17.8992	17.4551	TRUE	3	-0.385764	1.09673	0.355483	0.678113	0.307411
A0A4W6D5C2	5'-nucleotidase, cytosolic IA	19.5014	18.8853	19.1499	19.09	19.2283	19.3371	19.8697	19.1805	TRUE	5	-0.268794	0.763317	0.247262	0.678646	0.307827
A0A4W6F6B8	Ragulator complex protein LAMTOR1 (Late endosomal/lysosomal adaptor and MAPK and MTOR activator 1)	17.814	18.3604	18.1045	18.217	18.2978	18.0372	17.9263	16.9103	TRUE	2	-1.02228	0.360221	-0.331031	0.678791	0.308067
A0A4W6ECI8	UDP-glucose glycoprotein glucosyltransferase 1	22.5227	22.2017	22.5645	22.266	21.7163	22.6498	22.0218	22.1522	FALSE	0	-0.783629	0.276262	-0.253683	0.678804	0.308246
A0A4W6G136	Transporter	16.9857	17.4282	17.1621	18.3168	17.8608	16.0088	17.2703	16.9298	TRUE	6	-1.40913	0.497594	-0.455769	0.679749	0.30885
A0A4W6BSD3	General vesicular transport factor p115	19.8489	19.7498	20.0473	19.9329	20.8101	20.0568	20.0478	19.7348	FALSE	0	-0.292946	0.828253	0.267653	0.680247	0.309446
A0A4W6FF87	Ryanodine receptor 2	22.4121	22.5531	22.5057	22.4763	22.8873	22.7068	22.6688	22.446	FALSE	0	-0.209083	0.589881	0.190399	0.680247	0.310237
A0A4W6CH17	Ubiquitin-conjugating enzyme E2 variant 2	24.4768	24.2398	24.5123	24.6583	24.9306	24.4044	24.7292	24.6602	FALSE	0	-0.230218	0.64884	0.209311	0.680247	0.31062
A0A4W6DL93	Cystatin-B	25.0671	24.6347	24.8822	25.0447	25.1234	24.4991	24.1047	24.8252	FALSE	0	-0.834324	0.296223	-0.269051	0.680247	0.31086
A0A4W6EN03	Prostaglandin E synthase 3 (EC 5.3.99.3) (Cytosolic prostaglandin E2 synthase)	20.9977	21.3065	21.347	20.1917	23.4386	21.49	21.294	20.2083	TRUE	1	-0.712749	2.00669	0.646968	0.680247	0.311009
A0A4W6EQB0	Cytospin-B isoform X2 (Sperm antigen with calponin homology and coiled-coil domains 1)	18.3103	17.7577	18.2957	18.5353	17.4926	18.3798	18.2201	17.6472	FALSE	0	-0.899561	0.319872	-0.289844	0.680247	0.311427
A0A4W6CNC9	Contactin associated protein like 3	21.7149	22.038	22.0626	22.2687	22.9214	22.068	22.0509	22.1178	FALSE	0	-0.296371	0.833292	0.268461	0.680247	0.311506
A0A4W6BTV6	Nicastrin	20.2647	19.4994	18.43	18.8691	18.8243	19.1875	18.5283	18.9185	TRUE	4	-1.24522	0.442946	-0.401137	0.680247	0.311563
A0A4W6CKK2	Carboxymethylenebutenolidase homolog	22.2078	22.2758	22.0029	20.868	22.1581	21.6544	22.4983	22.5437	FALSE	0	-0.414199	1.16415	0.374974	0.680247	0.311646
A0A4W6DAS7	Eukaryotic translation initiation factor 4 gamma 3	18.3854	20.1727	21.1731	21.2559	20.4274	18.3415	20.4327	18.7232	TRUE	5	-2.37721	0.846071	-0.765569	0.680247	0.311764
A0A4W6DXY3	DENN domain-containing protein 11 (Protein LCHN)	21.3115	21.3225	20.798	20.9523	21.3122	20.3879	21.1498	20.3379	TRUE	1	-0.928867	0.330597	-0.299135	0.680247	0.311769
A0A4W6FQ17	Uncharacterized protein	19.645	19.0395	19.6793	19.5707	18.7455	19.6493	19.1254	19.3372	FALSE	0	-0.836322	0.297819	-0.269252	0.680247	0.311969
A0A4W6FPT4	Aldehyde dehydrogenase 9 family, member A1b	22.1628	21.9953	22.2095	21.9341	21.1591	22.1749	22.5475	20.8605	TRUE	1	-1.21135	0.431532	-0.389907	0.680247	0.312112
A0A4W6DV02	Serine/arginine-rich splicing factor 2 (Splicing component, 35 kDa) (Splicing factor SC35) (Splicing factor, arginine/serine-rich 2)	20.9712	20.6531	20.0929	20.8305	19.5187	20.5897	21.1837	19.5623	TRUE	5	-1.31543	0.468798	-0.423315	0.680247	0.312262
A0A4W6G0N4	Cytohesin 1a (Cytohesin-1a isoform X3)	19.3841	19.1061	18.4998	17.492	19.6418	19.1581	18.0994	19.5991	TRUE	2	-0.558327	1.56648	0.504076	0.680247	0.3123
A0A4W6CMS9	Tubulin folding cofactor B	24.4762	24.4427	24.6799	24.6325	24.9862	24.6366	24.5611	24.8323	FALSE	0	-0.217497	0.609998	0.196251	0.680247	0.312439
A0A4W6BZH2	EARP complex and GARP complex interacting protein 1	18.7218	19.4485	19.4423	19.5845	19.4596	18.6837	19.4324	18.1964	TRUE	2	-1.10747	0.394983	-0.356244	0.680247	0.312543
A0A4W6BKF9	Pyruvate dehydrogenase E1 component subunit beta (EC 1.2.4.1)	26.0865	26.5629	26.5303	26.4538	26.1271	26.3022	26.2471	26.165	FALSE	0	-0.615634	0.219587	-0.198023	0.680247	0.312576
A0A4W6ENE5	Adenosylhomocysteinase like 1	23.1801	23.4878	23.7886	23.9566	23.0612	23.5668	23.969	22.2682	TRUE	3	-1.20368	0.429732	-0.386972	0.680247	0.312923
A0A4W6F189	Adenylate cyclase activating polypeptide 1b	24.3364	23.9571	24.2567	24.8734	25.1546	24.265	24.7051	24.4531	TRUE	1	-0.32049	0.897584	0.288547	0.680247	0.312967
A0A4W6F5U7	uroporphyrinogen-III synthase (EC 4.2.1.75) (Hydroxymethylbilane hydrolyase [cyclizing]) (Uroporphyrinogen-III cosynthase)	22.2299	22.016	22.616	23.1727	21.8586	22.8997	22.4109	21.1826	TRUE	1	-1.30871	0.467354	-0.420678	0.680247	0.313022
A0A4W6ESL2	Adenosylhomocysteinase	24.6695	24.848	24.6487	24.711	24.0138	24.6989	24.8483	24.3701	FALSE	0	-0.735852	0.262808	-0.236522	0.680247	0.313062
A0A4W6CWV9	Glutamate receptor	21.5469	21.3624	21.757	21.0025	18.6585	21.7487	21.9779	20.5329	FALSE	0	-2.1397	0.764242	-0.687728	0.680247	0.313088
A0A4W6DGE8	V-type proton ATPase subunit F	23.7875	23.5346	23.8988	23.6566	23.7021	24.107	23.7871	24.0966	FALSE	0	-0.227606	0.635327	0.20386	0.681994	0.314218
A0A4W6FYQ1	Cysteine and histidine-rich domain-containing protein 1 (CHORD domain-containing protein 1)	19.9371	20.1781	20.3687	20.4053	19.6841	20.5542	20.1369	19.3057	TRUE	3	-0.941598	0.33735	-0.302124	0.681994	0.314242
A0A4W6FX64	Small ribosomal subunit protein uS15 (40S ribosomal protein S13)	25.5356	25.5073	25.6559	25.9544	26.34	25.628	25.856	25.7604	FALSE	0	-0.260305	0.72582	0.232758	0.682438	0.314622
A0A4W6DG59	Hypoxia up-regulated protein 1	20.8649	21.1385	21.9718	21.3873	21.0415	20.8287	21.928	19.6425	TRUE	2	-1.49989	0.538973	-0.480456	0.683649	0.315365
A0A4W6F9Y9	40S ribosomal protein S27	22.3243	22.6821	23.1327	23.1335	23.8223	23.4782	22.4299	22.9533	FALSE	0	-0.396085	1.10171	0.352811	0.683649	0.31555
A0A4W6EGV6	Transporter	19.7804	19.791	20.6672	19.5192	18.6418	19.3669	20.3231	19.7946	TRUE	2	-1.27393	0.458303	-0.407815	0.683649	0.315797
A0A4W6DLD5	Sodium/potassium-transporting ATPase subunit beta	25.4948	26.0478	25.9351	26.3937	26.7408	25.779	26.1493	26.3555	FALSE	0	-0.324081	0.900639	0.288279	0.683649	0.315881
A0A4W6F191	28S ribosomal protein S2, mitochondrial (Mitochondrial ribosomal protein S2)	19.1061	19.1167	18.9747	18.8807	19.524	19.2647	18.6719	19.6347	FALSE	0	-0.286176	0.794781	0.254303	0.683804	0.316128
A0A4W6CHI8	ASPSCR1 tether for SLC2A4, UBX domain containing (Tether containing UBX domain for GLUT4)	20.2786	20.1559	19.9596	19.2809	16.4319	20.1241	20.0726	19.8279	FALSE	0	-2.5164	0.907079	-0.804659	0.684327	0.316546
A0A4W6EYG1	L1 cell adhesion molecule, paralog a	19.9696	20.2059	20.3835	19.7016	20.1132	20.217	20.6314	20.2283	TRUE	1	-0.262084	0.726734	0.232325	0.684327	0.316721
A0A4W6FW19	Phospholipid-transporting ATPase (EC 7.6.2.1)	20.9967	21.2737	21.3882	21.7344	20.6622	21.3065	21.2486	21.1849	FALSE	0	-0.775346	0.279984	-0.247681	0.684517	0.317221
A0A4W6C4K1	BAI1-associated protein 3	18.6807	17.8017	17.9588	17.3566	17.4961	18.0233	19.3507	18.7241	TRUE	6	-0.508227	1.40646	0.449115	0.684517	0.317478
A0A4W6FKX6	Protein-lysine N-trimethyltransferase SMYD5 (EC 2.1.1.359) (EC 2.1.1.372) (SET and MYND domain-containing protein 5) ([histone H3]-lysine20 N-trimethyltransferase SMYD5) ([histone H4]-lysine36 N-trimethyltransferase SMYD5)	18.4842	19.4334	18.6157	20.6941	19.7732	19.5165	19.9896	19.8314	FALSE	0	-0.533203	1.47491	0.470854	0.684517	0.31765
A0A4W6CWT8	argininosuccinate synthase (EC 6.3.4.5) (Citrulline--aspartate ligase)	23.3795	23.4538	23.3575	24.5323	24.6571	23.6533	24.0545	23.7638	FALSE	0	-0.397952	1.10078	0.351413	0.684517	0.317653
A0A4W6CFM8	Mimecan (Osteoglycin)	17.3004	19.4204	18.2178	18.796	20.8385	17.8681	18.5315	19.2327	TRUE	3	-0.775696	2.1438	0.684053	0.684517	0.317983
A0A4W6BNZ7	adenylate cyclase (EC 4.6.1.1)	18.1016	18.4764	20.2352	18.7926	20.3142	19.1489	19.115	19.036	TRUE	2	-0.569501	1.57371	0.502103	0.684517	0.318039
A0A4W6GAM0	Heterogeneous nuclear ribonucleoprotein K	22.1716	21.5688	21.854	21.4418	21.6663	22.2621	21.9848	22.0931	FALSE	0	-0.275087	0.760127	0.24252	0.684517	0.31805
A0A4W6G4K7	HECT domain E3 ubiquitin protein ligase 4	20.3045	21.0273	20.6895	19.7289	20.3604	20.7628	20.7077	21.2296	TRUE	6	-0.371841	1.02704	0.327601	0.684517	0.318212
A0A4W6C042	Protein Z, vitamin K-dependent plasma glycoprotein a	25.2494	25.0396	25.4259	25.4276	25.3973	25.3697	25.5195	25.6241	FALSE	0	-0.218928	0.60297	0.192021	0.685889	0.319302
A0A4W6BUK9	Zinc finger CCCH domain-containing protein 15	18.6157	19.0443	18.3153	19.3631	18.953	19.1452	19.271	19.0278	TRUE	1	-0.301888	0.831203	0.264657	0.685889	0.319419
A0A4W6EK54	Casein kinase II subunit alpha'	18.739	19.1923	18.7558	19.6177	19.4098	17.4623	19.4318	18.0651	TRUE	2	-1.52016	0.552285	-0.483935	0.685889	0.319539
A0A4W6BYC4	Acetyl-CoA acyltransferase 2	24.5507	25.0183	24.3565	24.0593	23.9221	24.2665	24.1969	24.5478	FALSE	0	-0.825814	0.300086	-0.262864	0.685889	0.319618
A0A4W6FSI6	Apolipoprotein M	20.3153	20.3745	19.9594	18.7474	18.9002	19.4045	19.1829	20.1873	TRUE	1	-1.35261	0.491769	-0.430421	0.685889	0.319816
A0A4W6E271	Medium-chain acyl-CoA ligase ACSF2, mitochondrial (EC 6.2.1.2)	21.2816	20.6288	19.9829	21.7544	21.5497	21.4424	20.9665	21.2216	TRUE	1	-0.437885	1.20412	0.383118	0.685889	0.319906
A0A4W6FAG0	Family with sequence similarity 120C	22.1425	22.1934	22.1713	21.8019	21.5785	22.1843	22.0201	21.633	FALSE	0	-0.702141	0.255538	-0.223302	0.686158	0.320207
A0A4W6DAM6	Phosphatidylinositol-5-phosphate 4-kinase type 2 beta	21.3608	21.5032	21.3343	20.8357	19.6928	21.5667	21.0437	21.1297	FALSE	0	-1.25928	0.458746	-0.400266	0.686578	0.320579
A0A4W6CZ63	Plexin b2a, tandem duplicate 1	21.7636	22.0239	21.5897	21.5422	21.5379	22.0446	22.0336	22.2124	FALSE	0	-0.260888	0.715478	0.227295	0.68664	0.320939
A0A4W6G6L6	Proline dehydrogenase (EC 1.5.5.2)	21.1866	20.761	20.2791	21.7814	21.1618	21.1037	20.0464	20.0433	TRUE	5	-1.3011	0.474639	-0.413229	0.68664	0.321113
A0A4W6CL71	GTP-binding protein REM 2	24.4073	24.4295	24.5227	24.1948	24.6212	24.7506	24.4182	24.5142	FALSE	0	-0.215357	0.590311	0.187477	0.68664	0.321136
A0A4W6E1Z6	F-actin monooxygenase (EC 1.14.13.225)	21.0341	21.0102	21.88	20.9337	21.2315	21.9557	20.814	22.4418	TRUE	5	-0.456539	1.24908	0.396271	0.686855	0.321855
A0A4W6CC82	E3 ubiquitin-protein ligase MARCH8 isoform X2 (Membrane-associated ring finger (C3HC4) 8)	18.5395	18.9248	18.4129	17.8583	19.2493	17.8829	19.0925	18.9563	TRUE	3	-0.416356	1.13906	0.361351	0.686855	0.321883
A0A4W6DHV3	Ubiquinol-cytochrome c reductase hinge protein	21.9295	21.0022	21.7096	21.4766	21.1301	20.4313	22.3078	20.5095	TRUE	3	-1.37089	0.501248	-0.43482	0.686855	0.322
A0A4W6CI42	Aldehyde dehydrogenase	23.0076	23.4854	23.6977	23.1654	23.5365	24.381	22.8219	24.0371	TRUE	4	-0.40993	1.12014	0.355105	0.686855	0.322345
A0A4W6EZZ3	Sterile alpha motif domain containing 14	18.3692	18.9863	17.3182	19.4536	19.0946	18.9047	18.795	19.0379	TRUE	1	-0.492331	1.34474	0.426204	0.686855	0.322506
A0A4W6D1L8	Purine-rich element binding protein Aa	21.5191	22.7105	21.9866	21.8255	22.2616	21.9554	22.8347	22.2364	TRUE	2	-0.360019	0.983232	0.311607	0.686855	0.322551
A0A4W6G9A5	Si:ch73-12o23.1	17.5014	19.0025	19.1105	20.1705	20.3648	18.7144	19.6054	19.3725	TRUE	1	-0.656625	1.79272	0.568048	0.686855	0.322672
A0A4W6DJB4	MARCKS-like 1a (MARCKS-related protein 1-A)	22.8244	22.7194	22.9825	22.7578	19.9557	22.6768	23.3994	22.6166	FALSE	0	-2.08028	0.762485	-0.658896	0.686855	0.322945
A0A4W6EW29	Interferon gamma receptor 1-like	18.5197	17.7386	17.1744	17.864	17.905	18.4844	18.2598	17.8895	TRUE	2	-0.359354	0.980269	0.310458	0.686855	0.323005
A0A4W6C7E3	Elongation factor 1-beta (EC 6.1.1.20) (Phenylalanine--tRNA ligase beta subunit) (Phenylalanyl-tRNA synthetase beta subunit)	25.0123	24.9821	25.1506	25.604	25.4957	24.688	24.67	24.8445	FALSE	0	-0.829766	0.304338	-0.262714	0.686855	0.323205
A0A4W6E5I1	Gamma-aminobutyric acid type A receptor subunit beta2a	23.5442	23.2349	24.2784	23.6092	23.2222	23.8886	23.59	22.6075	FALSE	0	-1.07303	0.393885	-0.339573	0.686855	0.323523
A0A4W6CYQ3	Polyisoprenoid diphosphate/phosphate phosphohydrolase PLPP6 (EC 3.6.1.68) (Phospholipid phosphatase 6)	22.9432	22.5515	23.7166	23.9332	24.3374	23.4549	23.2171	23.6455	FALSE	0	-0.438195	1.19343	0.377616	0.686855	0.323626
A0A4W6EIU7	4F2 cell-surface antigen heavy chain (Solute carrier family 3 member 2a)	24.8146	24.6761	24.3827	24.7442	24.3464	24.2091	24.6163	24.6293	FALSE	0	-0.645122	0.236898	-0.204112	0.686855	0.323669
A0A4W6C486	guanylate cyclase (EC 4.6.1.2)	20.1793	20.635	20.8152	19.6427	20.5888	20.1774	20.7408	21.0142	TRUE	6	-0.362425	0.986874	0.312224	0.686855	0.323702
A0A4W6DYL9	Protein phosphatase 1 regulatory subunit	15.9037	15.7324	14.1063	14.8125	14.6637	15.5877	16.1536	16.0807	TRUE	2	-0.562929	1.52838	0.482727	0.688547	0.324838
A0A4W6EJB7	Aquarius intron-binding spliceosomal factor	16.226	16.3873	15.7165	15.9262	14.7211	16.1279	16.1503	15.853	TRUE	6	-1.11091	0.409185	-0.350865	0.688547	0.324853
A0A4W6C0T7	Developmentally-regulated GTP-binding protein 1	20.2378	19.9502	20.0583	20.2762	19.9853	18.3348	20.6948	19.7077	TRUE	1	-1.42537	0.525487	-0.449939	0.688598	0.325211
A0A4W6CYT6	Translocated promoter region b, nuclear basket protein	18.3685	18.339	19.5514	19.1689	18.7153	18.8175	18.8633	17.2758	TRUE	4	-1.39081	0.512774	-0.439019	0.688598	0.32523
A0A4W6CG92	Neuropilin	20.0279	19.9087	19.7698	21.1194	20.6189	20.168	20.5705	20.7677	TRUE	5	-0.379988	1.02969	0.324852	0.688996	0.325595
A0A4W6G6E8	Y box binding protein 1 (Y-box-binding protein 1 isoform X1)	21.1517	20.3587	20.5518	20.3834	19.5973	20.6724	21.0213	19.647	FALSE	0	-1.19516	0.441376	-0.376891	0.689235	0.325884
A0A4W6CYI8	Scinderin like a	20.5637	20.9881	21.4024	20.082	20.4667	20.4788	20.2493	20.6545	TRUE	4	-0.941497	0.34807	-0.296714	0.689747	0.326303
A0A4W6DHR6	GDP-mannose pyrophosphorylase Aa	20.5356	20.3364	20.423	19.7972	20.1006	20.5488	20.6971	20.7312	FALSE	0	-0.289274	0.782072	0.246399	0.689785	0.326498
A0A4W6G1F7	Glucose-6-phosphate isomerase (EC 5.3.1.9)	27.1106	27.3372	27.3016	27.0389	26.6817	27.0903	27.15	27.0765	FALSE	0	-0.627226	0.23237	-0.197428	0.690623	0.327126
A0A4W6FA34	Myosin heavy chain, fast skeletal muscle-like	23.3899	23.1359	22.1858	23.3356	21.3946	22.5939	21.2695	24.2308	FALSE	0	-2.03278	0.753465	-0.639658	0.690623	0.327322
A0A4W6F1E7	Formin binding protein 1	19.3478	19.0156	19.6344	19.6389	18.8289	20.1559	20.3496	19.6978	TRUE	2	-0.411133	1.10891	0.348888	0.690623	0.327426
A0A4W6C412	Eukaryotic translation initiation factor 3 subunit F (eIF3f) (Eukaryotic translation initiation factor 3 subunit 5)	22.4005	22.4866	22.3259	22.2951	22.3244	22.3722	21.4378	22.3577	FALSE	0	-0.808379	0.300402	-0.253989	0.691526	0.328336
A0A4W6BNZ3	CXADR-like membrane protein	23.8889	22.8126	23.8338	23.512	23.4321	24.1703	24.127	23.5489	FALSE	0	-0.364064	0.979629	0.307783	0.691526	0.328362
A0A4W6BQK8	Pyridoxal phosphate homeostasis protein (PLP homeostasis protein) (Proline synthase co-transcribed bacterial homolog protein)	25.5436	25.6231	25.7037	25.7999	25.7666	25.4654	25.2955	25.3776	FALSE	0	-0.60885	0.226283	-0.191283	0.691526	0.328386
A0A4W6BXP5	Protein kinase C (EC 2.7.11.13)	24.1665	24.1108	24.993	24.4064	23.6799	24.728	24.0798	23.9998	FALSE	0	-0.946821	0.352235	-0.297293	0.691816	0.328771
A0A4W6BLE1	GTPase activating Rap/RanGAP domain like 3	19.56	20.2497	20.1506	20.411	20.6294	19.9896	20.6045	20.1903	TRUE	6	-0.308904	0.83012	0.260608	0.691816	0.328879
A0A4W6G5B9	NADH-ubiquinone oxidoreductase 75 kDa subunit, mitochondrial	25.0902	25.4248	25.4382	25.4502	25.4135	24.9858	25.1419	25.0827	FALSE	0	-0.62173	0.231998	-0.194866	0.692982	0.329975
A0A4W6G6D9	Serine/threonine-protein phosphatase 2A 55 kDa regulatory subunit B	21.0569	21.1277	20.4362	19.5685	20.289	21.1615	21.3495	20.9527	TRUE	3	-0.465684	1.24742	0.390866	0.692982	0.330156
A0A4W6F344	Short/branched chain specific acyl-CoA dehydrogenase, mitochondrial (EC 1.3.8.5) (2-methyl branched chain acyl-CoA dehydrogenase) (2-methylbutyryl-coenzyme A dehydrogenase)	22.227	22.8576	23.6347	24.5935	24.6569	23.3634	23.5715	23.7617	TRUE	2	-0.608663	1.62897	0.510155	0.692982	0.330507
A0A4W6F0W6	alcohol dehydrogenase (NADP(+)) (EC 1.1.1.2) (S-nitroso-CoA reductase)	22.3791	21.8281	21.5276	22.1816	22.8831	21.8996	21.8494	22.508	FALSE	0	-0.365451	0.977273	0.305911	0.692982	0.330828
A0A4W6FQD9	Splicing factor 3A subunit 1 isoform X1 (Splicing factor 3a, subunit 1)	19.3912	18.3694	18.4607	18.2141	16.8775	18.4371	18.5505	18.7699	TRUE	6	-1.43798	0.537811	-0.450085	0.692982	0.330886
A0A4W6FP76	Sushi domain-containing protein	16.1157	18.1689	18.8552	17.9543	17.5882	14.8445	19.1217	15.7991	TRUE	2	-2.98854	1.11822	-0.93516	0.692982	0.331062
A0A4W6DPT7	60S ribosomal protein L21	21.1511	19.2515	19.5308	20.4964	18.4054	21.0636	19.8364	18.5164	TRUE	1	-2.08393	0.779897	-0.652017	0.692982	0.331142
A0A4W6EG23	CD44 antigen (GP90 lymphocyte homing/adhesion receptor) (HUTCH-I) (Hermes antigen) (Hyaluronate receptor) (Phagocytic glycoprotein 1) (Phagocytic glycoprotein I)	23.2196	23.0142	21.9638	22.2934	20.7652	22.3813	22.9034	22.4934	FALSE	0	-1.55653	0.582692	-0.486918	0.692982	0.33126
A0A4W6E4E8	long-chain-fatty-acid--CoA ligase (EC 6.2.1.3)	21.4482	21.57	20.7136	21.1946	21.1776	20.8369	21.1395	20.8114	FALSE	0	-0.768048	0.287532	-0.240258	0.692982	0.331274
A0A4W6FLP3	Plexin A2	20.9587	21.0712	20.8313	20.2714	19.9103	20.5514	21.1729	20.2519	TRUE	2	-0.996268	0.37322	-0.311524	0.692982	0.331541
A0A4W6DQF9	Dynamin-like GTPase OPA1, mitochondrial (EC 3.6.5.5)	24.5004	24.4939	24.433	24.5008	24.3892	24.1727	24.5147	24.1281	FALSE	0	-0.578254	0.216626	-0.180814	0.692982	0.331545
A0A4W6E4T0	calcium/calmodulin-dependent protein kinase (EC 2.7.11.17)	20.7862	19.7246	21.3756	20.2491	21.2236	21.4155	20.6744	20.3783	TRUE	1	-0.466182	1.24435	0.389082	0.692982	0.331565
A0A4W6EW96	Prolyl endopeptidase (EC 3.4.21.-)	23.8795	23.1186	22.926	22.7577	22.3325	23.1569	23.0109	22.9755	FALSE	0	-0.965544	0.36257	-0.301487	0.693315	0.332492
A0A4W6ENE0	Synuclein, gamma b (breast cancer-specific protein 1)	27.7109	27.9923	28.0001	28.1003	28.4389	27.9914	28.0128	28.1469	FALSE	0	-0.236562	0.62974	0.196589	0.693315	0.332645
A0A4W6DBA7	Talin 2	22.72	21.9363	22.4156	22.8069	22.2844	22.4592	21.8989	22.2392	FALSE	0	-0.79862	0.300009	-0.249305	0.693315	0.332653
A0A4W6EJS5	Carnitine palmitoyltransferase 1A	24.2794	24.5656	24.5185	24.3707	24.4372	24.0462	24.2338	24.279	FALSE	0	-0.591147	0.222096	-0.184526	0.693315	0.332701
A0A4W6EZ06	NACHT domain-containing protein	17.2547	17.3493	16.8121	17.5357	17.7466	17.5097	17.4321	17.1754	TRUE	7	-0.274555	0.730583	0.228014	0.693315	0.332806
A0A4W6D119	Thioredoxin-dependent peroxide reductase, mitochondrial (EC 1.11.1.24) (Thioredoxin-dependent peroxiredoxin 3)	24.5366	25.1363	24.7151	25.1391	23.8731	24.842	25.1293	24.4695	FALSE	0	-0.97197	0.365425	-0.303272	0.693315	0.332978
A0A4W6F1C0	Coagulation factor IX (EC 3.4.21.22) (Christmas factor)	21.0329	20.7279	20.1883	19.1585	20.3357	20.6573	20.3966	21.4345	FALSE	0	-0.51723	1.37546	0.429117	0.693315	0.333061
A0A4W6DLH2	Alsin Rho guanine nucleotide exchange factor ALS2	19.7847	19.7254	20.299	19.4189	19.2031	19.6642	19.8173	19.5583	FALSE	0	-0.789496	0.296946	-0.246275	0.693315	0.333147
A0A4W6CP43	Synaptotagmin XII (Synaptotagmin-12)	22.7842	22.9402	22.8141	22.9502	22.6809	23.1616	22.578	22.0808	FALSE	0	-0.79185	0.298072	-0.246889	0.69362	0.333471
A0A4W6D236	Neurexin 3a	21.8009	21.3918	21.1846	21.8072	22.7263	21.4386	21.5585	21.7313	TRUE	2	-0.38367	1.01874	0.317537	0.693666	0.333671
A0A4W6CN29	Bifunctional purine biosynthesis protein ATIC (EC 2.1.2.3) (EC 3.5.4.10) (AICAR transformylase/inosine monophosphate cyclohydrolase)	22.6748	22.4364	22.554	23.0406	23.7161	22.5386	22.6305	22.9946	FALSE	0	-0.355168	0.942183	0.293508	0.693828	0.334047
A0A4W6DK81	CDC42 effector protein (Rho GTPase binding) 1b	18.6329	18.5754	18.0751	18.2016	19.1888	18.6245	18.1276	18.6091	TRUE	3	-0.322232	0.854688	0.266228	0.693828	0.334105
A0A4W6D1D7	Serine and arginine rich splicing factor 11 (Serine/arginine-rich splicing factor 11 isoform X1)	19.9064	19.6939	20.1766	20.5006	20.7247	19.967	20.9919	19.855	TRUE	5	-0.382248	1.0128	0.315273	0.693997	0.334535
A0A4W6EC22	Immunoglobulin superfamily, member 8	20.8133	20.7377	21.4098	21.2415	21.7302	21.2834	20.9223	21.2682	FALSE	0	-0.303813	0.804704	0.250446	0.693997	0.334671
A0A4W6G147	Serpin B6	25.5129	25.4423	24.9424	24.5812	24.6159	24.7162	25.1602	24.9381	FALSE	0	-0.842406	0.318177	-0.262115	0.693997	0.334836
A0A4W6BQD5	BCL2 like 1 (Bcl-2-like protein 1)	20.686	21.8162	21.9548	21.5016	21.503	21.6396	22.0013	22.0277	FALSE	0	-0.368439	0.974991	0.303276	0.693997	0.335038
A0A4W6FYI0	Prominin 1a (Prominin-1-A isoform X6)	19.8484	20.4231	20.0114	20.0519	20.3612	19.9147	19.2013	19.7648	TRUE	2	-0.8783	0.331931	-0.273184	0.693997	0.335076
A0A4W6EX83	Protein transport protein SEC61 subunit alpha (Protein transport protein Sec61 subunit alpha)	22.0549	22.1311	22.1811	22.7461	22.7928	22.3573	22.332	22.5307	FALSE	0	-0.27388	0.723678	0.224899	0.694361	0.335644
A0A4W6CV79	Serine/threonine-protein phosphatase (EC 3.1.3.16)	20.9144	21.3307	20.9154	21.4897	21.6247	21.1536	21.4391	21.3037	FALSE	0	-0.265271	0.70074	0.217735	0.694361	0.335754
A0A4W6BV45	Integral membrane protein 2	19.5266	19.7256	19.3852	19.5668	19.3541	19.5556	19.6768	18.5266	TRUE	3	-0.878126	0.332622	-0.272752	0.694361	0.335999
A0A4W6CK69	Adenylate kinase isoenzyme 1 (AK 1) (EC 2.7.4.3) (EC 2.7.4.6) (ATP-AMP transphosphorylase 1) (ATP:AMP phosphotransferase) (Adenylate monophosphate kinase) (Myokinase)	26.4704	26.431	26.2411	26.8591	26.5123	26.0096	26.272	26.36	FALSE	0	-0.682448	0.258541	-0.211953	0.694361	0.33606
A0A4W6FU22	Talin 2a (Talin-2a isoform X1)	23.7653	23.7692	23.7011	23.9934	23.7087	23.6619	23.5924	23.577	FALSE	0	-0.554772	0.210232	-0.17227	0.694361	0.336177
A0A4W6CEV1	Heterogeneous nuclear ribonucleoprotein U like 1	22.3465	21.632	22.4519	21.5006	22.0199	22.4678	22.2456	22.264	FALSE	0	-0.325862	0.858924	0.266531	0.694361	0.33664
A0A4W6D3M2	Monocarboxylate transporter 2 (Solute carrier family 16 member 7)	15.0052	15.7503	15.6793	15.9792	16.1733	16.0332	15.1123	16.4188	TRUE	7	-0.404699	1.06651	0.330906	0.694361	0.336721
A0A4W6FEY9	Rap guanine nucleotide exchange factor 2 (Cyclic nucleotide ras GEF) (Neural RAP guanine nucleotide exchange protein) (PDZ domain-containing guanine nucleotide exchange factor 1) (RA-GEF-1) (Ras/Rap1-associating GEF-1)	19.383	19.9226	19.584	20.067	20.3256	20.2649	19.5751	19.8048	FALSE	0	-0.310079	0.81702	0.253471	0.694361	0.33679
A0A4W6E037	Selenoprotein T	19.2299	20.6819	20.9179	19.8405	20.698	20.5057	20.11	20.8771	TRUE	4	-0.465186	1.22551	0.380164	0.694361	0.336854
A0A4W6FQV1	Maturin	22.4294	22.1972	22.799	20.9561	21.4583	21.6167	21.5117	22.23	FALSE	0	-1.26185	0.479386	-0.391234	0.694416	0.337199
A0A4W6C7Y2	Complement C1q tumor necrosis factor-related protein 1-like	21.6006	20.6674	21.6116	21.7772	20.3335	21.5807	21.1662	21.2228	TRUE	7	-1.09149	0.4147	-0.338393	0.694416	0.337237
A0A4W6DB21	C2 calcium dependent domain containing 5	22.8044	22.7652	22.5983	22.7145	22.9596	22.6548	24.352	22.4586	FALSE	0	-0.472955	1.24425	0.385647	0.69443	0.337422
A0A4W6BXE7	Guanine nucleotide-binding protein subunit alpha	25.4484	25.2174	25.5105	25.4431	26.1431	25.6517	25.3093	25.4212	FALSE	0	-0.279071	0.731988	0.226459	0.696576	0.338643
A0A4W6EJA6	Caspase-3 (EC 3.4.22.56)	21.4413	21.7708	21.8242	22.4436	21.3389	22.5609	22.3268	22.5911	FALSE	0	-0.412541	1.08145	0.334454	0.696678	0.338879
A0A4W6DM39	Methanethiol oxidase (MTO) (EC 1.8.3.4) (Selenium-binding protein 1)	23.0327	22.8348	22.6596	22.5277	22.0294	22.5009	22.964	22.5965	FALSE	0	-0.780102	0.298024	-0.241039	0.696678	0.339482
A0A4W6CRB0	DNA repair protein REV1 (EC 2.7.7.-)	20.8193	22.0051	22.1591	22.3932	22.1127	21.6108	22.4014	22.7848	TRUE	2	-0.473868	1.24035	0.383239	0.696678	0.339496
A0A4W6F5V7	Nipsnap homolog 2	22.9849	23.6904	23.4037	23.5058	23.5969	23.4307	23.5083	23.9291	FALSE	0	-0.272381	0.712474	0.220046	0.696678	0.339774
A0A4W6CBL7	GABA type A receptor associated protein like 2	22.7566	22.0971	22.485	22.4199	22.0641	22.976	22.9072	22.852	FALSE	0	-0.322557	0.842841	0.260142	0.696678	0.340202
A0A4W6E7S3	Mitochondrial fission process protein 1 (Mitochondrial 18 kDa protein)	19.2872	19.2946	20.3174	18.5224	19.2718	19.7666	20.041	19.7929	TRUE	2	-0.449866	1.17521	0.36267	0.696678	0.340306
A0A4W6BV93	Hemoglobin subunit beta-A (Hemoglobin, beta adult 1)	26.7174	28.8338	26.0249	25.9277	27.0614	25.4783	27.8468	22.9392	FALSE	0	-3.38472	1.29571	-1.0445	0.696678	0.34032
A0A4W6BWA2	DHRS-12_like_SDR_c-like domain-containing protein (Dehydrogenase/reductase 12-like a)	29.1134	29.1538	28.6772	29.2612	28.7195	28.4966	29.4283	28.52	FALSE	0	-0.843694	0.323037	-0.260329	0.696678	0.340398
A0A4W6C1N6	Reticulon	25.4509	25.5654	25.4565	25.1409	24.7072	25.4934	25.4318	25.0599	FALSE	0	-0.746482	0.285876	-0.230303	0.696678	0.340485
A0A4W6FE41	Eukaryotic translation initiation factor 3 subunit L (eIF3l) (Eukaryotic translation initiation factor 3 subunit 6-interacting protein) (Eukaryotic translation initiation factor 3 subunit E-interacting protein)	23.3195	23.5511	23.6947	23.4204	22.4087	23.7411	23.3592	23.3283	FALSE	0	-0.930683	0.35648	-0.287102	0.696678	0.340556
A0A4W6CX58	Ferrochelatase (EC 4.98.1.1)	21.1237	21.291	21.4687	21.4033	20.7406	21.2133	21.2745	21.2567	FALSE	0	-0.649718	0.248923	-0.200397	0.696678	0.340658
A0A4W6E735	Uncharacterized protein LOC108873615	23.9058	24.1094	23.6827	23.3799	23.5347	24.2567	23.9923	24.2855	FALSE	0	-0.308278	0.803972	0.247847	0.697014	0.341001
A0A4W6F9Y4	Versican core protein (Chondroitin sulfate proteoglycan core protein 2) (Large fibroblast proteoglycan) (PG-M)	23.8467	23.8239	23.3966	24.4728	24.4102	23.9361	24.4045	23.8612	FALSE	0	-0.334125	0.870083	0.267979	0.697736	0.341616
A0A4W6E5Z7	Serine/threonine-protein phosphatase (EC 3.1.3.16)	20.653	20.7193	21.8974	19.1517	18.7248	20.5805	20.6843	20.0217	TRUE	1	-1.95673	0.751635	-0.60255	0.697736	0.341736
A0A4W6CSD0	Family with sequence similarity 219 member Aa	15.9059	15.6199	14.9683	15.3892	15.8825	15.9346	15.4297	15.6178	TRUE	7	-0.30624	0.796938	0.245349	0.697736	0.341891
A0A4W6C338	Zgc:152830	23.4832	23.696	23.6661	23.7111	22.6493	23.7061	23.6231	23.5445	FALSE	0	-0.839413	0.322722	-0.258346	0.697789	0.342095
A0A4W6G8G2	GCN1 activator of EIF2AK4	19.0332	19.2233	19.364	19.234	19.7532	19.487	19.209	19.2031	TRUE	3	-0.249517	0.648446	0.199464	0.697869	0.342453
A0A4W6C183	LIM zinc-binding domain-containing protein	23.3368	22.6984	22.7169	22.4405	22.2665	22.893	24.9738	23.1313	TRUE	6	-0.648198	1.68424	0.518021	0.697869	0.342527
A0A4W6CP65	Leucine rich repeat and Ig domain containing 1	21.1213	21.7831	21.4813	21.5701	21.0263	21.1505	21.6005	21.3046	FALSE	0	-0.71101	0.274033	-0.218489	0.697869	0.343122
A0A4W6C9S2	Arsenite methyltransferase (EC 2.1.1.137)	17.858	19.658	18.1596	19.7022	18.4708	18.4572	18.6776	18.0264	TRUE	2	-1.42031	0.547426	-0.436444	0.697869	0.343135
A0A4W6F3K0	Transcription factor BTF3	20.9105	19.415	20.4694	19.7855	19.8495	20.7163	20.8411	20.619	TRUE	2	-0.453579	1.17639	0.361407	0.697869	0.343288
A0A4W6E445	Serpin B6	25.5154	25.1712	25.2359	24.6445	25.1756	24.6886	24.8201	24.955	FALSE	0	-0.755131	0.291282	-0.231925	0.697869	0.34347
A0A4W6CJ89	Isocitrate dehydrogenase [NADP] (EC 1.1.1.42)	27.113	27.4126	27.4078	27.2616	27.091	27.1142	27.1085	27.1986	FALSE	0	-0.555718	0.214402	-0.170658	0.697869	0.343552
A0A4W6G3J2	Copine III	23.4031	23.8385	23.5173	23.8788	23.6293	23.9312	23.7084	24.2259	FALSE	0	-0.269297	0.697853	0.214278	0.697869	0.34364
A0A4W6EF19	WD repeat and FYVE domain containing 3	20.0183	20.6611	20.4116	20.5898	20.6668	20.2925	20.2447	19.1878	FALSE	0	-1.04962	0.405145	-0.322238	0.697869	0.343745
A0A4W6BZB5	Phosphatidylinositol 5-phosphate 4-kinase type-2 gamma (EC 2.7.1.149) (Phosphatidylinositol 5-phosphate 4-kinase type II gamma)	18.9802	19.6973	19.4275	18.8887	19.5105	19.6471	19.4294	19.3167	TRUE	1	-0.286884	0.741916	0.227516	0.699014	0.344488
A0A4W6D0E4	T-complex protein 1 subunit beta (CCT-beta)	25.9294	25.6754	25.8063	25.8869	26.3735	25.7906	25.824	26.1019	FALSE	0	-0.250245	0.64626	0.198008	0.699491	0.345071
A0A4W6DX62	Uncharacterized protein	26.5042	26.0376	26.015	25.0518	25.7396	25.4011	25.2102	25.9711	FALSE	0	-1.04976	0.4065	-0.321632	0.699491	0.345082
A0A4W6C438	receptor protein-tyrosine kinase (EC 2.7.10.1)	20.5181	21.7803	20.4053	21.4194	21.5564	21.4815	21.2401	21.1366	FALSE	0	-0.409046	1.05491	0.32293	0.700061	0.345651
A0A4W6BWN4	Inositol polyphosphate 5-phosphatase Ka isoform X4 (Inositol polyphosphate-5-phosphatase Ka)	20.0052	19.7754	19.2456	19.7242	19.5733	19.7979	19.9943	20.3575	FALSE	0	-0.308192	0.794499	0.243153	0.700061	0.345814
A0A4W6CYX1	Peroxiredoxin-6 (EC 1.11.1.27) (EC 2.3.1.23) (EC 3.1.1.4) (1-Cys peroxiredoxin) (Acidic calcium-independent phospholipase A2) (Glutathione-dependent peroxiredoxin) (Lysophosphatidylcholine acyltransferase 5) (Non-selenium glutathione peroxidase)	24.6266	24.2224	24.0438	23.9993	24.7418	24.1804	24.1449	24.7844	FALSE	0	-0.304102	0.783778	0.239838	0.700061	0.345908
A0A4W6CR36	Caveolae-associated protein 1	24.1278	23.2745	22.4907	23.1197	22.7737	22.6122	23.2668	23.0285	FALSE	0	-1.08851	0.42269	-0.332909	0.700061	0.34626
A0A4W6F0X1	Peroxiredoxin-5 (EC 1.11.1.24)	26.4534	26.6848	26.5855	26.7325	26.5328	25.8698	26.4431	26.7239	FALSE	0	-0.724766	0.281481	-0.221642	0.700061	0.346319
A0A4W6F417	Carnitine O-acetyltransferase a	21.522	21.8456	21.6233	22.4697	22.4017	21.2464	20.9662	21.4869	FALSE	0	-1.11145	0.431784	-0.339834	0.700061	0.34644
A0A4W6DVM8	Phosphoglucomutase 2-like 1	20.0184	20.2902	20.3192	20.5975	20.6941	20.5899	20.1805	20.5828	FALSE	0	-0.261336	0.672284	0.205474	0.700225	0.346701
A0A4W6BYZ5	Prostaglandin G/H synthase 1 (EC 1.14.99.1) (Cyclooxygenase-1) (Prostaglandin H2 synthase 1) (Prostaglandin-endoperoxide synthase 1)	21.5386	21.6888	20.0998	21.738	21.6881	21.8095	21.6853	21.3203	TRUE	1	-0.458322	1.17726	0.359471	0.700689	0.347331
A0A4W6FK16	LIM and SH3 domain protein 1	24.9711	24.7658	25.2782	24.8997	25.1148	25.35	24.9269	25.3084	FALSE	0	-0.250326	0.642994	0.196334	0.700689	0.347334
A0A4W6CAM2	Calsyntenin-3	19.6072	19.5607	19.7609	19.9943	20.9073	19.2957	20.0191	19.9683	FALSE	0	-0.404185	1.03785	0.316834	0.700689	0.347475
A0A4W6FC99	RAB7a, member RAS oncogene family (Ras-related protein Rab-7a)	23.9369	23.8644	23.9974	24.0161	24.3765	23.9782	24.0388	24.1215	FALSE	0	-0.223476	0.573595	0.17506	0.700689	0.34765
A0A4W6CUH0	ATP-citrate synthase (EC 2.3.3.8) (ATP-citrate (pro-S-)-lyase) (Citrate cleavage enzyme)	24.4475	24.5017	24.6284	24.753	24.8992	24.678	24.7762	24.6672	FALSE	0	-0.22072	0.565701	0.172491	0.701249	0.348262
A0A4W6CEC6	Alpha-1-antitrypsin homolog	25.4492	25.4344	24.4891	24.3013	25.2494	24.9555	25.3662	25.2938	FALSE	0	-0.381219	0.976653	0.297717	0.701249	0.348436
A0A4W6F974	short-chain acyl-CoA dehydrogenase (EC 1.3.8.1) (Butyryl-CoA dehydrogenase)	21.9078	21.9094	21.8074	21.6451	21.5445	21.5811	21.7561	21.7071	FALSE	0	-0.558559	0.218039	-0.17026	0.701249	0.348467
A0A4W6CSD8	N-myc downstream regulated 1a (Protein NDRG1a)	24.6261	24.7001	24.2146	24.1446	23.782	24.3193	24.4203	24.2682	FALSE	0	-0.735154	0.287338	-0.223908	0.701963	0.349002
A0A4W6FJ79	FRY microtubule binding protein	16.124	16.9603	18.2923	17.6028	17.2819	16.8632	17.101	15.8389	TRUE	3	-1.55617	0.608932	-0.473617	0.701995	0.349488
A0A4W6DTE5	Ankyrin 3	21.6875	21.9084	21.4245	21.8002	21.364	22.1712	22.2625	21.9804	FALSE	0	-0.307801	0.786581	0.23939	0.701995	0.349502
A0A4W6EA04	peptidyl-tRNA hydrolase (EC 3.1.1.29)	24.2231	23.7947	24.2424	23.4366	22.9116	23.3741	23.6998	24.3913	FALSE	0	-1.08437	0.424388	-0.329993	0.701995	0.349557
A0A4W6EE79	Myg1 exonuclease (UPF0160 protein MYG1, mitochondrial isoform X1)	24.7472	24.86	24.9517	25.2569	25.2628	24.8525	25.278	25.2084	FALSE	0	-0.253028	0.646058	0.196515	0.702056	0.349864
A0A4W6DB15	Solute carrier family 22 member 23	21.7492	21.9983	21.9175	21.5736	20.3824	22.1245	21.497	21.8395	FALSE	0	-1.14701	0.449422	-0.348793	0.702056	0.350049
A0A4W6BJP2	Tyrosine 3-monooxygenase/tryptophan 5-monooxygenase activation protein, epsilon polypeptide 1	26.3754	26.2084	26.3879	26.2496	26.4651	26.4627	26.3786	26.5724	FALSE	0	-0.211874	0.540643	0.164384	0.702056	0.350128
A0A4W6DEG6	DNA topoisomerase 2 (EC 5.6.2.2)	21.2921	21.4566	21.8437	20.9683	21.5031	21.0703	22.942	21.5837	TRUE	2	-0.496946	1.2662	0.384627	0.70223	0.350754
A0A4W6FVN3	Calcium-transporting ATPase (EC 7.2.2.10)	24.952	25.0244	24.6888	25.2117	24.8122	24.7947	24.7928	24.7603	FALSE	0	-0.589868	0.231515	-0.179176	0.70223	0.350772
A0A4W6DPU1	Regulator of microtubule dynamics protein 3 (Protein FAM82A2) (Protein FAM82C)	17.8955	17.634	19.9886	18.3906	19.419	19.9887	18.1412	18.5732	TRUE	5	-0.715413	1.82211	0.553351	0.70223	0.350925
A0A4W6DYK7	Protein phosphatase 2 scaffold subunit Abeta	17.3247	17.6741	18.2803	17.6868	17.9849	17.5026	17.186	17.2329	TRUE	5	-0.872293	0.342555	-0.264869	0.70223	0.351011
A0A4W6DL46	Dual specificity mitogen-activated protein kinase kinase 1 (EC 2.7.12.2) (ERK activator kinase 1) (MAPK/ERK kinase 1)	24.4187	24.3661	24.6686	24.7415	25.0772	24.1608	23.8509	23.9926	FALSE	0	-0.917242	0.360545	-0.278348	0.70223	0.351411
A0A4W6FW38	Serine and arginine rich splicing factor 5b	18.2555	19.0176	18.6277	17.9807	18.1705	18.6304	17.9701	18.0539	TRUE	7	-0.870664	0.34235	-0.264157	0.70223	0.351552
A0A4W6CP92	RAB2A, member RAS oncogene family (Ras-related protein Rab-2A)	26.4568	26.4241	26.3752	26.4183	26.1543	26.4027	26.3934	26.0311	FALSE	0	-0.571093	0.224607	-0.173243	0.70223	0.351648
A0A4W6FMS2	Sushi domain-containing protein	24.3402	23.9388	23.9582	24.3627	24.5531	24.2505	24.2554	24.3025	FALSE	0	-0.246897	0.627755	0.190429	0.70223	0.351655
A0A4W6FRP3	RAB11 binding and LisH domain, coiled-coil and HEAT repeat containing	20.0943	20.1451	20.5802	20.3476	20.4236	20.3502	19.8026	19.6473	TRUE	5	-0.777901	0.306208	-0.235847	0.702397	0.352016
A0A4W6BQA9	Small glutamine rich tetratricopeptide repeat co-chaperone alpha	22.6503	22.7937	22.488	22.6539	22.2703	22.5237	22.7848	22.2375	FALSE	0	-0.635034	0.250165	-0.192434	0.702397	0.352349
A0A4W6F706	Lissencephaly-1 homolog	26.0755	26.4551	26.185	26.538	26.2653	26.2278	26.0012	26.0112	FALSE	0	-0.617212	0.243172	-0.18702	0.702397	0.352398
A0A4W6BLV9	VAMP associated protein B and C (Vesicle-associated membrane protein-associated protein B/C isoform X1)	24.7583	24.374	23.8115	23.4851	24.0529	24.3772	24.8279	24.3733	FALSE	0	-0.390974	0.992175	0.3006	0.702397	0.352477
A0A4W6DAW2	E3 ubiquitin-protein ligase PPP1R11 (Protein phosphatase 1 regulatory subunit 11)	21.6054	21.0887	20.9272	21.2635	21.274	21.174	21.7572	21.5617	TRUE	1	-0.286986	0.728007	0.220511	0.702397	0.35264
A0A4W6FZW2	Protein kinase C (EC 2.7.11.13)	20.9418	19.5818	19.8713	20.6584	19.439	20.1057	19.7184	20.4221	FALSE	0	-1.12962	0.445569	-0.342028	0.702543	0.352893
A0A4W6C987	Potassium voltage-gated channel, Shaw-related subfamily, member 3a	20.8394	21.226	21.3036	21.2295	20.6492	21.9296	21.3873	21.7768	TRUE	2	-0.372947	0.945111	0.286082	0.702545	0.353074
A0A4W6CIP8	Putative protein-lysine deacylase ABHD14B (Alpha/beta hydrolase domain-containing protein 14B)	20.0967	20.2835	18.5038	19.4898	18.9047	20.261	20.7823	20.3226	FALSE	0	-0.618789	1.56721	0.474209	0.702681	0.353322
A0A4W6E8K7	Erythrocyte membrane protein band 4.1-like 3a	21.7999	21.6274	22.2216	22.529	22.1026	22.4706	22.4293	22.1222	FALSE	0	-0.309134	0.782577	0.236722	0.702723	0.353524
A0A4W6C604	Eukaryotic translation initiation factor 4Ba isoform X1 (Eukaryotic translation initiation factor 4Bb)	24.4676	24.5563	24.6678	24.7002	25.0576	24.6291	24.6632	24.7566	FALSE	0	-0.233951	0.591276	0.178663	0.703771	0.354232
A0A4W6EL40	EH domain-containing protein 3 (EH-domain containing 3)	23.2539	23.1717	22.8207	23.2271	23.2665	23.2503	23.3149	23.344	FALSE	0	-0.230119	0.581263	0.175572	0.703802	0.354474
A0A4W6BXR1	EF-hand domain family, member D1	21.208	19.9033	19.6378	18.9015	17.8594	19.4828	20.3918	19.5872	TRUE	2	-1.92908	0.764376	-0.582353	0.703802	0.354848
A0A4W6CYB0	small monomeric GTPase (EC 3.6.5.2)	25.9532	25.5217	25.6196	25.4456	24.6161	25.3109	25.9868	25.4864	FALSE	0	-0.944234	0.374285	-0.284975	0.703802	0.355013
A0A4W6ET77	Calponin	20.1808	20.4147	19.7296	19.7597	21.3814	20.5443	19.5412	20.0835	FALSE	0	-0.481697	1.21443	0.366369	0.703802	0.355288
A0A4W6DSJ3	Neuroligin 3a	22.1916	22.1695	21.8411	21.441	20.4602	22.6148	22.5721	19.3084	FALSE	0	-2.2278	0.88393	-0.671934	0.703802	0.35543
A0A4W6BM24	3-hydroxyanthranilate 3,4-dioxygenase (EC 1.13.11.6) (3-hydroxyanthranilate oxygenase) (3-HAO) (3-hydroxyanthranilic acid dioxygenase) (HAD)	22.4682	21.8345	22.3034	22.6898	22.3254	22.933	21.9421	23.419	TRUE	2	-0.43541	1.09723	0.33091	0.703802	0.355489
A0A4W6BW70	Cilia- and flagella-associated protein 97	16.0849	16.1677	15.7765	15.4352	15.7009	16.3523	17.4703	15.5357	TRUE	2	-0.524705	1.32219	0.398741	0.703802	0.35551
A0A4W6F7T8	Calcium/calmodulin-dependent protein kinase 1Da (Calcium/calmodulin-dependent protein kinase type 1D)	23.6827	23.198	23.6397	23.8165	24.1239	23.6237	23.7659	23.6538	FALSE	0	-0.274167	0.689429	0.207631	0.705225	0.35641
A0A4W6G336	Disco interacting protein 2 homolog C	21.6145	21.667	22.2304	22.3873	22.5936	22.2853	22.0966	21.9067	FALSE	0	-0.325173	0.816691	0.245759	0.705611	0.35694
A0A4W6CEY3	Ferroptosis suppressor protein 1 (Apoptosis-inducing factor homologous mitochondrion-associated inducer of death) (p53-responsive gene 3 protein)	20.914	20.9566	21.2392	21.4762	22.7874	20.572	21.4186	21.4197	TRUE	2	-0.533193	1.33906	0.402935	0.705611	0.356967
A0A4W6BKP3	NADH dehydrogenase [ubiquinone] iron-sulfur protein 4, mitochondrial	20.3572	20.4605	19.8522	20.8362	21.6252	20.8713	20.1447	20.2482	TRUE	7	-0.458289	1.14996	0.345834	0.705992	0.357341
A0A4W6FC16	Retinol dehydrogenase 12	21.8962	21.8124	22.0251	22.3144	22.7995	21.4216	21.5052	20.863	FALSE	0	-1.21338	0.483975	-0.364702	0.706364	0.35771
A0A4W6FUS9	Inositol polyphosphate-1-phosphatase	22.9737	23.1856	22.9492	23.0096	22.5365	23.0228	22.8219	23.0059	FALSE	0	-0.608238	0.242792	-0.182723	0.706669	0.358045
A0A4W6C542	AP-3 complex subunit beta	22.6974	22.5624	22.2645	22.5507	21.5658	22.4544	22.7847	22.2193	FALSE	0	-0.874954	0.349617	-0.262668	0.707195	0.358493
A0A4W6D7X2	Lysosomal associated membrane protein 1 (Lysosome-associated membrane glycoprotein 1a)	19.1945	20.1208	21.589	21.2074	19.447	20.6105	20.2759	19.8169	TRUE	5	-1.63482	0.654116	-0.49035	0.707358	0.359074
A0A4W6DB82	Cell adhesion molecule 4	24.0997	24.3786	24.3723	24.642	24.8457	24.3773	24.6989	24.3683	FALSE	0	-0.266039	0.664806	0.199384	0.707358	0.359139
A0A4W6DY33	Calpain, small subunit 1 b	24.6556	24.9422	24.6738	24.4505	24.3095	24.3905	24.1678	24.9714	FALSE	0	-0.736052	0.294612	-0.22072	0.707358	0.359231
A0A4W6CWZ1	Synaptogyrin	18.9316	19.5442	19.8109	18.7673	19.6307	19.7899	18.6377	20.5748	TRUE	3	-0.527409	1.31695	0.394769	0.707358	0.359471
A0A4W6BX44	Sodium/potassium-transporting ATPase subunit alpha	27.4838	27.9517	27.6433	27.5434	26.7961	27.376	27.9862	27.4372	FALSE	0	-0.856365	0.342966	-0.2567	0.707358	0.359483
A0A4W6CUK1	Dihydropteridine reductase (EC 1.5.1.34) (Quinoid dihydropteridine reductase)	20.3765	19.3574	20.0231	20.2814	20.0174	20.3061	18.3982	19.7076	TRUE	5	-1.34326	0.538705	-0.402278	0.708188	0.360086
A0A4W6EN76	Catenin delta 1	20.3838	20.4126	19.7499	19.5118	19.7132	20.9161	20.5697	20.0977	TRUE	2	-0.41638	1.03572	0.30967	0.709378	0.361155
A0A4W6ENZ1	10-formyltetrahydrofolate dehydrogenase (EC 1.5.1.6)	23.0125	23.5958	23.5356	23.8192	23.8439	23.6809	23.7378	23.5347	FALSE	0	-0.280397	0.697422	0.208512	0.709378	0.361185
A0A4W6CUZ5	Transporter	20.5741	20.2487	19.6389	19.8751	18.7111	19.6289	20.1861	20.3615	FALSE	0	-1.21185	0.487278	-0.362284	0.709378	0.361237
A0A4W6EGI7	Sodium/potassium/calcium exchanger 2 isoform X1 (Solute carrier family 24 member 2)	18.5328	18.3648	18.0224	18.5131	19.4671	17.3826	18.0013	21.4899	TRUE	4	-0.979383	2.43328	0.726948	0.709406	0.361674
A0A4W6CNF5	Bifunctional purine biosynthesis protein ATIC (EC 2.1.2.3) (EC 3.5.4.10) (AICAR transformylase/inosine monophosphate cyclohydrolase)	24.6284	24.3453	24.0907	24.4567	23.4702	24.1786	24.2475	24.6069	FALSE	0	-0.852123	0.343166	-0.254479	0.709406	0.361919
A0A4W6ERP2	Ras-related protein Rab-4	21.5128	21.0827	21.2967	21.0423	21.4257	21.6825	21.2021	21.3868	FALSE	0	-0.257165	0.638492	0.190664	0.709406	0.361974
A0A4W6D0M8	Enoyl CoA hydratase domain containing 2	18.0675	17.2159	17.6688	17.5048	17.93	17.4495	16.8488	17.1397	TRUE	1	-0.91172	0.367217	-0.272251	0.709406	0.361979
A0A4W6C1J1	Proteasome activator complex subunit 1 (Proteasome activator 28 subunit alpha)	23.4605	23.867	23.696	23.2473	23.3984	23.8036	24.0061	23.9094	TRUE	1	-0.28684	0.710259	0.21171	0.7111	0.36316
A0A4W6CU64	Retinol binding protein 1a, cellular (Retinol-binding protein 5)	22.0682	21.4438	20.6072	21.4568	20.5557	20.7662	20.965	21.8687	TRUE	1	-1.19129	0.481158	-0.355066	0.7111	0.363208
A0A4W6BTT7	Dehydrogenase/reductase SDR family member 6 (EC 1.1.1.104) (EC 1.1.1.30) ((R)-beta-hydroxybutyrate dehydrogenase) (3-hydroxybutyrate dehydrogenase type 2) (4-oxo-L-proline reductase) (Oxidoreductase UCPA) (Short chain dehydrogenase/reductase family 15C member 1)	23.2877	23.2407	23.4981	23.7252	24.21	23.5355	23.2186	23.7348	FALSE	0	-0.321519	0.795108	0.236794	0.711762	0.363729
A0A4W6G6R6	Drebrin 1	23.2737	23.0095	23.1978	23.2775	22.3469	23.2748	23.1176	23.1147	FALSE	0	-0.76088	0.308635	-0.226123	0.714099	0.365106
A0A4W6EHK5	LanC lantibiotic synthetase component C-like 2 (bacterial) (LanC-like protein 2)	25.0172	24.8788	24.5373	24.6115	24.2795	24.7072	24.686	24.6095	FALSE	0	-0.641934	0.260637	-0.190648	0.714577	0.365534
A0A4W6CFK6	Phosphatase and actin regulator 4	18.4303	18.4669	19.8692	19.1699	19.6265	19.3199	19.2532	19.0052	TRUE	7	-0.433988	1.06832	0.317166	0.714681	0.36577
A0A4W6E3X2	Epiphycan	22.9314	23.4029	22.1092	22.3577	22.5591	22.9636	23.2952	23.1659	TRUE	7	-0.405743	0.997085	0.295671	0.715812	0.366532
A0A4W6E6V1	Teneurin transmembrane protein 3	16.1756	15.8858	16.3007	16.2985	16.0844	15.1328	17.0527	14.6165	TRUE	4	-1.49743	0.610288	-0.443573	0.716289	0.36722
A0A4W6G7T5	RAS p21 protein activator 1	18.1535	18.3273	17.5535	17.5897	18.0164	17.7035	18.7753	18.2241	TRUE	5	-0.376835	0.924477	0.273821	0.716289	0.367291
[truncated: 1,901 more rows]

## Sheet: Increased
Protein.Ids	Protein.Names	Diet.A.1	Diet.A.2	Diet.A.3	Diet.A.4	Diet.B.5	Diet.B.6	Diet.B.7	Diet.B.8	imputed	num_NAs	B_vs_A_CI.L	B_vs_A_CI.R	B_vs_A_diff	B_vs_A_p.adj	B_vs_A_p.val
A0A4W6DWB7	Signal recognition particle 19 kDa protein	20.1211	20.4044	20.3769	20.1922	20.6623	20.5173	20.8855	20.6569	TRUE	2	0.00115003	0.812509	0.406829	0.383276	0.0494753
A0A4W6EA49	Coronin	22.0931	22.1357	21.5921	22.1143	22.523	22.4156	22.3787	22.5124	FALSE	0	0.0375677	0.909715	0.473641	0.353515	0.0362538
A0A4W6CEV8	Tropomodulin 2	21.5217	21.4426	21.0327	21.0423	21.7797	21.9529	21.5102	21.7869	FALSE	0	0.0368955	0.958359	0.497627	0.353608	0.037086
A0A4W6D482	Sorcin	22.5438	22.5579	22.5551	22.7823	23.3938	22.8429	23.0583	23.1531	TRUE	1	0.07397	0.930572	0.502271	0.32441	0.0262243
A0A4W6DIT8	Alkaline phosphatase (EC 3.1.3.1)	21.9358	21.6349	21.7107	21.4543	22.1899	22.2185	21.9474	22.4268	FALSE	0	0.0712167	0.952212	0.511714	0.324953	0.0273294
A0A4W6EKE2	Methyl CpG binding protein 2	18.2738	18.0721	18.7084	18.4598	19.131	18.959	18.711	18.7609	TRUE	3	0.0423201	0.981589	0.511954	0.353123	0.0357204
A0A4W6E787	LSM14A mRNA processing body assembly factor b	17.8662	17.778	18.4059	17.5416	18.5705	18.321	18.2137	18.5557	TRUE	5	0.00268406	1.03188	0.517284	0.383276	0.0490388
A0A4W6ELR6	Proliferation-associated 2G4, a	22.3899	22.072	22.1769	22.2697	22.9059	22.5836	22.4817	23.0239	FALSE	0	0.0753066	0.968003	0.521655	0.32441	0.0266185
A0A4W6C6P6	COP9 constitutive photomorphogenic homolog subunit 7A	22.1324	21.9549	21.8809	21.3968	22.2325	22.1409	22.4991	22.6049	FALSE	0	0.0279246	1.0282	0.528063	0.362021	0.0406032
A0A4W6D213	H15 domain-containing protein	21.7407	22.0472	21.6678	21.8215	22.1755	22.5264	22.1282	22.5866	FALSE	0	0.0904276	0.97933	0.534879	0.316242	0.0233753
A0A4W6FBH9	Glutamate receptor	21.459	21.2443	20.5893	21.245	21.7423	21.6771	21.7227	21.5613	TRUE	1	0.0395466	1.04336	0.541452	0.353608	0.0372649
A0A4W6CY84	Neuroplastin a (Neuroplastin isoform X1)	25.3797	25.3044	25.0659	24.4359	25.4747	25.6955	25.5453	25.645	FALSE	0	0.00655771	1.08075	0.543655	0.383276	0.0477783
A0A4W6DES8	2,4-dienoyl CoA reductase 1, mitochondrial (2,4-dienoyl-CoA reductase, mitochondrial)	21.679	21.843	21.4937	21.4568	22.4089	21.7488	22.1955	22.299	TRUE	2	0.070822	1.01905	0.544934	0.327866	0.0286161
A0A4W6F2W2	RNA-splicing ligase RtcB homolog (EC 6.5.1.8) (3'-phosphate/5'-hydroxy nucleic acid ligase)	21.186	21.2341	21.4678	21.7362	22.3669	21.6097	21.6572	22.18	FALSE	0	0.000512634	1.09428	0.547398	0.383276	0.0498259
A0A4W6FJV3	NADH dehydrogenase [ubiquinone] iron-sulfur protein 6, mitochondrial	23.9525	24.1622	23.8282	23.8356	24.9045	24.2217	24.0861	24.771	FALSE	0	0.0195789	1.08277	0.551176	0.369553	0.0435883
A0A4W6FJX5	All-trans-retinol 13,14-reductase (EC 1.3.99.23)	20.4989	20.5714	20.442	20.4389	21.3278	20.72	20.8872	21.2259	FALSE	0	0.105845	0.999039	0.552442	0.316242	0.0206225
A0A4W6C6S0	Alpha-endosulfine	22.1601	22.8023	22.196	22.2497	22.7051	22.7083	23.0114	23.1947	TRUE	1	0.0504518	1.05523	0.55284	0.351522	0.034369
A0A4W6DZF0	V-type proton ATPase subunit C	22.7546	22.732	22.8414	22.3054	23.3708	23.1463	23.2034	23.1425	FALSE	0	0.125572	0.989116	0.557344	0.287773	0.0168743
A0A4W6G5W4	Uridine 5'-monophosphate synthase (EC 2.4.2.10) (EC 4.1.1.23)	18.2367	18.5031	18.7549	18.1944	18.8039	19.0423	18.8435	19.2471	TRUE	5	0.093298	1.03047	0.561886	0.316242	0.0237589
A0A4W6DJ51	Protocadherin 11 Y-linked (Protocadherin-11 X-linked isoform X1)	18.9768	18.3695	18.6947	18.7187	19.2967	19.3527	19.0662	19.33	TRUE	7	0.129935	1.01295	0.571444	0.287773	0.016658
A0A4W6FWD6	Eukaryotic translation initiation factor 3 subunit G (eIF3g) (Eukaryotic translation initiation factor 3 RNA-binding subunit) (eIF-3 RNA-binding subunit) (Eukaryotic translation initiation factor 3 subunit 4)	23.0632	23.6192	23.6628	22.9867	24.2196	23.7716	24.0164	23.6192	FALSE	0	0.0330994	1.11441	0.573752	0.362021	0.0397943
A0A4W6BLX0	Charged multivesicular body protein 4b	18.0814	18.1788	18.013	18.7856	19.1181	18.9269	18.4341	18.8755	TRUE	6	0.0251365	1.12269	0.573914	0.363885	0.0421526
A0A4W6F490	Glycoprotein M6B (Neuronal membrane glycoprotein M6-b isoform X1)	26.8156	26.4628	26.5227	26.127	27.223	27.0478	26.8824	27.0844	FALSE	0	0.117651	1.03709	0.577373	0.306073	0.0192174
A0A4W6DUV0	Epidermal growth factor receptor pathway substrate 15 like 1 (Epidermal growth factor receptor substrate 15-like 1 isoform X5)	21.5527	21.6272	21.0416	21.0205	21.9957	21.7508	21.6753	22.1357	FALSE	0	0.075338	1.08236	0.578847	0.327866	0.0285896
A0A4W6EMW6	Gamma-aminobutyric acid receptor subunit alpha-6 (Gamma-aminobutyric acid type A receptor subunit alpha6)	20.9789	21.068	21.5153	21.2146	21.9366	22.0154	21.5785	21.5709	FALSE	0	0.112088	1.05024	0.581165	0.316242	0.0204729
A0A4W6D5F7	SLIT-ROBO Rho GTPase activating protein 3 (SLIT-ROBO Rho GTPase-activating protein 3 isoform X4)	20.2196	19.7367	20.308	20.109	20.9878	21.0762	20.2899	20.3511	FALSE	0	0.0157637	1.15006	0.582912	0.37638	0.0450824
A0A4W6CDK6	Peroxisomal trans-2-enoyl-CoA reductase (EC 1.3.1.38)	21.2096	21.1477	20.8576	20.8385	22.1176	21.6808	21.5338	21.0665	TRUE	5	0.0256092	1.14703	0.586321	0.363885	0.0421734
A0A4W6EP97	non-specific serine/threonine protein kinase (EC 2.7.11.1)	18.5432	18.5486	18.3686	17.6773	19.0737	18.6966	18.9761	18.7371	TRUE	2	0.0411069	1.13184	0.586473	0.353851	0.0377441
A0A4W6G2H6	Dolichol-phosphate mannosyltransferase subunit 1 (EC 2.4.1.83)	21.6275	21.6013	21.2699	21.6871	22.3779	21.7778	21.9984	22.3906	FALSE	0	0.107304	1.07215	0.589727	0.316242	0.0217759
A0A4W6F7J1	Myosin light polypeptide 6 isoform X3 (Zgc:153867)	22.5555	22.1761	22.1442	21.9699	22.4204	23.073	22.913	22.8041	FALSE	0	0.0983016	1.08416	0.591232	0.316242	0.0237306
A0A4W6G288	Solute carrier family 35 member C2	23.3726	22.704	23.1996	23.5071	23.892	23.8637	24.0644	23.3297	TRUE	1	0.0313774	1.15189	0.591635	0.362021	0.0405772
A0A4W6CAA8	Stathmin	26.3659	26.0012	26.1084	26.2222	26.8629	26.691	26.7169	26.801	FALSE	0	0.199921	0.987142	0.593532	0.228178	0.0075918
A0A4W6CJF4	EH domain containing 2 (EH domain-containing protein 2b isoform X2)	20.5237	20.7059	20.6502	21.2327	21.229	21.3452	21.0382	21.8982	FALSE	0	0.0321922	1.16687	0.599534	0.362021	0.0404657
A0A4W6C5W8	Synaptosomal-associated protein 47 (Synaptosome associated protein 47)	19.0541	18.7294	18.5702	18.535	18.9844	19.5092	19.1638	19.6479	TRUE	1	0.101702	1.10663	0.604164	0.316242	0.0234674
A0A4W6DAA8	Kinesin light chain	20.596	20.0307	20.1668	19.5401	20.3708	20.7764	20.7169	20.9129	FALSE	0	0.0374928	1.18417	0.610829	0.360005	0.0391786
A0A4W6E656	Dolichyl-diphosphooligosaccharide--protein glycosyltransferase subunit STT3A (EC 2.4.99.18)	24.2811	23.7977	24.2902	24.034	25.3109	24.5887	24.4487	24.5014	FALSE	0	0.0565056	1.16682	0.611663	0.351522	0.0341947
A0A4W6FUT4	Pentraxin	22.6874	22.3521	22.4912	22.8212	23.3271	23.1485	22.9124	23.4123	FALSE	0	0.159078	1.06515	0.612115	0.268435	0.0134908
A0A4W6DF21	NEDD4-binding protein 1	17.1342	17.2553	17.203	17.1864	17.9935	17.4757	17.8246	17.9413	TRUE	2	0.194072	1.03402	0.614044	0.233932	0.00896995
A0A4W6D102	protein disulfide-isomerase (EC 5.3.4.1)	20.3117	19.8636	20.0834	19.6478	20.9959	20.7628	20.1161	20.4884	FALSE	0	0.0536557	1.17468	0.614167	0.351942	0.0349783
A0A4W6C2X0	Globin domain-containing protein	30.1267	30.5835	29.7433	30.075	30.7733	30.926	30.9551	30.3377	TRUE	7	0.0733144	1.15847	0.615895	0.335967	0.0301843
A0A4W6G6Z2	Cofilin-2	25.291	25.19	25.0979	24.9723	26.0401	25.5568	25.4674	25.9559	FALSE	0	0.157315	1.07712	0.61722	0.268953	0.0139519
A0A4W6BWF8	Regulator of G protein signaling 6	24.3657	24.527	23.9085	24.1149	24.9422	24.8576	24.7868	24.8257	FALSE	0	0.183113	1.06496	0.624038	0.247077	0.0106483
A0A4W6ES73	Calcium channel, voltage-dependent, beta 3a (Voltage-dependent L-type calcium channel subunit beta-3a isoform X1)	20.7933	20.6754	20.7824	20.8997	21.4875	21.846	21.121	21.1982	FALSE	0	0.150722	1.10023	0.625476	0.275954	0.0152836
A0A4W6GA97	Calmodulin regulated spectrin associated protein family member 3	21.135	21.9431	21.4965	21.3487	22.4259	21.974	22.1152	21.9227	FALSE	0	0.111171	1.14604	0.628604	0.316242	0.0224011
A0A4W6DCA5	Vacuolar protein-sorting-associated protein 36 (ESCRT-II complex subunit VPS36)	23.4832	23.2871	23.4909	23.6158	24.2545	24.2579	23.9056	23.9841	TRUE	2	0.216204	1.04629	0.631249	0.228178	0.00724214
A0A4W6F8T9	Syntaxin-1B	26.4495	26.1857	26.1297	25.5325	26.1927	26.7385	26.9465	26.9464	FALSE	0	0.0343197	1.229	0.631662	0.362021	0.0403583
A0A4W6DST2	Transgelin	21.7205	21.7301	21.2303	21.4931	22.7228	22.0027	21.8974	22.089	FALSE	0	0.0971718	1.17177	0.634471	0.323774	0.0254372
A0A4W6G311	Epidermal growth factor receptor pathway substrate 15	19.3456	19.0185	19.2201	19.1969	19.7697	19.853	20.2516	19.4503	FALSE	0	0.152291	1.1195	0.635897	0.277313	0.01543
A0A4W6CZ92	DnaJ homolog subfamily B member 11 (ER-associated DNAJ) (ER-associated Hsp40 co-chaperone) (Endoplasmic reticulum DNA J domain-containing protein 3)	19.7572	19.3433	19.8185	20.2701	20.2324	20.8467	20.1962	20.4618	TRUE	1	0.0702323	1.20381	0.637021	0.342152	0.0314774
A0A4W6CR97	Phosphatidylinositol 3,4,5-trisphosphate 3-phosphatase and dual-specificity protein phosphatase PTEN (EC 3.1.3.16) (EC 3.1.3.48) (EC 3.1.3.67) (Inositol polyphosphate 3-phosphatase)	19.0553	19.5018	19.5254	20.0665	20.6659	20.1592	19.8494	20.0284	FALSE	0	0.0292535	1.24772	0.638486	0.363885	0.0418059
A0A4W6FHU7	TBC1 domain family member 8B	20.3656	19.6681	19.4942	19.6979	20.7613	20.0158	20.3052	20.7133	TRUE	2	0.0481605	1.23676	0.64246	0.353608	0.0369535
A0A4W6DCR8	Density-regulated protein	22.8175	22.4934	22.3197	22.1841	23.5134	22.8159	23.0135	23.0752	FALSE	0	0.138749	1.16292	0.650833	0.296505	0.0181704
A0A4W6F7M2	Calcium/calmodulin-dependent protein kinase IV (Calcium/calmodulin-dependent protein kinase type IV)	21.7657	21.2557	22.1399	22.1926	22.2929	22.5587	22.8681	22.2616	FALSE	0	0.0664473	1.24723	0.656841	0.34527	0.0328449
A0A4W6FV31	Eukaryotic translation initiation factor 5A (eIF-5A)	22.4563	22.3039	22.0573	21.7818	22.2362	23.2517	22.6667	23.079	TRUE	1	0.0501756	1.26704	0.65861	0.353608	0.0367565
A0A4W6D8Z7	Protein phosphatase 1, regulatory (inhibitor) subunit 2 (Protein phosphatase inhibitor 2 isoform X2)	21.75	21.3772	21.5715	21.1736	21.7701	22.2078	22.1496	22.3823	FALSE	0	0.174598	1.14415	0.659374	0.267772	0.013048
A0A4W6DI75	Tax1 (human T-cell leukemia virus type I) binding protein 1b (Tax1-binding protein 1 homolog B)	23.7383	23.5841	23.5091	24.6101	24.7355	24.4106	24.3858	24.5518	TRUE	6	0.0576863	1.26338	0.660533	0.351942	0.0349831
A0A4W6ETP6	Glutathione peroxidase	22.389	21.9157	21.5288	22.122	22.5277	22.6407	22.8336	22.6001	FALSE	0	0.159833	1.1634	0.661618	0.275954	0.0152239
A0A4W6C8L5	O-acyltransferase like	17.6966	17.8993	17.2777	17.7629	17.9282	18.9668	17.8004	18.6038	TRUE	5	0.00163646	1.32976	0.665699	0.383276	0.0495436
A0A4W6G3Y4	Rabphilin 3A	24.466	24.6883	24.8184	23.6443	25.2385	25.0665	25.0575	24.9184	FALSE	0	0.0561347	1.27581	0.665971	0.353123	0.0354627
A0A4W6BSF7	G3BP stress granule assembly factor 2a	20.9536	21.0475	21.1505	21.513	22.3937	21.6304	21.2128	22.0975	TRUE	1	0.0345863	1.30036	0.667471	0.362312	0.0407834
A0A4W6F828	BolA family member 2 (BolA-like protein 2 isoform X2)	22.9819	22.7453	22.5248	21.9038	23.6294	23.0127	23.1008	23.1076	FALSE	0	0.0650795	1.28224	0.673662	0.348835	0.0335418
A0A4W6DVQ7	Calcineurin subunit B type 1 (Protein phosphatase 3, regulatory subunit B, alpha a)	22.2205	22.3518	22.8047	22.5824	23.8113	22.8934	23.02	22.9321	FALSE	0	0.0918633	1.25688	0.674371	0.326865	0.0277384
A0A4W6FAI9	Glycoprotein M6Aa	27.9364	27.5237	27.905	27.1332	28.4321	28.433	27.8601	28.5065	FALSE	0	0.116924	1.24982	0.68337	0.316242	0.0231183
A0A4W6FXR4	CASK interacting protein 1	20.4955	19.281	19.8998	20.3685	20.3881	20.7504	21.0701	20.5756	TRUE	1	0.0162309	1.35347	0.684852	0.377684	0.0456778
A0A4W6DUH2	Ig-like domain-containing protein	22.2106	21.7078	22.3442	22.5642	23.3443	22.6676	23.1195	22.4597	TRUE	5	0.0803858	1.3018	0.691093	0.335967	0.0305816
A0A4W6G450	Glycine cleavage system H protein	19.2526	18.902	19.5071	19.0803	20.075	19.3177	19.9675	20.1508	TRUE	2	0.141478	1.24299	0.692233	0.306073	0.0191486
A0A4W6CXM4	Sulfotransferase (EC 2.8.2.-)	19.2765	19.0397	18.6471	18.7529	19.5436	19.7891	19.1131	20.0464	FALSE	0	0.123177	1.26479	0.693985	0.316242	0.0223222
A0A4W6DP77	E3 UFM1-protein ligase 1 (E3 UFM1-protein transferase 1)	16.9409	16.6922	17.6126	16.8555	17.9561	17.1181	18.1783	17.6329	TRUE	2	0.0340867	1.35804	0.696065	0.363885	0.0412669
A0A4W6CPZ5	Apoptotic chromatin condensation inducer in the nucleus	19.9202	19.6804	19.7081	20.1534	19.8072	20.6491	20.7865	21.0084	TRUE	5	0.0683021	1.32629	0.697298	0.348543	0.033335
A0A4W6ES61	Cell cycle control protein	23.1434	23.3667	23.486	23.1867	24.6106	23.8967	23.7082	23.7658	FALSE	0	0.157573	1.24169	0.699629	0.287773	0.0168827
A0A4W6G164	Myosin phosphatase Rho interacting protein	17.5479	17.7937	17.1785	17.5264	18.9055	18.0771	17.9075	17.9632	TRUE	2	0.100785	1.30269	0.701736	0.32441	0.0267191
A0A4W6DT25	SEC24 homolog A, COPII coat complex component	20.3206	20.5442	20.9402	19.5926	20.6529	20.9256	21.4715	21.1623	TRUE	6	0.00229637	1.40503	0.703664	0.383276	0.0493945
A0A4W6EES7	FERM domain containing kindlin 2	19.6979	20.2766	19.2889	19.8979	20.6417	19.9752	20.3189	21.0475	TRUE	5	0.0417736	1.36924	0.705506	0.361985	0.0395399
A0A4W6G7K8	Cotranscriptional regulator FAM172A homolog (Family with sequence similarity 172 member A)	19.9223	19.8348	19.9377	19.6173	20.3822	20.7422	20.0106	21.0001	TRUE	6	0.157855	1.2536	0.705728	0.287773	0.017045
A0A4W6BUP6	Calsequestrin	24.6804	25.3952	25.2387	25.2332	25.66	25.7911	26.154	25.7781	FALSE	0	0.211026	1.2068	0.708915	0.245394	0.0103191
A0A4W6DSS5	S-phase kinase-associated protein 1	21.6252	21.8839	21.9673	21.7849	22.0736	22.8937	22.3925	22.7382	TRUE	1	0.201591	1.21682	0.709204	0.258123	0.0113839
A0A4W6C863	Si:dkeyp-74b6.2	23.7211	23.9448	22.86	23.7073	24.3155	24.145	24.3939	24.2195	FALSE	0	0.138265	1.28208	0.710171	0.316046	0.0202594
A0A4W6EDM8	protein kinase C (EC 2.7.11.13)	20.747	20.1867	20.2037	20.2535	21.0775	21.3081	21.1884	20.6634	TRUE	1	0.208634	1.21468	0.711658	0.247077	0.0106692
A0A4W6E627	Sarcolemma associated protein b	23.3465	23.1281	22.8781	22.2091	23.2632	23.2758	24.0666	23.8132	FALSE	0	0.0353723	1.39314	0.714257	0.363885	0.0411728
A0A4W6E2X6	BTB/POZ domain-containing protein KCTD12b (Potassium channel tetramerisation domain containing 12b)	20.1029	19.4273	19.9134	20.9013	20.6619	20.8083	20.9751	20.7685	FALSE	0	0.0446048	1.3898	0.717203	0.359978	0.0390437
A0A4W6FHU8	Phospholipid transfer protein	21.9579	21.3998	22.124	22.1354	22.4349	22.6339	22.7243	22.702	TRUE	1	0.227347	1.21164	0.719494	0.233932	0.00897511
A0A4W6C8R2	Leucine zipper and CTNNBIP1 domain containing	19.6841	19.589	20.0359	19.9251	21.2734	20.4003	19.7321	20.7614	TRUE	5	0.0194857	1.44704	0.73326	0.37638	0.0451657
A0A4W6F3D8	START domain-containing protein 10 (StAR-related lipid transfer (START) domain containing 10)	21.1198	21.1064	21.7806	21.2658	22.5568	22.0056	21.5169	22.1438	FALSE	0	0.135159	1.34008	0.737622	0.316242	0.0216205
A0A4W6BQQ0	D-dopachrome decarboxylase (EC 4.1.1.84)	22.4876	21.9198	22.0129	22.0383	23.3736	22.7402	22.265	23.0591	FALSE	0	0.139534	1.35013	0.744832	0.316242	0.0211276
A0A4W6DZU2	Collagen, type I, alpha 1b	17.4534	17.9814	18.0739	17.7077	18.4847	18.5166	18.6505	18.5493	TRUE	3	0.300396	1.19191	0.746154	0.199476	0.00418927
A0A4W6DFT7	Glutathione S-transferase A (Glutathione S-transferase rho)	24.4849	23.8048	23.9168	24.294	25.4896	24.889	24.2328	24.8849	FALSE	0	0.0938876	1.40406	0.748974	0.331865	0.0292722
A0A4W6D824	Adaptin ear-binding coat-associated protein 1 (NECAP endocytosis-associated protein 1)	20.5627	21.6428	21.5639	21.673	22.067	21.9395	22.3537	22.1103	FALSE	0	0.133827	1.38021	0.757019	0.316242	0.02241
A0A4W6EMQ9	SH3 and PX domain-containing protein 2B isoform X2 (SH3 and PX domains 2B)	21.5361	21.1245	21.4792	21.4762	22.5597	22.1859	21.7646	22.1412	FALSE	0	0.26324	1.25446	0.758851	0.224944	0.00697905
A0A4W6FGZ9	PDS5 cohesin associated factor B (Sister chromatid cohesion protein PDS5 homolog B)	19.8471	19.7719	20.2555	20.114	21.4428	21.0922	20.1375	20.3575	FALSE	0	0.0677039	1.45308	0.760391	0.351942	0.0347157
A0A4W6CLZ3	RAB9A, member RAS oncogene family (Ras-related protein Rab-9A)	24.5731	25.2983	24.4684	24.8036	26.0798	25.0818	25.4245	25.6157	FALSE	0	0.145027	1.38419	0.764607	0.316242	0.0208493
A0A4W6F513	Ferritin	24.7643	25.395	25.637	25.4051	26.2076	25.9204	26.3567	25.7863	FALSE	0	0.219111	1.3157	0.767406	0.257267	0.0112801
A0A4W6C2P7	Arylacetamide deacetylase	21.0224	21.1509	20.3369	21.4736	22.1039	22.1157	21.4793	21.4105	TRUE	1	0.118545	1.44421	0.781379	0.323774	0.0256288
A0A4W6F9A0	Angel homolog 2 (Drosophila) (Protein angel homolog 2 isoform X1)	15.8565	15.9768	16.2582	17.1635	17.1181	16.618	17.4347	17.2263	TRUE	5	0.0678929	1.50319	0.785543	0.352157	0.0351254
A0A4W6CDR8	G protein-coupled receptor 37 like 1	23.641	23.7561	23.4876	23.2863	24.1569	24.3697	24.7062	24.0998	FALSE	0	0.315505	1.26526	0.790384	0.199476	0.00433243
A0A4W6E5Y9	Branched chain keto acid dehydrogenase E1 subunit beta	21.0903	21.0122	20.9828	21.5074	22.5565	21.5675	21.3532	22.2954	TRUE	1	0.124811	1.46519	0.794998	0.323774	0.0249304
A0A4W6D1E6	Histone H4	24.1609	24.5496	24.7041	23.6545	25.152	24.8391	25.279	24.9946	FALSE	0	0.216253	1.38159	0.798921	0.265769	0.0125291
A0A4W6DFZ1	Mitogen-activated protein kinase kinase kinase kinase 4	18.2891	18.064	17.7123	17.8042	19.1356	18.2682	18.7083	18.9623	TRUE	7	0.251358	1.35104	0.8012	0.233932	0.00913397
A0A4W6FZY1	40S ribosomal protein S25	25.8379	24.5786	25.3965	25.9728	26.7114	26.1157	26.3649	25.8022	FALSE	0	0.0432497	1.56094	0.802095	0.362021	0.0404276
A0A4W6C3B2	Delta-1-pyrroline-5-carboxylate synthase [Includes: Glutamate 5-kinase (GK) (EC 2.7.2.11) (Gamma-glutamyl kinase); Gamma-glutamyl phosphate reductase (GPR) (EC 1.2.1.41) (Glutamate-5-semialdehyde dehydrogenase) (Glutamyl-gamma-semialdehyde dehydrogenase)]	19.9967	19.5936	20.5493	20.7931	21.5002	21.0672	20.6526	20.9477	FALSE	0	0.122051	1.49548	0.808764	0.323774	0.0257359
A0A4W6DS22	dolichyl-diphosphooligosaccharide--protein glycotransferase (EC 2.4.99.18)	20.0998	20.3713	20.2738	19.8909	20.3991	21.2354	20.7304	21.5119	FALSE	0	0.201345	1.41919	0.810268	0.275539	0.0145541
A0A4W6G4B8	VPS33A core subunit of CORVET and HOPS complexes	21.6414	22.2695	21.2305	21.0939	22.1682	21.8775	22.9695	22.4963	TRUE	7	0.0852389	1.5529	0.81907	0.344011	0.0324044
A0A4W6CIT1	Rab7a interacting mon1-ccz1 complex subunit 1	20.2196	20.657	19.6432	20.7226	21.6129	20.6817	21.047	21.1873	TRUE	2	0.147362	1.49595	0.821656	0.316242	0.0220942
A0A4W6CY05	Ig-like domain-containing protein	22.3341	22.0204	21.5511	21.7938	23.1597	22.1772	22.1632	23.4881	FALSE	0	0.0476695	1.5967	0.822187	0.362021	0.0397458
A0A4W6CDC0	Eukaryotic translation initiation factor 3 subunit I (eIF3i) (Eukaryotic translation initiation factor 3 subunit 2) (eIF-3-beta) (eIF3 p36)	21.4047	21.6357	21.3491	20.8005	22.1505	21.9879	22.2392	22.1393	FALSE	0	0.340366	1.32306	0.831712	0.199476	0.00392028
A0A4W6EQ31	CaM kinase-like vesicle-associated, like	19.7057	19.2197	18.585	18.2511	19.3673	19.8596	19.7467	20.1646	TRUE	4	0.0925557	1.59579	0.84417	0.342152	0.0315682
A0A4W6F1U5	Nuclear receptor binding protein 1 (Nuclear receptor-binding protein)	20.9621	20.9817	20.6057	21.2377	22.2263	21.5291	21.6882	21.8007	FALSE	0	0.356139	1.37242	0.864278	0.199476	0.00380956
A0A4W6C889	Solute carrier family 12 member 6	20.0453	20.2999	20.347	20.2955	22.0817	21.0794	20.3969	20.8869	FALSE	0	0.11844	1.61019	0.864315	0.326865	0.0276254
A0A4W6F7E3	Homer protein homolog 3 isoform X1 (Homer scaffold protein 3)	20.8105	20.3376	20.4224	20.5342	22.3705	21.546	21.0156	20.649	TRUE	1	0.0799693	1.65821	0.869091	0.351522	0.0342515
A0A4W6FA90	ubiquitinyl hydrolase 1 (EC 3.4.19.12)	17.9229	18.767	17.9726	17.6086	18.4878	18.9913	18.5388	19.7456	TRUE	1	0.0935897	1.65261	0.873098	0.342152	0.0319342
A0A4W6E222	Matrix metallopeptidase 30	19.8113	19.9102	20.4451	20.3375	21.374	21.147	20.3241	21.1808	TRUE	4	0.257822	1.50316	0.880493	0.247077	0.0106968
A0A4W6DTB9	non-specific serine/threonine protein kinase (EC 2.7.11.1)	19.0156	18.5476	18.5635	18.9884	19.6176	19.0903	19.7092	20.2456	TRUE	4	0.280157	1.49362	0.886891	0.233932	0.00898171
A0A4W6E6E3	Cytochrome b-c1 complex subunit 8 (Complex III subunit 8)	22.7418	22.406	23.0765	22.6341	24.0184	23.0503	23.7925	23.5494	FALSE	0	0.309253	1.46682	0.888034	0.224228	0.00689933
A0A4W6EAP3	ADRM1 26S proteasome ubiquitin receptor	22.5892	22.4943	22.944	23.0542	23.9836	23.3462	23.7008	23.6071	FALSE	0	0.392317	1.38566	0.888988	0.195528	0.0027937
A0A4W6CLC4	Cytochrome c oxidase subunit NDUFA4	21.2093	20.5308	20.9852	20.3338	22.3639	21.8354	20.8171	21.6247	FALSE	0	0.119905	1.67112	0.895513	0.326865	0.0280629
A0A4W6D9G1	Solute carrier family 35 member G2b	19.6185	20.4524	20.1816	19.7451	20.3059	21.1848	21.1673	20.9559	TRUE	3	0.278379	1.52975	0.904064	0.233932	0.00955182
A0A4W6FBK1	C9orf72-SMCR8 complex subunit (Guanine nucleotide exchange factor C9orf72 homolog)	19.498	18.3467	18.3874	19.9906	20.5293	19.9163	19.6003	19.7997	TRUE	3	0.00372246	1.80775	0.905735	0.383276	0.049238
A0A4W6DK89	Metal transporter	20.2295	19.9001	19.3167	18.4956	20.327	20.8113	19.9785	20.4512	TRUE	3	0.0692511	1.74377	0.906512	0.353608	0.0367229
A0A4W6E0V8	Histone-arginine methyltransferase CARM1 (EC 2.1.1.319) (Coactivator-associated arginine methyltransferase 1) (Protein arginine N-methyltransferase 4)	22.2443	21.8441	22.4247	22.1961	24.0895	22.5916	22.658	23.0052	FALSE	0	0.152189	1.66539	0.908792	0.316242	0.0235781
A0A4W6FD58	ATP-dependent 6-phosphofructokinase (ATP-PFK) (Phosphofructokinase) (EC 2.7.1.11) (Phosphohexokinase)	19.8454	19.9736	19.3701	19.5526	21.4353	20.5807	19.741	20.6507	FALSE	0	0.151597	1.68137	0.916484	0.316242	0.0238398
A0A4W6FBN5	Nuclear-interacting partner of ALK isoform X2 (Zinc finger, C3HC-type containing 1)	17.5299	18.5677	17.4555	17.6749	19.4495	19.0385	18.1983	18.2595	TRUE	3	0.121254	1.73761	0.929432	0.327866	0.028546
A0A4W6D7Q0	Rabenosyn, RAB effector (Rabenosyn-5 isoform X1)	20.5388	19.372	19.9828	20.8629	21.8286	20.7767	20.9759	20.9373	TRUE	1	0.124416	1.75663	0.940525	0.327866	0.0282891
A0A4W6F3B8	CAAX prenyl protease (EC 3.4.24.84)	20.1135	19.1032	19.0112	19.6353	20.4681	20.4777	20.1748	20.5279	FALSE	0	0.341335	1.55129	0.946312	0.216188	0.00619416
A0A4W6DN79	Family with sequence similarity 114 member A2 (Protein FAM114A2 isoform X1)	19.3474	18.4835	18.6499	19.1392	20.7774	19.7658	18.9674	19.9057	TRUE	5	0.102958	1.79511	0.949034	0.342152	0.0317405
A0A4W6BZA4	Protein AMBP	22.9441	23.0255	22.8638	21.3733	23.9771	22.7148	23.7642	23.5683	TRUE	1	0.0105115	1.89839	0.954451	0.383276	0.0479698
A0A4W6DTI9	Endophilin-B1	19.6203	20.1079	20.6477	20.1574	21.3015	20.5195	21.6785	20.8643	TRUE	2	0.261617	1.65365	0.957635	0.265287	0.012312
A0A4W6C4B5	Ubiquitin-conjugating enzyme E2Ka (UBC1 homolog, yeast)	20.8417	20.6153	20.7585	20.1792	21.4781	21.6573	21.1248	21.9901	TRUE	1	0.408949	1.51883	0.96389	0.199476	0.00335773
A0A4W6C850	Endophilin-B1 (SH3 domain-containing GRB2-like protein B1)	18.917	17.4711	18.3139	17.8807	19.548	18.917	18.6565	19.3294	TRUE	4	0.208023	1.726	0.967011	0.2943	0.0179599
A0A4W6F6L6	Protein phosphatase 1 regulatory subunit 1B (DARPP-32) (Dopamine- and cAMP-regulated neuronal phosphoprotein)	17.7635	17.8795	17.1313	16.531	17.4144	18.4224	18.5924	18.7462	TRUE	1	0.10404	1.83106	0.967549	0.342152	0.0318837
A0A4W6DSL1	Proteolipid protein 1a	22.5578	22.2615	21.5142	22.139	23.5505	22.508	23.1159	23.1802	FALSE	0	0.306243	1.6348	0.970521	0.233932	0.00900575
A0A4W6C0P9	Sorting nexin	20.7233	20.816	20.9773	21.2889	22.4611	21.6292	21.4801	22.1259	FALSE	0	0.382762	1.56273	0.972747	0.199476	0.00457898
A0A4W6ES14	Carbonic anhydrase (EC 4.2.1.1)	22.6611	23.244	24.323	23.7913	25.1837	23.8967	24.6724	24.1628	FALSE	0	0.0713216	1.87671	0.974015	0.353608	0.0372347
A0A4W6DMN6	Transcriptional adapter	19.9052	19.8875	20.0078	20.6591	21.6563	20.8137	20.509	21.3796	FALSE	0	0.293614	1.65594	0.974779	0.243446	0.0100499
A0A4W6CRC8	glutathione transferase (EC 2.5.1.18)	23.3829	22.9473	22.5916	22.8361	23.8842	23.7802	23.9605	24.0631	FALSE	0	0.501514	1.46347	0.982493	0.145728	0.00119362
A0A4W6ERA5	SEL1L adaptor subunit of ERAD E3 ubiquitin ligase	17.9711	17.4797	16.9465	17.6588	19.0175	17.7644	17.9933	19.252	TRUE	5	0.140004	1.84558	0.99279	0.32441	0.027075
A0A4W6EQW9	Striatin 4	18.0555	18.7656	17.4269	17.6253	19.2886	19.1036	18.3386	19.1168	TRUE	2	0.241541	1.74568	0.993613	0.275954	0.0150755
A0A4W6DA66	Desmoplakin	23.8961	23.9335	23.5796	23.6066	24.4217	24.648	25.2191	24.737	FALSE	0	0.501634	1.50342	1.00253	0.145728	0.00136681
A0A4W6D0D1	G protein-coupled receptor kinase interacting ArfGAP 2b	18.1798	17.8351	18.3065	17.1519	18.5674	18.6844	18.3362	19.9195	TRUE	5	0.134939	1.88215	1.00854	0.326865	0.0280769
A0A4W6CW59	Tetraspanin	23.4876	23.5446	22.5247	22.7062	24.0442	24.118	23.9733	24.1883	FALSE	0	0.412088	1.61821	1.01515	0.199476	0.00405222
A0A4W6G3X9	UBX domain-containing protein 4 (UBX domain-containing protein 2)	20.7865	20.5296	20.1656	19.6141	21.5072	20.7412	21.4016	21.5756	FALSE	0	0.352362	1.71253	1.03244	0.228178	0.00731602
A0A4W6CPC3	Ryanodine receptor 1 (Skeletal muscle calcium release channel) (Skeletal muscle ryanodine receptor) (Skeletal muscle-type ryanodine receptor) (Type 1 ryanodine receptor)	23.0954	23.5474	23.5172	23.3364	25.212	24.3603	23.5954	24.5254	FALSE	0	0.323376	1.77502	1.0492	0.233932	0.00953045
A0A4W6EA27	Rac/Cdc42 guanine nucleotide exchange factor 6	22.6186	22.3174	22.8436	21.9359	23.4777	23.4325	23.1554	23.852	TRUE	3	0.481438	1.61957	1.0505	0.176184	0.00230395
A0A4W6FQT2	Death associated protein 1b	17.6038	18.6948	19.1679	18.3739	19.0965	19.4301	20.013	19.5111	TRUE	3	0.276507	1.8286	1.05255	0.268429	0.0132355
A0A4W6G386	MAP7 domain containing 2b	18.9848	19.5296	19.8395	19.3639	20.335	20.5985	20.528	20.492	FALSE	0	0.565029	1.55285	1.05894	0.145728	0.000860126
A0A4W6EGT2	Leucine-rich repeat LGI family member 2a isoform X2 (Leucine-rich repeat LGI family, member 2a)	17.4605	17.9144	18.0508	17.1646	19.225	18.3734	18.1352	19.1125	TRUE	4	0.353078	1.77482	1.06395	0.228178	0.00790796
A0A4W6DT94	Actin-related protein 2 (Zgc:101810)	20.9706	21.4351	21.1744	20.3632	21.6351	21.9064	22.7136	21.9774	TRUE	1	0.382862	1.76178	1.07232	0.216188	0.00639596
A0A4W6EGW8	Protein SOGA3 isoform X5 (SOGA family member 3)	18.8013	18.6621	18.4189	18.3307	21.0215	18.8278	19.7099	18.9501	FALSE	0	0.0729956	2.0752	1.0741	0.354948	0.0380927
A0A4W6DND7	Calpain-2 catalytic subunit (EC 3.4.22.53) (Calcium-activated neutral proteinase 2) (Calpain M-type) (Calpain-2 large subunit) (Millimolar-calpain)	18.9594	18.5521	18.7672	19.6706	19.6977	19.976	20.3754	20.2175	TRUE	4	0.45118	1.70747	1.07932	0.199476	0.00358393
A0A4W6DFT6	Calbindin	20.1784	21.2232	21.8085	21.636	22.2494	21.9117	22.758	22.2613	TRUE	1	0.26613	1.90109	1.08361	0.275954	0.0148324
A0A4W6DIV1	Myosin, light chain 10, regulatory	23.4615	22.5544	24.0375	22.5121	25.2577	24.143	23.2591	24.2933	TRUE	7	0.0339232	2.15986	1.09689	0.373733	0.0443951
A0A4W6BPF2	heme oxygenase (biliverdin-producing) (EC 1.14.14.18)	18.7642	18.6066	19.624	19.3737	20.8545	20.1898	20.109	19.6049	TRUE	4	0.363256	1.8316	1.09743	0.228178	0.00796278
A0A4W6BUQ0	ELAV-like protein	19.1371	18.6118	18.9184	19.865	20.7951	19.947	19.8876	20.4079	FALSE	0	0.410583	1.84208	1.12633	0.213028	0.00598768
A0A4W6DLL8	15-hydroxyprostaglandin dehydrogenase [NAD(+)] (Zgc:56585)	16.6844	17.2089	16.566	17.0679	19.3288	18.0424	17.0546	17.6135	TRUE	4	0.140555	2.11557	1.12806	0.332129	0.0293806
A0A4W6C526	Corticotropin-releasing factor-binding protein (CRF-BP) (CRF-binding protein) (Corticotropin-releasing hormone-binding protein)	19.3716	19.8088	21.2485	20.9639	22.2933	21.938	20.7087	21.0326	TRUE	6	0.0263122	2.26355	1.14493	0.377684	0.0458062
A0A4W6ECW8	Oxysterol-binding protein	20.8824	21.6932	20.4847	20.3741	21.6769	21.7699	21.7301	22.8575	TRUE	6	0.321174	1.97881	1.14999	0.261365	0.011795
A0A4W6FBE1	NEDD8-conjugating enzyme Ubc12	20.0349	20.9519	21.1535	21.4526	23.0662	21.1745	22.163	21.9137	TRUE	4	0.213606	2.14866	1.18113	0.316242	0.0219107
A0A4W6BSS7	SH3 domain containing kinase binding protein 1	18.424	18.3837	18.8463	18.5681	20.7208	19.8692	18.3003	20.0705	TRUE	3	0.16955	2.19967	1.18461	0.32441	0.0267866
A0A4W6CBD4	Myosin XVIIIA	18.6002	18.9863	18.4908	19.2789	20.2439	19.6275	19.7715	20.4867	TRUE	6	0.585427	1.80124	1.19334	0.145728	0.00155274
A0A4W6ELP1	Pleckstrin homology and RhoGEF domain containing G1	16.232	15.7928	15.9678	16.7379	17.2358	16.8907	18.0335	17.4066	TRUE	6	0.533014	1.88506	1.20904	0.195528	0.00280759
A0A4W6FQA2	Phosphatidylinositol 5-phosphate 4-kinase type-2 alpha (EC 2.7.1.149) (1-phosphatidylinositol 5-phosphate 4-kinase 2-alpha) (Diphosphoinositide kinase 2-alpha) (Phosphatidylinositol 5-phosphate 4-kinase type II alpha) (PtdIns(5)P-4-kinase isoform 2-alpha)	20.7014	21.1687	20.4561	21.709	22.4331	21.5043	23.458	21.4839	FALSE	0	0.162036	2.25999	1.21101	0.326865	0.028076
A0A4W6EGJ0	NOP58 ribonucleoprotein homolog (yeast)	20.2817	19.1802	19.4075	18.5318	20.2027	21.1592	20.0383	20.8886	FALSE	0	0.32965	2.11412	1.22189	0.265769	0.012607
A0A4W6DTY9	Grid2 interacting protein	17.8431	18.1209	18.6299	18.6058	20.7244	19.5393	18.7942	19.0728	FALSE	0	0.312662	2.15284	1.23275	0.268953	0.0140683
A0A4W6DX45	Signal peptidase complex subunit 2	18.8727	18.3646	18.9218	18.0823	21.0166	19.4096	18.856	19.9038	TRUE	3	0.257131	2.21514	1.23614	0.302031	0.0187414
A0A4W6D1H0	Solute carrier family 38 member 3	15.2273	16.8227	15.8908	15.7781	16.9845	16.6003	17.2069	17.8956	TRUE	4	0.386437	2.09773	1.24208	0.233932	0.00931999
A0A4W6F8R0	Si:ch1073-416d2.3	21.6292	21.3364	19.3816	21.1773	22.2983	21.6761	21.6051	22.9185	FALSE	0	0.108342	2.37833	1.24334	0.351942	0.0350137
A0A4W6E304	Dedicator of cytokinesis 3	16.4027	17.3262	17.2122	17.7871	19.8448	18.3639	17.4168	18.0833	TRUE	2	0.120697	2.36959	1.24514	0.348835	0.0334913
A0A4W6CKV5	Superkiller complex protein 8 (WD repeat-containing protein 61)	18.4604	17.77	19.1049	19.0777	21.1809	19.8934	18.7111	19.6545	TRUE	3	0.113979	2.39948	1.25673	0.351522	0.034457
A0A4W6FNA5	Myosin, heavy chain b	21.9706	21.547	21.6789	20.0445	22.0961	22.387	21.95	23.8904	TRUE	6	0.0906071	2.45062	1.27061	0.353851	0.0375457
A0A4W6DNE7	Acidic leucine-rich nuclear phosphoprotein 32 family member	19.808	20.4502	21.0268	20.6248	22.12	21.8212	21.5624	21.5214	TRUE	2	0.643392	1.91421	1.2788	0.145728	0.00131774
A0A4W6G3Z3	Copine III	19.3393	19.4672	18.5205	18.9586	20.0818	20.7255	19.5951	21.0193	TRUE	2	0.499572	2.06852	1.28404	0.200338	0.00477729
A0A4W6BRJ9	Sulfotransferase (EC 2.8.2.-)	18.0757	17.7188	17.8667	17.7566	20.5604	19.2525	17.7009	19.1227	TRUE	4	0.176664	2.43268	1.30467	0.326865	0.0278514
A0A4W6C2Q7	UPAR/Ly6 domain-containing protein	17.2248	18.6931	18.7293	18.5204	20.055	18.7798	19.7373	19.8383	TRUE	1	0.408873	2.21249	1.31068	0.233932	0.00926017
A0A4W6EIL2	Programmed cell death 6 (Programmed cell death protein 6 isoform X1)	20.7801	21.1197	21.8809	20.509	23.2971	22.1857	21.364	22.7481	TRUE	4	0.336923	2.31567	1.32629	0.268953	0.0140306
A0A4W6DMT4	Arsenite methyltransferase (EC 2.1.1.137)	20.7278	20.5428	22.0816	22.5655	23.1879	23.1185	22.5596	22.3695	TRUE	1	0.289479	2.36937	1.32943	0.292233	0.0176758
A0A4W6DAB6	Immunoglobulin (CD79A) binding protein 1	22.5631	22.1429	22.2038	21.3285	23.5272	22.3048	24.8981	22.8392	TRUE	3	0.155755	2.50973	1.33274	0.335967	0.0305009
A0A4W6DAX3	Tetraspanin	21.1093	21.4646	20.8049	20.9571	23.846	22.3956	21.8098	21.6964	TRUE	1	0.354696	2.3512	1.35295	0.268429	0.0132838
A0A4W6DHQ6	NADH dehydrogenase [ubiquinone] 1 beta subcomplex subunit 7 (Complex I-B18) (NADH-ubiquinone oxidoreductase B18 subunit)	19.071	18.1999	18.631	17.1297	18.835	19.3052	20.4593	19.8544	FALSE	0	0.306191	2.40491	1.35555	0.287773	0.0168142
A0A4W6CVU0	Ribosome maturation protein SBDS	18.6603	19.27	18.7462	18.4444	20.067	20.7494	20.0945	19.6592	TRUE	6	0.731958	1.99265	1.3623	0.145728	0.000814143
A0A4W6BR97	NACHT, LRR and PYD domains-containing protein 3-like isoform X1	19.1931	19.2011	18.5618	17.0243	19.6577	18.8894	20.3414	20.5669	TRUE	4	0.159897	2.57764	1.36877	0.335967	0.0305082
A0A4W6E8E4	PDZ domain containing 8 (PDZ domain-containing protein 8)	17.7082	17.9608	18.2249	18.0108	19.7376	19.4175	19.1242	19.1917	TRUE	6	0.912472	1.87065	1.39156	0.0904582	9.27776e-05
A0A4W6D9I5	Glutathione S-transferase kappa (EC 2.5.1.18)	18.815	20.3183	20.1032	20.1216	21.6756	21.3261	20.6407	21.3335	TRUE	2	0.582904	2.22602	1.40446	0.199476	0.00369573
A0A4W6F3C8	1-acyl-sn-glycerol-3-phosphate acyltransferase (EC 2.3.1.51)	17.7964	18.7397	17.5669	19.1549	20.7596	19.4787	18.508	20.2253	TRUE	5	0.253111	2.60379	1.42845	0.316242	0.0223592
A0A4W6C0B0	Plasminogen receptor (KT) isoform X1 (Plasminogen receptor, C-terminal lysine transmembrane protein)	19.0909	19.7562	19.9406	18.969	21.0183	20.8053	20.6559	21.0208	TRUE	3	0.848069	2.02381	1.43594	0.145728	0.000341949
A0A4W6BM96	KH domain containing, RNA binding, signal transduction associated 1b	18.7186	19.4665	18.2311	16.8909	19.4857	20.6354	18.5972	20.3414	TRUE	1	0.101703	2.7746	1.43815	0.353851	0.037642
A0A4W6E1K9	Regulating synaptic membrane exocytosis 2	17.097	17.4076	18.2641	17.7971	18.8103	19.1539	19.7643	18.677	TRUE	5	0.730614	2.18922	1.45991	0.145728	0.00136536
A0A4W6FSC5	APC membrane recruitment protein 2 (Protein FAM123A)	14.4792	14.9534	15.9458	15.4559	17.4271	17.096	16.1026	16.1039	TRUE	3	0.557038	2.39061	1.47383	0.210081	0.00530174
A0A4W6BRM1	Eukaryotic translation initiation factor 2 subunit 2 (Eukaryotic translation initiation factor 2 subunit beta)	16.6129	17.629	17.5355	17.7677	19.6351	17.7322	18.6516	19.4356	TRUE	5	0.492414	2.46236	1.47738	0.228178	0.00781523
A0A4W6F8R8	Signal peptidase complex subunit 3	19.1118	18.2854	17.2777	16.6745	17.909	19.9986	19.947	19.4088	TRUE	4	0.112894	2.84405	1.47847	0.353608	0.0367285
A0A4W6DZF2	Ras-related protein Rab-14 (EC 3.6.5.2)	18.2246	18.6026	18.1141	19.0659	20.3974	20.1871	18.2079	21.2494	TRUE	6	0.228019	2.78925	1.50863	0.323774	0.0257048
A0A4W6FTY6	Cathepsin F	20.3132	20.3848	21.357	21.5902	22.7921	23.1935	21.2897	22.5408	TRUE	4	0.524096	2.56135	1.54272	0.228178	0.00741226
A0A4W6ESG1	Discs large MAGUK scaffold protein 3	18.6426	19.3265	19.0349	19.7846	22.4206	19.9407	20.5928	20.1269	TRUE	7	0.400422	2.74578	1.5731	0.268953	0.013983
A0A4W6FL39	Fibulin-1	16.966	18.5911	18.594	16.721	18.5692	20.2177	19.5851	18.8889	TRUE	1	0.405754	2.7886	1.59717	0.268953	0.0140295
A0A4W6CVB5	Fibulin-1	17.5816	18.2305	19.1539	19.1019	21.1661	19.855	19.5685	19.8844	TRUE	3	0.595022	2.60806	1.60154	0.211225	0.00562272
A0A4W6DUR3	UTP--glucose-1-phosphate uridylyltransferase (EC 2.7.7.9)	21.2014	20.6993	19.1882	21.0879	22.507	22.1251	21.755	22.3209	FALSE	0	0.671968	2.59369	1.63283	0.199476	0.00383012
A0A4W6EH82	BTB domain containing 2 (BTB/POZ domain-containing protein 2)	17.3042	17.3097	17.3881	16.217	19.3622	18.9965	17.5905	18.8206	TRUE	3	0.704044	2.57128	1.63766	0.199476	0.00316264
A0A4W6DAZ6	Potassium voltage-gated channel, Shaw-related subfamily, member 1b	14.6315	14.0517	14.8444	13.9894	15.8649	16.6192	14.8314	16.8761	TRUE	7	0.684681	2.65258	1.66863	0.199476	0.00387739
A0A4W6E7W2	Sodium channel subunit beta-2 isoform X1 (Sodium channel, voltage-gated, type II, beta)	18.8438	19.2789	20.5465	19.4677	22.3961	20.2208	20.786	21.4198	TRUE	1	0.543117	2.79984	1.67148	0.231298	0.0083623
A0A4W6FB21	NADH dehydrogenase [ubiquinone] iron-sulfur protein 5 (Complex I-15 kDa) (NADH-ubiquinone oxidoreductase 15 kDa subunit)	21.8093	23.0757	22.7176	22.7504	24.0385	24.094	24.7389	24.2906	TRUE	2	1.02741	2.37713	1.70227	0.145728	0.000270162
A0A4W6EUJ3	3-oxoacyl-[acyl-carrier-protein] synthase	16.1099	18.4542	18.2395	18.5026	20.6555	19.2771	18.939	19.3809	TRUE	3	0.440515	3.03263	1.73657	0.268953	0.0140646
[truncated: 7 more rows]

## Sheet: Decreased
Protein.Ids	Protein.Names	Diet.A.1	Diet.A.2	Diet.A.3	Diet.A.4	Diet.B.5	Diet.B.6	Diet.B.7	Diet.B.8	imputed	num_NAs	B_vs_A_CI.L	B_vs_A_CI.R	B_vs_A_diff	B_vs_A_p.adj	B_vs_A_p.val
[truncated: 302 more rows]

[truncated: 1 more sheets: Volcano plot ]
