# Supplementary material for: Evaluating the Impact of Two Different Diets on the Protein Profile of the Brain, Liver, and Intestine of the Barramundi
Source: Proteomes. 2026 Jan 29;14(1):6. doi: 10.3390/proteomes14010006 (PMC12921775; doi:10.3390/proteomes14010006)
Supplement: Supplementary file 1 [file proteomes-14-00006-s001.zip › Shatouri et al Supplementary data S3.xlsx]

## Sheet: Description
Supplementary data S3 = Functional analaysis of differentially abundant proteins of brain using String database
Tab names
GOBP-Down	downregulation of biological processes of decreased proteins
GOBP-UP	upregulation of biological processes of increased proteins
GOCC-Down	downregulation of cellular component of decreased proteins
GOCC-UP	upregulation of cellular component of increased proteins
GOMF-Down	downregulation of molecular function of decreased proteins
GOMF-UP	upregulation of molecular function of increased proteins
KEGG-Down	downregulation of KEGG pathways of decreased proteins
KEGG-UP	upregulation of KEGG pathways of increased proteins
Column names
#term ID	the Gene Ontology (GO) term
term description	the "term description" refers to the definition or explanation of a Gene Ontology (GO) term associated with a biological process, molecular function, or cellular component
observed gene count	the number of genes in a given dataset that are associated with a particular Gene Ontology (GO) term
background gene count	the total number of genes in the reference dataset that are considered for enrichment analysis
strength	the confidence score of an association between a given Gene Ontology (GO) term
false discovery rate	a statistical correction used in Gene Ontology (GO) enrichment analysis to account for multiple comparisons
matching proteins in your network (IDs)	the specific protein identifiers in your dataset that are associated with a given Gene Ontology (GO) term.

## Sheet: GOBP-Down
Biological processes downregulated
#term ID	term description	observed gene count	background gene count	strength	false discovery rate	matching proteins in network (labels)
GO:0046314	Phosphocreatine biosynthetic process	5	7	1.78	0.97	8187.ENSLCAP00010010465,8187.ENSLCAP00010019488,8187.ENSLCAP00010030021,8187.ENSLCAP00010038378,8187.ENSLCAP00010055283
GO:0006096	Glycolytic process	7	50	1.07	0.7	8187.ENSLCAP00010006336,8187.ENSLCAP00010007332,8187.ENSLCAP00010011043,8187.ENSLCAP00010011226,8187.ENSLCAP00010021984,8187.ENSLCAP00010023964,8187.ENSLCAP00010059138
GO:0015986	Proton motive force-driven ATP synthesis	4	30	1.05	0.28	8187.ENSLCAP00010011512,8187.ENSLCAP00010015505,8187.ENSLCAP00010025218,8187.ENSLCAP00010027141
GO:0042398	Cellular modified amino acid biosynthetic process	6	50	1	0.5	8187.ENSLCAP00010010465,8187.ENSLCAP00010019488,8187.ENSLCAP00010030021,8187.ENSLCAP00010038378,8187.ENSLCAP00010046290,8187.ENSLCAP00010055283
GO:0046034	ATP metabolic process	11	108	0.93	0.83	8187.ENSLCAP00010006336,8187.ENSLCAP00010007332,8187.ENSLCAP00010011043,8187.ENSLCAP00010011226,8187.ENSLCAP00010011512,8187.ENSLCAP00010015505,8187.ENSLCAP00010021984,8187.ENSLCAP00010023964,8187.ENSLCAP00010025218,8187.ENSLCAP00010027141,8187.ENSLCAP00010059138
GO:0009205	Purine ribonucleoside triphosphate metabolic process	13	129	0.93	0.95	8187.ENSLCAP00010006336,8187.ENSLCAP00010007332,8187.ENSLCAP00010011043,8187.ENSLCAP00010011226,8187.ENSLCAP00010011512,8187.ENSLCAP00010015505,8187.ENSLCAP00010021984,8187.ENSLCAP00010023964,8187.ENSLCAP00010025218,8187.ENSLCAP00010027141,8187.ENSLCAP00010034969,8187.ENSLCAP00010059138,8187.ENSLCAP00010059678
GO:0035418	Protein localization to synapse	4	40	0.92	0.18	8187.ENSLCAP00010024248,8187.ENSLCAP00010028924,8187.ENSLCAP00010054248,8187.ENSLCAP00010060431
GO:0009206	Purine ribonucleoside triphosphate biosynthetic process	5	50	0.92	0.3	8187.ENSLCAP00010011512,8187.ENSLCAP00010015505,8187.ENSLCAP00010025218,8187.ENSLCAP00010027141,8187.ENSLCAP00010059678
GO:0016052	Carbohydrate catabolic process	9	95	0.9	0.67	8187.ENSLCAP00010006336,8187.ENSLCAP00010007332,8187.ENSLCAP00010011043,8187.ENSLCAP00010011226,8187.ENSLCAP00010021984,8187.ENSLCAP00010023964,8187.ENSLCAP00010024494,8187.ENSLCAP00010040161,8187.ENSLCAP00010059138
GO:0002688	Regulation of leukocyte chemotaxis	5	56	0.87	0.26	8187.ENSLCAP00010022008,8187.ENSLCAP00010037952,8187.ENSLCAP00010045076,8187.ENSLCAP00010051141,8187.ENSLCAP00010052230
GO:0099173	Postsynapse organization	5	64	0.82	0.21	8187.ENSLCAP00010016779,8187.ENSLCAP00010022593,8187.ENSLCAP00010035129,8187.ENSLCAP00010046429,8187.ENSLCAP00010060431
GO:0006575	Cellular modified amino acid metabolic process	9	149	0.7	0.4	8187.ENSLCAP00010010465,8187.ENSLCAP00010019488,8187.ENSLCAP00010024867,8187.ENSLCAP00010030021,8187.ENSLCAP00010038378,8187.ENSLCAP00010038403,8187.ENSLCAP00010046290,8187.ENSLCAP00010055283,8187.ENSLCAP00010060428
GO:0006163	Purine nucleotide metabolic process	18	342	0.64	0.72	8187.ENSLCAP00010001502,8187.ENSLCAP00010006336,8187.ENSLCAP00010007332,8187.ENSLCAP00010008579,8187.ENSLCAP00010011043,8187.ENSLCAP00010011226,8187.ENSLCAP00010011512,8187.ENSLCAP00010015505,8187.ENSLCAP00010021984,8187.ENSLCAP00010023964,8187.ENSLCAP00010025218,8187.ENSLCAP00010027141,8187.ENSLCAP00010030086,8187.ENSLCAP00010033058,8187.ENSLCAP00010034969,8187.ENSLCAP00010044666,8187.ENSLCAP000…
GO:0006164	Purine nucleotide biosynthetic process	9	175	0.63	0.31	8187.ENSLCAP00010001502,8187.ENSLCAP00010008579,8187.ENSLCAP00010011512,8187.ENSLCAP00010015505,8187.ENSLCAP00010025218,8187.ENSLCAP00010027141,8187.ENSLCAP00010033058,8187.ENSLCAP00010044666,8187.ENSLCAP00010059678
GO:0046390	Ribose phosphate biosynthetic process	10	195	0.63	0.36	8187.ENSLCAP00010001502,8187.ENSLCAP00010008579,8187.ENSLCAP00010011512,8187.ENSLCAP00010015505,8187.ENSLCAP00010025218,8187.ENSLCAP00010027141,8187.ENSLCAP00010027700,8187.ENSLCAP00010033058,8187.ENSLCAP00010044666,8187.ENSLCAP00010059678
GO:0019693	Ribose phosphate metabolic process	18	352	0.63	0.71	8187.ENSLCAP00010001502,8187.ENSLCAP00010006336,8187.ENSLCAP00010007332,8187.ENSLCAP00010008579,8187.ENSLCAP00010011043,8187.ENSLCAP00010011226,8187.ENSLCAP00010011512,8187.ENSLCAP00010015505,8187.ENSLCAP00010021984,8187.ENSLCAP00010023964,8187.ENSLCAP00010025218,8187.ENSLCAP00010027141,8187.ENSLCAP00010027700,8187.ENSLCAP00010033058,8187.ENSLCAP00010034969,8187.ENSLCAP00010044666,8187.ENSLCAP000…
GO:0009150	Purine ribonucleotide metabolic process	16	320	0.62	0.62	8187.ENSLCAP00010001502,8187.ENSLCAP00010006336,8187.ENSLCAP00010007332,8187.ENSLCAP00010008579,8187.ENSLCAP00010011043,8187.ENSLCAP00010011226,8187.ENSLCAP00010011512,8187.ENSLCAP00010015505,8187.ENSLCAP00010021984,8187.ENSLCAP00010023964,8187.ENSLCAP00010025218,8187.ENSLCAP00010027141,8187.ENSLCAP00010034969,8187.ENSLCAP00010044666,8187.ENSLCAP00010059138,8187.ENSLCAP00010059678
GO:0009259	Ribonucleotide metabolic process	17	346	0.61	0.64	8187.ENSLCAP00010001502,8187.ENSLCAP00010006336,8187.ENSLCAP00010007332,8187.ENSLCAP00010008579,8187.ENSLCAP00010011043,8187.ENSLCAP00010011226,8187.ENSLCAP00010011512,8187.ENSLCAP00010015505,8187.ENSLCAP00010021984,8187.ENSLCAP00010023964,8187.ENSLCAP00010025218,8187.ENSLCAP00010027141,8187.ENSLCAP00010027700,8187.ENSLCAP00010034969,8187.ENSLCAP00010044666,8187.ENSLCAP00010059138,8187.ENSLCAP000…
GO:0009152	Purine ribonucleotide biosynthetic process	8	168	0.6	0.21	8187.ENSLCAP00010001502,8187.ENSLCAP00010008579,8187.ENSLCAP00010011512,8187.ENSLCAP00010015505,8187.ENSLCAP00010025218,8187.ENSLCAP00010027141,8187.ENSLCAP00010044666,8187.ENSLCAP00010059678
GO:0009260	Ribonucleotide biosynthetic process	9	190	0.6	0.26	8187.ENSLCAP00010001502,8187.ENSLCAP00010008579,8187.ENSLCAP00010011512,8187.ENSLCAP00010015505,8187.ENSLCAP00010025218,8187.ENSLCAP00010027141,8187.ENSLCAP00010027700,8187.ENSLCAP00010044666,8187.ENSLCAP00010059678
GO:0009117	Nucleotide metabolic process	21	439	0.6	0.7	8187.ENSLCAP00010001502,8187.ENSLCAP00010006336,8187.ENSLCAP00010007332,8187.ENSLCAP00010008579,8187.ENSLCAP00010011043,8187.ENSLCAP00010011226,8187.ENSLCAP00010011512,8187.ENSLCAP00010015505,8187.ENSLCAP00010016274,8187.ENSLCAP00010021984,8187.ENSLCAP00010023964,8187.ENSLCAP00010024263,8187.ENSLCAP00010025218,8187.ENSLCAP00010027141,8187.ENSLCAP00010027700,8187.ENSLCAP00010030086,8187.ENSLCAP000…
GO:0009165	Nucleotide biosynthetic process	11	248	0.57	0.32	8187.ENSLCAP00010001502,8187.ENSLCAP00010008579,8187.ENSLCAP00010011512,8187.ENSLCAP00010015505,8187.ENSLCAP00010024263,8187.ENSLCAP00010025218,8187.ENSLCAP00010027141,8187.ENSLCAP00010027700,8187.ENSLCAP00010033058,8187.ENSLCAP00010044666,8187.ENSLCAP00010059678
GO:0006091	Generation of precursor metabolites and energy	14	326	0.56	0.43	8187.ENSLCAP00010000835,8187.ENSLCAP00010006336,8187.ENSLCAP00010006761,8187.ENSLCAP00010007332,8187.ENSLCAP00010011043,8187.ENSLCAP00010011226,8187.ENSLCAP00010011512,8187.ENSLCAP00010021984,8187.ENSLCAP00010023964,8187.ENSLCAP00010025218,8187.ENSLCAP00010036256,8187.ENSLCAP00010036936,8187.ENSLCAP00010047789,8187.ENSLCAP00010059138
GO:0055086	Nucleobase-containing small molecule metabolic process	22	521	0.55	0.66	8187.ENSLCAP00010001502,8187.ENSLCAP00010006336,8187.ENSLCAP00010007332,8187.ENSLCAP00010008579,8187.ENSLCAP00010011043,8187.ENSLCAP00010011226,8187.ENSLCAP00010011512,8187.ENSLCAP00010015505,8187.ENSLCAP00010016274,8187.ENSLCAP00010021984,8187.ENSLCAP00010023964,8187.ENSLCAP00010024263,8187.ENSLCAP00010025218,8187.ENSLCAP00010027141,8187.ENSLCAP00010027700,8187.ENSLCAP00010030086,8187.ENSLCAP000…
GO:0090407	Organophosphate biosynthetic process	20	525	0.5	0.52	8187.ENSLCAP00010001502,8187.ENSLCAP00010008579,8187.ENSLCAP00010010465,8187.ENSLCAP00010011438,8187.ENSLCAP00010011512,8187.ENSLCAP00010012060,8187.ENSLCAP00010014365,8187.ENSLCAP00010015505,8187.ENSLCAP00010019488,8187.ENSLCAP00010024263,8187.ENSLCAP00010025218,8187.ENSLCAP00010027141,8187.ENSLCAP00010027700,8187.ENSLCAP00010030021,8187.ENSLCAP00010033058,8187.ENSLCAP00010034834,8187.ENSLCAP000…
GO:0019637	Organophosphate metabolic process	34	901	0.5	0.72	8187.ENSLCAP00010001502,8187.ENSLCAP00010005230,8187.ENSLCAP00010006336,8187.ENSLCAP00010007332,8187.ENSLCAP00010008579,8187.ENSLCAP00010010465,8187.ENSLCAP00010011043,8187.ENSLCAP00010011226,8187.ENSLCAP00010011438,8187.ENSLCAP00010011512,8187.ENSLCAP00010012060,8187.ENSLCAP00010014365,8187.ENSLCAP00010015505,8187.ENSLCAP00010016274,8187.ENSLCAP00010019488,8187.ENSLCAP00010021984,8187.ENSLCAP000…
GO:0019752	Carboxylic acid metabolic process	26	783	0.44	0.53	8187.ENSLCAP00010001502,8187.ENSLCAP00010002303,8187.ENSLCAP00010006336,8187.ENSLCAP00010007332,8187.ENSLCAP00010010345,8187.ENSLCAP00010010523,8187.ENSLCAP00010011043,8187.ENSLCAP00010011226,8187.ENSLCAP00010016677,8187.ENSLCAP00010018344,8187.ENSLCAP00010021984,8187.ENSLCAP00010022990,8187.ENSLCAP00010023964,8187.ENSLCAP00010025424,8187.ENSLCAP00010026804,8187.ENSLCAP00010029595,8187.ENSLCAP000…
GO:0005975	Carbohydrate metabolic process	15	487	0.41	0.22	8187.ENSLCAP00010000835,8187.ENSLCAP00010006336,8187.ENSLCAP00010007332,8187.ENSLCAP00010011043,8187.ENSLCAP00010011226,8187.ENSLCAP00010021984,8187.ENSLCAP00010023964,8187.ENSLCAP00010024494,8187.ENSLCAP00010032718,8187.ENSLCAP00010036256,8187.ENSLCAP00010036936,8187.ENSLCAP00010040161,8187.ENSLCAP00010047789,8187.ENSLCAP00010048065,8187.ENSLCAP00010059138
GO:0032787	Monocarboxylic acid metabolic process	14	475	0.39	0.16	8187.ENSLCAP00010001502,8187.ENSLCAP00010006336,8187.ENSLCAP00010007332,8187.ENSLCAP00010010523,8187.ENSLCAP00010011043,8187.ENSLCAP00010011226,8187.ENSLCAP00010018344,8187.ENSLCAP00010021984,8187.ENSLCAP00010023964,8187.ENSLCAP00010025424,8187.ENSLCAP00010026804,8187.ENSLCAP00010029595,8187.ENSLCAP00010038403,8187.ENSLCAP00010059138
GO:1901566	Organonitrogen compound biosynthetic process	38	1348	0.37	0.55	8187.ENSLCAP00010001502,8187.ENSLCAP00010002303,8187.ENSLCAP00010008579,8187.ENSLCAP00010010465,8187.ENSLCAP00010011512,8187.ENSLCAP00010012060,8187.ENSLCAP00010015505,8187.ENSLCAP00010016677,8187.ENSLCAP00010016893,8187.ENSLCAP00010019488,8187.ENSLCAP00010020957,8187.ENSLCAP00010023436,8187.ENSLCAP00010024263,8187.ENSLCAP00010025218,8187.ENSLCAP00010025805,8187.ENSLCAP00010027141,8187.ENSLCAP000…
GO:0044281	Small molecule metabolic process	43	1649	0.34	0.52	8187.ENSLCAP00010001502,8187.ENSLCAP00010002303,8187.ENSLCAP00010006336,8187.ENSLCAP00010007332,8187.ENSLCAP00010008579,8187.ENSLCAP00010009862,8187.ENSLCAP00010010345,8187.ENSLCAP00010010523,8187.ENSLCAP00010011043,8187.ENSLCAP00010011226,8187.ENSLCAP00010011512,8187.ENSLCAP00010015505,8187.ENSLCAP00010016274,8187.ENSLCAP00010016677,8187.ENSLCAP00010018344,8187.ENSLCAP00010021984,8187.ENSLCAP000…
GO:0065003	Protein-containing complex assembly	25	1027	0.31	0.22	8187.ENSLCAP00010001375,8187.ENSLCAP00010004125,8187.ENSLCAP00010006761,8187.ENSLCAP00010006798,8187.ENSLCAP00010009862,8187.ENSLCAP00010011000,8187.ENSLCAP00010011350,8187.ENSLCAP00010014365,8187.ENSLCAP00010017176,8187.ENSLCAP00010018281,8187.ENSLCAP00010019465,8187.ENSLCAP00010021751,8187.ENSLCAP00010026360,8187.ENSLCAP00010029805,8187.ENSLCAP00010031588,8187.ENSLCAP00010032752,8187.ENSLCAP000…
GO:1901575	Organic substance catabolic process	39	1614	0.31	0.4	8187.ENSLCAP00010002303,8187.ENSLCAP00010002823,8187.ENSLCAP00010005230,8187.ENSLCAP00010006336,8187.ENSLCAP00010006798,8187.ENSLCAP00010007332,8187.ENSLCAP00010011043,8187.ENSLCAP00010011191,8187.ENSLCAP00010011226,8187.ENSLCAP00010012110,8187.ENSLCAP00010015963,8187.ENSLCAP00010021984,8187.ENSLCAP00010022990,8187.ENSLCAP00010023242,8187.ENSLCAP00010023592,8187.ENSLCAP00010023964,8187.ENSLCAP000…
GO:0016310	Phosphorylation	26	1093	0.3	0.22	8187.ENSLCAP00010001790,8187.ENSLCAP00010004598,8187.ENSLCAP00010006336,8187.ENSLCAP00010007332,8187.ENSLCAP00010010465,8187.ENSLCAP00010011043,8187.ENSLCAP00010011226,8187.ENSLCAP00010014365,8187.ENSLCAP00010016941,8187.ENSLCAP00010017176,8187.ENSLCAP00010019488,8187.ENSLCAP00010019818,8187.ENSLCAP00010021984,8187.ENSLCAP00010022008,8187.ENSLCAP00010023964,8187.ENSLCAP00010024263,8187.ENSLCAP000…
GO:0006796	Phosphate-containing compound metabolic process	47	1994	0.3	0.45	8187.ENSLCAP00010001502,8187.ENSLCAP00010001790,8187.ENSLCAP00010004598,8187.ENSLCAP00010005230,8187.ENSLCAP00010006336,8187.ENSLCAP00010007332,8187.ENSLCAP00010008579,8187.ENSLCAP00010010465,8187.ENSLCAP00010011043,8187.ENSLCAP00010011226,8187.ENSLCAP00010011438,8187.ENSLCAP00010011512,8187.ENSLCAP00010012060,8187.ENSLCAP00010014365,8187.ENSLCAP00010015505,8187.ENSLCAP00010016274,8187.ENSLCAP000…
GO:0006793	Phosphorus metabolic process	48	2018	0.3	0.47	8187.ENSLCAP00010001502,8187.ENSLCAP00010001790,8187.ENSLCAP00010004598,8187.ENSLCAP00010005230,8187.ENSLCAP00010006336,8187.ENSLCAP00010007332,8187.ENSLCAP00010008579,8187.ENSLCAP00010010465,8187.ENSLCAP00010011043,8187.ENSLCAP00010011226,8187.ENSLCAP00010011438,8187.ENSLCAP00010011512,8187.ENSLCAP00010012060,8187.ENSLCAP00010014365,8187.ENSLCAP00010015505,8187.ENSLCAP00010016274,8187.ENSLCAP000…
GO:1901135	Carbohydrate derivative metabolic process	23	991	0.29	0.15	8187.ENSLCAP00010001502,8187.ENSLCAP00010006336,8187.ENSLCAP00010007332,8187.ENSLCAP00010008579,8187.ENSLCAP00010010345,8187.ENSLCAP00010011043,8187.ENSLCAP00010011226,8187.ENSLCAP00010011512,8187.ENSLCAP00010015505,8187.ENSLCAP00010021984,8187.ENSLCAP00010023964,8187.ENSLCAP00010024494,8187.ENSLCAP00010025218,8187.ENSLCAP00010027141,8187.ENSLCAP00010027700,8187.ENSLCAP00010032718,8187.ENSLCAP000…
GO:0043933	Protein-containing complex organization	26	1156	0.28	0.16	8187.ENSLCAP00010001375,8187.ENSLCAP00010004125,8187.ENSLCAP00010005183,8187.ENSLCAP00010006761,8187.ENSLCAP00010006798,8187.ENSLCAP00010009862,8187.ENSLCAP00010011000,8187.ENSLCAP00010011350,8187.ENSLCAP00010014365,8187.ENSLCAP00010017176,8187.ENSLCAP00010018281,8187.ENSLCAP00010019465,8187.ENSLCAP00010021751,8187.ENSLCAP00010026360,8187.ENSLCAP00010029805,8187.ENSLCAP00010031588,8187.ENSLCAP000…
GO:0009056	Catabolic process	41	1851	0.27	0.32	8187.ENSLCAP00010002303,8187.ENSLCAP00010002553,8187.ENSLCAP00010002823,8187.ENSLCAP00010005230,8187.ENSLCAP00010006336,8187.ENSLCAP00010006798,8187.ENSLCAP00010007332,8187.ENSLCAP00010011043,8187.ENSLCAP00010011191,8187.ENSLCAP00010011226,8187.ENSLCAP00010012110,8187.ENSLCAP00010015963,8187.ENSLCAP00010020957,8187.ENSLCAP00010021984,8187.ENSLCAP00010022990,8187.ENSLCAP00010023242,8187.ENSLCAP000…
GO:1901576	Organic substance biosynthetic process	48	2290	0.24	0.32	8187.ENSLCAP00010000835,8187.ENSLCAP00010001502,8187.ENSLCAP00010002303,8187.ENSLCAP00010006798,8187.ENSLCAP00010008579,8187.ENSLCAP00010009862,8187.ENSLCAP00010010465,8187.ENSLCAP00010011438,8187.ENSLCAP00010011512,8187.ENSLCAP00010012060,8187.ENSLCAP00010014365,8187.ENSLCAP00010015505,8187.ENSLCAP00010016677,8187.ENSLCAP00010016893,8187.ENSLCAP00010019488,8187.ENSLCAP00010020957,8187.ENSLCAP000…
GO:0046483	Heterocycle metabolic process	48	2550	0.2	0.19	8187.ENSLCAP00010001502,8187.ENSLCAP00010002823,8187.ENSLCAP00010003104,8187.ENSLCAP00010005959,8187.ENSLCAP00010006336,8187.ENSLCAP00010006798,8187.ENSLCAP00010007332,8187.ENSLCAP00010008579,8187.ENSLCAP00010011000,8187.ENSLCAP00010011043,8187.ENSLCAP00010011191,8187.ENSLCAP00010011226,8187.ENSLCAP00010011512,8187.ENSLCAP00010011620,8187.ENSLCAP00010015505,8187.ENSLCAP00010016274,8187.ENSLCAP000…
GO:0006725	Cellular aromatic compound metabolic process	48	2595	0.19	0.16	8187.ENSLCAP00010001502,8187.ENSLCAP00010002823,8187.ENSLCAP00010003104,8187.ENSLCAP00010005959,8187.ENSLCAP00010006336,8187.ENSLCAP00010006798,8187.ENSLCAP00010007332,8187.ENSLCAP00010008579,8187.ENSLCAP00010011000,8187.ENSLCAP00010011043,8187.ENSLCAP00010011191,8187.ENSLCAP00010011226,8187.ENSLCAP00010011512,8187.ENSLCAP00010011620,8187.ENSLCAP00010015505,8187.ENSLCAP00010016274,8187.ENSLCAP000…
GO:0006139	Nucleobase-containing compound metabolic process	45	2408	0.19	0.16	8187.ENSLCAP00010001502,8187.ENSLCAP00010002823,8187.ENSLCAP00010003104,8187.ENSLCAP00010005959,8187.ENSLCAP00010006336,8187.ENSLCAP00010006798,8187.ENSLCAP00010007332,8187.ENSLCAP00010008579,8187.ENSLCAP00010011000,8187.ENSLCAP00010011043,8187.ENSLCAP00010011191,8187.ENSLCAP00010011226,8187.ENSLCAP00010011512,8187.ENSLCAP00010011620,8187.ENSLCAP00010015505,8187.ENSLCAP00010016274,8187.ENSLCAP000…
GO:0034641	Cellular nitrogen compound metabolic process	58	3144	0.19	0.23	8187.ENSLCAP00010001502,8187.ENSLCAP00010002823,8187.ENSLCAP00010003104,8187.ENSLCAP00010005959,8187.ENSLCAP00010006336,8187.ENSLCAP00010006798,8187.ENSLCAP00010007332,8187.ENSLCAP00010008579,8187.ENSLCAP00010010345,8187.ENSLCAP00010011000,8187.ENSLCAP00010011043,8187.ENSLCAP00010011191,8187.ENSLCAP00010011226,8187.ENSLCAP00010011512,8187.ENSLCAP00010011620,8187.ENSLCAP00010015505,8187.ENSLCAP000…
GO:1901564	Organonitrogen compound metabolic process	92	5350	0.16	0.3	8187.ENSLCAP00010001502,8187.ENSLCAP00010001790,8187.ENSLCAP00010002303,8187.ENSLCAP00010004598,8187.ENSLCAP00010006336,8187.ENSLCAP00010006798,8187.ENSLCAP00010007332,8187.ENSLCAP00010008579,8187.ENSLCAP00010009893,8187.ENSLCAP00010010345,8187.ENSLCAP00010010465,8187.ENSLCAP00010011000,8187.ENSLCAP00010011043,8187.ENSLCAP00010011226,8187.ENSLCAP00010011512,8187.ENSLCAP00010011620,8187.ENSLCAP000…
GO:0016043	Cellular component organization	90	5463	0.14	0.22	8187.ENSLCAP00010001375,8187.ENSLCAP00010001909,8187.ENSLCAP00010003790,8187.ENSLCAP00010003842,8187.ENSLCAP00010004125,8187.ENSLCAP00010005183,8187.ENSLCAP00010006761,8187.ENSLCAP00010006798,8187.ENSLCAP00010008992,8187.ENSLCAP00010009862,8187.ENSLCAP00010010569,8187.ENSLCAP00010011000,8187.ENSLCAP00010011350,8187.ENSLCAP00010014066,8187.ENSLCAP00010014365,8187.ENSLCAP00010014506,8187.ENSLCAP000…
GO:0044237	Cellular metabolic process	113	6854	0.14	0.32	8187.ENSLCAP00010000835,8187.ENSLCAP00010001502,8187.ENSLCAP00010001790,8187.ENSLCAP00010002303,8187.ENSLCAP00010002823,8187.ENSLCAP00010003104,8187.ENSLCAP00010004598,8187.ENSLCAP00010005230,8187.ENSLCAP00010005959,8187.ENSLCAP00010006336,8187.ENSLCAP00010006761,8187.ENSLCAP00010006798,8187.ENSLCAP00010007332,8187.ENSLCAP00010008579,8187.ENSLCAP00010008992,8187.ENSLCAP00010009862,8187.ENSLCAP000…
GO:0071840	Cellular component organization or biogenesis	92	5677	0.13	0.2	8187.ENSLCAP00010001375,8187.ENSLCAP00010001909,8187.ENSLCAP00010003790,8187.ENSLCAP00010003842,8187.ENSLCAP00010004125,8187.ENSLCAP00010005183,8187.ENSLCAP00010006761,8187.ENSLCAP00010006798,8187.ENSLCAP00010008992,8187.ENSLCAP00010009862,8187.ENSLCAP00010010569,8187.ENSLCAP00010011000,8187.ENSLCAP00010011350,8187.ENSLCAP00010011620,8187.ENSLCAP00010014066,8187.ENSLCAP00010014365,8187.ENSLCAP000…
GO:0006807	Nitrogen compound metabolic process	107	6981	0.11	0.15	8187.ENSLCAP00010001502,8187.ENSLCAP00010001790,8187.ENSLCAP00010002303,8187.ENSLCAP00010002823,8187.ENSLCAP00010003104,8187.ENSLCAP00010004598,8187.ENSLCAP00010005959,8187.ENSLCAP00010006336,8187.ENSLCAP00010006798,8187.ENSLCAP00010007332,8187.ENSLCAP00010008579,8187.ENSLCAP00010009893,8187.ENSLCAP00010010345,8187.ENSLCAP00010010465,8187.ENSLCAP00010011000,8187.ENSLCAP00010011043,8187.ENSLCAP000…
GO:0008152	Metabolic process	136	8862	0.11	0.26	8187.ENSLCAP00010000835,8187.ENSLCAP00010001502,8187.ENSLCAP00010001790,8187.ENSLCAP00010002303,8187.ENSLCAP00010002553,8187.ENSLCAP00010002823,8187.ENSLCAP00010003104,8187.ENSLCAP00010004125,8187.ENSLCAP00010004598,8187.ENSLCAP00010005230,8187.ENSLCAP00010005959,8187.ENSLCAP00010006336,8187.ENSLCAP00010006761,8187.ENSLCAP00010006798,8187.ENSLCAP00010007332,8187.ENSLCAP00010008579,8187.ENSLCAP000…
GO:0071704	Organic substance metabolic process	129	8324	0.11	0.26	8187.ENSLCAP00010000835,8187.ENSLCAP00010001502,8187.ENSLCAP00010001790,8187.ENSLCAP00010002303,8187.ENSLCAP00010002823,8187.ENSLCAP00010003104,8187.ENSLCAP00010004125,8187.ENSLCAP00010004598,8187.ENSLCAP00010005230,8187.ENSLCAP00010005959,8187.ENSLCAP00010006336,8187.ENSLCAP00010006798,8187.ENSLCAP00010007332,8187.ENSLCAP00010008579,8187.ENSLCAP00010009862,8187.ENSLCAP00010009893,8187.ENSLCAP000…

## Sheet: GOBP-UP
Biological processes Upregulated
#term ID	term description	observed gene count	background gene count	strength	false discovery rate	matching proteins in network (labels)
GO:0016043	Cellular component organization	69	5463	0.19	0.14	8187.ENSLCAP00010001305,8187.ENSLCAP00010001899,8187.ENSLCAP00010003855,8187.ENSLCAP00010004701,8187.ENSLCAP00010005483,8187.ENSLCAP00010006600,8187.ENSLCAP00010008539,8187.ENSLCAP00010009190,8187.ENSLCAP00010009551,8187.ENSLCAP00010009558,8187.ENSLCAP00010009732,8187.ENSLCAP00010009892,8187.ENSLCAP00010010120,8187.ENSLCAP00010010489,8187.ENSLCAP00010011963,8187.ENSLCAP00010012363,8187.ENSLCAP000…	ENSLCAP00010001305,LOC108891678,ENSLCAP00010003855,ENSLCAP00010004701,LOC108899263,LOC108898240,myo18a,snap47,cops7a,eif3i,LOC108890755,LOC108887918,SLC12A6,STMN1,cunh5orf51,EHD2,LOC108883933,LOC108883066,ENSLCAP00010016675,LOC108876722,ENSLCAP00010018735,ENSLCAP00010018791,Dsp,kcnc1,denr,LOC108897085,ndufb7,ENSLCAP00010026194,Ufl1,Anp32e,sec24a,LOC108883757,LOC108882878,ENSLCAP00010028797,LOC108…
GO:0071840	Cellular component organization or biogenesis	72	5677	0.19	0.14	8187.ENSLCAP00010001305,8187.ENSLCAP00010001899,8187.ENSLCAP00010003855,8187.ENSLCAP00010004701,8187.ENSLCAP00010005483,8187.ENSLCAP00010006600,8187.ENSLCAP00010008539,8187.ENSLCAP00010009190,8187.ENSLCAP00010009551,8187.ENSLCAP00010009558,8187.ENSLCAP00010009732,8187.ENSLCAP00010009892,8187.ENSLCAP00010010120,8187.ENSLCAP00010010489,8187.ENSLCAP00010011963,8187.ENSLCAP00010012363,8187.ENSLCAP000…	ENSLCAP00010001305,LOC108891678,ENSLCAP00010003855,ENSLCAP00010004701,LOC108899263,LOC108898240,myo18a,snap47,cops7a,eif3i,LOC108890755,LOC108887918,SLC12A6,STMN1,cunh5orf51,EHD2,LOC108883933,LOC108883066,ENSLCAP00010016675,LOC108876722,ENSLCAP00010018735,ENSLCAP00010018791,Dsp,kcnc1,denr,LOC108897085,ndufb7,ENSLCAP00010026194,Ufl1,Anp32e,sec24a,LOC108883757,LOC108882878,ENSLCAP00010028797,LOC108…

## Sheet: GOCC-Down
Cellular component downregulated
#term ID	term description	observed gene count	background gene count	strength	false discovery rate	matching proteins in network (labels)
GO:0110165	Cellular anatomical entity	293	23541	0.02	0.2	8187.ENSLCAP00010000510,8187.ENSLCAP00010000720,8187.ENSLCAP00010000835,8187.ENSLCAP00010001154,8187.ENSLCAP00010001240,8187.ENSLCAP00010001375,8187.ENSLCAP00010001463,8187.ENSLCAP00010001502,8187.ENSLCAP00010001790,8187.ENSLCAP00010001909,8187.ENSLCAP00010002303,8187.ENSLCAP00010002553,8187.ENSLCAP00010002746,8187.ENSLCAP00010002823,8187.ENSLCAP00010003104,8187.ENSLCAP00010003218,8187.ENSLCAP000…	gnb1,ENSLCAP00010000720,gys1,LOC108886001,LOC108886423,ENSLCAP00010001375,ENSLCAP00010001463,ENSLCAP00010001502,LOC108881026,ranbp9,LOC108897179,pter,ENSLCAP00010002746,dcp1a,alyref,ENSLCAP00010003218,LAMA2,sec23a,C8A,crtc3,ENSLCAP00010004598,LOC108899129,LOC108872932,LOC108872939,ENSLCAP00010005959,ENSLCAP00010006248,LOC108886054,ENSLCAP00010006611,ndufa8,prpf19,LOC108900284,adpgk,FAHD2A,ENSLCAP…
GO:0005622	Intracellular anatomical structure	247	16922	0.09	0.5	8187.ENSLCAP00010000510,8187.ENSLCAP00010000720,8187.ENSLCAP00010000835,8187.ENSLCAP00010001240,8187.ENSLCAP00010001375,8187.ENSLCAP00010001502,8187.ENSLCAP00010001790,8187.ENSLCAP00010001909,8187.ENSLCAP00010002303,8187.ENSLCAP00010002746,8187.ENSLCAP00010002823,8187.ENSLCAP00010003104,8187.ENSLCAP00010003842,8187.ENSLCAP00010004125,8187.ENSLCAP00010004598,8187.ENSLCAP00010005183,8187.ENSLCAP000…	gnb1,ENSLCAP00010000720,gys1,LOC108886423,ENSLCAP00010001375,ENSLCAP00010001502,LOC108881026,ranbp9,LOC108897179,ENSLCAP00010002746,dcp1a,alyref,sec23a,crtc3,ENSLCAP00010004598,LOC108872932,LOC108872939,ENSLCAP00010005959,LOC108886054,ENSLCAP00010006611,ndufa8,prpf19,LOC108900284,adpgk,FAHD2A,ENSLCAP00010008579,glrx5,LOC108885293,ENSLCAP00010009862,pitrm1,ENSLCAP00010010107,CMAS,CKB,DBI,LOC108891…
GO:0005737	Cytoplasm	225	13111	0.16	0.68	8187.ENSLCAP00010000510,8187.ENSLCAP00010000720,8187.ENSLCAP00010000835,8187.ENSLCAP00010001240,8187.ENSLCAP00010001375,8187.ENSLCAP00010001502,8187.ENSLCAP00010001790,8187.ENSLCAP00010001909,8187.ENSLCAP00010002303,8187.ENSLCAP00010002746,8187.ENSLCAP00010002823,8187.ENSLCAP00010003104,8187.ENSLCAP00010003842,8187.ENSLCAP00010004125,8187.ENSLCAP00010004598,8187.ENSLCAP00010005183,8187.ENSLCAP000…	gnb1,ENSLCAP00010000720,gys1,LOC108886423,ENSLCAP00010001375,ENSLCAP00010001502,LOC108881026,ranbp9,LOC108897179,ENSLCAP00010002746,dcp1a,alyref,sec23a,crtc3,ENSLCAP00010004598,LOC108872932,LOC108872939,ENSLCAP00010005959,LOC108886054,ndufa8,prpf19,LOC108900284,adpgk,FAHD2A,ENSLCAP00010008579,glrx5,LOC108885293,ENSLCAP00010009862,pitrm1,ENSLCAP00010010107,CKB,DBI,LOC108891479,snrpd3,eno2,ENSLCAP0…
GO:0043226	Organelle	193	14369	0.05	0.14	8187.ENSLCAP00010001240,8187.ENSLCAP00010001375,8187.ENSLCAP00010001502,8187.ENSLCAP00010001790,8187.ENSLCAP00010001909,8187.ENSLCAP00010002303,8187.ENSLCAP00010002553,8187.ENSLCAP00010002746,8187.ENSLCAP00010002823,8187.ENSLCAP00010003104,8187.ENSLCAP00010003842,8187.ENSLCAP00010004115,8187.ENSLCAP00010004125,8187.ENSLCAP00010005230,8187.ENSLCAP00010005959,8187.ENSLCAP00010006611,8187.ENSLCAP000…	LOC108886423,ENSLCAP00010001375,ENSLCAP00010001502,LOC108881026,ranbp9,LOC108897179,pter,ENSLCAP00010002746,dcp1a,alyref,sec23a,C8A,crtc3,LOC108872939,ENSLCAP00010005959,ENSLCAP00010006611,ndufa8,prpf19,adpgk,FAHD2A,glrx5,LOC108885293,pitrm1,ENSLCAP00010010107,LOC108891479,snrpd3,ggps1,ATP5F1A,Fbl,ENSLCAP00010011702,Mylpf,pcyt1b,LOC108880615,edf1,ssr3,DGKQ,dhrs1,LOC108879835,LOC108890227,hsdl2,SH…
GO:0043229	Intracellular organelle	187	13825	0.05	0.14	8187.ENSLCAP00010001240,8187.ENSLCAP00010001375,8187.ENSLCAP00010001502,8187.ENSLCAP00010001790,8187.ENSLCAP00010001909,8187.ENSLCAP00010002303,8187.ENSLCAP00010002746,8187.ENSLCAP00010002823,8187.ENSLCAP00010003104,8187.ENSLCAP00010003842,8187.ENSLCAP00010004125,8187.ENSLCAP00010005230,8187.ENSLCAP00010005959,8187.ENSLCAP00010006611,8187.ENSLCAP00010006761,8187.ENSLCAP00010006798,8187.ENSLCAP000…	LOC108886423,ENSLCAP00010001375,ENSLCAP00010001502,LOC108881026,ranbp9,LOC108897179,ENSLCAP00010002746,dcp1a,alyref,sec23a,crtc3,LOC108872939,ENSLCAP00010005959,ENSLCAP00010006611,ndufa8,prpf19,adpgk,FAHD2A,glrx5,LOC108885293,pitrm1,ENSLCAP00010010107,LOC108891479,snrpd3,ggps1,ATP5F1A,Fbl,ENSLCAP00010011702,Mylpf,pcyt1b,LOC108880615,edf1,ssr3,DGKQ,dhrs1,LOC108879835,LOC108890227,hsdl2,SH2B2,LOC10…
GO:0032991	Protein-containing complex	85	5420	0.12	0.15	8187.ENSLCAP00010000510,8187.ENSLCAP00010003842,8187.ENSLCAP00010004115,8187.ENSLCAP00010005183,8187.ENSLCAP00010005230,8187.ENSLCAP00010005959,8187.ENSLCAP00010006761,8187.ENSLCAP00010006798,8187.ENSLCAP00010008579,8187.ENSLCAP00010009862,8187.ENSLCAP00010011000,8187.ENSLCAP00010011043,8187.ENSLCAP00010011226,8187.ENSLCAP00010011350,8187.ENSLCAP00010011420,8187.ENSLCAP00010011512,8187.ENSLCAP000…	gnb1,sec23a,C8A,LOC108872932,LOC108872939,ENSLCAP00010005959,ndufa8,prpf19,ENSLCAP00010008579,ENSLCAP00010009862,snrpd3,eno2,eno1,LOC108873573,GNG4,ATP5F1A,Fbl,Mylpf,LOC108880615,LOC108893523,Faf2,dctn4,LSM8,ENSLCAP00010018281,LOC108879862,grwd1,gnb5,LOC108889362,ENSLCAP00010022990,LOC108878153,Cnot1,NAA15,Gpd2,Atp5b,prkar1a,ENSLCAP00010026034,LOC108897298,LOC108888744,ENSLCAP00010027141,ELAVL2,K…
GO:0005829	Cytosol	76	2970	0.33	0.77	8187.ENSLCAP00010000835,8187.ENSLCAP00010001502,8187.ENSLCAP00010001790,8187.ENSLCAP00010003842,8187.ENSLCAP00010004598,8187.ENSLCAP00010005230,8187.ENSLCAP00010006336,8187.ENSLCAP00010008579,8187.ENSLCAP00010009862,8187.ENSLCAP00010010107,8187.ENSLCAP00010011000,8187.ENSLCAP00010011043,8187.ENSLCAP00010011191,8187.ENSLCAP00010011226,8187.ENSLCAP00010011438,8187.ENSLCAP00010012458,8187.ENSLCAP000…	gys1,ENSLCAP00010001502,LOC108881026,sec23a,ENSLCAP00010004598,LOC108872939,LOC108886054,ENSLCAP00010008579,ENSLCAP00010009862,ENSLCAP00010010107,snrpd3,eno2,ENSLCAP00010011191,eno1,ggps1,LOC108880615,DGKQ,SH2B2,LOC108893523,yars2,sms,grwd1,Wipi2,LOC108889362,ENSLCAP00010022008,ARHGDIA,ENSLCAP00010022990,NAA15,ENSLCAP00010023945,gapdh,lrsam1,Ggact,ENSLCAP00010026034,ENSLCAP00010027318,LOC10889197…
GO:0005739	Mitochondrion	38	1585	0.3	0.37	8187.ENSLCAP00010001375,8187.ENSLCAP00010002303,8187.ENSLCAP00010006761,8187.ENSLCAP00010007921,8187.ENSLCAP00010008992,8187.ENSLCAP00010009043,8187.ENSLCAP00010009893,8187.ENSLCAP00010010569,8187.ENSLCAP00010011512,8187.ENSLCAP00010015067,8187.ENSLCAP00010016677,8187.ENSLCAP00010018344,8187.ENSLCAP00010018363,8187.ENSLCAP00010024263,8187.ENSLCAP00010024494,8187.ENSLCAP00010025218,8187.ENSLCAP000…	ENSLCAP00010001375,LOC108897179,ndufa8,FAHD2A,glrx5,LOC108885293,pitrm1,LOC108891479,ATP5F1A,hsdl2,yars2,ECHDC3,NRGN,nadk2,Gpd2,Atp5b,Pgrmc1,ENSLCAP00010027141,armc1,LOC108876027,Ndufb11,ptrh2,Mdh2,c1qbp,cmc1,cpt1a,LOC108893927,ENSLCAP00010045140,ENSLCAP00010045258,oat,LOC108881923,LOC108881324,LOC108883731,LOC108872747,pfdn4,ENSLCAP00010055187,LOC108889290,mtx3
GO:0030054	Cell junction	37	1852	0.22	0.19	8187.ENSLCAP00010003790,8187.ENSLCAP00010004598,8187.ENSLCAP00010005183,8187.ENSLCAP00010008215,8187.ENSLCAP00010012110,8187.ENSLCAP00010012212,8187.ENSLCAP00010014365,8187.ENSLCAP00010016415,8187.ENSLCAP00010016779,8187.ENSLCAP00010017362,8187.ENSLCAP00010018363,8187.ENSLCAP00010018708,8187.ENSLCAP00010019712,8187.ENSLCAP00010021782,8187.ENSLCAP00010024248,8187.ENSLCAP00010025665,8187.ENSLCAP000…	LAMA2,ENSLCAP00010004598,LOC108872932,ENSLCAP00010008215,plcxd3,LOC108880784,DGKQ,ENSLCAP00010016415,Shank2,renbp,NRGN,LOC108879862,ENSLCAP00010019712,slc17a6,PCLO,prkar1a,LOC108897298,Jam3,LOC108880009,LOC108876027,ENSLCAP00010030878,LOC108882184,cadm1,ENSLCAP00010032903,Hip1,ENSLCAP00010034616,LOC108902158,LOC108884188,cplx2,c1qbp,ENSLCAP00010046429,grm2,Cyth2,ENSLCAP00010054248,stx16,LOC108878…
GO:1902494	Catalytic complex	33	1535	0.26	0.23	8187.ENSLCAP00010000510,8187.ENSLCAP00010006761,8187.ENSLCAP00010006798,8187.ENSLCAP00010009862,8187.ENSLCAP00010011000,8187.ENSLCAP00010011043,8187.ENSLCAP00010011226,8187.ENSLCAP00010011420,8187.ENSLCAP00010012458,8187.ENSLCAP00010020122,8187.ENSLCAP00010021984,8187.ENSLCAP00010022990,8187.ENSLCAP00010023760,8187.ENSLCAP00010024494,8187.ENSLCAP00010029805,8187.ENSLCAP00010030086,8187.ENSLCAP000…	gnb1,ndufa8,prpf19,ENSLCAP00010009862,snrpd3,eno2,eno1,GNG4,LOC108880615,gnb5,LOC108889362,ENSLCAP00010022990,NAA15,Gpd2,ENSLCAP00010029805,GMPR,trmt6,kctd2,LOC108889618,LOC108898646,Ndufb11,rad23a,LOC108880667,Farsa,psma2,ENSLCAP00010036256,DYNC1I1,ppp2r5b,smarca5,GAN,ENSLCAP00010045258,ENSLCAP00010055187,LOC108881412
GO:0045202	Synapse	32	1168	0.36	0.43	8187.ENSLCAP00010003790,8187.ENSLCAP00010005183,8187.ENSLCAP00010008215,8187.ENSLCAP00010012110,8187.ENSLCAP00010012212,8187.ENSLCAP00010014365,8187.ENSLCAP00010016779,8187.ENSLCAP00010017362,8187.ENSLCAP00010018363,8187.ENSLCAP00010019712,8187.ENSLCAP00010021782,8187.ENSLCAP00010024248,8187.ENSLCAP00010025665,8187.ENSLCAP00010026119,8187.ENSLCAP00010029481,8187.ENSLCAP00010030740,8187.ENSLCAP000…	LAMA2,LOC108872932,ENSLCAP00010008215,plcxd3,LOC108880784,DGKQ,Shank2,renbp,NRGN,ENSLCAP00010019712,slc17a6,PCLO,prkar1a,LOC108897298,LOC108880009,LOC108876027,ENSLCAP00010030878,LOC108882184,cadm1,ENSLCAP00010032903,Hip1,ENSLCAP00010034616,LOC108902158,LOC108884188,cplx2,c1qbp,ENSLCAP00010046429,grm2,ENSLCAP00010054248,stx16,LOC108878151,LOC108878290
GO:0043005	Neuron projection	26	1184	0.26	0.17	8187.ENSLCAP00010011490,8187.ENSLCAP00010012212,8187.ENSLCAP00010016779,8187.ENSLCAP00010018363,8187.ENSLCAP00010021782,8187.ENSLCAP00010024248,8187.ENSLCAP00010028793,8187.ENSLCAP00010028920,8187.ENSLCAP00010028924,8187.ENSLCAP00010029481,8187.ENSLCAP00010029856,8187.ENSLCAP00010030878,8187.ENSLCAP00010031965,8187.ENSLCAP00010032903,8187.ENSLCAP00010033598,8187.ENSLCAP00010034616,8187.ENSLCAP000…	ADCYAP1,LOC108880784,Shank2,NRGN,slc17a6,PCLO,arl3,ELAVL2,KIF5C,LOC108880009,MYO1D,ENSLCAP00010030878,cadm1,ENSLCAP00010032903,LOC108900458,ENSLCAP00010034616,rgs7,ENSLCAP00010037062,cplx2,ENSLCAP00010045258,ENSLCAP00010045479,ENSLCAP00010046429,grm2,LOC108881923,ENSLCAP00010054248,LOC108878151
GO:0012506	Vesicle membrane	21	821	0.33	0.23	8187.ENSLCAP00010003842,8187.ENSLCAP00010014365,8187.ENSLCAP00010014506,8187.ENSLCAP00010015505,8187.ENSLCAP00010016941,8187.ENSLCAP00010017362,8187.ENSLCAP00010018363,8187.ENSLCAP00010019517,8187.ENSLCAP00010019712,8187.ENSLCAP00010021782,8187.ENSLCAP00010026034,8187.ENSLCAP00010031124,8187.ENSLCAP00010036539,8187.ENSLCAP00010038975,8187.ENSLCAP00010042007,8187.ENSLCAP00010042651,8187.ENSLCAP000…	sec23a,DGKQ,LOC108879835,LOC108893523,LOC108889994,renbp,NRGN,LOC108884659,ENSLCAP00010019712,slc17a6,ENSLCAP00010026034,LOC108882184,LOC108884188,chmp1a,Vps18,LOC108872553,copz1,ENSLCAP00010054248,stx16,hgs,LOC108902703
GO:0030659	Cytoplasmic vesicle membrane	20	810	0.32	0.18	8187.ENSLCAP00010003842,8187.ENSLCAP00010014506,8187.ENSLCAP00010015505,8187.ENSLCAP00010016941,8187.ENSLCAP00010017362,8187.ENSLCAP00010018363,8187.ENSLCAP00010019517,8187.ENSLCAP00010019712,8187.ENSLCAP00010021782,8187.ENSLCAP00010026034,8187.ENSLCAP00010031124,8187.ENSLCAP00010036539,8187.ENSLCAP00010038975,8187.ENSLCAP00010042007,8187.ENSLCAP00010042651,8187.ENSLCAP00010051672,8187.ENSLCAP000…	sec23a,LOC108879835,LOC108893523,LOC108889994,renbp,NRGN,LOC108884659,ENSLCAP00010019712,slc17a6,ENSLCAP00010026034,LOC108882184,LOC108884188,chmp1a,Vps18,LOC108872553,copz1,ENSLCAP00010054248,stx16,hgs,LOC108902703
GO:0036477	Somatodendritic compartment	19	580	0.44	0.37	8187.ENSLCAP00010011490,8187.ENSLCAP00010012212,8187.ENSLCAP00010016779,8187.ENSLCAP00010018363,8187.ENSLCAP00010028920,8187.ENSLCAP00010028924,8187.ENSLCAP00010029481,8187.ENSLCAP00010029808,8187.ENSLCAP00010029856,8187.ENSLCAP00010030878,8187.ENSLCAP00010032903,8187.ENSLCAP00010034616,8187.ENSLCAP00010037062,8187.ENSLCAP00010037488,8187.ENSLCAP00010045479,8187.ENSLCAP00010046429,8187.ENSLCAP000…	ADCYAP1,LOC108880784,Shank2,NRGN,ELAVL2,KIF5C,LOC108880009,s100b,MYO1D,ENSLCAP00010030878,ENSLCAP00010032903,ENSLCAP00010034616,ENSLCAP00010037062,cplx2,ENSLCAP00010045479,ENSLCAP00010046429,grm2,ENSLCAP00010054248,LOC108878151
GO:0099512	Supramolecular fiber	19	812	0.29	0.16	8187.ENSLCAP00010011438,8187.ENSLCAP00010014066,8187.ENSLCAP00010016565,8187.ENSLCAP00010018708,8187.ENSLCAP00010022132,8187.ENSLCAP00010023242,8187.ENSLCAP00010023945,8187.ENSLCAP00010026148,8187.ENSLCAP00010028793,8187.ENSLCAP00010028924,8187.ENSLCAP00010029342,8187.ENSLCAP00010030878,8187.ENSLCAP00010032157,8187.ENSLCAP00010035992,8187.ENSLCAP00010042539,8187.ENSLCAP00010043278,8187.ENSLCAP000…	ggps1,LOC108874717,dctn4,LOC108879862,LOC108882674,STUB1,ENSLCAP00010023945,LOC108873106,arl3,KIF5C,ENSLCAP00010029342,ENSLCAP00010030878,LOC108891012,ENSLCAP00010035992,ENSLCAP00010042539,LOC108880420,ENSLCAP00010045479,LOC108902683,LOC108878151
GO:0031966	Mitochondrial membrane	17	684	0.32	0.16	8187.ENSLCAP00010001375,8187.ENSLCAP00010006761,8187.ENSLCAP00010010569,8187.ENSLCAP00010011512,8187.ENSLCAP00010018363,8187.ENSLCAP00010025218,8187.ENSLCAP00010025805,8187.ENSLCAP00010027141,8187.ENSLCAP00010027510,8187.ENSLCAP00010030740,8187.ENSLCAP00010033445,8187.ENSLCAP00010038403,8187.ENSLCAP00010045140,8187.ENSLCAP00010050365,8187.ENSLCAP00010050495,8187.ENSLCAP00010055283,8187.ENSLCAP000…	ENSLCAP00010001375,ndufa8,LOC108891479,ATP5F1A,NRGN,Atp5b,Pgrmc1,ENSLCAP00010027141,armc1,LOC108876027,Ndufb11,cpt1a,ENSLCAP00010045140,LOC108881324,LOC108872747,LOC108889290,mtx3
GO:0030425	Dendrite	16	429	0.49	0.38	8187.ENSLCAP00010012212,8187.ENSLCAP00010016779,8187.ENSLCAP00010018363,8187.ENSLCAP00010028920,8187.ENSLCAP00010028924,8187.ENSLCAP00010029481,8187.ENSLCAP00010029856,8187.ENSLCAP00010030878,8187.ENSLCAP00010032903,8187.ENSLCAP00010034616,8187.ENSLCAP00010037062,8187.ENSLCAP00010045479,8187.ENSLCAP00010046429,8187.ENSLCAP00010046797,8187.ENSLCAP00010054248,8187.ENSLCAP00010060431	LOC108880784,Shank2,NRGN,ELAVL2,KIF5C,LOC108880009,MYO1D,ENSLCAP00010030878,ENSLCAP00010032903,ENSLCAP00010034616,ENSLCAP00010037062,ENSLCAP00010045479,ENSLCAP00010046429,grm2,ENSLCAP00010054248,LOC108878151
GO:0098793	Presynapse	15	421	0.48	0.33	8187.ENSLCAP00010012212,8187.ENSLCAP00010014365,8187.ENSLCAP00010017362,8187.ENSLCAP00010019712,8187.ENSLCAP00010021782,8187.ENSLCAP00010024248,8187.ENSLCAP00010026119,8187.ENSLCAP00010029481,8187.ENSLCAP00010031124,8187.ENSLCAP00010035129,8187.ENSLCAP00010036539,8187.ENSLCAP00010037488,8187.ENSLCAP00010037952,8187.ENSLCAP00010046797,8187.ENSLCAP00010055056	LOC108880784,DGKQ,renbp,ENSLCAP00010019712,slc17a6,PCLO,LOC108897298,LOC108880009,LOC108882184,LOC108902158,LOC108884188,cplx2,c1qbp,grm2,stx16
GO:0030424	Axon	13	454	0.38	0.16	8187.ENSLCAP00010012212,8187.ENSLCAP00010018363,8187.ENSLCAP00010024248,8187.ENSLCAP00010028920,8187.ENSLCAP00010028924,8187.ENSLCAP00010029481,8187.ENSLCAP00010037062,8187.ENSLCAP00010037488,8187.ENSLCAP00010045479,8187.ENSLCAP00010046797,8187.ENSLCAP00010047789,8187.ENSLCAP00010054248,8187.ENSLCAP00010060431	LOC108880784,NRGN,PCLO,ELAVL2,KIF5C,LOC108880009,ENSLCAP00010037062,cplx2,ENSLCAP00010045479,grm2,LOC108881923,ENSLCAP00010054248,LOC108878151
GO:0005759	Mitochondrial matrix	11	344	0.43	0.16	8187.ENSLCAP00010002303,8187.ENSLCAP00010008992,8187.ENSLCAP00010009893,8187.ENSLCAP00010016677,8187.ENSLCAP00010025218,8187.ENSLCAP00010036936,8187.ENSLCAP00010037952,8187.ENSLCAP00010045958,8187.ENSLCAP00010050365,8187.ENSLCAP00010050485,8187.ENSLCAP00010055187	LOC108897179,glrx5,pitrm1,yars2,Atp5b,Mdh2,c1qbp,oat,LOC108881324,LOC108883731,ENSLCAP00010055187
GO:0098978	Glutamatergic synapse	10	231	0.56	0.28	8187.ENSLCAP00010005183,8187.ENSLCAP00010014365,8187.ENSLCAP00010016779,8187.ENSLCAP00010018363,8187.ENSLCAP00010024248,8187.ENSLCAP00010025665,8187.ENSLCAP00010026119,8187.ENSLCAP00010037952,8187.ENSLCAP00010054248,8187.ENSLCAP00010060431	LOC108872932,DGKQ,Shank2,NRGN,PCLO,prkar1a,LOC108897298,c1qbp,ENSLCAP00010054248,LOC108878151
GO:0043025	Neuronal cell body	9	249	0.48	0.17	8187.ENSLCAP00010011490,8187.ENSLCAP00010018363,8187.ENSLCAP00010028920,8187.ENSLCAP00010029808,8187.ENSLCAP00010029856,8187.ENSLCAP00010030878,8187.ENSLCAP00010037062,8187.ENSLCAP00010037488,8187.ENSLCAP00010060431	ADCYAP1,NRGN,ELAVL2,s100b,MYO1D,ENSLCAP00010030878,ENSLCAP00010037062,cplx2,LOC108878151
GO:0005938	Cell cortex	9	277	0.44	0.16	8187.ENSLCAP00010014506,8187.ENSLCAP00010016565,8187.ENSLCAP00010024248,8187.ENSLCAP00010026119,8187.ENSLCAP00010029856,8187.ENSLCAP00010032903,8187.ENSLCAP00010033598,8187.ENSLCAP00010038155,8187.ENSLCAP00010046429	LOC108879835,dctn4,PCLO,LOC108897298,MYO1D,ENSLCAP00010032903,LOC108900458,ENSLCAP00010038155,ENSLCAP00010046429
GO:0005741	Mitochondrial outer membrane	7	156	0.58	0.17	8187.ENSLCAP00010025805,8187.ENSLCAP00010027510,8187.ENSLCAP00010030740,8187.ENSLCAP00010038403,8187.ENSLCAP00010045140,8187.ENSLCAP00010050495,8187.ENSLCAP00010060436	Pgrmc1,armc1,LOC108876027,cpt1a,ENSLCAP00010045140,LOC108872747,mtx3
GO:0043204	Perikaryon	5	89	0.67	0.17	8187.ENSLCAP00010011490,8187.ENSLCAP00010028920,8187.ENSLCAP00010029856,8187.ENSLCAP00010037062,8187.ENSLCAP00010037488	ADCYAP1,ELAVL2,MYO1D,ENSLCAP00010037062,cplx2
GO:0005834	Heterotrimeric G-protein complex	4	56	0.78	0.17	8187.ENSLCAP00010000510,8187.ENSLCAP00010011420,8187.ENSLCAP00010020122,8187.ENSLCAP00010058221	gnb1,GNG4,gnb5,LOC108881412
GO:0000015	Phosphopyruvate hydratase complex	3	9	1.45	0.37	8187.ENSLCAP00010011043,8187.ENSLCAP00010011226,8187.ENSLCAP00010021984	eno2,eno1,LOC108889362
GO:0005753	Mitochondrial proton-transporting ATP synthase complex	3	23	1.04	0.18	8187.ENSLCAP00010011512,8187.ENSLCAP00010025218,8187.ENSLCAP00010027141	ATP5F1A,Atp5b,ENSLCAP00010027141
GO:0033178	Proton-transporting two-sector ATPase complex, catalytic domain	3	25	1	0.18	8187.ENSLCAP00010011512,8187.ENSLCAP00010015505,8187.ENSLCAP00010025218	ATP5F1A,LOC108893523,Atp5b
GO:0005579	Membrane attack complex	2	5	1.53	0.19	8187.ENSLCAP00010004115,8187.ENSLCAP00010052230	C8A,c5
GO:0045261	Proton-transporting ATP synthase complex, catalytic core F(1)	2	7	1.38	0.18	8187.ENSLCAP00010011512,8187.ENSLCAP00010025218	ATP5F1A,Atp5b
GO:0000243	Commitment complex	2	9	1.27	0.17	8187.ENSLCAP00010011000,8187.ENSLCAP00010026360	snrpd3,LOC108888744

## Sheet: GOCC-UP
Cellular component upregulated
#term ID	term description	observed gene count	background gene count	strength	false discovery rate	matching proteins in network (IDs)
GO:0110165	Cellular anatomical entity	206	23541	0.02	0.0346	8187.ENSLCAP00010000156,8187.ENSLCAP00010000262,8187.ENSLCAP00010000626,8187.ENSLCAP00010001233,8187.ENSLCAP00010001305,8187.ENSLCAP00010001545,8187.ENSLCAP00010001597,8187.ENSLCAP00010001899,8187.ENSLCAP00010002052,8187.ENSLCAP00010003036,8187.ENSLCAP00010003217,8187.ENSLCAP00010003532,8187.ENSLCAP00010003778,8187.ENSLCAP00010004188,8187.ENSLCAP00010004533,8187.ENSLCAP00010004568,8187.ENSLCAP000…
GO:0005622	Intracellular anatomical structure	177	16922	0.1	7.69e-06	8187.ENSLCAP00010000156,8187.ENSLCAP00010000262,8187.ENSLCAP00010000626,8187.ENSLCAP00010001233,8187.ENSLCAP00010001305,8187.ENSLCAP00010001545,8187.ENSLCAP00010001597,8187.ENSLCAP00010001899,8187.ENSLCAP00010002052,8187.ENSLCAP00010003036,8187.ENSLCAP00010003217,8187.ENSLCAP00010003532,8187.ENSLCAP00010003778,8187.ENSLCAP00010004188,8187.ENSLCAP00010004533,8187.ENSLCAP00010004568,8187.ENSLCAP000…
GO:0043226	Organelle	156	14369	0.11	1.59e-05	8187.ENSLCAP00010000262,8187.ENSLCAP00010000626,8187.ENSLCAP00010001233,8187.ENSLCAP00010001305,8187.ENSLCAP00010001545,8187.ENSLCAP00010001597,8187.ENSLCAP00010001899,8187.ENSLCAP00010002052,8187.ENSLCAP00010003036,8187.ENSLCAP00010003778,8187.ENSLCAP00010004188,8187.ENSLCAP00010004533,8187.ENSLCAP00010004699,8187.ENSLCAP00010005265,8187.ENSLCAP00010005387,8187.ENSLCAP00010005494,8187.ENSLCAP000…
GO:0005737	Cytoplasm	155	13111	0.15	1.16e-07	8187.ENSLCAP00010000156,8187.ENSLCAP00010000262,8187.ENSLCAP00010000626,8187.ENSLCAP00010001233,8187.ENSLCAP00010001305,8187.ENSLCAP00010001545,8187.ENSLCAP00010001597,8187.ENSLCAP00010001899,8187.ENSLCAP00010002052,8187.ENSLCAP00010003036,8187.ENSLCAP00010003217,8187.ENSLCAP00010003532,8187.ENSLCAP00010003778,8187.ENSLCAP00010004188,8187.ENSLCAP00010004533,8187.ENSLCAP00010004568,8187.ENSLCAP000…
GO:0043229	Intracellular organelle	150	13825	0.11	4.67e-05	8187.ENSLCAP00010000262,8187.ENSLCAP00010000626,8187.ENSLCAP00010001233,8187.ENSLCAP00010001305,8187.ENSLCAP00010001545,8187.ENSLCAP00010001597,8187.ENSLCAP00010001899,8187.ENSLCAP00010002052,8187.ENSLCAP00010003036,8187.ENSLCAP00010003778,8187.ENSLCAP00010004188,8187.ENSLCAP00010004533,8187.ENSLCAP00010004699,8187.ENSLCAP00010005265,8187.ENSLCAP00010005387,8187.ENSLCAP00010005494,8187.ENSLCAP000…
GO:0043231	Intracellular membrane-bounded organelle	130	12151	0.11	0.0026	8187.ENSLCAP00010000262,8187.ENSLCAP00010000626,8187.ENSLCAP00010001233,8187.ENSLCAP00010001305,8187.ENSLCAP00010001545,8187.ENSLCAP00010001597,8187.ENSLCAP00010001899,8187.ENSLCAP00010002052,8187.ENSLCAP00010003036,8187.ENSLCAP00010003778,8187.ENSLCAP00010004188,8187.ENSLCAP00010004699,8187.ENSLCAP00010005265,8187.ENSLCAP00010005387,8187.ENSLCAP00010005494,8187.ENSLCAP00010006511,8187.ENSLCAP000…
GO:0032991	Protein-containing complex	76	5420	0.23	6.15e-05	8187.ENSLCAP00010000156,8187.ENSLCAP00010000626,8187.ENSLCAP00010001545,8187.ENSLCAP00010001899,8187.ENSLCAP00010003778,8187.ENSLCAP00010004188,8187.ENSLCAP00010004533,8187.ENSLCAP00010004702,8187.ENSLCAP00010005785,8187.ENSLCAP00010005935,8187.ENSLCAP00010006203,8187.ENSLCAP00010006511,8187.ENSLCAP00010007413,8187.ENSLCAP00010008086,8187.ENSLCAP00010008342,8187.ENSLCAP00010009891,8187.ENSLCAP000…
GO:0031090	Organelle membrane	55	3161	0.32	1.32e-05	8187.ENSLCAP00010001545,8187.ENSLCAP00010001899,8187.ENSLCAP00010003778,8187.ENSLCAP00010006511,8187.ENSLCAP00010006784,8187.ENSLCAP00010006944,8187.ENSLCAP00010007024,8187.ENSLCAP00010007221,8187.ENSLCAP00010007413,8187.ENSLCAP00010008086,8187.ENSLCAP00010008342,8187.ENSLCAP00010011777,8187.ENSLCAP00010012156,8187.ENSLCAP00010012179,8187.ENSLCAP00010012306,8187.ENSLCAP00010014127,8187.ENSLCAP000…
GO:0012505	Endomembrane system	50	3787	0.2	0.0194	8187.ENSLCAP00010000626,8187.ENSLCAP00010001545,8187.ENSLCAP00010001899,8187.ENSLCAP00010003036,8187.ENSLCAP00010003778,8187.ENSLCAP00010004188,8187.ENSLCAP00010005265,8187.ENSLCAP00010005494,8187.ENSLCAP00010007024,8187.ENSLCAP00010007221,8187.ENSLCAP00010008086,8187.ENSLCAP00010008345,8187.ENSLCAP00010011777,8187.ENSLCAP00010012179,8187.ENSLCAP00010014127,8187.ENSLCAP00010014472,8187.ENSLCAP000…
GO:0098796	Membrane protein complex	33	1308	0.48	7.69e-06	8187.ENSLCAP00010001545,8187.ENSLCAP00010001899,8187.ENSLCAP00010003778,8187.ENSLCAP00010005935,8187.ENSLCAP00010006203,8187.ENSLCAP00010006511,8187.ENSLCAP00010007413,8187.ENSLCAP00010008086,8187.ENSLCAP00010008342,8187.ENSLCAP00010012179,8187.ENSLCAP00010012306,8187.ENSLCAP00010014582,8187.ENSLCAP00010016043,8187.ENSLCAP00010019653,8187.ENSLCAP00010021821,8187.ENSLCAP00010023115,8187.ENSLCAP000…
GO:0031410	Cytoplasmic vesicle	31	1740	0.33	0.0031	8187.ENSLCAP00010000626,8187.ENSLCAP00010001305,8187.ENSLCAP00010001899,8187.ENSLCAP00010003036,8187.ENSLCAP00010003778,8187.ENSLCAP00010004188,8187.ENSLCAP00010005265,8187.ENSLCAP00010005494,8187.ENSLCAP00010007024,8187.ENSLCAP00010007221,8187.ENSLCAP00010008783,8187.ENSLCAP00010011777,8187.ENSLCAP00010012156,8187.ENSLCAP00010012179,8187.ENSLCAP00010016168,8187.ENSLCAP00010016736,8187.ENSLCAP000…
GO:0031967	Organelle envelope	29	1041	0.52	7.69e-06	8187.ENSLCAP00010004699,8187.ENSLCAP00010006511,8187.ENSLCAP00010006784,8187.ENSLCAP00010006944,8187.ENSLCAP00010007413,8187.ENSLCAP00010008086,8187.ENSLCAP00010008342,8187.ENSLCAP00010012306,8187.ENSLCAP00010015212,8187.ENSLCAP00010018435,8187.ENSLCAP00010020586,8187.ENSLCAP00010023115,8187.ENSLCAP00010024018,8187.ENSLCAP00010027141,8187.ENSLCAP00010028478,8187.ENSLCAP00010030622,8187.ENSLCAP000…
GO:0005739	Mitochondrion	29	1585	0.34	0.0032	8187.ENSLCAP00010001597,8187.ENSLCAP00010004699,8187.ENSLCAP00010005265,8187.ENSLCAP00010006511,8187.ENSLCAP00010006784,8187.ENSLCAP00010006944,8187.ENSLCAP00010007413,8187.ENSLCAP00010008342,8187.ENSLCAP00010010132,8187.ENSLCAP00010012306,8187.ENSLCAP00010014577,8187.ENSLCAP00010015212,8187.ENSLCAP00010017659,8187.ENSLCAP00010018435,8187.ENSLCAP00010020586,8187.ENSLCAP00010023115,8187.ENSLCAP000…
GO:0098588	Bounding membrane of organelle	29	1609	0.33	0.004	8187.ENSLCAP00010001545,8187.ENSLCAP00010001899,8187.ENSLCAP00010003778,8187.ENSLCAP00010006784,8187.ENSLCAP00010006944,8187.ENSLCAP00010007024,8187.ENSLCAP00010007221,8187.ENSLCAP00010008086,8187.ENSLCAP00010011777,8187.ENSLCAP00010012156,8187.ENSLCAP00010012179,8187.ENSLCAP00010014472,8187.ENSLCAP00010014577,8187.ENSLCAP00010014582,8187.ENSLCAP00010015854,8187.ENSLCAP00010017410,8187.ENSLCAP000…
GO:0005740	Mitochondrial envelope	23	740	0.57	1.32e-05	8187.ENSLCAP00010004699,8187.ENSLCAP00010006511,8187.ENSLCAP00010006784,8187.ENSLCAP00010006944,8187.ENSLCAP00010007413,8187.ENSLCAP00010008342,8187.ENSLCAP00010012306,8187.ENSLCAP00010015212,8187.ENSLCAP00010018435,8187.ENSLCAP00010020586,8187.ENSLCAP00010023115,8187.ENSLCAP00010024018,8187.ENSLCAP00010027141,8187.ENSLCAP00010028478,8187.ENSLCAP00010030622,8187.ENSLCAP00010033133,8187.ENSLCAP000…
GO:0031966	Mitochondrial membrane	22	684	0.59	1.32e-05	8187.ENSLCAP00010006511,8187.ENSLCAP00010006784,8187.ENSLCAP00010006944,8187.ENSLCAP00010007413,8187.ENSLCAP00010008342,8187.ENSLCAP00010012306,8187.ENSLCAP00010015212,8187.ENSLCAP00010018435,8187.ENSLCAP00010020586,8187.ENSLCAP00010023115,8187.ENSLCAP00010024018,8187.ENSLCAP00010027141,8187.ENSLCAP00010028478,8187.ENSLCAP00010030622,8187.ENSLCAP00010033133,8187.ENSLCAP00010036791,8187.ENSLCAP000…
GO:0019866	Organelle inner membrane	17	508	0.6	0.00012	8187.ENSLCAP00010006511,8187.ENSLCAP00010007413,8187.ENSLCAP00010008342,8187.ENSLCAP00010012306,8187.ENSLCAP00010015212,8187.ENSLCAP00010020586,8187.ENSLCAP00010024018,8187.ENSLCAP00010027141,8187.ENSLCAP00010028478,8187.ENSLCAP00010030622,8187.ENSLCAP00010033133,8187.ENSLCAP00010044591,8187.ENSLCAP00010045389,8187.ENSLCAP00010045473,8187.ENSLCAP00010050850,8187.ENSLCAP00010056278,8187.ENSLCAP000…
GO:0005743	Mitochondrial inner membrane	16	460	0.62	0.00014	8187.ENSLCAP00010006511,8187.ENSLCAP00010007413,8187.ENSLCAP00010008342,8187.ENSLCAP00010012306,8187.ENSLCAP00010015212,8187.ENSLCAP00010020586,8187.ENSLCAP00010024018,8187.ENSLCAP00010027141,8187.ENSLCAP00010028478,8187.ENSLCAP00010030622,8187.ENSLCAP00010033133,8187.ENSLCAP00010044591,8187.ENSLCAP00010045389,8187.ENSLCAP00010045473,8187.ENSLCAP00010050850,8187.ENSLCAP00010058109
GO:0005768	Endosome	16	817	0.37	0.0444	8187.ENSLCAP00010000626,8187.ENSLCAP00010001899,8187.ENSLCAP00010003036,8187.ENSLCAP00010003778,8187.ENSLCAP00010004188,8187.ENSLCAP00010007024,8187.ENSLCAP00010012179,8187.ENSLCAP00010016736,8187.ENSLCAP00010017410,8187.ENSLCAP00010018990,8187.ENSLCAP00010021821,8187.ENSLCAP00010030338,8187.ENSLCAP00010030829,8187.ENSLCAP00010043286,8187.ENSLCAP00010051946,8187.ENSLCAP00010054248
GO:0098798	Mitochondrial protein-containing complex	14	295	0.76	2.45e-05	8187.ENSLCAP00010006511,8187.ENSLCAP00010007413,8187.ENSLCAP00010008342,8187.ENSLCAP00010012306,8187.ENSLCAP00010024018,8187.ENSLCAP00010027141,8187.ENSLCAP00010028478,8187.ENSLCAP00010030622,8187.ENSLCAP00010033133,8187.ENSLCAP00010044591,8187.ENSLCAP00010045389,8187.ENSLCAP00010050850,8187.ENSLCAP00010055792,8187.ENSLCAP00010058109
GO:0098800	Inner mitochondrial membrane protein complex	12	151	0.98	7.69e-06	8187.ENSLCAP00010006511,8187.ENSLCAP00010007413,8187.ENSLCAP00010008342,8187.ENSLCAP00010012306,8187.ENSLCAP00010024018,8187.ENSLCAP00010027141,8187.ENSLCAP00010028478,8187.ENSLCAP00010030622,8187.ENSLCAP00010033133,8187.ENSLCAP00010044591,8187.ENSLCAP00010045389,8187.ENSLCAP00010050850
GO:0099503	Secretory vesicle	11	386	0.53	0.0176	8187.ENSLCAP00010003036,8187.ENSLCAP00010005494,8187.ENSLCAP00010007221,8187.ENSLCAP00010011777,8187.ENSLCAP00010016168,8187.ENSLCAP00010017410,8187.ENSLCAP00010019857,8187.ENSLCAP00010021821,8187.ENSLCAP00010023145,8187.ENSLCAP00010028642,8187.ENSLCAP00010041814
GO:0098793	Presynapse	11	421	0.5	0.0316	8187.ENSLCAP00010001597,8187.ENSLCAP00010005387,8187.ENSLCAP00010006203,8187.ENSLCAP00010007221,8187.ENSLCAP00010011777,8187.ENSLCAP00010016168,8187.ENSLCAP00010017410,8187.ENSLCAP00010017476,8187.ENSLCAP00010021821,8187.ENSLCAP00010023145,8187.ENSLCAP00010028642
GO:1902495	Transmembrane transporter complex	11	431	0.49	0.0361	8187.ENSLCAP00010001545,8187.ENSLCAP00010007413,8187.ENSLCAP00010008342,8187.ENSLCAP00010012306,8187.ENSLCAP00010024018,8187.ENSLCAP00010028478,8187.ENSLCAP00010033133,8187.ENSLCAP00010037176,8187.ENSLCAP00010045389,8187.ENSLCAP00010050850,8187.ENSLCAP00010052816
GO:0070469	Respirasome	10	100	1.08	7.69e-06	8187.ENSLCAP00010004699,8187.ENSLCAP00010007413,8187.ENSLCAP00010008342,8187.ENSLCAP00010012306,8187.ENSLCAP00010024018,8187.ENSLCAP00010028478,8187.ENSLCAP00010030622,8187.ENSLCAP00010033133,8187.ENSLCAP00010045389,8187.ENSLCAP00010050850
GO:0005746	Mitochondrial respirasome	9	85	1.1	1.32e-05	8187.ENSLCAP00010007413,8187.ENSLCAP00010008342,8187.ENSLCAP00010012306,8187.ENSLCAP00010024018,8187.ENSLCAP00010028478,8187.ENSLCAP00010030622,8187.ENSLCAP00010033133,8187.ENSLCAP00010045389,8187.ENSLCAP00010050850
GO:0098803	Respiratory chain complex	9	87	1.09	1.32e-05	8187.ENSLCAP00010007413,8187.ENSLCAP00010008342,8187.ENSLCAP00010012306,8187.ENSLCAP00010024018,8187.ENSLCAP00010028478,8187.ENSLCAP00010030622,8187.ENSLCAP00010033133,8187.ENSLCAP00010045389,8187.ENSLCAP00010050850
GO:1990204	Oxidoreductase complex	8	110	0.94	0.00035	8187.ENSLCAP00010007413,8187.ENSLCAP00010008342,8187.ENSLCAP00010012306,8187.ENSLCAP00010024018,8187.ENSLCAP00010028478,8187.ENSLCAP00010033133,8187.ENSLCAP00010045389,8187.ENSLCAP00010050850
GO:0098562	Cytoplasmic side of membrane	8	173	0.74	0.006	8187.ENSLCAP00010001899,8187.ENSLCAP00010005935,8187.ENSLCAP00010012725,8187.ENSLCAP00010019653,8187.ENSLCAP00010044278,8187.ENSLCAP00010048001,8187.ENSLCAP00010053167,8187.ENSLCAP00010056101
GO:0005747	Mitochondrial respiratory chain complex I	7	45	1.27	2.11e-05	8187.ENSLCAP00010007413,8187.ENSLCAP00010008342,8187.ENSLCAP00010012306,8187.ENSLCAP00010024018,8187.ENSLCAP00010028478,8187.ENSLCAP00010045389,8187.ENSLCAP00010050850
GO:0016469	Proton-transporting two-sector ATPase complex	7	64	1.12	0.00012	8187.ENSLCAP00010003778,8187.ENSLCAP00010006511,8187.ENSLCAP00010014582,8187.ENSLCAP00010021821,8187.ENSLCAP00010027141,8187.ENSLCAP00010031455,8187.ENSLCAP00010044591
GO:0009898	Cytoplasmic side of plasma membrane	7	161	0.72	0.0176	8187.ENSLCAP00010001899,8187.ENSLCAP00010005935,8187.ENSLCAP00010012725,8187.ENSLCAP00010019653,8187.ENSLCAP00010044278,8187.ENSLCAP00010053167,8187.ENSLCAP00010056101
GO:0030141	Secretory granule	7	187	0.65	0.0361	8187.ENSLCAP00010003036,8187.ENSLCAP00010005494,8187.ENSLCAP00010011777,8187.ENSLCAP00010016168,8187.ENSLCAP00010019857,8187.ENSLCAP00010023145,8187.ENSLCAP00010041814
GO:0005834	Heterotrimeric G-protein complex	5	56	1.03	0.0064	8187.ENSLCAP00010005935,8187.ENSLCAP00010019653,8187.ENSLCAP00010044278,8187.ENSLCAP00010053167,8187.ENSLCAP00010056101
GO:0016471	Vacuolar proton-transporting V-type ATPase complex	4	29	1.22	0.0064	8187.ENSLCAP00010003778,8187.ENSLCAP00010014582,8187.ENSLCAP00010021821,8187.ENSLCAP00010031455
GO:0033177	Proton-transporting two-sector ATPase complex, proton-transporting domain	4	31	1.19	0.0075	8187.ENSLCAP00010003778,8187.ENSLCAP00010006511,8187.ENSLCAP00010021821,8187.ENSLCAP00010044591
GO:0005753	Mitochondrial proton-transporting ATP synthase complex	3	23	1.19	0.0362	8187.ENSLCAP00010006511,8187.ENSLCAP00010027141,8187.ENSLCAP00010044591

## Sheet: GOMF-Down
Molecular function downregulated
#term ID	term description	observed gene count	background gene count	strength	false discovery rate	matching proteins in network (labels)
GO:0005488	Binding	231	16717	0.06	0.29	8187.ENSLCAP00010000835,8187.ENSLCAP00010001154,8187.ENSLCAP00010001375,8187.ENSLCAP00010001463,8187.ENSLCAP00010001502,8187.ENSLCAP00010001790,8187.ENSLCAP00010001909,8187.ENSLCAP00010002553,8187.ENSLCAP00010002823,8187.ENSLCAP00010003104,8187.ENSLCAP00010003790,8187.ENSLCAP00010003842,8187.ENSLCAP00010004115,8187.ENSLCAP00010004125,8187.ENSLCAP00010004598,8187.ENSLCAP00010004971,8187.ENSLCAP000…
GO:0003824	Catalytic activity	122	7056	0.16	0.4	8187.ENSLCAP00010000835,8187.ENSLCAP00010001240,8187.ENSLCAP00010001502,8187.ENSLCAP00010001790,8187.ENSLCAP00010002303,8187.ENSLCAP00010002553,8187.ENSLCAP00010002746,8187.ENSLCAP00010002823,8187.ENSLCAP00010003218,8187.ENSLCAP00010004598,8187.ENSLCAP00010005230,8187.ENSLCAP00010006336,8187.ENSLCAP00010006798,8187.ENSLCAP00010006828,8187.ENSLCAP00010007332,8187.ENSLCAP00010007921,8187.ENSLCAP000…
GO:0043167	Ion binding	118	7133	0.14	0.31	8187.ENSLCAP00010001375,8187.ENSLCAP00010001502,8187.ENSLCAP00010001790,8187.ENSLCAP00010002553,8187.ENSLCAP00010003842,8187.ENSLCAP00010004598,8187.ENSLCAP00010004971,8187.ENSLCAP00010005230,8187.ENSLCAP00010006828,8187.ENSLCAP00010007332,8187.ENSLCAP00010007921,8187.ENSLCAP00010008579,8187.ENSLCAP00010008992,8187.ENSLCAP00010009862,8187.ENSLCAP00010009893,8187.ENSLCAP00010010465,8187.ENSLCAP000…
GO:0036094	Small molecule binding	64	3085	0.24	0.39	8187.ENSLCAP00010001502,8187.ENSLCAP00010001790,8187.ENSLCAP00010004598,8187.ENSLCAP00010008579,8187.ENSLCAP00010009862,8187.ENSLCAP00010010465,8187.ENSLCAP00010010523,8187.ENSLCAP00010011512,8187.ENSLCAP00010014365,8187.ENSLCAP00010015505,8187.ENSLCAP00010016274,8187.ENSLCAP00010016677,8187.ENSLCAP00010016941,8187.ENSLCAP00010017176,8187.ENSLCAP00010017362,8187.ENSLCAP00010018318,8187.ENSLCAP000…
GO:0043168	Anion binding	59	2986	0.22	0.33	8187.ENSLCAP00010001502,8187.ENSLCAP00010001790,8187.ENSLCAP00010004598,8187.ENSLCAP00010008579,8187.ENSLCAP00010009862,8187.ENSLCAP00010010465,8187.ENSLCAP00010011512,8187.ENSLCAP00010014365,8187.ENSLCAP00010015505,8187.ENSLCAP00010016677,8187.ENSLCAP00010016941,8187.ENSLCAP00010017176,8187.ENSLCAP00010018318,8187.ENSLCAP00010019488,8187.ENSLCAP00010019818,8187.ENSLCAP00010020957,8187.ENSLCAP000…
GO:0097367	Carbohydrate derivative binding	58	2832	0.23	0.33	8187.ENSLCAP00010001463,8187.ENSLCAP00010001502,8187.ENSLCAP00010001790,8187.ENSLCAP00010004598,8187.ENSLCAP00010008579,8187.ENSLCAP00010009862,8187.ENSLCAP00010010465,8187.ENSLCAP00010010523,8187.ENSLCAP00010011512,8187.ENSLCAP00010014066,8187.ENSLCAP00010014365,8187.ENSLCAP00010015505,8187.ENSLCAP00010016677,8187.ENSLCAP00010016941,8187.ENSLCAP00010017176,8187.ENSLCAP00010018318,8187.ENSLCAP000…
GO:0000166	Nucleotide binding	57	2776	0.24	0.33	8187.ENSLCAP00010001502,8187.ENSLCAP00010001790,8187.ENSLCAP00010004598,8187.ENSLCAP00010008579,8187.ENSLCAP00010009862,8187.ENSLCAP00010010465,8187.ENSLCAP00010010523,8187.ENSLCAP00010011512,8187.ENSLCAP00010014365,8187.ENSLCAP00010015505,8187.ENSLCAP00010016274,8187.ENSLCAP00010016677,8187.ENSLCAP00010016941,8187.ENSLCAP00010017176,8187.ENSLCAP00010018318,8187.ENSLCAP00010019488,8187.ENSLCAP000…
GO:0032555	Purine ribonucleotide binding	53	2493	0.25	0.34	8187.ENSLCAP00010001502,8187.ENSLCAP00010001790,8187.ENSLCAP00010004598,8187.ENSLCAP00010008579,8187.ENSLCAP00010009862,8187.ENSLCAP00010010465,8187.ENSLCAP00010010523,8187.ENSLCAP00010011512,8187.ENSLCAP00010014365,8187.ENSLCAP00010015505,8187.ENSLCAP00010016677,8187.ENSLCAP00010016941,8187.ENSLCAP00010017176,8187.ENSLCAP00010018318,8187.ENSLCAP00010019488,8187.ENSLCAP00010019818,8187.ENSLCAP000…
GO:0035639	Purine ribonucleoside triphosphate binding	51	2415	0.25	0.33	8187.ENSLCAP00010001502,8187.ENSLCAP00010001790,8187.ENSLCAP00010004598,8187.ENSLCAP00010008579,8187.ENSLCAP00010009862,8187.ENSLCAP00010010465,8187.ENSLCAP00010011512,8187.ENSLCAP00010014365,8187.ENSLCAP00010015505,8187.ENSLCAP00010016677,8187.ENSLCAP00010016941,8187.ENSLCAP00010017176,8187.ENSLCAP00010018318,8187.ENSLCAP00010019488,8187.ENSLCAP00010019818,8187.ENSLCAP00010022008,8187.ENSLCAP000…
GO:0032559	Adenyl ribonucleotide binding	39	1934	0.23	0.19	8187.ENSLCAP00010001502,8187.ENSLCAP00010001790,8187.ENSLCAP00010004598,8187.ENSLCAP00010009862,8187.ENSLCAP00010010465,8187.ENSLCAP00010010523,8187.ENSLCAP00010011512,8187.ENSLCAP00010014365,8187.ENSLCAP00010015505,8187.ENSLCAP00010016677,8187.ENSLCAP00010016941,8187.ENSLCAP00010017176,8187.ENSLCAP00010018318,8187.ENSLCAP00010019488,8187.ENSLCAP00010019818,8187.ENSLCAP00010022008,8187.ENSLCAP000…
GO:0005524	ATP binding	37	1880	0.22	0.15	8187.ENSLCAP00010001502,8187.ENSLCAP00010001790,8187.ENSLCAP00010004598,8187.ENSLCAP00010009862,8187.ENSLCAP00010010465,8187.ENSLCAP00010011512,8187.ENSLCAP00010014365,8187.ENSLCAP00010015505,8187.ENSLCAP00010016677,8187.ENSLCAP00010016941,8187.ENSLCAP00010017176,8187.ENSLCAP00010018318,8187.ENSLCAP00010019488,8187.ENSLCAP00010019818,8187.ENSLCAP00010022008,8187.ENSLCAP00010022593,8187.ENSLCAP000…
GO:0060090	Molecular adaptor activity	12	371	0.43	0.16	8187.ENSLCAP00010000510,8187.ENSLCAP00010005183,8187.ENSLCAP00010012458,8187.ENSLCAP00010015409,8187.ENSLCAP00010016779,8187.ENSLCAP00010020122,8187.ENSLCAP00010023592,8187.ENSLCAP00010034080,8187.ENSLCAP00010042007,8187.ENSLCAP00010045258,8187.ENSLCAP00010055056,8187.ENSLCAP00010060431
GO:0016829	Lyase activity	11	268	0.54	0.26	8187.ENSLCAP00010007921,8187.ENSLCAP00010008579,8187.ENSLCAP00010011043,8187.ENSLCAP00010011226,8187.ENSLCAP00010018344,8187.ENSLCAP00010021984,8187.ENSLCAP00010022990,8187.ENSLCAP00010024867,8187.ENSLCAP00010029595,8187.ENSLCAP00010038160,8187.ENSLCAP00010059138
GO:0000287	Magnesium ion binding	10	213	0.59	0.3	8187.ENSLCAP00010011043,8187.ENSLCAP00010011226,8187.ENSLCAP00010016274,8187.ENSLCAP00010019818,8187.ENSLCAP00010021984,8187.ENSLCAP00010027318,8187.ENSLCAP00010033058,8187.ENSLCAP00010044106,8187.ENSLCAP00010044666,8187.ENSLCAP00010048065
GO:0016836	Hydro-lyase activity	6	89	0.75	0.23	8187.ENSLCAP00010007921,8187.ENSLCAP00010011043,8187.ENSLCAP00010011226,8187.ENSLCAP00010018344,8187.ENSLCAP00010021984,8187.ENSLCAP00010029595
GO:0090079	Translation regulator activity, nucleic acid binding	6	108	0.67	0.16	8187.ENSLCAP00010011191,8187.ENSLCAP00010023436,8187.ENSLCAP00010034969,8187.ENSLCAP00010052053,8187.ENSLCAP00010054176,8187.ENSLCAP00010056326
GO:0004111	Creatine kinase activity	5	7	1.78	0.91	8187.ENSLCAP00010010465,8187.ENSLCAP00010019488,8187.ENSLCAP00010030021,8187.ENSLCAP00010038378,8187.ENSLCAP00010055283
GO:0043022	Ribosome binding	5	71	0.77	0.17	8187.ENSLCAP00010001375,8187.ENSLCAP00010023760,8187.ENSLCAP00010037952,8187.ENSLCAP00010053841,8187.ENSLCAP00010054176
GO:0030159	Signaling receptor complex adaptor activity	4	37	0.96	0.21	8187.ENSLCAP00010000510,8187.ENSLCAP00010015409,8187.ENSLCAP00010016779,8187.ENSLCAP00010020122
GO:0004634	Phosphopyruvate hydratase activity	3	9	1.45	0.33	8187.ENSLCAP00010011043,8187.ENSLCAP00010011226,8187.ENSLCAP00010021984
GO:0046933	Proton-transporting ATP synthase activity, rotational mechanism	3	12	1.32	0.27	8187.ENSLCAP00010011512,8187.ENSLCAP00010015505,8187.ENSLCAP00010025218
GO:0070567	Cytidylyltransferase activity	3	12	1.32	0.27	8187.ENSLCAP00010010345,8187.ENSLCAP00010012060,8187.ENSLCAP00010034834

## Sheet: GOMF-UP
Molecular function upregulated
#term ID	term description	observed gene count	background gene count	strength	false discovery rate	matching proteins in network (IDs)
GO:0009055	Electron transfer activity	7	80	1.02	0.0218	8187.ENSLCAP00010004699,8187.ENSLCAP00010007413,8187.ENSLCAP00010008342,8187.ENSLCAP00010024018,8187.ENSLCAP00010028478,8187.ENSLCAP00010033133,8187.ENSLCAP00010050850
GO:0008137	NADH dehydrogenase (ubiquinone) activity	5	36	1.22	0.0244	8187.ENSLCAP00010007413,8187.ENSLCAP00010008342,8187.ENSLCAP00010024018,8187.ENSLCAP00010028478,8187.ENSLCAP00010050850
GO:0015399	Primary active transmembrane transporter activity	9	177	0.79	0.0244	8187.ENSLCAP00010003778,8187.ENSLCAP00010007413,8187.ENSLCAP00010008342,8187.ENSLCAP00010014582,8187.ENSLCAP00010024018,8187.ENSLCAP00010028478,8187.ENSLCAP00010031455,8187.ENSLCAP00010033133,8187.ENSLCAP00010050850
GO:0015453	Oxidoreduction-driven active transmembrane transporter activity	6	60	1.08	0.0244	8187.ENSLCAP00010007413,8187.ENSLCAP00010008342,8187.ENSLCAP00010024018,8187.ENSLCAP00010028478,8187.ENSLCAP00010033133,8187.ENSLCAP00010050850
GO:0008199	Ferric iron binding	3	9	1.6	0.0348	8187.ENSLCAP00010040062,8187.ENSLCAP00010045290,8187.ENSLCAP00010058489
GO:0016491	Oxidoreductase activity	20	921	0.42	0.0348	8187.ENSLCAP00010001233,8187.ENSLCAP00010002052,8187.ENSLCAP00010004699,8187.ENSLCAP00010006944,8187.ENSLCAP00010007413,8187.ENSLCAP00010008342,8187.ENSLCAP00010014577,8187.ENSLCAP00010019467,8187.ENSLCAP00010024018,8187.ENSLCAP00010028478,8187.ENSLCAP00010031771,8187.ENSLCAP00010033133,8187.ENSLCAP00010035632,8187.ENSLCAP00010037912,8187.ENSLCAP00010040525,8187.ENSLCAP00010045290,8187.ENSLCAP000…

## Sheet: KEGG-Down
KEGG pathways downregulated
#term ID	term description	observed gene count	background gene count	strength	false discovery rate	matching proteins in network (labels)
lcf01100	Metabolic pathways	52	1574	0.44	0.95	8187.ENSLCAP00010000835,8187.ENSLCAP00010002303,8187.ENSLCAP00010003218,8187.ENSLCAP00010005230,8187.ENSLCAP00010006336,8187.ENSLCAP00010006761,8187.ENSLCAP00010007332,8187.ENSLCAP00010008579,8187.ENSLCAP00010009862,8187.ENSLCAP00010010345,8187.ENSLCAP00010010465,8187.ENSLCAP00010011043,8187.ENSLCAP00010011226,8187.ENSLCAP00010011438,8187.ENSLCAP00010011512,8187.ENSLCAP00010012060,8187.ENSLCAP000…
lcf04530	Tight junction	11	209	0.64	0.6	8187.ENSLCAP00010004598,8187.ENSLCAP00010019818,8187.ENSLCAP00010022593,8187.ENSLCAP00010028553,8187.ENSLCAP00010029248,8187.ENSLCAP00010029342,8187.ENSLCAP00010033598,8187.ENSLCAP00010035992,8187.ENSLCAP00010036539,8187.ENSLCAP00010042651,8187.ENSLCAP00010043278
lcf01230	Biosynthesis of amino acids	10	87	0.98	1.06	8187.ENSLCAP00010006336,8187.ENSLCAP00010009862,8187.ENSLCAP00010011043,8187.ENSLCAP00010011226,8187.ENSLCAP00010017426,8187.ENSLCAP00010021984,8187.ENSLCAP00010023964,8187.ENSLCAP00010040011,8187.ENSLCAP00010050019,8187.ENSLCAP00010059138
lcf01200	Carbon metabolism	10	139	0.78	0.75	8187.ENSLCAP00010006336,8187.ENSLCAP00010007332,8187.ENSLCAP00010011043,8187.ENSLCAP00010011226,8187.ENSLCAP00010017426,8187.ENSLCAP00010021984,8187.ENSLCAP00010023964,8187.ENSLCAP00010036936,8187.ENSLCAP00010040011,8187.ENSLCAP00010059138
lcf04144	Endocytosis	10	280	0.48	0.34	8187.ENSLCAP00010018072,8187.ENSLCAP00010026034,8187.ENSLCAP00010028924,8187.ENSLCAP00010030740,8187.ENSLCAP00010033598,8187.ENSLCAP00010036539,8187.ENSLCAP00010050670,8187.ENSLCAP00010051897,8187.ENSLCAP00010056581,8187.ENSLCAP00010056596
lcf00010	Glycolysis / Gluconeogenesis	9	77	0.99	1	8187.ENSLCAP00010006336,8187.ENSLCAP00010007332,8187.ENSLCAP00010011043,8187.ENSLCAP00010011226,8187.ENSLCAP00010017426,8187.ENSLCAP00010021984,8187.ENSLCAP00010023964,8187.ENSLCAP00010040011,8187.ENSLCAP00010059138
lcf04371	Apelin signaling pathway	9	152	0.7	0.57	8187.ENSLCAP00010000510,8187.ENSLCAP00010001790,8187.ENSLCAP00010004598,8187.ENSLCAP00010005230,8187.ENSLCAP00010011420,8187.ENSLCAP00010019818,8187.ENSLCAP00010020122,8187.ENSLCAP00010029340,8187.ENSLCAP00010058221
lcf05132	Salmonella infection	9	235	0.51	0.35	8187.ENSLCAP00010001240,8187.ENSLCAP00010001790,8187.ENSLCAP00010011991,8187.ENSLCAP00010022593,8187.ENSLCAP00010023964,8187.ENSLCAP00010033598,8187.ENSLCAP00010039336,8187.ENSLCAP00010042007,8187.ENSLCAP00010050670
lcf04540	Gap junction	8	95	0.85	0.71	8187.ENSLCAP00010001790,8187.ENSLCAP00010005230,8187.ENSLCAP00010019818,8187.ENSLCAP00010029340,8187.ENSLCAP00010029342,8187.ENSLCAP00010035992,8187.ENSLCAP00010043278,8187.ENSLCAP00010058221
lcf04270	Vascular smooth muscle contraction	8	143	0.67	0.48	8187.ENSLCAP00010001790,8187.ENSLCAP00010004598,8187.ENSLCAP00010005230,8187.ENSLCAP00010019818,8187.ENSLCAP00010023899,8187.ENSLCAP00010029340,8187.ENSLCAP00010033598,8187.ENSLCAP00010058221
lcf00230	Purine metabolism	8	167	0.6	0.41	8187.ENSLCAP00010008579,8187.ENSLCAP00010016274,8187.ENSLCAP00010017426,8187.ENSLCAP00010030086,8187.ENSLCAP00010040011,8187.ENSLCAP00010044666,8187.ENSLCAP00010045442,8187.ENSLCAP00010059678
lcf00330	Arginine and proline metabolism	7	51	1.06	0.88	8187.ENSLCAP00010010465,8187.ENSLCAP00010016893,8187.ENSLCAP00010019488,8187.ENSLCAP00010030021,8187.ENSLCAP00010038378,8187.ENSLCAP00010045958,8187.ENSLCAP00010055283
lcf04145	Phagosome	7	154	0.58	0.35	8187.ENSLCAP00010015505,8187.ENSLCAP00010022593,8187.ENSLCAP00010029342,8187.ENSLCAP00010035992,8187.ENSLCAP00010039336,8187.ENSLCAP00010043278,8187.ENSLCAP00010056581
lcf04261	Adrenergic signaling in cardiomyocytes	7	180	0.51	0.28	8187.ENSLCAP00010001790,8187.ENSLCAP00010005230,8187.ENSLCAP00010019818,8187.ENSLCAP00010028553,8187.ENSLCAP00010029340,8187.ENSLCAP00010039383,8187.ENSLCAP00010058221
lcf03018	RNA degradation	6	78	0.81	0.5	8187.ENSLCAP00010002823,8187.ENSLCAP00010011043,8187.ENSLCAP00010011226,8187.ENSLCAP00010018157,8187.ENSLCAP00010021984,8187.ENSLCAP00010023592
lcf04140	Autophagy - animal	6	166	0.48	0.22	8187.ENSLCAP00010001790,8187.ENSLCAP00010006828,8187.ENSLCAP00010019818,8187.ENSLCAP00010020957,8187.ENSLCAP00010028553,8187.ENSLCAP00010036539
lcf00270	Cysteine and methionine metabolism	5	55	0.88	0.49	8187.ENSLCAP00010009862,8187.ENSLCAP00010016893,8187.ENSLCAP00010036936,8187.ENSLCAP00010050019,8187.ENSLCAP00010060428
lcf04912	GnRH signaling pathway	5	93	0.65	0.3	8187.ENSLCAP00010001790,8187.ENSLCAP00010005230,8187.ENSLCAP00010019818,8187.ENSLCAP00010029340,8187.ENSLCAP00010058221
lcf04070	Phosphatidylinositol signaling system	5	102	0.61	0.27	8187.ENSLCAP00010005230,8187.ENSLCAP00010014365,8187.ENSLCAP00010029340,8187.ENSLCAP00010034834,8187.ENSLCAP00010048065
lcf00564	Glycerophospholipid metabolism	5	109	0.58	0.25	8187.ENSLCAP00010012060,8187.ENSLCAP00010014365,8187.ENSLCAP00010024494,8187.ENSLCAP00010026804,8187.ENSLCAP00010034834
lcf04916	Melanogenesis	5	115	0.56	0.24	8187.ENSLCAP00010001790,8187.ENSLCAP00010005230,8187.ENSLCAP00010019818,8187.ENSLCAP00010029340,8187.ENSLCAP00010058221
lcf00190	Oxidative phosphorylation	5	121	0.54	0.22	8187.ENSLCAP00010006761,8187.ENSLCAP00010011512,8187.ENSLCAP00010015505,8187.ENSLCAP00010025218,8187.ENSLCAP00010033445
lcf03040	Spliceosome	5	122	0.54	0.22	8187.ENSLCAP00010003104,8187.ENSLCAP00010006798,8187.ENSLCAP00010011000,8187.ENSLCAP00010018157,8187.ENSLCAP00010051897
lcf04621	NOD-like receptor signaling pathway	5	148	0.45	0.17	8187.ENSLCAP00010001240,8187.ENSLCAP00010001790,8187.ENSLCAP00010005230,8187.ENSLCAP00010029340,8187.ENSLCAP00010033598
lcf04910	Insulin signaling pathway	5	157	0.43	0.16	8187.ENSLCAP00010000835,8187.ENSLCAP00010001790,8187.ENSLCAP00010015409,8187.ENSLCAP00010019818,8187.ENSLCAP00010025665
lcf00620	Pyruvate metabolism	4	41	0.91	0.41	8187.ENSLCAP00010003218,8187.ENSLCAP00010017426,8187.ENSLCAP00010036936,8187.ENSLCAP00010040011
lcf04520	Adherens junction	4	91	0.57	0.2	8187.ENSLCAP00010001790,8187.ENSLCAP00010022593,8187.ENSLCAP00010033598,8187.ENSLCAP00010045140
lcf00260	Glycine, serine and threonine metabolism	3	47	0.73	0.22	8187.ENSLCAP00010006336,8187.ENSLCAP00010050019,8187.ENSLCAP00010060428
lcf00520	Amino sugar and nucleotide sugar metabolism	3	56	0.65	0.18	8187.ENSLCAP00010010345,8187.ENSLCAP00010017362,8187.ENSLCAP00010032718
lcf03050	Proteasome	3	57	0.64	0.18	8187.ENSLCAP00010029805,8187.ENSLCAP00010031884,8187.ENSLCAP00010035467
lcf00983	Drug metabolism - other enzymes	3	60	0.62	0.17	8187.ENSLCAP00010027700,8187.ENSLCAP00010040161,8187.ENSLCAP00010059678

## Sheet: KEGG-UP
KEGG pathways upregulated
#term ID	term description	observed gene count	background gene count	strength	false discovery rate	matching proteins in network (labels)
lcf03060	Protein export	2	19	1.11	0.18	8187.ENSLCAP00010030217,8187.ENSLCAP00010047140
lcf00980	Metabolism of xenobiotics by cytochrome P450	3	37	1	0.25	8187.ENSLCAP00010014854,8187.ENSLCAP00010021647,8187.ENSLCAP00010024004
lcf00982	Drug metabolism - cytochrome P450	3	37	1	0.25	8187.ENSLCAP00010014854,8187.ENSLCAP00010021647,8187.ENSLCAP00010024004
lcf00480	Glutathione metabolism	4	62	0.9	0.25	8187.ENSLCAP00010014854,8187.ENSLCAP00010021647,8187.ENSLCAP00010024004,8187.ENSLCAP00010040525
lcf04216	Ferroptosis	3	47	0.89	0.21	8187.ENSLCAP00010040062,8187.ENSLCAP00010040525,8187.ENSLCAP00010045290
lcf00983	Drug metabolism - other enzymes	3	60	0.79	0.17	8187.ENSLCAP00010014854,8187.ENSLCAP00010024004,8187.ENSLCAP00010059210
lcf04141	Protein processing in endoplasmic reticulum	8	175	0.75	0.41	8187.ENSLCAP00010017762,8187.ENSLCAP00010018626,8187.ENSLCAP00010028141,8187.ENSLCAP00010028331,8187.ENSLCAP00010028582,8187.ENSLCAP00010034064,8187.ENSLCAP00010047681,8187.ENSLCAP00010058458
lcf00190	Oxidative phosphorylation	5	121	0.71	0.24	8187.ENSLCAP00010013125,8187.ENSLCAP00010024860,8187.ENSLCAP00010033133,8187.ENSLCAP00010048011,8187.ENSLCAP00010050850
lcf04144	Endocytosis	9	280	0.6	0.31	8187.ENSLCAP00010001899,8187.ENSLCAP00010005174,8187.ENSLCAP00010006600,8187.ENSLCAP00010012363,8187.ENSLCAP00010018429,8187.ENSLCAP00010020864,8187.ENSLCAP00010022654,8187.ENSLCAP00010028732,8187.ENSLCAP00010029159
lcf01100	Metabolic pathways	24	1574	0.27	0.21	8187.ENSLCAP00010000319,8187.ENSLCAP00010008127,8187.ENSLCAP00010013125,8187.ENSLCAP00010014854,8187.ENSLCAP00010015009,8187.ENSLCAP00010021647,8187.ENSLCAP00010024004,8187.ENSLCAP00010024860,8187.ENSLCAP00010025261,8187.ENSLCAP00010028331,8187.ENSLCAP00010028774,8187.ENSLCAP00010033133,8187.ENSLCAP00010033997,8187.ENSLCAP00010034064,8187.ENSLCAP00010039962,8187.ENSLCAP00010040525,8187.ENSLCAP000…
