# Supplementary material for: Evaluating the Impact of Two Different Diets on the Protein Profile of the Brain, Liver, and Intestine of the Barramundi
Source: Proteomes. 2026 Jan 29;14(1):6. doi: 10.3390/proteomes14010006 (PMC12921775; doi:10.3390/proteomes14010006)
Supplement: Supplementary file 1 [file proteomes-14-00006-s001.zip › Shatouri et al Supplementary data S5.xlsx]

## Sheet: Description
Supplementary data S5 = Functional analaysis of differentially abundant proteins of liver using String database
Tab names
GOBP-Down	downregulation of biological processes of decreased proteins
GOBP-UP	upregulation of biological processes of increased proteins
GOCC-Down	downregulation of cellular component of decreased proteins
GOCC-UP	upregulation of cellular component of increased proteins
GOMF-Down	downregulation of molecular function of decreased proteins
GOMF-UP	upregulation of molecular function of increased proteins
KEGG-Down	downregulation of KEGG pathways of decreased proteins
KEGG-UP	upregulation of KEGG pathways of increased proteins
Column names
#term ID	the Gene Ontology (GO) term
term description	the "term description" refers to the definition or explanation of a Gene Ontology (GO) term associated with a biological process, molecular function, or cellular component
observed gene count	the number of genes in a given dataset that are associated with a particular Gene Ontology (GO) term
background gene count	the total number of genes in the reference dataset that are considered for enrichment analysis
strength	the confidence score of an association between a given Gene Ontology (GO) term
false discovery rate	a statistical correction used in Gene Ontology (GO) enrichment analysis to account for multiple comparisons
matching proteins in your network (IDs)	the specific protein identifiers in your dataset that are associated with a given Gene Ontology (GO) term.

## Sheet: GOBP-Down
Biological processes downregulated
#term ID	term description	observed gene count	background gene count	strength	signal	false discovery rate	matching proteins in network (IDs)
GO:0046496	Nicotinamide nucleotide metabolic process	4	29	1.19	0.39	0.0354	8187.ENSLCAP00010003630,8187.ENSLCAP00010010825,8187.ENSLCAP00010018980,8187.ENSLCAP00010026394
GO:0009072	Aromatic amino acid family metabolic process	4	33	1.14	0.36	0.0463	8187.ENSLCAP00010010825,8187.ENSLCAP00010018980,8187.ENSLCAP00010022381,8187.ENSLCAP00010047629
GO:0006956	Complement activation	9	110	0.97	0.77	0.00062	8187.ENSLCAP00010013249,8187.ENSLCAP00010016175,8187.ENSLCAP00010020166,8187.ENSLCAP00010024559,8187.ENSLCAP00010028128,8187.ENSLCAP00010030561,8187.ENSLCAP00010035889,8187.ENSLCAP00010046363,8187.ENSLCAP00010052530
GO:0006959	Humoral immune response	10	140	0.91	0.76	0.00058	8187.ENSLCAP00010013249,8187.ENSLCAP00010016175,8187.ENSLCAP00010020166,8187.ENSLCAP00010024559,8187.ENSLCAP00010028128,8187.ENSLCAP00010030561,8187.ENSLCAP00010035889,8187.ENSLCAP00010046363,8187.ENSLCAP00010052530,8187.ENSLCAP00010053944
GO:1901606	Alpha-amino acid catabolic process	7	101	0.9	0.47	0.0131	8187.ENSLCAP00010008581,8187.ENSLCAP00010010825,8187.ENSLCAP00010010955,8187.ENSLCAP00010018980,8187.ENSLCAP00010034231,8187.ENSLCAP00010047629,8187.ENSLCAP00010049017
GO:0009063	Cellular amino acid catabolic process	7	118	0.83	0.4	0.0254	8187.ENSLCAP00010008581,8187.ENSLCAP00010010825,8187.ENSLCAP00010010955,8187.ENSLCAP00010018980,8187.ENSLCAP00010034231,8187.ENSLCAP00010047629,8187.ENSLCAP00010049017
GO:1901605	Alpha-amino acid metabolic process	10	210	0.73	0.48	0.0087	8187.ENSLCAP00010008581,8187.ENSLCAP00010010825,8187.ENSLCAP00010010955,8187.ENSLCAP00010018980,8187.ENSLCAP00010030275,8187.ENSLCAP00010034231,8187.ENSLCAP00010045563,8187.ENSLCAP00010047629,8187.ENSLCAP00010049017,8187.ENSLCAP00010060428
GO:0006520	Cellular amino acid metabolic process	13	284	0.72	0.64	0.0012	8187.ENSLCAP00010008581,8187.ENSLCAP00010010825,8187.ENSLCAP00010010955,8187.ENSLCAP00010018980,8187.ENSLCAP00010022381,8187.ENSLCAP00010026614,8187.ENSLCAP00010030275,8187.ENSLCAP00010032249,8187.ENSLCAP00010034231,8187.ENSLCAP00010045563,8187.ENSLCAP00010047629,8187.ENSLCAP00010049017,8187.ENSLCAP00010060428
GO:0002253	Activation of immune response	10	215	0.72	0.47	0.0098	8187.ENSLCAP00010013249,8187.ENSLCAP00010016175,8187.ENSLCAP00010020166,8187.ENSLCAP00010024559,8187.ENSLCAP00010028128,8187.ENSLCAP00010030561,8187.ENSLCAP00010035889,8187.ENSLCAP00010046363,8187.ENSLCAP00010052530,8187.ENSLCAP00010056776
GO:0045861	Negative regulation of proteolysis	10	226	0.7	0.44	0.0131	8187.ENSLCAP00010003648,8187.ENSLCAP00010015680,8187.ENSLCAP00010028128,8187.ENSLCAP00010030561,8187.ENSLCAP00010046621,8187.ENSLCAP00010046709,8187.ENSLCAP00010048598,8187.ENSLCAP00010048661,8187.ENSLCAP00010052451,8187.ENSLCAP00010053944
GO:0046395	Carboxylic acid catabolic process	10	230	0.69	0.44	0.0141	8187.ENSLCAP00010006082,8187.ENSLCAP00010008581,8187.ENSLCAP00010010825,8187.ENSLCAP00010010955,8187.ENSLCAP00010018980,8187.ENSLCAP00010026347,8187.ENSLCAP00010034231,8187.ENSLCAP00010047629,8187.ENSLCAP00010049017,8187.ENSLCAP00010057293
GO:0002252	Immune effector process	10	237	0.68	0.42	0.0168	8187.ENSLCAP00010013249,8187.ENSLCAP00010016175,8187.ENSLCAP00010020166,8187.ENSLCAP00010024559,8187.ENSLCAP00010028128,8187.ENSLCAP00010030561,8187.ENSLCAP00010035889,8187.ENSLCAP00010046363,8187.ENSLCAP00010052530,8187.ENSLCAP00010053944
GO:0051346	Negative regulation of hydrolase activity	10	245	0.67	0.4	0.0213	8187.ENSLCAP00010003648,8187.ENSLCAP00010015680,8187.ENSLCAP00010028128,8187.ENSLCAP00010030561,8187.ENSLCAP00010045151,8187.ENSLCAP00010046621,8187.ENSLCAP00010046709,8187.ENSLCAP00010048661,8187.ENSLCAP00010049022,8187.ENSLCAP00010052451
GO:0009117	Nucleotide metabolic process	15	439	0.59	0.5	0.0048	8187.ENSLCAP00010001706,8187.ENSLCAP00010003448,8187.ENSLCAP00010003630,8187.ENSLCAP00010010825,8187.ENSLCAP00010011434,8187.ENSLCAP00010012800,8187.ENSLCAP00010018980,8187.ENSLCAP00010021233,8187.ENSLCAP00010022348,8187.ENSLCAP00010023261,8187.ENSLCAP00010024131,8187.ENSLCAP00010026394,8187.ENSLCAP00010032878,8187.ENSLCAP00010040837,8187.ENSLCAP00010059678
GO:0006631	Fatty acid metabolic process	11	322	0.59	0.34	0.0349	8187.ENSLCAP00010005207,8187.ENSLCAP00010006082,8187.ENSLCAP00010011434,8187.ENSLCAP00010019032,8187.ENSLCAP00010022348,8187.ENSLCAP00010032878,8187.ENSLCAP00010038642,8187.ENSLCAP00010039253,8187.ENSLCAP00010043095,8187.ENSLCAP00010053063,8187.ENSLCAP00010057293
GO:0044282	Small molecule catabolic process	11	326	0.58	0.34	0.0355	8187.ENSLCAP00010003448,8187.ENSLCAP00010006082,8187.ENSLCAP00010008581,8187.ENSLCAP00010010825,8187.ENSLCAP00010010955,8187.ENSLCAP00010018980,8187.ENSLCAP00010026347,8187.ENSLCAP00010034231,8187.ENSLCAP00010047629,8187.ENSLCAP00010049017,8187.ENSLCAP00010057293
GO:0050778	Positive regulation of immune response	11	329	0.58	0.34	0.0375	8187.ENSLCAP00010013249,8187.ENSLCAP00010016175,8187.ENSLCAP00010018598,8187.ENSLCAP00010020166,8187.ENSLCAP00010024559,8187.ENSLCAP00010028128,8187.ENSLCAP00010030561,8187.ENSLCAP00010035889,8187.ENSLCAP00010046363,8187.ENSLCAP00010052530,8187.ENSLCAP00010056776
GO:0019752	Carboxylic acid metabolic process	25	783	0.56	0.74	6.70e-05	8187.ENSLCAP00010005207,8187.ENSLCAP00010006082,8187.ENSLCAP00010008581,8187.ENSLCAP00010010825,8187.ENSLCAP00010010955,8187.ENSLCAP00010011434,8187.ENSLCAP00010018980,8187.ENSLCAP00010019032,8187.ENSLCAP00010022348,8187.ENSLCAP00010022381,8187.ENSLCAP00010026347,8187.ENSLCAP00010026614,8187.ENSLCAP00010030275,8187.ENSLCAP00010032249,8187.ENSLCAP00010032878,8187.ENSLCAP00010034231,8187.ENSLCAP000…
GO:0055086	Nucleobase-containing small molecule metabolic process	16	521	0.54	0.45	0.0079	8187.ENSLCAP00010001706,8187.ENSLCAP00010003448,8187.ENSLCAP00010003630,8187.ENSLCAP00010010825,8187.ENSLCAP00010011434,8187.ENSLCAP00010012800,8187.ENSLCAP00010018980,8187.ENSLCAP00010021233,8187.ENSLCAP00010022348,8187.ENSLCAP00010023261,8187.ENSLCAP00010024131,8187.ENSLCAP00010026347,8187.ENSLCAP00010026394,8187.ENSLCAP00010032878,8187.ENSLCAP00010040837,8187.ENSLCAP00010059678
GO:1901565	Organonitrogen compound catabolic process	32	1076	0.53	0.8	1.19e-05	8187.ENSLCAP00010003448,8187.ENSLCAP00010008581,8187.ENSLCAP00010009562,8187.ENSLCAP00010010825,8187.ENSLCAP00010010955,8187.ENSLCAP00010016099,8187.ENSLCAP00010018980,8187.ENSLCAP00010020892,8187.ENSLCAP00010021842,8187.ENSLCAP00010022225,8187.ENSLCAP00010022348,8187.ENSLCAP00010023830,8187.ENSLCAP00010026347,8187.ENSLCAP00010026394,8187.ENSLCAP00010030212,8187.ENSLCAP00010031884,8187.ENSLCAP000…
GO:0044281	Small molecule metabolic process	45	1649	0.49	0.91	1.35e-07	8187.ENSLCAP00010001336,8187.ENSLCAP00010001706,8187.ENSLCAP00010003448,8187.ENSLCAP00010003630,8187.ENSLCAP00010005207,8187.ENSLCAP00010005794,8187.ENSLCAP00010006082,8187.ENSLCAP00010008581,8187.ENSLCAP00010010825,8187.ENSLCAP00010010955,8187.ENSLCAP00010011434,8187.ENSLCAP00010012800,8187.ENSLCAP00010014723,8187.ENSLCAP00010015498,8187.ENSLCAP00010018710,8187.ENSLCAP00010018980,8187.ENSLCAP000…
GO:0002684	Positive regulation of immune system process	15	588	0.46	0.3	0.0463	8187.ENSLCAP00010000510,8187.ENSLCAP00010013249,8187.ENSLCAP00010016175,8187.ENSLCAP00010018598,8187.ENSLCAP00010020166,8187.ENSLCAP00010022008,8187.ENSLCAP00010024559,8187.ENSLCAP00010028128,8187.ENSLCAP00010030561,8187.ENSLCAP00010035889,8187.ENSLCAP00010040125,8187.ENSLCAP00010040134,8187.ENSLCAP00010046363,8187.ENSLCAP00010052530,8187.ENSLCAP00010056776
GO:0019438	Aromatic compound biosynthetic process	18	744	0.44	0.34	0.0285	8187.ENSLCAP00010001173,8187.ENSLCAP00010001706,8187.ENSLCAP00010010673,8187.ENSLCAP00010010825,8187.ENSLCAP00010011434,8187.ENSLCAP00010012800,8187.ENSLCAP00010018710,8187.ENSLCAP00010018980,8187.ENSLCAP00010022348,8187.ENSLCAP00010022381,8187.ENSLCAP00010026347,8187.ENSLCAP00010029279,8187.ENSLCAP00010033293,8187.ENSLCAP00010039253,8187.ENSLCAP00010040837,8187.ENSLCAP00010045151,8187.ENSLCAP000…
GO:0044092	Negative regulation of molecular function	17	705	0.44	0.32	0.0378	8187.ENSLCAP00010003648,8187.ENSLCAP00010015680,8187.ENSLCAP00010019593,8187.ENSLCAP00010022008,8187.ENSLCAP00010024496,8187.ENSLCAP00010028128,8187.ENSLCAP00010030561,8187.ENSLCAP00010045151,8187.ENSLCAP00010046621,8187.ENSLCAP00010046709,8187.ENSLCAP00010046779,8187.ENSLCAP00010048661,8187.ENSLCAP00010049022,8187.ENSLCAP00010052451,8187.ENSLCAP00010052530,8187.ENSLCAP00010052674,8187.ENSLCAP000…
GO:0018130	Heterocycle biosynthetic process	18	750	0.43	0.33	0.0306	8187.ENSLCAP00010001173,8187.ENSLCAP00010001706,8187.ENSLCAP00010010673,8187.ENSLCAP00010010825,8187.ENSLCAP00010011434,8187.ENSLCAP00010012800,8187.ENSLCAP00010018710,8187.ENSLCAP00010018980,8187.ENSLCAP00010022348,8187.ENSLCAP00010022381,8187.ENSLCAP00010026347,8187.ENSLCAP00010029279,8187.ENSLCAP00010033293,8187.ENSLCAP00010039253,8187.ENSLCAP00010040837,8187.ENSLCAP00010045151,8187.ENSLCAP000…
GO:1901575	Organic substance catabolic process	36	1614	0.4	0.58	0.00028	8187.ENSLCAP00010003448,8187.ENSLCAP00010006082,8187.ENSLCAP00010008581,8187.ENSLCAP00010009562,8187.ENSLCAP00010010825,8187.ENSLCAP00010010955,8187.ENSLCAP00010016099,8187.ENSLCAP00010018980,8187.ENSLCAP00010019112,8187.ENSLCAP00010020892,8187.ENSLCAP00010021842,8187.ENSLCAP00010022225,8187.ENSLCAP00010022348,8187.ENSLCAP00010023830,8187.ENSLCAP00010026347,8187.ENSLCAP00010026394,8187.ENSLCAP000…
GO:1901362	Organic cyclic compound biosynthetic process	19	862	0.4	0.3	0.0463	8187.ENSLCAP00010001173,8187.ENSLCAP00010001706,8187.ENSLCAP00010010673,8187.ENSLCAP00010010825,8187.ENSLCAP00010011434,8187.ENSLCAP00010012800,8187.ENSLCAP00010018710,8187.ENSLCAP00010018980,8187.ENSLCAP00010022348,8187.ENSLCAP00010022381,8187.ENSLCAP00010023261,8187.ENSLCAP00010026347,8187.ENSLCAP00010029279,8187.ENSLCAP00010033293,8187.ENSLCAP00010039253,8187.ENSLCAP00010040837,8187.ENSLCAP000…
GO:0044271	Cellular nitrogen compound biosynthetic process	26	1224	0.38	0.39	0.0115	8187.ENSLCAP00010001173,8187.ENSLCAP00010001706,8187.ENSLCAP00010002016,8187.ENSLCAP00010003449,8187.ENSLCAP00010010673,8187.ENSLCAP00010010825,8187.ENSLCAP00010011434,8187.ENSLCAP00010012800,8187.ENSLCAP00010018710,8187.ENSLCAP00010018980,8187.ENSLCAP00010022348,8187.ENSLCAP00010022381,8187.ENSLCAP00010023436,8187.ENSLCAP00010026347,8187.ENSLCAP00010029279,8187.ENSLCAP00010032249,8187.ENSLCAP000…
GO:0009056	Catabolic process	38	1851	0.37	0.53	0.00063	8187.ENSLCAP00010003448,8187.ENSLCAP00010005207,8187.ENSLCAP00010006082,8187.ENSLCAP00010008581,8187.ENSLCAP00010009562,8187.ENSLCAP00010010825,8187.ENSLCAP00010010955,8187.ENSLCAP00010014276,8187.ENSLCAP00010016099,8187.ENSLCAP00010018980,8187.ENSLCAP00010019112,8187.ENSLCAP00010020892,8187.ENSLCAP00010021842,8187.ENSLCAP00010022225,8187.ENSLCAP00010022348,8187.ENSLCAP00010023830,8187.ENSLCAP000…
GO:0044248	Cellular catabolic process	31	1496	0.37	0.44	0.0046	8187.ENSLCAP00010003448,8187.ENSLCAP00010005207,8187.ENSLCAP00010006082,8187.ENSLCAP00010008581,8187.ENSLCAP00010010825,8187.ENSLCAP00010010955,8187.ENSLCAP00010014276,8187.ENSLCAP00010018980,8187.ENSLCAP00010020892,8187.ENSLCAP00010021842,8187.ENSLCAP00010022225,8187.ENSLCAP00010022348,8187.ENSLCAP00010023830,8187.ENSLCAP00010026347,8187.ENSLCAP00010026394,8187.ENSLCAP00010030212,8187.ENSLCAP000…
GO:1901566	Organonitrogen compound biosynthetic process	28	1348	0.37	0.4	0.0094	8187.ENSLCAP00010001706,8187.ENSLCAP00010002016,8187.ENSLCAP00010003449,8187.ENSLCAP00010004764,8187.ENSLCAP00010010825,8187.ENSLCAP00010010955,8187.ENSLCAP00010011434,8187.ENSLCAP00010012172,8187.ENSLCAP00010014723,8187.ENSLCAP00010016043,8187.ENSLCAP00010018710,8187.ENSLCAP00010018980,8187.ENSLCAP00010022202,8187.ENSLCAP00010022348,8187.ENSLCAP00010022381,8187.ENSLCAP00010023436,8187.ENSLCAP000…
GO:0006508	Proteolysis	28	1362	0.37	0.39	0.0104	8187.ENSLCAP00010009562,8187.ENSLCAP00010016099,8187.ENSLCAP00010016175,8187.ENSLCAP00010018598,8187.ENSLCAP00010018618,8187.ENSLCAP00010020166,8187.ENSLCAP00010020892,8187.ENSLCAP00010021042,8187.ENSLCAP00010021449,8187.ENSLCAP00010021842,8187.ENSLCAP00010022225,8187.ENSLCAP00010024559,8187.ENSLCAP00010031884,8187.ENSLCAP00010032475,8187.ENSLCAP00010034569,8187.ENSLCAP00010038934,8187.ENSLCAP000…
GO:0044249	Cellular biosynthetic process	41	2193	0.33	0.46	0.0019	8187.ENSLCAP00010001173,8187.ENSLCAP00010001706,8187.ENSLCAP00010002016,8187.ENSLCAP00010003449,8187.ENSLCAP00010004764,8187.ENSLCAP00010005794,8187.ENSLCAP00010010673,8187.ENSLCAP00010010825,8187.ENSLCAP00010010955,8187.ENSLCAP00010011434,8187.ENSLCAP00010012172,8187.ENSLCAP00010012800,8187.ENSLCAP00010014723,8187.ENSLCAP00010016043,8187.ENSLCAP00010018710,8187.ENSLCAP00010018980,8187.ENSLCAP000…
GO:0009058	Biosynthetic process	43	2348	0.32	0.46	0.0019	8187.ENSLCAP00010001173,8187.ENSLCAP00010001706,8187.ENSLCAP00010002016,8187.ENSLCAP00010003449,8187.ENSLCAP00010004764,8187.ENSLCAP00010005794,8187.ENSLCAP00010008581,8187.ENSLCAP00010010673,8187.ENSLCAP00010010825,8187.ENSLCAP00010010955,8187.ENSLCAP00010011434,8187.ENSLCAP00010012172,8187.ENSLCAP00010012800,8187.ENSLCAP00010014723,8187.ENSLCAP00010015680,8187.ENSLCAP00010016043,8187.ENSLCAP000…
GO:1901576	Organic substance biosynthetic process	41	2290	0.31	0.41	0.0048	8187.ENSLCAP00010001173,8187.ENSLCAP00010001706,8187.ENSLCAP00010002016,8187.ENSLCAP00010003449,8187.ENSLCAP00010004764,8187.ENSLCAP00010005794,8187.ENSLCAP00010010673,8187.ENSLCAP00010010825,8187.ENSLCAP00010010955,8187.ENSLCAP00010011434,8187.ENSLCAP00010012172,8187.ENSLCAP00010012800,8187.ENSLCAP00010014723,8187.ENSLCAP00010016043,8187.ENSLCAP00010018710,8187.ENSLCAP00010018980,8187.ENSLCAP000…
GO:1901564	Organonitrogen compound metabolic process	85	5350	0.26	0.58	1.35e-05	8187.ENSLCAP00010001068,8187.ENSLCAP00010001706,8187.ENSLCAP00010002016,8187.ENSLCAP00010003448,8187.ENSLCAP00010003449,8187.ENSLCAP00010003630,8187.ENSLCAP00010004764,8187.ENSLCAP00010006846,8187.ENSLCAP00010007828,8187.ENSLCAP00010008581,8187.ENSLCAP00010009562,8187.ENSLCAP00010010825,8187.ENSLCAP00010010955,8187.ENSLCAP00010011434,8187.ENSLCAP00010012172,8187.ENSLCAP00010012800,8187.ENSLCAP000…
GO:0006725	Cellular aromatic compound metabolic process	42	2595	0.26	0.32	0.0213	8187.ENSLCAP00010001173,8187.ENSLCAP00010001706,8187.ENSLCAP00010002006,8187.ENSLCAP00010003448,8187.ENSLCAP00010003630,8187.ENSLCAP00010005207,8187.ENSLCAP00010007019,8187.ENSLCAP00010010673,8187.ENSLCAP00010010825,8187.ENSLCAP00010011434,8187.ENSLCAP00010012800,8187.ENSLCAP00010015684,8187.ENSLCAP00010018710,8187.ENSLCAP00010018980,8187.ENSLCAP00010020892,8187.ENSLCAP00010021233,8187.ENSLCAP000…
GO:0046483	Heterocycle metabolic process	41	2550	0.26	0.31	0.0271	8187.ENSLCAP00010001173,8187.ENSLCAP00010001706,8187.ENSLCAP00010002006,8187.ENSLCAP00010003448,8187.ENSLCAP00010003630,8187.ENSLCAP00010005207,8187.ENSLCAP00010007019,8187.ENSLCAP00010010673,8187.ENSLCAP00010010825,8187.ENSLCAP00010011434,8187.ENSLCAP00010012800,8187.ENSLCAP00010015684,8187.ENSLCAP00010018710,8187.ENSLCAP00010018980,8187.ENSLCAP00010020892,8187.ENSLCAP00010021233,8187.ENSLCAP000…
GO:1901360	Organic cyclic compound metabolic process	44	2797	0.25	0.31	0.0252	8187.ENSLCAP00010001173,8187.ENSLCAP00010001706,8187.ENSLCAP00010002006,8187.ENSLCAP00010003448,8187.ENSLCAP00010003630,8187.ENSLCAP00010005207,8187.ENSLCAP00010007019,8187.ENSLCAP00010010673,8187.ENSLCAP00010010825,8187.ENSLCAP00010011434,8187.ENSLCAP00010012800,8187.ENSLCAP00010015498,8187.ENSLCAP00010015684,8187.ENSLCAP00010018710,8187.ENSLCAP00010018980,8187.ENSLCAP00010020892,8187.ENSLCAP000…
GO:0034641	Cellular nitrogen compound metabolic process	48	3144	0.24	0.31	0.0243	8187.ENSLCAP00010001173,8187.ENSLCAP00010001706,8187.ENSLCAP00010002006,8187.ENSLCAP00010002016,8187.ENSLCAP00010003448,8187.ENSLCAP00010003449,8187.ENSLCAP00010003630,8187.ENSLCAP00010007019,8187.ENSLCAP00010010673,8187.ENSLCAP00010010825,8187.ENSLCAP00010011434,8187.ENSLCAP00010012800,8187.ENSLCAP00010015684,8187.ENSLCAP00010018710,8187.ENSLCAP00010018980,8187.ENSLCAP00010020892,8187.ENSLCAP000…
GO:0044237	Cellular metabolic process	96	6854	0.2	0.48	0.00022	8187.ENSLCAP00010001068,8187.ENSLCAP00010001173,8187.ENSLCAP00010001336,8187.ENSLCAP00010001706,8187.ENSLCAP00010002006,8187.ENSLCAP00010002016,8187.ENSLCAP00010003448,8187.ENSLCAP00010003449,8187.ENSLCAP00010003630,8187.ENSLCAP00010004764,8187.ENSLCAP00010005207,8187.ENSLCAP00010005794,8187.ENSLCAP00010006082,8187.ENSLCAP00010006846,8187.ENSLCAP00010007019,8187.ENSLCAP00010007828,8187.ENSLCAP000…
GO:0008152	Metabolic process	121	8862	0.19	0.53	1.19e-05	8187.ENSLCAP00010001068,8187.ENSLCAP00010001173,8187.ENSLCAP00010001336,8187.ENSLCAP00010001706,8187.ENSLCAP00010002006,8187.ENSLCAP00010002016,8187.ENSLCAP00010003232,8187.ENSLCAP00010003448,8187.ENSLCAP00010003449,8187.ENSLCAP00010003630,8187.ENSLCAP00010004764,8187.ENSLCAP00010005207,8187.ENSLCAP00010005794,8187.ENSLCAP00010006082,8187.ENSLCAP00010006846,8187.ENSLCAP00010007019,8187.ENSLCAP000…
GO:0071704	Organic substance metabolic process	115	8324	0.19	0.53	1.35e-05	8187.ENSLCAP00010001068,8187.ENSLCAP00010001173,8187.ENSLCAP00010001336,8187.ENSLCAP00010001706,8187.ENSLCAP00010002006,8187.ENSLCAP00010002016,8187.ENSLCAP00010003448,8187.ENSLCAP00010003449,8187.ENSLCAP00010003630,8187.ENSLCAP00010004764,8187.ENSLCAP00010005207,8187.ENSLCAP00010005794,8187.ENSLCAP00010006082,8187.ENSLCAP00010006846,8187.ENSLCAP00010007019,8187.ENSLCAP00010007828,8187.ENSLCAP000…
GO:0006807	Nitrogen compound metabolic process	96	6981	0.19	0.45	0.00043	8187.ENSLCAP00010001068,8187.ENSLCAP00010001173,8187.ENSLCAP00010001706,8187.ENSLCAP00010002006,8187.ENSLCAP00010002016,8187.ENSLCAP00010003448,8187.ENSLCAP00010003449,8187.ENSLCAP00010003630,8187.ENSLCAP00010004764,8187.ENSLCAP00010006846,8187.ENSLCAP00010007019,8187.ENSLCAP00010007828,8187.ENSLCAP00010008581,8187.ENSLCAP00010009562,8187.ENSLCAP00010010673,8187.ENSLCAP00010010825,8187.ENSLCAP000…
GO:0044238	Primary metabolic process	104	7873	0.18	0.43	0.00061	8187.ENSLCAP00010001068,8187.ENSLCAP00010001173,8187.ENSLCAP00010001706,8187.ENSLCAP00010002006,8187.ENSLCAP00010002016,8187.ENSLCAP00010003448,8187.ENSLCAP00010003449,8187.ENSLCAP00010003630,8187.ENSLCAP00010004764,8187.ENSLCAP00010005207,8187.ENSLCAP00010006082,8187.ENSLCAP00010006846,8187.ENSLCAP00010007019,8187.ENSLCAP00010007828,8187.ENSLCAP00010008581,8187.ENSLCAP00010009562,8187.ENSLCAP000…

## Sheet: GOBP-UP
Biological processes Upregulated
#term ID	term description	observed gene count	background gene count	strength	false discovery rate	matching proteins in network (labels)
GO:1902527	Positive regulation of protein monoubiquitination	2	3	1.86	0.23	8187.ENSLCAP00010019143,8187.ENSLCAP00010037609
GO:0034377	Plasma lipoprotein particle assembly	3	7	1.67	0.37	8187.ENSLCAP00010007856,8187.ENSLCAP00010010854,8187.ENSLCAP00010013635
GO:0010886	Positive regulation of cholesterol storage	2	5	1.64	0.17	8187.ENSLCAP00010044486,8187.ENSLCAP00010045839
GO:0070973	Protein localization to endoplasmic reticulum exit site	2	5	1.64	0.17	8187.ENSLCAP00010016897,8187.ENSLCAP00010056059
GO:0065005	Protein-lipid complex assembly	4	12	1.56	0.55	8187.ENSLCAP00010007856,8187.ENSLCAP00010010854,8187.ENSLCAP00010013635,8187.ENSLCAP00010019453
GO:0048208	COPII vesicle coating	3	11	1.47	0.3	8187.ENSLCAP00010016897,8187.ENSLCAP00010019143,8187.ENSLCAP00010037609
GO:0071827	Plasma lipoprotein particle organization	5	19	1.45	0.67	8187.ENSLCAP00010007856,8187.ENSLCAP00010010854,8187.ENSLCAP00010013635,8187.ENSLCAP00010044486,8187.ENSLCAP00010045839
GO:0071825	Protein-lipid complex subunit organization	6	24	1.43	0.78	8187.ENSLCAP00010007856,8187.ENSLCAP00010010854,8187.ENSLCAP00010013635,8187.ENSLCAP00010019453,8187.ENSLCAP00010044486,8187.ENSLCAP00010045839
GO:0097006	Regulation of plasma lipoprotein particle levels	5	21	1.41	0.64	8187.ENSLCAP00010007856,8187.ENSLCAP00010010854,8187.ENSLCAP00010013635,8187.ENSLCAP00010044486,8187.ENSLCAP00010045839
GO:0006534	Cysteine metabolic process	3	13	1.4	0.27	8187.ENSLCAP00010020446,8187.ENSLCAP00010030536,8187.ENSLCAP00010045940
GO:0045540	Regulation of cholesterol biosynthetic process	3	16	1.31	0.24	8187.ENSLCAP00010010854,8187.ENSLCAP00010011197,8187.ENSLCAP00010045839
GO:0098856	Intestinal lipid absorption	3	17	1.28	0.23	8187.ENSLCAP00010044486,8187.ENSLCAP00010048681,8187.ENSLCAP00010051971
GO:0006903	Vesicle targeting	4	27	1.2	0.32	8187.ENSLCAP00010016897,8187.ENSLCAP00010019143,8187.ENSLCAP00010037609,8187.ENSLCAP00010049041
GO:0090114	COPII-coated vesicle budding	4	27	1.2	0.32	8187.ENSLCAP00010011197,8187.ENSLCAP00010016897,8187.ENSLCAP00010019143,8187.ENSLCAP00010037609
GO:0003254	Regulation of membrane depolarization	3	23	1.15	0.17	8187.ENSLCAP00010030536,8187.ENSLCAP00010033212,8187.ENSLCAP00010054838
GO:0030301	Cholesterol transport	5	46	1.07	0.35	8187.ENSLCAP00010044486,8187.ENSLCAP00010045839,8187.ENSLCAP00010048681,8187.ENSLCAP00010051971,8187.ENSLCAP00010053907
GO:0070972	Protein localization to endoplasmic reticulum	5	52	1.02	0.31	8187.ENSLCAP00010012168,8187.ENSLCAP00010016897,8187.ENSLCAP00010024435,8187.ENSLCAP00010029601,8187.ENSLCAP00010056059
GO:0031398	Positive regulation of protein ubiquitination	5	64	0.93	0.25	8187.ENSLCAP00010000918,8187.ENSLCAP00010019143,8187.ENSLCAP00010032919,8187.ENSLCAP00010035028,8187.ENSLCAP00010037609
GO:0031396	Regulation of protein ubiquitination	6	123	0.72	0.19	8187.ENSLCAP00010000918,8187.ENSLCAP00010019143,8187.ENSLCAP00010030536,8187.ENSLCAP00010032919,8187.ENSLCAP00010035028,8187.ENSLCAP00010037609
GO:0061025	Membrane fusion	6	123	0.72	0.19	8187.ENSLCAP00010014673,8187.ENSLCAP00010015807,8187.ENSLCAP00010025543,8187.ENSLCAP00010033076,8187.ENSLCAP00010052945,8187.ENSLCAP00010059394
GO:0006066	Alcohol metabolic process	11	312	0.58	0.28	8187.ENSLCAP00010007856,8187.ENSLCAP00010011197,8187.ENSLCAP00010013635,8187.ENSLCAP00010023822,8187.ENSLCAP00010025280,8187.ENSLCAP00010037676,8187.ENSLCAP00010044486,8187.ENSLCAP00010045839,8187.ENSLCAP00010048681,8187.ENSLCAP00010051971,8187.ENSLCAP00010057596
GO:0043043	Peptide biosynthetic process	13	390	0.56	0.31	8187.ENSLCAP00010000772,8187.ENSLCAP00010002077,8187.ENSLCAP00010007830,8187.ENSLCAP00010009891,8187.ENSLCAP00010015240,8187.ENSLCAP00010022690,8187.ENSLCAP00010027011,8187.ENSLCAP00010029840,8187.ENSLCAP00010030303,8187.ENSLCAP00010030536,8187.ENSLCAP00010036929,8187.ENSLCAP00010041122,8187.ENSLCAP00010054043
GO:0042254	Ribosome biogenesis	9	276	0.55	0.18	8187.ENSLCAP00010000772,8187.ENSLCAP00010007830,8187.ENSLCAP00010009936,8187.ENSLCAP00010010995,8187.ENSLCAP00010015937,8187.ENSLCAP00010019465,8187.ENSLCAP00010021284,8187.ENSLCAP00010050927,8187.ENSLCAP00010051751
GO:0006518	Peptide metabolic process	16	497	0.54	0.4	8187.ENSLCAP00010000772,8187.ENSLCAP00010002077,8187.ENSLCAP00010007830,8187.ENSLCAP00010009891,8187.ENSLCAP00010011444,8187.ENSLCAP00010015240,8187.ENSLCAP00010022690,8187.ENSLCAP00010026705,8187.ENSLCAP00010027011,8187.ENSLCAP00010029601,8187.ENSLCAP00010029840,8187.ENSLCAP00010030303,8187.ENSLCAP00010030536,8187.ENSLCAP00010036929,8187.ENSLCAP00010041122,8187.ENSLCAP00010054043
GO:0022613	Ribonucleoprotein complex biogenesis	12	398	0.51	0.23	8187.ENSLCAP00010000772,8187.ENSLCAP00010003413,8187.ENSLCAP00010007830,8187.ENSLCAP00010009891,8187.ENSLCAP00010009936,8187.ENSLCAP00010010995,8187.ENSLCAP00010015937,8187.ENSLCAP00010019465,8187.ENSLCAP00010021284,8187.ENSLCAP00010030303,8187.ENSLCAP00010050927,8187.ENSLCAP00010051751
GO:0006412	Translation	11	371	0.51	0.2	8187.ENSLCAP00010000772,8187.ENSLCAP00010002077,8187.ENSLCAP00010007830,8187.ENSLCAP00010009891,8187.ENSLCAP00010015240,8187.ENSLCAP00010027011,8187.ENSLCAP00010029840,8187.ENSLCAP00010030303,8187.ENSLCAP00010036929,8187.ENSLCAP00010041122,8187.ENSLCAP00010054043
GO:0043604	Amide biosynthetic process	15	508	0.5	0.31	8187.ENSLCAP00010000772,8187.ENSLCAP00010002077,8187.ENSLCAP00010007830,8187.ENSLCAP00010009891,8187.ENSLCAP00010015240,8187.ENSLCAP00010022690,8187.ENSLCAP00010025280,8187.ENSLCAP00010025834,8187.ENSLCAP00010027011,8187.ENSLCAP00010029840,8187.ENSLCAP00010030303,8187.ENSLCAP00010030536,8187.ENSLCAP00010036929,8187.ENSLCAP00010041122,8187.ENSLCAP00010054043
GO:1901615	Organic hydroxy compound metabolic process	12	429	0.48	0.2	8187.ENSLCAP00010007856,8187.ENSLCAP00010011197,8187.ENSLCAP00010013635,8187.ENSLCAP00010023822,8187.ENSLCAP00010025280,8187.ENSLCAP00010037676,8187.ENSLCAP00010044486,8187.ENSLCAP00010045839,8187.ENSLCAP00010048681,8187.ENSLCAP00010051789,8187.ENSLCAP00010051971,8187.ENSLCAP00010057596
GO:0043603	Cellular amide metabolic process	20	733	0.47	0.39	8187.ENSLCAP00010000772,8187.ENSLCAP00010002077,8187.ENSLCAP00010007830,8187.ENSLCAP00010009891,8187.ENSLCAP00010011444,8187.ENSLCAP00010015240,8187.ENSLCAP00010022690,8187.ENSLCAP00010025280,8187.ENSLCAP00010025834,8187.ENSLCAP00010026705,8187.ENSLCAP00010027011,8187.ENSLCAP00010029601,8187.ENSLCAP00010029840,8187.ENSLCAP00010030303,8187.ENSLCAP00010030536,8187.ENSLCAP00010036929,8187.ENSLCAP000…
GO:0061024	Membrane organization	17	717	0.41	0.23	8187.ENSLCAP00010001889,8187.ENSLCAP00010010854,8187.ENSLCAP00010011197,8187.ENSLCAP00010014673,8187.ENSLCAP00010015807,8187.ENSLCAP00010016897,8187.ENSLCAP00010017096,8187.ENSLCAP00010019143,8187.ENSLCAP00010019453,8187.ENSLCAP00010025543,8187.ENSLCAP00010027906,8187.ENSLCAP00010030536,8187.ENSLCAP00010033076,8187.ENSLCAP00010037609,8187.ENSLCAP00010045839,8187.ENSLCAP00010052945,8187.ENSLCAP000…
GO:1901566	Organonitrogen compound biosynthetic process	29	1348	0.37	0.36	8187.ENSLCAP00010000772,8187.ENSLCAP00010002077,8187.ENSLCAP00010003150,8187.ENSLCAP00010003226,8187.ENSLCAP00010004465,8187.ENSLCAP00010007830,8187.ENSLCAP00010009891,8187.ENSLCAP00010010854,8187.ENSLCAP00010015240,8187.ENSLCAP00010019994,8187.ENSLCAP00010020473,8187.ENSLCAP00010022690,8187.ENSLCAP00010024263,8187.ENSLCAP00010025280,8187.ENSLCAP00010026283,8187.ENSLCAP00010027011,8187.ENSLCAP000…
GO:0044281	Small molecule metabolic process	35	1649	0.36	0.44	8187.ENSLCAP00010003150,8187.ENSLCAP00010003226,8187.ENSLCAP00010004465,8187.ENSLCAP00010007856,8187.ENSLCAP00010010176,8187.ENSLCAP00010011197,8187.ENSLCAP00010013635,8187.ENSLCAP00010014577,8187.ENSLCAP00010015356,8187.ENSLCAP00010020446,8187.ENSLCAP00010020473,8187.ENSLCAP00010023822,8187.ENSLCAP00010024263,8187.ENSLCAP00010025280,8187.ENSLCAP00010025834,8187.ENSLCAP00010027141,8187.ENSLCAP000…
GO:0044271	Cellular nitrogen compound biosynthetic process	26	1224	0.36	0.29	8187.ENSLCAP00010000761,8187.ENSLCAP00010000772,8187.ENSLCAP00010002077,8187.ENSLCAP00010003226,8187.ENSLCAP00010004465,8187.ENSLCAP00010007830,8187.ENSLCAP00010009891,8187.ENSLCAP00010009936,8187.ENSLCAP00010015240,8187.ENSLCAP00010020473,8187.ENSLCAP00010021421,8187.ENSLCAP00010022690,8187.ENSLCAP00010024263,8187.ENSLCAP00010025280,8187.ENSLCAP00010025834,8187.ENSLCAP00010027011,8187.ENSLCAP000…
GO:0043933	Protein-containing complex organization	24	1156	0.35	0.25	8187.ENSLCAP00010000251,8187.ENSLCAP00010000772,8187.ENSLCAP00010003413,8187.ENSLCAP00010007830,8187.ENSLCAP00010007856,8187.ENSLCAP00010008714,8187.ENSLCAP00010009891,8187.ENSLCAP00010010854,8187.ENSLCAP00010010995,8187.ENSLCAP00010013635,8187.ENSLCAP00010014673,8187.ENSLCAP00010016897,8187.ENSLCAP00010019143,8187.ENSLCAP00010019453,8187.ENSLCAP00010019465,8187.ENSLCAP00010026416,8187.ENSLCAP000…
GO:0065003	Protein-containing complex assembly	21	1027	0.34	0.2	8187.ENSLCAP00010000251,8187.ENSLCAP00010000772,8187.ENSLCAP00010003413,8187.ENSLCAP00010007830,8187.ENSLCAP00010007856,8187.ENSLCAP00010008714,8187.ENSLCAP00010009891,8187.ENSLCAP00010010854,8187.ENSLCAP00010010995,8187.ENSLCAP00010013635,8187.ENSLCAP00010014673,8187.ENSLCAP00010016897,8187.ENSLCAP00010019143,8187.ENSLCAP00010019453,8187.ENSLCAP00010019465,8187.ENSLCAP00010026416,8187.ENSLCAP000…
GO:0015031	Protein transport	22	1113	0.33	0.19	8187.ENSLCAP00010002441,8187.ENSLCAP00010004927,8187.ENSLCAP00010005109,8187.ENSLCAP00010011172,8187.ENSLCAP00010012168,8187.ENSLCAP00010014673,8187.ENSLCAP00010015807,8187.ENSLCAP00010016897,8187.ENSLCAP00010019453,8187.ENSLCAP00010022654,8187.ENSLCAP00010022819,8187.ENSLCAP00010023801,8187.ENSLCAP00010024435,8187.ENSLCAP00010029601,8187.ENSLCAP00010032504,8187.ENSLCAP00010035028,8187.ENSLCAP000…
GO:0046907	Intracellular transport	25	1283	0.32	0.22	8187.ENSLCAP00010002441,8187.ENSLCAP00010005109,8187.ENSLCAP00010011172,8187.ENSLCAP00010011197,8187.ENSLCAP00010012168,8187.ENSLCAP00010014784,8187.ENSLCAP00010015807,8187.ENSLCAP00010016897,8187.ENSLCAP00010019143,8187.ENSLCAP00010019453,8187.ENSLCAP00010019992,8187.ENSLCAP00010022654,8187.ENSLCAP00010022819,8187.ENSLCAP00010023576,8187.ENSLCAP00010023801,8187.ENSLCAP00010024435,8187.ENSLCAP000…
GO:0034641	Cellular nitrogen compound metabolic process	56	3144	0.28	0.45	8187.ENSLCAP00010000329,8187.ENSLCAP00010000400,8187.ENSLCAP00010000761,8187.ENSLCAP00010000772,8187.ENSLCAP00010002077,8187.ENSLCAP00010003226,8187.ENSLCAP00010003413,8187.ENSLCAP00010004419,8187.ENSLCAP00010004465,8187.ENSLCAP00010004853,8187.ENSLCAP00010007830,8187.ENSLCAP00010009891,8187.ENSLCAP00010009936,8187.ENSLCAP00010010995,8187.ENSLCAP00010011444,8187.ENSLCAP00010012863,8187.ENSLCAP000…
GO:0033036	Macromolecule localization	39	2231	0.28	0.27	8187.ENSLCAP00010002441,8187.ENSLCAP00010004927,8187.ENSLCAP00010005109,8187.ENSLCAP00010007856,8187.ENSLCAP00010008753,8187.ENSLCAP00010010176,8187.ENSLCAP00010011172,8187.ENSLCAP00010012168,8187.ENSLCAP00010013635,8187.ENSLCAP00010014673,8187.ENSLCAP00010015807,8187.ENSLCAP00010016806,8187.ENSLCAP00010016897,8187.ENSLCAP00010019453,8187.ENSLCAP00010022654,8187.ENSLCAP00010022819,8187.ENSLCAP000…
GO:0071702	Organic substance transport	36	2024	0.28	0.27	8187.ENSLCAP00010002441,8187.ENSLCAP00010004927,8187.ENSLCAP00010005109,8187.ENSLCAP00010007856,8187.ENSLCAP00010008753,8187.ENSLCAP00010010176,8187.ENSLCAP00010011172,8187.ENSLCAP00010012168,8187.ENSLCAP00010013635,8187.ENSLCAP00010014673,8187.ENSLCAP00010015807,8187.ENSLCAP00010016897,8187.ENSLCAP00010019453,8187.ENSLCAP00010022654,8187.ENSLCAP00010022819,8187.ENSLCAP00010023413,8187.ENSLCAP000…
GO:0051649	Establishment of localization in cell	28	1590	0.28	0.19	8187.ENSLCAP00010002441,8187.ENSLCAP00010005109,8187.ENSLCAP00010011172,8187.ENSLCAP00010011197,8187.ENSLCAP00010012168,8187.ENSLCAP00010014673,8187.ENSLCAP00010014784,8187.ENSLCAP00010015807,8187.ENSLCAP00010016897,8187.ENSLCAP00010019143,8187.ENSLCAP00010019453,8187.ENSLCAP00010019992,8187.ENSLCAP00010022654,8187.ENSLCAP00010022819,8187.ENSLCAP00010023576,8187.ENSLCAP00010023801,8187.ENSLCAP000…
GO:0010467	Gene expression	31	1787	0.27	0.2	8187.ENSLCAP00010000329,8187.ENSLCAP00010000400,8187.ENSLCAP00010000761,8187.ENSLCAP00010000772,8187.ENSLCAP00010002077,8187.ENSLCAP00010003413,8187.ENSLCAP00010004853,8187.ENSLCAP00010007830,8187.ENSLCAP00010009891,8187.ENSLCAP00010009936,8187.ENSLCAP00010010995,8187.ENSLCAP00010015240,8187.ENSLCAP00010015937,8187.ENSLCAP00010021284,8187.ENSLCAP00010021421,8187.ENSLCAP00010022249,8187.ENSLCAP000…
GO:0044249	Cellular biosynthetic process	36	2193	0.25	0.2	8187.ENSLCAP00010000761,8187.ENSLCAP00010000772,8187.ENSLCAP00010002077,8187.ENSLCAP00010003150,8187.ENSLCAP00010003226,8187.ENSLCAP00010004465,8187.ENSLCAP00010007830,8187.ENSLCAP00010009891,8187.ENSLCAP00010009936,8187.ENSLCAP00010010854,8187.ENSLCAP00010014577,8187.ENSLCAP00010015240,8187.ENSLCAP00010019994,8187.ENSLCAP00010020473,8187.ENSLCAP00010021421,8187.ENSLCAP00010022690,8187.ENSLCAP000…
GO:1901360	Organic cyclic compound metabolic process	44	2797	0.23	0.22	8187.ENSLCAP00010000329,8187.ENSLCAP00010000400,8187.ENSLCAP00010000761,8187.ENSLCAP00010003226,8187.ENSLCAP00010003413,8187.ENSLCAP00010004419,8187.ENSLCAP00010004465,8187.ENSLCAP00010004853,8187.ENSLCAP00010007856,8187.ENSLCAP00010009936,8187.ENSLCAP00010010995,8187.ENSLCAP00010011197,8187.ENSLCAP00010012863,8187.ENSLCAP00010013635,8187.ENSLCAP00010015937,8187.ENSLCAP00010019465,8187.ENSLCAP000…
GO:0009058	Biosynthetic process	37	2348	0.23	0.18	8187.ENSLCAP00010000761,8187.ENSLCAP00010000772,8187.ENSLCAP00010002077,8187.ENSLCAP00010003150,8187.ENSLCAP00010003226,8187.ENSLCAP00010004465,8187.ENSLCAP00010007830,8187.ENSLCAP00010009891,8187.ENSLCAP00010009936,8187.ENSLCAP00010010854,8187.ENSLCAP00010014577,8187.ENSLCAP00010015240,8187.ENSLCAP00010019994,8187.ENSLCAP00010020473,8187.ENSLCAP00010021421,8187.ENSLCAP00010022690,8187.ENSLCAP000…
GO:0044237	Cellular metabolic process	99	6854	0.19	0.42	8187.ENSLCAP00010000329,8187.ENSLCAP00010000400,8187.ENSLCAP00010000761,8187.ENSLCAP00010000772,8187.ENSLCAP00010002077,8187.ENSLCAP00010003150,8187.ENSLCAP00010003226,8187.ENSLCAP00010003413,8187.ENSLCAP00010004419,8187.ENSLCAP00010004465,8187.ENSLCAP00010004853,8187.ENSLCAP00010007313,8187.ENSLCAP00010007830,8187.ENSLCAP00010007856,8187.ENSLCAP00010008714,8187.ENSLCAP00010008817,8187.ENSLCAP000…
GO:0008152	Metabolic process	121	8862	0.17	0.41	8187.ENSLCAP00010000124,8187.ENSLCAP00010000329,8187.ENSLCAP00010000400,8187.ENSLCAP00010000761,8187.ENSLCAP00010000772,8187.ENSLCAP00010002077,8187.ENSLCAP00010003150,8187.ENSLCAP00010003226,8187.ENSLCAP00010003413,8187.ENSLCAP00010004419,8187.ENSLCAP00010004465,8187.ENSLCAP00010004853,8187.ENSLCAP00010005247,8187.ENSLCAP00010007313,8187.ENSLCAP00010007830,8187.ENSLCAP00010007856,8187.ENSLCAP000…
GO:0071704	Organic substance metabolic process	113	8324	0.17	0.4	8187.ENSLCAP00010000124,8187.ENSLCAP00010000329,8187.ENSLCAP00010000400,8187.ENSLCAP00010000761,8187.ENSLCAP00010000772,8187.ENSLCAP00010002077,8187.ENSLCAP00010003150,8187.ENSLCAP00010003226,8187.ENSLCAP00010003413,8187.ENSLCAP00010004419,8187.ENSLCAP00010004465,8187.ENSLCAP00010004853,8187.ENSLCAP00010005247,8187.ENSLCAP00010007313,8187.ENSLCAP00010007830,8187.ENSLCAP00010007856,8187.ENSLCAP000…
GO:0006807	Nitrogen compound metabolic process	95	6981	0.17	0.33	8187.ENSLCAP00010000124,8187.ENSLCAP00010000329,8187.ENSLCAP00010000400,8187.ENSLCAP00010000761,8187.ENSLCAP00010000772,8187.ENSLCAP00010002077,8187.ENSLCAP00010003150,8187.ENSLCAP00010003226,8187.ENSLCAP00010003413,8187.ENSLCAP00010004419,8187.ENSLCAP00010004465,8187.ENSLCAP00010004853,8187.ENSLCAP00010005247,8187.ENSLCAP00010007313,8187.ENSLCAP00010007830,8187.ENSLCAP00010008817,8187.ENSLCAP000…
GO:0044238	Primary metabolic process	106	7873	0.16	0.37	8187.ENSLCAP00010000124,8187.ENSLCAP00010000329,8187.ENSLCAP00010000400,8187.ENSLCAP00010000761,8187.ENSLCAP00010000772,8187.ENSLCAP00010002077,8187.ENSLCAP00010003150,8187.ENSLCAP00010003226,8187.ENSLCAP00010003413,8187.ENSLCAP00010004419,8187.ENSLCAP00010004465,8187.ENSLCAP00010004853,8187.ENSLCAP00010005247,8187.ENSLCAP00010007313,8187.ENSLCAP00010007830,8187.ENSLCAP00010007856,8187.ENSLCAP000…
GO:1901564	Organonitrogen compound metabolic process	72	5350	0.16	0.2	8187.ENSLCAP00010000124,8187.ENSLCAP00010000400,8187.ENSLCAP00010000772,8187.ENSLCAP00010002077,8187.ENSLCAP00010003150,8187.ENSLCAP00010003226,8187.ENSLCAP00010004465,8187.ENSLCAP00010005247,8187.ENSLCAP00010007313,8187.ENSLCAP00010007830,8187.ENSLCAP00010008817,8187.ENSLCAP00010009891,8187.ENSLCAP00010010854,8187.ENSLCAP00010011444,8187.ENSLCAP00010012168,8187.ENSLCAP00010013268,8187.ENSLCAP000…

## Sheet: GOCC-Down
Cellular component downregulated
#term ID	term description	observed gene count	background gene count	strength	false discovery rate	matching proteins in network (labels)
GO:0005737	Cytoplasm	154	13111	0.12	0.44	8187.ENSLCAP00010000115,8187.ENSLCAP00010000118,8187.ENSLCAP00010000393,8187.ENSLCAP00010000510,8187.ENSLCAP00010001068,8187.ENSLCAP00010001173,8187.ENSLCAP00010001233,8187.ENSLCAP00010001336,8187.ENSLCAP00010001539,8187.ENSLCAP00010001620,8187.ENSLCAP00010001706,8187.ENSLCAP00010002016,8187.ENSLCAP00010002554,8187.ENSLCAP00010003232,8187.ENSLCAP00010003285,8187.ENSLCAP00010003448,8187.ENSLCAP000…	LOC108880757,LOC108880713,LOC108888172,gnb1,ENSLCAP00010001068,LOC108875634,LOC108886424,cbr1,Cpped1,ENSLCAP00010001620,atp5f1e,mrps31,ENSLCAP00010002554,LOC108873407,epn2,dera,eif2a,ENSLCAP00010003630,tradd,Nckap1,Mttp,LOC108902968,LOC108877099,coq7,dctn5,Acaa2,Man1c1,utp11,preb,LOC108883875,LOC108877822,ENSLCAP00010007836,LOC108890067,LOC108883175,HDGF,ENSLCAP00010009852,Afmid,agxt2,Acsl5,LOC10…
GO:0000502	Proteasome complex	8	79	1.06	0.79	8187.ENSLCAP00010021842,8187.ENSLCAP00010022225,8187.ENSLCAP00010031884,8187.ENSLCAP00010032475,8187.ENSLCAP00010034569,8187.ENSLCAP00010044848,8187.ENSLCAP00010046621,8187.ENSLCAP00010056508	psmb3,psma8,LOC108889618,LOC108883136,rad23a,LOC108881903,Uchl5,Psmb1
GO:0005739	Mitochondrion	32	1585	0.36	0.44	8187.ENSLCAP00010000115,8187.ENSLCAP00010001706,8187.ENSLCAP00010002016,8187.ENSLCAP00010003232,8187.ENSLCAP00010003630,8187.ENSLCAP00010005794,8187.ENSLCAP00010006082,8187.ENSLCAP00010007836,8187.ENSLCAP00010010955,8187.ENSLCAP00010011434,8187.ENSLCAP00010013842,8187.ENSLCAP00010014276,8187.ENSLCAP00010018710,8187.ENSLCAP00010018980,8187.ENSLCAP00010021233,8187.ENSLCAP00010022348,8187.ENSLCAP000…	LOC108880757,atp5f1e,mrps31,LOC108873407,ENSLCAP00010003630,coq7,Acaa2,ENSLCAP00010007836,agxt2,Acsl5,ENSLCAP00010013842,cat,mthfs,KMO,parp1,Mlycd,LOC108877406,ENSLCAP00010026394,ENSLCAP00010030212,LOC108900619,abcb7,ENSLCAP00010032878,mrpl44,pts,Ndufb11,tsfm,LOC108881003,LOC108875043,slc25a24,Hibch,timm13,abhd11
GO:0005839	Proteasome core complex	5	30	1.28	0.63	8187.ENSLCAP00010021842,8187.ENSLCAP00010022225,8187.ENSLCAP00010032475,8187.ENSLCAP00010044848,8187.ENSLCAP00010056508	psmb3,psma8,LOC108883136,LOC108881903,Psmb1
GO:0005615	Extracellular space	27	1447	0.33	0.29	8187.ENSLCAP00010003648,8187.ENSLCAP00010007019,8187.ENSLCAP00010009514,8187.ENSLCAP00010009562,8187.ENSLCAP00010009776,8187.ENSLCAP00010013249,8187.ENSLCAP00010015680,8187.ENSLCAP00010016175,8187.ENSLCAP00010020166,8187.ENSLCAP00010021412,8187.ENSLCAP00010024559,8187.ENSLCAP00010026614,8187.ENSLCAP00010028128,8187.ENSLCAP00010030561,8187.ENSLCAP00010030834,8187.ENSLCAP00010035889,8187.ENSLCAP000…	Serpind1,utp11,gnl1,LOC108883175,HDGF,ENSLCAP00010013249,serpinh1,ENSLCAP00010016175,LOC108893578,ENSLCAP00010021412,LOC108892267,acy1,LOC108885436,ENSLCAP00010030561,ENSLCAP00010030834,ENSLCAP00010035889,ENSLCAP00010046363,ENSLCAP00010046709,HGD,Alad,ENSLCAP00010048661,ENSLCAP00010052451,LOC108883778,LOC108877193,LOC108877175,LOC108878763,ENSLCAP00010054174

## Sheet: GOCC-UP
Cellular component upregulated
#term ID	term description	observed gene count	background gene count	strength	false discovery rate	matching proteins in network (labels)
GO:0044322	Endoplasmic reticulum quality control compartment	2	11	1.29	0.17	8187.ENSLCAP00010012168,8187.ENSLCAP00010035028
GO:0012507	ER to Golgi transport vesicle membrane	4	34	1.1	0.37	8187.ENSLCAP00010011197,8187.ENSLCAP00010016897,8187.ENSLCAP00010019143,8187.ENSLCAP00010037609
GO:0022625	Cytosolic large ribosomal subunit	4	39	1.04	0.37	8187.ENSLCAP00010000772,8187.ENSLCAP00010002077,8187.ENSLCAP00010027011,8187.ENSLCAP00010030303
GO:0022626	Cytosolic ribosome	5	64	0.93	0.36	8187.ENSLCAP00010000772,8187.ENSLCAP00010002077,8187.ENSLCAP00010007830,8187.ENSLCAP00010027011,8187.ENSLCAP00010030303
GO:0031201	SNARE complex	4	64	0.83	0.21	8187.ENSLCAP00010014673,8187.ENSLCAP00010015807,8187.ENSLCAP00010052945,8187.ENSLCAP00010059394
GO:0015934	Large ribosomal subunit	6	102	0.8	0.35	8187.ENSLCAP00010000772,8187.ENSLCAP00010002077,8187.ENSLCAP00010015240,8187.ENSLCAP00010027011,8187.ENSLCAP00010030303,8187.ENSLCAP00010036929
GO:0044391	Ribosomal subunit	8	157	0.74	0.42	8187.ENSLCAP00010000772,8187.ENSLCAP00010002077,8187.ENSLCAP00010007830,8187.ENSLCAP00010015240,8187.ENSLCAP00010027011,8187.ENSLCAP00010030303,8187.ENSLCAP00010036929,8187.ENSLCAP00010054043
GO:0005840	Ribosome	10	212	0.71	0.47	8187.ENSLCAP00010000772,8187.ENSLCAP00010002077,8187.ENSLCAP00010007830,8187.ENSLCAP00010015240,8187.ENSLCAP00010027011,8187.ENSLCAP00010029840,8187.ENSLCAP00010030303,8187.ENSLCAP00010036929,8187.ENSLCAP00010041122,8187.ENSLCAP00010054043
GO:0140534	Endoplasmic reticulum protein-containing complex	5	105	0.71	0.2	8187.ENSLCAP00010012168,8187.ENSLCAP00010019994,8187.ENSLCAP00010025280,8187.ENSLCAP00010029601,8187.ENSLCAP00010035028
GO:0030662	Coated vesicle membrane	5	114	0.68	0.18	8187.ENSLCAP00010011197,8187.ENSLCAP00010016897,8187.ENSLCAP00010019143,8187.ENSLCAP00010022819,8187.ENSLCAP00010037609
GO:1990904	Ribonucleoprotein complex	19	601	0.53	0.51	8187.ENSLCAP00010000761,8187.ENSLCAP00010000772,8187.ENSLCAP00010002077,8187.ENSLCAP00010003413,8187.ENSLCAP00010004853,8187.ENSLCAP00010007830,8187.ENSLCAP00010009891,8187.ENSLCAP00010009936,8187.ENSLCAP00010011352,8187.ENSLCAP00010012863,8187.ENSLCAP00010015240,8187.ENSLCAP00010024261,8187.ENSLCAP00010024435,8187.ENSLCAP00010027011,8187.ENSLCAP00010030303,8187.ENSLCAP00010036929,8187.ENSLCAP000…
GO:0005789	Endoplasmic reticulum membrane	21	973	0.37	0.3	8187.ENSLCAP00010001889,8187.ENSLCAP00010002502,8187.ENSLCAP00010007856,8187.ENSLCAP00010010854,8187.ENSLCAP00010011197,8187.ENSLCAP00010012168,8187.ENSLCAP00010013635,8187.ENSLCAP00010015356,8187.ENSLCAP00010015944,8187.ENSLCAP00010016897,8187.ENSLCAP00010019994,8187.ENSLCAP00010022249,8187.ENSLCAP00010025280,8187.ENSLCAP00010027906,8187.ENSLCAP00010029101,8187.ENSLCAP00010029601,8187.ENSLCAP000…
GO:0005783	Endoplasmic reticulum	31	1549	0.33	0.39	8187.ENSLCAP00010001889,8187.ENSLCAP00010002502,8187.ENSLCAP00010003150,8187.ENSLCAP00010005247,8187.ENSLCAP00010007856,8187.ENSLCAP00010010176,8187.ENSLCAP00010010854,8187.ENSLCAP00010011197,8187.ENSLCAP00010012168,8187.ENSLCAP00010013635,8187.ENSLCAP00010014420,8187.ENSLCAP00010015356,8187.ENSLCAP00010015944,8187.ENSLCAP00010016897,8187.ENSLCAP00010019143,8187.ENSLCAP00010019994,8187.ENSLCAP000…
GO:0031984	Organelle subcompartment	24	1237	0.32	0.29	8187.ENSLCAP00010001889,8187.ENSLCAP00010002502,8187.ENSLCAP00010007856,8187.ENSLCAP00010010854,8187.ENSLCAP00010011197,8187.ENSLCAP00010012168,8187.ENSLCAP00010013635,8187.ENSLCAP00010015356,8187.ENSLCAP00010015944,8187.ENSLCAP00010016897,8187.ENSLCAP00010019453,8187.ENSLCAP00010019994,8187.ENSLCAP00010022249,8187.ENSLCAP00010025280,8187.ENSLCAP00010027906,8187.ENSLCAP00010029101,8187.ENSLCAP000…
GO:0012506	Vesicle membrane	16	821	0.32	0.17	8187.ENSLCAP00010011172,8187.ENSLCAP00010011197,8187.ENSLCAP00010015807,8187.ENSLCAP00010016897,8187.ENSLCAP00010019143,8187.ENSLCAP00010019453,8187.ENSLCAP00010019992,8187.ENSLCAP00010022654,8187.ENSLCAP00010022819,8187.ENSLCAP00010025543,8187.ENSLCAP00010032504,8187.ENSLCAP00010033076,8187.ENSLCAP00010037609,8187.ENSLCAP00010038161,8187.ENSLCAP00010053597,8187.ENSLCAP00010059394
GO:0098796	Membrane protein complex	23	1308	0.28	0.2	8187.ENSLCAP00010002441,8187.ENSLCAP00010008714,8187.ENSLCAP00010011197,8187.ENSLCAP00010012168,8187.ENSLCAP00010014673,8187.ENSLCAP00010015807,8187.ENSLCAP00010019143,8187.ENSLCAP00010019994,8187.ENSLCAP00010021302,8187.ENSLCAP00010022654,8187.ENSLCAP00010022819,8187.ENSLCAP00010025280,8187.ENSLCAP00010027141,8187.ENSLCAP00010029601,8187.ENSLCAP00010031180,8187.ENSLCAP00010035028,8187.ENSLCAP000…
GO:0005615	Extracellular space	25	1447	0.27	0.2	8187.ENSLCAP00010004465,8187.ENSLCAP00010011946,8187.ENSLCAP00010013268,8187.ENSLCAP00010014420,8187.ENSLCAP00010017356,8187.ENSLCAP00010019208,8187.ENSLCAP00010021521,8187.ENSLCAP00010022626,8187.ENSLCAP00010025834,8187.ENSLCAP00010026705,8187.ENSLCAP00010031857,8187.ENSLCAP00010033212,8187.ENSLCAP00010033636,8187.ENSLCAP00010045839,8187.ENSLCAP00010046906,8187.ENSLCAP00010048036,8187.ENSLCAP000…
GO:0031982	Vesicle	31	1887	0.25	0.23	8187.ENSLCAP00010011172,8187.ENSLCAP00010011197,8187.ENSLCAP00010013268,8187.ENSLCAP00010014420,8187.ENSLCAP00010014673,8187.ENSLCAP00010015807,8187.ENSLCAP00010016897,8187.ENSLCAP00010019143,8187.ENSLCAP00010019453,8187.ENSLCAP00010019992,8187.ENSLCAP00010022654,8187.ENSLCAP00010022819,8187.ENSLCAP00010025543,8187.ENSLCAP00010032504,8187.ENSLCAP00010033076,8187.ENSLCAP00010035028,8187.ENSLCAP000…
GO:1902494	Catalytic complex	25	1535	0.25	0.16	8187.ENSLCAP00010000400,8187.ENSLCAP00010003226,8187.ENSLCAP00010003413,8187.ENSLCAP00010007313,8187.ENSLCAP00010008714,8187.ENSLCAP00010009936,8187.ENSLCAP00010019143,8187.ENSLCAP00010019500,8187.ENSLCAP00010019994,8187.ENSLCAP00010023576,8187.ENSLCAP00010025280,8187.ENSLCAP00010027354,8187.ENSLCAP00010029601,8187.ENSLCAP00010030344,8187.ENSLCAP00010030536,8187.ENSLCAP00010031180,8187.ENSLCAP000…
GO:0005576	Extracellular region	36	2261	0.24	0.25	8187.ENSLCAP00010000124,8187.ENSLCAP00010004318,8187.ENSLCAP00010004465,8187.ENSLCAP00010009123,8187.ENSLCAP00010011946,8187.ENSLCAP00010013268,8187.ENSLCAP00010014420,8187.ENSLCAP00010017356,8187.ENSLCAP00010019208,8187.ENSLCAP00010021264,8187.ENSLCAP00010021521,8187.ENSLCAP00010022626,8187.ENSLCAP00010023822,8187.ENSLCAP00010025834,8187.ENSLCAP00010026705,8187.ENSLCAP00010030684,8187.ENSLCAP000…
GO:0005829	Cytosol	46	2970	0.22	0.28	8187.ENSLCAP00010000329,8187.ENSLCAP00010000772,8187.ENSLCAP00010002077,8187.ENSLCAP00010003413,8187.ENSLCAP00010006905,8187.ENSLCAP00010007313,8187.ENSLCAP00010007830,8187.ENSLCAP00010008753,8187.ENSLCAP00010011172,8187.ENSLCAP00010011444,8187.ENSLCAP00010011946,8187.ENSLCAP00010012863,8187.ENSLCAP00010016466,8187.ENSLCAP00010017096,8187.ENSLCAP00010019453,8187.ENSLCAP00010019465,8187.ENSLCAP000…
GO:0032991	Protein-containing complex	80	5420	0.2	0.39	8187.ENSLCAP00010000329,8187.ENSLCAP00010000400,8187.ENSLCAP00010000761,8187.ENSLCAP00010000772,8187.ENSLCAP00010002077,8187.ENSLCAP00010002441,8187.ENSLCAP00010003226,8187.ENSLCAP00010003413,8187.ENSLCAP00010004853,8187.ENSLCAP00010007313,8187.ENSLCAP00010007830,8187.ENSLCAP00010008714,8187.ENSLCAP00010008817,8187.ENSLCAP00010009891,8187.ENSLCAP00010009936,8187.ENSLCAP00010011197,8187.ENSLCAP000…
GO:0012505	Endomembrane system	55	3787	0.2	0.27	8187.ENSLCAP00010001889,8187.ENSLCAP00010002502,8187.ENSLCAP00010003150,8187.ENSLCAP00010005109,8187.ENSLCAP00010005247,8187.ENSLCAP00010007856,8187.ENSLCAP00010010176,8187.ENSLCAP00010010854,8187.ENSLCAP00010011197,8187.ENSLCAP00010012168,8187.ENSLCAP00010013635,8187.ENSLCAP00010014420,8187.ENSLCAP00010014577,8187.ENSLCAP00010014673,8187.ENSLCAP00010015356,8187.ENSLCAP00010015807,8187.ENSLCAP000…
GO:0031090	Organelle membrane	45	3161	0.19	0.2	8187.ENSLCAP00010001889,8187.ENSLCAP00010002441,8187.ENSLCAP00010002502,8187.ENSLCAP00010007856,8187.ENSLCAP00010008714,8187.ENSLCAP00010010854,8187.ENSLCAP00010011172,8187.ENSLCAP00010011197,8187.ENSLCAP00010012168,8187.ENSLCAP00010013635,8187.ENSLCAP00010014577,8187.ENSLCAP00010015356,8187.ENSLCAP00010015807,8187.ENSLCAP00010015944,8187.ENSLCAP00010016897,8187.ENSLCAP00010019143,8187.ENSLCAP000…
GO:0005737	Cytoplasm	160	13111	0.12	0.43	8187.ENSLCAP00010000251,8187.ENSLCAP00010000290,8187.ENSLCAP00010000329,8187.ENSLCAP00010000761,8187.ENSLCAP00010000772,8187.ENSLCAP00010000918,8187.ENSLCAP00010001889,8187.ENSLCAP00010002077,8187.ENSLCAP00010002139,8187.ENSLCAP00010002441,8187.ENSLCAP00010002502,8187.ENSLCAP00010003150,8187.ENSLCAP00010003226,8187.ENSLCAP00010003413,8187.ENSLCAP00010004595,8187.ENSLCAP00010005109,8187.ENSLCAP000…
GO:0043226	Organelle	163	14369	0.09	0.31	8187.ENSLCAP00010000251,8187.ENSLCAP00010000290,8187.ENSLCAP00010000329,8187.ENSLCAP00010000400,8187.ENSLCAP00010000761,8187.ENSLCAP00010000772,8187.ENSLCAP00010001889,8187.ENSLCAP00010002077,8187.ENSLCAP00010002139,8187.ENSLCAP00010002441,8187.ENSLCAP00010002502,8187.ENSLCAP00010003150,8187.ENSLCAP00010003413,8187.ENSLCAP00010004419,8187.ENSLCAP00010004595,8187.ENSLCAP00010004853,8187.ENSLCAP000…
GO:0043229	Intracellular organelle	156	13825	0.09	0.29	8187.ENSLCAP00010000251,8187.ENSLCAP00010000290,8187.ENSLCAP00010000329,8187.ENSLCAP00010000400,8187.ENSLCAP00010000761,8187.ENSLCAP00010000772,8187.ENSLCAP00010001889,8187.ENSLCAP00010002077,8187.ENSLCAP00010002139,8187.ENSLCAP00010002441,8187.ENSLCAP00010002502,8187.ENSLCAP00010003150,8187.ENSLCAP00010003413,8187.ENSLCAP00010004419,8187.ENSLCAP00010004595,8187.ENSLCAP00010004853,8187.ENSLCAP000…
GO:0005622	Intracellular anatomical structure	187	16922	0.08	0.34	8187.ENSLCAP00010000251,8187.ENSLCAP00010000290,8187.ENSLCAP00010000329,8187.ENSLCAP00010000400,8187.ENSLCAP00010000761,8187.ENSLCAP00010000772,8187.ENSLCAP00010000918,8187.ENSLCAP00010001889,8187.ENSLCAP00010002077,8187.ENSLCAP00010002139,8187.ENSLCAP00010002441,8187.ENSLCAP00010002502,8187.ENSLCAP00010003150,8187.ENSLCAP00010003226,8187.ENSLCAP00010003413,8187.ENSLCAP00010004419,8187.ENSLCAP000…
GO:0043227	Membrane-bounded organelle	140	12773	0.07	0.18	8187.ENSLCAP00010000290,8187.ENSLCAP00010000329,8187.ENSLCAP00010000400,8187.ENSLCAP00010000761,8187.ENSLCAP00010001889,8187.ENSLCAP00010002139,8187.ENSLCAP00010002441,8187.ENSLCAP00010002502,8187.ENSLCAP00010003150,8187.ENSLCAP00010003413,8187.ENSLCAP00010004419,8187.ENSLCAP00010004853,8187.ENSLCAP00010005109,8187.ENSLCAP00010005247,8187.ENSLCAP00010007313,8187.ENSLCAP00010007856,8187.ENSLCAP000…
GO:0043231	Intracellular membrane-bounded organelle	132	12151	0.07	0.14	8187.ENSLCAP00010000290,8187.ENSLCAP00010000329,8187.ENSLCAP00010000400,8187.ENSLCAP00010000761,8187.ENSLCAP00010001889,8187.ENSLCAP00010002139,8187.ENSLCAP00010002441,8187.ENSLCAP00010002502,8187.ENSLCAP00010003150,8187.ENSLCAP00010003413,8187.ENSLCAP00010004419,8187.ENSLCAP00010004853,8187.ENSLCAP00010005109,8187.ENSLCAP00010005247,8187.ENSLCAP00010007313,8187.ENSLCAP00010007856,8187.ENSLCAP000…
GO:0110165	Cellular anatomical entity	230	23541	0.02	0.29	8187.ENSLCAP00010000124,8187.ENSLCAP00010000251,8187.ENSLCAP00010000290,8187.ENSLCAP00010000329,8187.ENSLCAP00010000400,8187.ENSLCAP00010000761,8187.ENSLCAP00010000772,8187.ENSLCAP00010000918,8187.ENSLCAP00010001889,8187.ENSLCAP00010002077,8187.ENSLCAP00010002139,8187.ENSLCAP00010002441,8187.ENSLCAP00010002502,8187.ENSLCAP00010003150,8187.ENSLCAP00010003226,8187.ENSLCAP00010003413,8187.ENSLCAP000…

## Sheet: GOMF-Down
Molecular function downregulated
#term ID	term description	observed gene count	background gene count	strength	false discovery rate	matching proteins in network (labels)
GO:0003824	Catalytic activity	101	7056	0.21	0.51	8187.ENSLCAP00010000118,8187.ENSLCAP00010001068,8187.ENSLCAP00010001173,8187.ENSLCAP00010001233,8187.ENSLCAP00010001336,8187.ENSLCAP00010001539,8187.ENSLCAP00010001706,8187.ENSLCAP00010003448,8187.ENSLCAP00010003630,8187.ENSLCAP00010005207,8187.ENSLCAP00010005794,8187.ENSLCAP00010006082,8187.ENSLCAP00010006846,8187.ENSLCAP00010007828,8187.ENSLCAP00010007836,8187.ENSLCAP00010008581,8187.ENSLCAP000…
GO:0016787	Hydrolase activity	53	2937	0.31	0.52	8187.ENSLCAP00010000118,8187.ENSLCAP00010001068,8187.ENSLCAP00010001173,8187.ENSLCAP00010001539,8187.ENSLCAP00010005207,8187.ENSLCAP00010006082,8187.ENSLCAP00010006846,8187.ENSLCAP00010007828,8187.ENSLCAP00010009514,8187.ENSLCAP00010009562,8187.ENSLCAP00010010825,8187.ENSLCAP00010011782,8187.ENSLCAP00010014723,8187.ENSLCAP00010016099,8187.ENSLCAP00010016175,8187.ENSLCAP00010018618,8187.ENSLCAP000…
GO:0004866	Endopeptidase inhibitor activity	8	139	0.81	0.35	8187.ENSLCAP00010003648,8187.ENSLCAP00010015680,8187.ENSLCAP00010028128,8187.ENSLCAP00010030561,8187.ENSLCAP00010046621,8187.ENSLCAP00010046709,8187.ENSLCAP00010048661,8187.ENSLCAP00010052451
GO:0008233	Peptidase activity	20	822	0.44	0.31	8187.ENSLCAP00010009562,8187.ENSLCAP00010016099,8187.ENSLCAP00010016175,8187.ENSLCAP00010018618,8187.ENSLCAP00010020166,8187.ENSLCAP00010021042,8187.ENSLCAP00010021449,8187.ENSLCAP00010021842,8187.ENSLCAP00010024559,8187.ENSLCAP00010038934,8187.ENSLCAP00010042005,8187.ENSLCAP00010044848,8187.ENSLCAP00010046621,8187.ENSLCAP00010046779,8187.ENSLCAP00010050453,8187.ENSLCAP00010053944,8187.ENSLCAP000…

## Sheet: GOMF-UP
Molecular function upregulated
#term ID	term description	observed gene count	background gene count	strength	false discovery rate	matching proteins in network (labels)
GO:0003724	RNA helicase activity	6	81	0.9	0.2	8187.ENSLCAP00010000761,8187.ENSLCAP00010004853,8187.ENSLCAP00010007830,8187.ENSLCAP00010015962,8187.ENSLCAP00010021284,8187.ENSLCAP00010050927
GO:0003735	Structural constituent of ribosome	9	180	0.73	0.2	8187.ENSLCAP00010000772,8187.ENSLCAP00010002077,8187.ENSLCAP00010015240,8187.ENSLCAP00010027011,8187.ENSLCAP00010029840,8187.ENSLCAP00010030303,8187.ENSLCAP00010036929,8187.ENSLCAP00010041122,8187.ENSLCAP00010054043
GO:0003824	Catalytic activity	90	7056	0.14	0.16	8187.ENSLCAP00010000124,8187.ENSLCAP00010000761,8187.ENSLCAP00010003150,8187.ENSLCAP00010003226,8187.ENSLCAP00010004419,8187.ENSLCAP00010004465,8187.ENSLCAP00010004853,8187.ENSLCAP00010004927,8187.ENSLCAP00010005109,8187.ENSLCAP00010005247,8187.ENSLCAP00010006905,8187.ENSLCAP00010007830,8187.ENSLCAP00010007856,8187.ENSLCAP00010008714,8187.ENSLCAP00010008817,8187.ENSLCAP00010010176,8187.ENSLCAP000…
GO:0016787	Hydrolase activity	48	2937	0.25	0.17	8187.ENSLCAP00010000124,8187.ENSLCAP00010000761,8187.ENSLCAP00010004419,8187.ENSLCAP00010004465,8187.ENSLCAP00010004853,8187.ENSLCAP00010004927,8187.ENSLCAP00010005109,8187.ENSLCAP00010005247,8187.ENSLCAP00010006905,8187.ENSLCAP00010007830,8187.ENSLCAP00010008817,8187.ENSLCAP00010012863,8187.ENSLCAP00010015284,8187.ENSLCAP00010015937,8187.ENSLCAP00010015962,8187.ENSLCAP00010016122,8187.ENSLCAP000…

## Sheet: KEGG-Down
KEGG pathways downregulated
#term ID	term description	observed gene count	background gene count	strength	false discovery rate	matching proteins in network (labels)
lcf01100	Metabolic pathways	45	1574	0.51	1.07	8187.ENSLCAP00010001336,8187.ENSLCAP00010001706,8187.ENSLCAP00010003448,8187.ENSLCAP00010005794,8187.ENSLCAP00010006082,8187.ENSLCAP00010006846,8187.ENSLCAP00010007836,8187.ENSLCAP00010008581,8187.ENSLCAP00010010825,8187.ENSLCAP00010010955,8187.ENSLCAP00010011434,8187.ENSLCAP00010011782,8187.ENSLCAP00010012172,8187.ENSLCAP00010012800,8187.ENSLCAP00010014276,8187.ENSLCAP00010015498,8187.ENSLCAP000…	cbr1,atp5f1e,dera,coq7,Acaa2,Man1c1,ENSLCAP00010007836,LOC108890067,Afmid,agxt2,Acsl5,LOC108886108,Alg2,ak1,cat,LOC108883064,dad1,mthfs,KMO,LOC108889988,hexd,Galnt16,Mlycd,TPH1,pmvk,HNMT,LOC108877406,LOC108873885,nit2,ENSLCAP00010032878,pts,Ndufb11,ENSLCAP00010034231,LOC108876437,LOC108881003,hao2,akr1a1,asl,Alad,Hibch,pip4k2a,LOC108875822,impdh2,LOC108878770,LOC108878602
lcf03050	Proteasome	6	57	1.08	0.73	8187.ENSLCAP00010021842,8187.ENSLCAP00010022225,8187.ENSLCAP00010031884,8187.ENSLCAP00010032475,8187.ENSLCAP00010044848,8187.ENSLCAP00010056508	psmb3,psma8,LOC108889618,LOC108883136,LOC108881903,Psmb1
lcf04146	Peroxisome	7	83	0.98	0.71	8187.ENSLCAP00010011434,8187.ENSLCAP00010014276,8187.ENSLCAP00010022348,8187.ENSLCAP00010023261,8187.ENSLCAP00010032878,8187.ENSLCAP00010043095,8187.ENSLCAP00010057293	Acsl5,cat,Mlycd,pmvk,ENSLCAP00010032878,hao2,decr2
lcf00513	Various types of N-glycan biosynthesis	4	41	1.04	0.41	8187.ENSLCAP00010006846,8187.ENSLCAP00010012172,8187.ENSLCAP00010016043,8187.ENSLCAP00010020591	Man1c1,Alg2,dad1,hexd
lcf00380	Tryptophan metabolism	4	44	1.01	0.41	8187.ENSLCAP00010010825,8187.ENSLCAP00010014276,8187.ENSLCAP00010018980,8187.ENSLCAP00010022381	Afmid,cat,KMO,TPH1
lcf00250	Alanine, aspartate and glutamate metabolism	4	48	0.98	0.39	8187.ENSLCAP00010008581,8187.ENSLCAP00010010955,8187.ENSLCAP00010030275,8187.ENSLCAP00010045563	LOC108890067,agxt2,nit2,asl
lcf04217	Necroptosis	6	133	0.71	0.36	8187.ENSLCAP00010004372,8187.ENSLCAP00010018598,8187.ENSLCAP00010021233,8187.ENSLCAP00010021449,8187.ENSLCAP00010046779,8187.ENSLCAP00010057817	tradd,LOC108880505,parp1,ENSLCAP00010021449,ENSLCAP00010046779,faf1
lcf00220	Arginine biosynthesis	3	24	1.15	0.39	8187.ENSLCAP00010008581,8187.ENSLCAP00010034231,8187.ENSLCAP00010045563	LOC108890067,ENSLCAP00010034231,asl

## Sheet: KEGG-UP
KEGG pathways upregulated
#term ID	term description	observed gene count	background gene count	strength	false discovery rate	matching proteins in network (labels)
lcf03010	Ribosome	7	117	0.81	0.4	8187.ENSLCAP00010000772,8187.ENSLCAP00010002077,8187.ENSLCAP00010015240,8187.ENSLCAP00010027011,8187.ENSLCAP00010029840,8187.ENSLCAP00010030303,8187.ENSLCAP00010041122
lcf00480	Glutathione metabolism	5	62	0.94	0.39	8187.ENSLCAP00010011444,8187.ENSLCAP00010022690,8187.ENSLCAP00010030536,8187.ENSLCAP00010040525,8187.ENSLCAP00010054265
lcf04216	Ferroptosis	4	47	0.96	0.31	8187.ENSLCAP00010010854,8187.ENSLCAP00010022690,8187.ENSLCAP00010030536,8187.ENSLCAP00010040525
lcf01100	Metabolic pathways	27	1574	0.27	0.25	8187.ENSLCAP00010004465,8187.ENSLCAP00010007856,8187.ENSLCAP00010008714,8187.ENSLCAP00010008817,8187.ENSLCAP00010011444,8187.ENSLCAP00010013635,8187.ENSLCAP00010014577,8187.ENSLCAP00010019994,8187.ENSLCAP00010020446,8187.ENSLCAP00010020473,8187.ENSLCAP00010021302,8187.ENSLCAP00010022690,8187.ENSLCAP00010024263,8187.ENSLCAP00010025280,8187.ENSLCAP00010027700,8187.ENSLCAP00010028616,8187.ENSLCAP000…
lcf00270	Cysteine and methionine metabolism	4	55	0.9	0.3	8187.ENSLCAP00010020446,8187.ENSLCAP00010022690,8187.ENSLCAP00010028616,8187.ENSLCAP00010030536
lcf00983	Drug metabolism - other enzymes	4	60	0.86	0.29	8187.ENSLCAP00010011444,8187.ENSLCAP00010027700,8187.ENSLCAP00010036702,8187.ENSLCAP00010038868
lcf00561	Glycerolipid metabolism	4	63	0.84	0.28	8187.ENSLCAP00010007856,8187.ENSLCAP00010013635,8187.ENSLCAP00010048681,8187.ENSLCAP00010051971
lcf04141	Protein processing in endoplasmic reticulum	6	175	0.57	0.22	8187.ENSLCAP00010000918,8187.ENSLCAP00010012168,8187.ENSLCAP00010019994,8187.ENSLCAP00010035028,8187.ENSLCAP00010049715,8187.ENSLCAP00010056059
lcf00760	Nicotinate and nicotinamide metabolism	3	47	0.84	0.19	8187.ENSLCAP00010008817,8187.ENSLCAP00010024263,8187.ENSLCAP00010037919
