# Supplementary material for: Evaluating the Impact of Two Different Diets on the Protein Profile of the Brain, Liver, and Intestine of the Barramundi
Source: Proteomes. 2026 Jan 29;14(1):6. doi: 10.3390/proteomes14010006 (PMC12921775; doi:10.3390/proteomes14010006)
Supplement: Supplementary file 1 [file proteomes-14-00006-s001.zip › Shatouri et al Supplementary data S6.xlsx]

## Sheet: Description
Supplementary data S6 = Differentially abundant proteins of intestine tissue, Diet A1-4, Diet B1-4
Tab names
All intestine proteins	protein quantification dataset obtained from FragPipe analysis using the MaxLFQ (Maximum Likelihood Estimation, MLE) intensity values
Increased	proteins significantly increased in diet B compared to Diet A, with P < 0.05 and fold change of > 1.3
Decreased	proteins significantly decreased in diet B compared to Diet A, with P < 0.05 and fold change of > 0.76
Volcano plot	The data (x-axis = log2 fold-change and Y-axis = -log10 P-value) used to generate the volcano plot
PRM	Parallel Reaction Monitoring Analysis
Column names
Protein ID	Protein UniProt Accession Number
Protein names	Protein description
Diet.A1-4, Diet.B1-4	Log2 transformed Max-LFQ intensity values for each replicate
imputed	Indicates whether missing values were filled in via imputation. TRUE means imputation was applied for that protein
num_NAs	Number of missing values (NAs) for that protein across all samples. Helps assess data completeness.
A_vs_B_CI.L	Lower bound of the 95% confidence interval for the fold change between Diet A and Diet B.
A_vs_B_CI.R	Upper bound of the 95% confidence interval for the fold change between Diet A and Diet B
B_vs_A_diff	Log₂ fold change of protein abundance between Diet A and Diet B. Positive values mean higher in B; negative values mean higher in A.
A_vs_B_p.adj	Benjamini-Hochberg adjusted p-value
A_vs_B_p.val	P-value for the comparison of Diet A vs Diet B.
LogFC	Log₂ fold change of protein abundance between Diet A and Diet B. Positive values mean higher in B; negative values mean higher in A.
LogP-value	Log transformed P-value
Peptide	sequences of peptides for targeted protein for PRM analysis
Protein	Protein UniProt Accession Number
Replicate	Replicates per each diet used for PRM analysis
Peptide Retention Time	The time a peptide takes to elute from a chromatographic column
Quantification	The peak area of each peptide per replicate
Log2 quantification	Log 2 transformed of the peak area of each peptide per replicate

## Sheet: All intestine proteins
Protein.Ids	Protein.Names	Diet.A.1	Diet.A.2	Diet.A.3	Diet.A.4	Diet.B.5	Diet.B.6	Diet.B.7	Diet.B.8	imputed	num_NAs	B_vs_A_CI.L	B_vs_A_CI.R	B_vs_A_diff	B_vs_A_p.adj	B_vs_A_p.val
A0A4W6D9F0	Tight junction protein 3	28.0106	27.8179	28.1694	27.8782	29.6563	29.5365	29.2464	29.4629	FALSE	0	1.19964	1.81333	1.50649	0.0101452	2.40258e-06
A0A4W6EI75	non-specific serine/threonine protein kinase (EC 2.7.11.1)	24.0735	24.1169	23.8179	23.8594	19.2361	21.1505	20.3301	19.7075	TRUE	2	-4.70073	-3.02102	-3.86088	0.0101452	4.03791e-06
A0A4W6C2G1	Globin domain-containing protein	32.9604	32.3949	32.8054	33.0223	34.3576	34.1712	34.2718	34.3692	FALSE	0	1.14161	1.85177	1.49669	0.0112563	7.95389e-06
A0A4W6CEA5	PAT complex subunit CCDC47 (Coiled-coil domain-containing protein 47)	23.8287	23.9396	23.7877	23.3834	25.3724	25.0222	25.4105	25.1429	FALSE	0	1.14013	1.86413	1.50213	0.0112563	8.98333e-06
A0A4W6FS56	RUN and SH3 domain containing 1	26.3042	25.7644	26.6878	26.6922	28.9064	28.158	28.5762	28.7966	FALSE	0	1.67691	2.81741	2.24716	0.0112563	1.33824e-05
A0A4W6BZN5	CTP synthase (EC 6.3.4.2) (UTP--ammonia ligase)	24.8313	24.7062	24.8683	24.5678	23.7347	23.7775	23.5622	23.7413	TRUE	7	-1.30337	-0.775524	-1.03945	0.0112563	1.34404e-05
A0A4W6BV93	Hemoglobin, beta adult 1	33.5588	33.1238	33.3719	33.5678	34.6324	34.5881	34.4796	34.4555	FALSE	0	0.831585	1.43503	1.13331	0.0115956	1.93178e-05
A0A4W6DER4	CCR4-NOT transcription complex, subunit 1	21.4202	21.7367	21.9314	21.6421	22.7137	22.7792	22.8437	22.9623	TRUE	2	0.831725	1.45248	1.1421	0.0115956	2.25865e-05
A0A4W6DXN3	Protein phosphatase 1, regulatory (inhibitor) subunit 14Aa	21.5476	21.4823	21.9056	22.1381	24.0023	23.2415	23.4842	23.4246	TRUE	6	1.28785	2.25169	1.76977	0.0115956	2.2934e-05
A0A4W6BV66	Globin domain-containing protein	33.5819	32.8826	33.2762	33.4747	34.7202	34.599	34.6298	34.6564	FALSE	0	0.980263	1.71473	1.34749	0.0115956	2.30758e-05
A0A4W6CQR5	GIT ArfGAP 1	19.693	20.161	20.4759	20.4372	22.9578	22.0453	23.6047	23.3257	TRUE	4	2.01931	3.56384	2.79157	0.0118079	2.58482e-05
A0A4W6DHK8	Thymocyte selection associated family member 2	22.7711	22.3603	22.6357	22.6874	23.5957	24.051	23.6374	23.9692	TRUE	1	0.849258	1.55013	1.19969	0.0148975	3.89172e-05
A0A4W6DRG5	Large ribosomal subunit protein P1 (60S acidic ribosomal protein P1)	30.2714	29.896	30.0892	30.1528	31.0097	31.0538	30.9633	30.9622	FALSE	0	0.633198	1.15663	0.894915	0.0148975	3.92634e-05
A0A4W6DMG4	PITH (C-terminal proteasome-interacting domain of thioredoxin-like) domain containing 1	22.9644	23.1123	23.3875	22.7559	24.2211	24.5318	24.2079	24.2135	TRUE	2	0.873646	1.60348	1.23856	0.0148975	4.15055e-05
A0A4W6CQ46	Spectrin beta chain	20.9894	20.4805	21.0436	20.3135	21.9279	22.3059	22.4016	22.4497	TRUE	2	1.09515	2.03391	1.56453	0.0149031	4.75046e-05
A0A4W6BUR8	Hemoglobin, beta adult 1	34.1896	33.4554	33.9875	34.0597	35.2191	35.2216	35.0917	35.2186	FALSE	0	0.88407	1.64536	1.26471	0.0149031	4.8642e-05
A0A4W6FXK4	phosphatidylinositol-4,5-bisphosphate 3-kinase (EC 2.7.1.153)	24.9289	25.2407	24.7826	24.3025	21.7584	22.7189	22.4336	23.1051	TRUE	1	-3.0082	-1.61117	-2.30968	0.0149031	5.04184e-05
A0A4W6BR47	Uveal autoantigen with coiled-coil domains and ankyrin repeats	22.4097	22.5094	22.0763	21.5881	20.8077	20.6793	20.684	20.63	TRUE	4	-1.90419	-0.987038	-1.44562	0.019339	7.1723e-05
A0A4W6G0X6	H1.0 linker histone	24.077	24.1661	24.2078	25.0114	22.4999	22.9642	22.0948	22.0432	TRUE	4	-2.59005	-1.34005	-1.96505	0.019339	7.31227e-05
A0A4W6FQ47	RUN and FYVE domain containing 3	20.7599	20.7559	20.5345	20.7639	21.6245	21.3856	21.4685	21.6927	TRUE	4	0.567133	1.11142	0.839276	0.0211611	8.42234e-05
A0A4W6CDP6	Tectonin beta-propeller repeat containing 1	20.7706	20.278	20.6067	20.4484	19.6968	19.6111	19.5683	19.6675	TRUE	5	-1.18739	-0.592517	-0.889955	0.0251098	0.000104937
A0A4W6DUK5	Carbonic anhydrase (EC 4.2.1.1)	27.4526	26.8868	27.1887	27.5387	28.3452	28.3441	28.2196	28.3208	FALSE	0	0.683428	1.39804	1.04073	0.029096	0.000127385
A0A4W6E4W6	Ras homolog family member C	25.2331	25.6729	25.176	25.5596	24.1061	24.6113	24.1586	23.9539	TRUE	7	-1.61981	-0.786125	-1.20297	0.0297423	0.000136134
A0A4W6CDQ4	Serine/threonine-protein phosphatase (EC 3.1.3.16)	27.1407	27.1127	27.1887	27.4786	28.1543	27.9332	28.3111	28.0177	FALSE	0	0.564432	1.1834	0.873916	0.0332967	0.000159029
A0A4W6DGN9	Threonylcarbamoyl-AMP synthase (EC 2.7.7.87)	20.1598	18.1086	19.743	20.2735	22.351	22.6307	22.4193	23.6429	TRUE	6	2.04218	4.33734	3.18976	0.034213	0.000177904
A0A4W6EKP2	ARVCF delta catenin family member b	20.0174	20.2183	20.5255	20.5185	21.2849	21.1502	21.4143	21.6601	FALSE	0	0.676757	1.43812	1.05744	0.034213	0.000178727
A0A4W6D8F3	Inter-alpha-trypsin inhibitor heavy chain 5	20.4067	20.1805	20.3273	20.2109	19.2181	19.7024	19.1494	19.3746	TRUE	2	-1.25281	-0.58761	-0.920209	0.034213	0.000183831
A0A4W6CEV8	Tropomodulin 2	25.3183	25.2019	24.9999	25.4444	26.108	26.1702	25.9067	26.325	FALSE	0	0.562244	1.21048	0.886363	0.0358214	0.000199602
A0A4W6G812	Cell migration inducing hyaluronidase 2	22.9898	22.9654	22.9373	23.2036	23.6298	23.7541	23.7767	23.6429	TRUE	7	0.426254	0.927467	0.67686	0.0370508	0.000217854
A0A4W6C6A2	Dynein light chain	26.2881	26.2634	26.1258	26.2223	26.8489	26.9053	26.9912	27.2911	FALSE	0	0.493242	1.07523	0.784234	0.0370508	0.000221199
A0A4W6BQ54	Ig-like domain-containing protein	25.6612	25.5557	24.8827	25.0664	24.2498	24.0933	24.1837	23.9174	TRUE	5	-1.62234	-0.738566	-1.18045	0.0377775	0.000235297
A0A4W6FGZ4	ArfGAP with FG repeats 1b	24.8138	25.393	24.6824	25.0114	24.0843	23.9584	23.9891	23.8988	FALSE	0	-1.3652	-0.619786	-0.992493	0.0377775	0.000240573
A0A4W6EEK2	USP domain-containing protein	20.797	21.5491	21.5009	21.4135	19.7217	20.255	20.2606	19.6113	TRUE	4	-1.87158	-0.834436	-1.35301	0.040561	0.000277359
A0A4W6DCK0	ATP synthase subunit f, mitochondrial (ATP synthase membrane subunit f)	27.1992	26.9467	27.026	26.9352	28.1207	27.5918	28.3485	28.1324	FALSE	0	0.628703	1.4145	1.0216	0.040561	0.000284045
A0A4W6DEV7	Speckle targeted PIP5K1A-regulated poly(A) polymerase (EC 2.7.7.52) (RNA-binding motif protein 21) (U6 snRNA-specific terminal uridylyltransferase 1)	24.2011	23.7375	23.8474	24.3965	25.2918	24.8266	25.2295	25.1353	FALSE	0	0.661426	1.4889	1.07516	0.040561	0.000285184
A0A4W6FB84	Biphenyl hydrolase like	24.6668	25.1701	25.0431	24.9195	25.789	25.6867	25.9528	26.2243	FALSE	0	0.591641	1.33508	0.96336	0.040561	0.000290586
A0A4W6FHY1	Metalloendopeptidase (EC 3.4.24.-)	24.5989	24.1741	24.9048	24.9374	25.8466	25.6762	26.1449	26.5853	FALSE	0	0.853355	1.96553	1.40944	0.0451487	0.000338858
A0A4W6G9Q6	Ankyrin repeat domain 13A	21.9716	22.7177	22.4683	22.4773	21.2904	21.5561	21.5161	21.2773	TRUE	1	-1.39321	-0.604257	-0.998735	0.0451487	0.000341423
A0A4W6EHJ9	Solute carrier family 35 member A1	24.8679	24.8012	25.5358	25.278	26.334	25.9307	26.3139	26.3905	TRUE	5	0.676485	1.5666	1.12154	0.0454246	0.000352549
A0A4W6CM37	Anion exchange protein	25.8459	26.2156	26.2342	26.6654	27.2462	27.2629	27.122	27.2386	FALSE	0	0.586638	1.36773	0.977183	0.0465045	0.000370185
A0A4W6CWA6	Tyrosine--tRNA ligase (EC 6.1.1.1) (Tyrosyl-tRNA synthetase)	24.8287	24.8819	24.9187	24.721	24.1236	24.3778	24.2079	24.1543	FALSE	0	-0.87195	-0.371402	-0.621676	0.0473607	0.00038904
A0A4W6BKC9	D-aminoacyl-tRNA deacylase (EC 3.1.1.96)	23.9698	23.5277	24.4835	24.2886	25.5211	25.1646	25.0791	25.4379	FALSE	0	0.734714	1.73189	1.2333	0.0473607	0.000400314
A0A4W6CJP1	Ig-like domain-containing protein	22.5506	22.7144	22.2731	22.9926	21.9222	21.0688	21.263	21.1916	TRUE	3	-1.78617	-0.75642	-1.2713	0.0473607	0.000405276
A0A4W6BYY3	Neutral sphingomyelinase activation associated factor	23.0449	22.1051	22.2409	22.3623	23.3988	23.8026	23.7197	24.1452	TRUE	3	0.78547	1.87113	1.3283	0.0492007	0.000430867
A0A4W6ERA0	Metabolism of cobalamin associated A	23.1059	23.6011	23.4453	23.2745	24.1918	24.2128	23.9463	24.1748	TRUE	2	0.457078	1.09238	0.774727	0.0492007	0.000440603
A0A4W6BMP2	DnaJ heat shock protein family (Hsp40) member A3a	20.6833	21.4531	21.3604	20.8651	20.0597	19.9129	19.2556	19.8811	TRUE	3	-1.85489	-0.771363	-1.31313	0.0496375	0.000459576
A0A4W6CZ48	NACHT domain-containing protein	24.9232	25.2058	25.3069	24.933	24.4237	24.4599	24.3915	24.3116	TRUE	1	-0.982947	-0.40815	-0.695548	0.0496375	0.000464272
A0A4W6BNJ3	histone acetyltransferase (EC 2.3.1.48)	19.0697	19.1848	18.8106	18.2345	17.4937	17.834	17.6164	17.0923	TRUE	3	-1.86535	-0.766243	-1.3158	0.0522551	0.000499154
A0A4W6EX84	U6 snRNA-associated Sm-like protein LSm3	24.6723	24.2969	24.2673	24.6355	25.0843	25.1646	25.3883	25.4286	FALSE	0	0.461602	1.13527	0.798436	0.0547548	0.000533927
A0A4W6DMR6	Proline and arginine rich end leucine rich repeat protein	27.8	28.0265	28.2314	28.1576	29.1134	28.7287	28.6713	29.1009	FALSE	0	0.490066	1.20934	0.849702	0.0548486	0.000545757
A0A4W6BXG2	IkappaB kinase (EC 2.7.11.10)	22.1842	22.4688	22.3076	21.9095	21.4292	21.5653	21.4734	21.4348	TRUE	1	-1.05728	-0.426456	-0.741869	0.0554184	0.000562455
A0A4W6CTE0	Syntaxin 12	23.6946	23.2784	23.6933	23.7942	24.3192	24.3667	24.2648	24.4223	TRUE	4	0.416534	1.03972	0.728129	0.0567677	0.000587447
A0A4W6DAT6	Apolipoprotein C-I	27.8617	26.5024	26.8054	27.3249	28.6172	28.4941	28.668	28.4762	FALSE	0	0.8191	2.06146	1.44028	0.0586659	0.000618765
A0A4W6FBN5	Zinc finger, C3HC-type containing 1	22.4623	22.0185	22.2438	22.6959	23.2153	23.1179	23.2578	23.1176	TRUE	1	0.465261	1.17873	0.821995	0.058766	0.000644875
A0A4W6C242	Cytochrome c domain-containing protein	26.9832	27.164	27.0684	27.1039	28.0763	27.4676	28.0379	28.0687	FALSE	0	0.470051	1.19543	0.832739	0.058766	0.000660283
A0A4W6CIL6	Striatin	23.5337	23.7697	23.638	23.6895	23.0406	23.2258	23.0791	22.9657	FALSE	0	-0.83288	-0.326935	-0.579908	0.058766	0.000667268
A0A4W6DFN6	Apple domain-containing protein	23.1577	22.2321	22.5945	21.4299	23.9595	24.1533	23.9022	24.2351	TRUE	1	0.962857	2.45506	1.70896	0.058766	0.000670855
A0A4W6CH39	Caspase-6 (EC 3.4.22.59)	29.714	29.4283	29.2007	29.3731	29.9965	30.216	30.2812	30.5245	FALSE	0	0.4645	1.1865	0.825502	0.058766	0.000678294
A0A4W6EN91	PH domain-containing protein	23.2417	23.2011	22.7334	22.6831	22.147	21.5653	22.0934	22.0442	TRUE	6	-1.44231	-0.562413	-1.00236	0.0591794	0.000694843
A0A4W6FUP9	Retinoblastoma 1	21.7805	21.9927	22.0619	22.4954	23.0274	23.2988	22.731	23.3522	TRUE	7	0.568037	1.47137	1.0197	0.0593301	0.000737901
A0A4W6D8A2	Protein kinase C (EC 2.7.11.13)	21.4768	21.2792	21.1298	21.2459	20.7624	20.6877	20.6417	20.7307	FALSE	0	-0.833644	-0.320986	-0.577315	0.0593301	0.000749617
A0A4W6BUX6	Serpin domain-containing protein	23.7157	23.7157	23.8079	23.772	24.3192	24.2128	24.186	24.4034	FALSE	0	0.29302	0.762037	0.527529	0.0593301	0.000755623
A0A4W6FBI9	General transcription factor IIIC subunit 4	21.3113	21.2121	20.8238	21.3834	20.4817	20.3489	20.4878	20.0623	FALSE	0	-1.21009	-0.464871	-0.837479	0.0593301	0.0007598
A0A4W6BQ79	Epsin 2	21.9716	21.8156	21.999	22.3108	22.7624	22.6409	22.6135	22.7921	FALSE	0	0.37604	0.979876	0.677958	0.0593301	0.000764504
A0A4W6F5L4	Phospholysine phosphohistidine inorganic pyrophosphate phosphatase (EC 3.6.1.1)	23.0999	23.031	23.1756	22.8893	23.527	23.6709	23.8567	23.6103	FALSE	0	0.341837	0.892675	0.617256	0.0593301	0.000774277
A0A4W6BR97	B30.2/SPRY domain-containing protein	26.1186	26.0724	26.0705	25.7053	25.0357	25.4993	25.2508	25.1467	FALSE	0	-1.09751	-0.419726	-0.758619	0.0593301	0.000780257
A0A4W6EH76	Protein C10	23.0431	21.9565	22.0875	22.6831	23.724	23.5834	23.6693	23.6103	FALSE	0	0.665107	1.74324	1.20417	0.0593301	0.000791081
A0A4W6BW29	Stomatin (EPB72)-like 2	24.2388	24.1085	24.3245	23.8405	24.7743	24.7633	24.8567	25.1467	FALSE	0	0.417459	1.09693	0.757197	0.0593301	0.000802875
A0A4W6EVY1	Collagen type XII alpha 1 chain	24.4513	24.6711	24.8898	24.5331	25.4061	25.3941	25.6475	26.2153	TRUE	7	0.564438	1.49443	1.02943	0.060242	0.000838811
A0A4W6BLV9	VAMP associated protein B and C	27.4037	27.0916	27.2267	27.3916	28.1011	27.6932	28.0276	28.0281	FALSE	0	0.375077	0.993147	0.684112	0.060242	0.000839192
A0A4W6FGE8	Small nuclear ribonucleoprotein-associated protein	27.6118	27.8868	27.7865	27.4895	28.4988	28.158	28.373	28.5245	TRUE	1	0.379913	1.00997	0.694941	0.060421	0.000858553
A0A4W6FCC6	Tropomyosin 2 (beta)	24.8237	24.4831	24.8179	24.7262	25.4299	26.0672	25.9507	26.8295	FALSE	0	0.740846	1.97236	1.35661	0.060421	0.000865734
A0A4W6FG89	Cholinephosphotransferase 1 (EC 2.7.8.2) (Diacylglycerol cholinephosphotransferase 1)	23.8773	24.9111	24.7201	24.5328	23.0843	23.6919	23.1622	22.7746	FALSE	0	-1.93882	-0.725275	-1.33205	0.0609903	0.000886029
A0A4W6DHU0	COMM domain containing 4	23.1467	22.7761	22.825	22.9924	23.8268	23.4364	23.6481	23.5426	TRUE	4	0.368325	0.988586	0.678456	0.0611261	0.000906333
A0A4W6C1S2	Calcium-transporting ATPase (EC 7.2.2.10)	23.4843	23.6248	23.5206	23.5562	24.3327	24.3778	24.0711	23.9557	TRUE	1	0.344856	0.930797	0.637826	0.0611261	0.000935137
A0A4W6DAH3	MICOS complex subunit MIC60 (Mitofilin)	26.8915	25.9014	25.7517	26.022	27.3493	27.2091	27.4782	27.2997	FALSE	0	0.64432	1.74049	1.19241	0.0611261	0.000939359
A0A4W6DW23	Small fragment nuclease	20.9002	21.1288	21.4376	21.0905	22.1421	21.6359	21.9423	22.0051	TRUE	7	0.427707	1.15639	0.792046	0.0611261	0.000943999
A0A4W6DFE6	Peptide YYb	24.9655	24.2969	24.7041	24.7919	23.6613	23.8602	24.0699	23.4694	TRUE	4	-1.34994	-0.498837	-0.924389	0.0611261	0.000948823
A0A4W6BQZ7	Transmembrane protein 120Ab	23.7474	23.7375	22.5616	22.8557	21.7463	21.1502	22.1411	21.1747	TRUE	1	-2.44997	-0.894916	-1.67244	0.0636541	0.00101086
A0A4W6D7B6	Protein kinase C and casein kinase substrate in neurons 1b	23.3803	23.8012	23.5083	23.5328	24.3982	24.0013	24.5196	24.2703	FALSE	0	0.396753	1.08667	0.741714	0.0636541	0.0010134
A0A4W6D6N6	KH domain containing, RNA binding, signal transduction associated 1a	26.5427	26.9929	26.6323	26.8188	26.0128	26.22	26.1392	26.0526	FALSE	0	-0.939178	-0.341843	-0.64051	0.0639273	0.00103047
A0A4W6FFU6	Calcium-transporting ATPase (EC 7.2.2.10)	26.3108	26.0101	25.9257	26.0212	26.8133	26.6196	26.5514	26.8988	TRUE	3	0.346006	0.961621	0.653814	0.0652562	0.00109578
A0A4W6DCD1	Protein SEC13 homolog	28.0482	28.021	27.8179	27.7249	27.4299	27.289	27.3526	27.2651	FALSE	0	-0.836808	-0.300818	-0.568813	0.0652562	0.00110114
A0A4W6ECE3	Transmembrane protein 205	23.0648	22.5548	21.8551	22.5238	20.84	20.7693	21.5668	21.353	TRUE	4	-2.01182	-0.722919	-1.36737	0.0652562	0.00110351
A0A4W6CDL0	Prefoldin subunit 3	23.5931	23.663	23.0609	23.2603	23.9938	24.138	24.3657	24.3648	TRUE	1	0.434188	1.20837	0.82128	0.0652562	0.00110384
A0A4W6E3N3	B30.2/SPRY domain-containing protein	25.0735	23.9584	23.6492	23.4847	25.6424	25.4782	25.5936	25.5712	FALSE	0	0.804355	2.25554	1.52995	0.0664857	0.0011484
A0A4W6DLJ6	Guanylate cyclase (EC 4.6.1.2)	22.2071	21.9951	21.6867	21.5839	21.1224	21.233	21.0241	21.0878	TRUE	3	-1.10786	-0.394898	-0.751377	0.0664857	0.00115109
A0A4W6F621	B30.2/SPRY domain-containing protein	18.6805	19.419	19.0491	18.7691	17.7722	18.1561	16.9978	17.856	TRUE	5	-1.89594	-0.671898	-1.28392	0.0670225	0.00118627
A0A4W6FUD1	Histone acetyltransferase type B catalytic subunit (EC 2.3.1.48)	23.1355	22.3752	23.0609	23.4969	21.6565	21.2502	21.4539	22.2521	TRUE	2	-2.01461	-0.713271	-1.36394	0.0670225	0.00119212
A0A4W6BTE8	CCCTC-binding factor	24.7886	25.3405	25.1926	25.3702	24.6068	24.2699	24.3851	24.4223	FALSE	0	-1.11103	-0.392829	-0.751929	0.0670225	0.0012004
A0A4W6E801	peptidylprolyl isomerase (EC 5.2.1.8)	27.6046	27.504	27.681	27.5822	28.0357	27.9875	28.174	28.2252	FALSE	0	0.266796	0.758452	0.512624	0.0677993	0.00123229
A0A4W6DR64	CutA divalent cation tolerance homolog	25.7157	25.0831	25.6576	25.7236	26.2692	26.4843	26.3245	26.2563	FALSE	0	0.40999	1.1672	0.788593	0.0677993	0.0012413
A0A4W6C589	NADH dehydrogenase [ubiquinone] 1 beta subcomplex subunit 3 (Complex I-B12) (NADH-ubiquinone oxidoreductase B12 subunit)	26.3582	26.1781	26.2192	26.3008	27.2551	26.5918	27.2508	27.3906	FALSE	0	0.445092	1.27095	0.858019	0.0681004	0.00126037
A0A4W6E8R0	Mitochondrial fission process protein 1 (Mitochondrial 18 kDa protein)	22.2711	21.8074	22.0269	21.8193	22.6462	22.673	22.5324	22.9862	FALSE	0	0.37706	1.07957	0.728314	0.0682824	0.00127749
A0A4W6G9Z2	EWS RNA-binding protein 1b	24.6887	24.2445	24.3104	24.39	25.0398	24.878	25.1066	25.0847	FALSE	0	0.319535	0.918204	0.618869	0.0682824	0.00130103
A0A4W6BKH9	WWE domain-containing protein	23.1113	22.83	23.2438	22.7579	22.1028	22.5118	22.2437	21.9964	TRUE	1	-1.1457	-0.39849	-0.772093	0.0682824	0.0013045
A0A4W6G243	Uncharacterized protein	23.9426	22.3028	23.1266	22.8763	24.9243	24.6113	24.2006	24.659	FALSE	0	0.788151	2.28528	1.53672	0.0704782	0.00136047
A0A4W6C4S1	Retinol binding protein 2a, cellular	29.3249	30.0676	29.9257	29.9324	30.6959	30.703	31.0793	30.4781	FALSE	0	0.473974	1.37891	0.92644	0.0709125	0.00138297
A0A4W6DU66	Filamin A	25.882	25.2896	25.7281	25.641	26.248	26.3794	26.524	26.9649	FALSE	0	0.45425	1.3336	0.893925	0.0730148	0.00144551
A0A4W6CN61	Uncharacterized protein	24.6217	24.2747	23.9649	24.1401	23.034	23.3667	23.7296	23.3176	TRUE	6	-1.32679	-0.449956	-0.888371	0.0730148	0.00147625
A0A4W6FQ81	Phosphatidylinositol 5-phosphate 4-kinase type-2 alpha (EC 2.7.1.149) (1-phosphatidylinositol 5-phosphate 4-kinase 2-alpha) (Diphosphoinositide kinase 2-alpha) (Phosphatidylinositol 5-phosphate 4-kinase type II alpha) (PtdIns(5)P-4-kinase isoform 2-alpha)	25.2791	24.9159	24.928	24.8115	25.4393	25.8479	25.6075	25.8715	FALSE	0	0.358315	1.05751	0.707912	0.0730148	0.00148259
A0A4W6DY80	AIG1-type G domain-containing protein	20.6568	20.6271	19.7399	20.2109	18.3712	19.532	18.7776	19.1414	TRUE	2	-2.02185	-0.684334	-1.35309	0.0730148	0.00149016
A0A4W6DZC4	Antifreeze protein type IV	25.1546	25.2039	24.8811	25.2387	25.8036	25.4873	25.9111	25.8692	TRUE	1	0.327429	0.96905	0.648239	0.0730148	0.00150245
A0A4W6BQQ0	D-dopachrome decarboxylase (EC 4.1.1.84)	25.5696	25.0916	25.1258	25.2057	26.0683	25.7953	26.5356	26.0136	FALSE	0	0.431478	1.27854	0.85501	0.0730148	0.00151115
A0A4W6C740	inorganic diphosphatase (EC 3.6.1.1)	24.721	24.1001	24.1458	24.5446	25.2498	25.2873	25.2508	24.9212	FALSE	0	0.402715	1.19608	0.799396	0.0731177	0.00152783
A0A4W6EIA5	long-chain-fatty-acid--CoA ligase (EC 6.2.1.3)	26.3736	26.9584	26.8668	26.5964	26.108	25.8803	26.0889	25.8965	FALSE	0	-1.05678	-0.353874	-0.705327	0.0734225	0.00156773
A0A4W6D1L2	Metalloendopeptidase (EC 3.4.24.-)	23.7049	22.5673	24.3033	24.1098	25.4823	25.0013	25.8287	26.667	FALSE	0	1.03968	3.10721	2.07344	0.0734225	0.00157343
A0A4W6CD12	ethanolamine-phosphate cytidylyltransferase (EC 2.7.7.14) (CTP:phosphoethanolamine cytidylyltransferase)	24.4843	23.613	24.1137	23.04	25.5445	25.22	24.7953	25.4034	FALSE	0	0.714091	2.14198	1.42803	0.0734225	0.00160057
G9BDB7	Ferritin	26.4984	26.3818	25.7517	25.9552	26.8012	27.1627	26.9485	27.1082	TRUE	1	0.428898	1.28786	0.858377	0.0734225	0.00160834
A0A4W6GAH1	Uncharacterized protein	23.3803	23.8917	23.9141	23.3025	24.5328	24.7483	24.46	24.2135	FALSE	0	0.432507	1.30051	0.866509	0.0734225	0.00161883
A0A4W6CL43	Rho GTPase activating protein 5	24.1624	24.3405	24.6987	24.3025	23.5617	23.4968	23.3937	23.9606	TRUE	2	-1.16	-0.385622	-0.772811	0.0734225	0.00162187
A0A4W6FVK6	EF-hand domain-containing protein	25.0693	24.8371	24.6878	24.9508	25.4853	25.2942	25.8287	25.7036	FALSE	0	0.344303	1.0391	0.691699	0.073875	0.00164657
A0A4W6FA49	non-specific serine/threonine protein kinase (EC 2.7.11.1)	22.8575	22.5168	22.1737	22.6838	21.6777	21.6495	22.0463	21.3894	TRUE	6	-1.30465	-0.42982	-0.867235	0.074834	0.00169055
A0A4W6D4F5	ATP synthase subunit d, mitochondrial	28.5644	28.159	28.2078	28.0273	29.0305	28.6535	29.1148	29.0612	FALSE	0	0.35883	1.09193	0.725378	0.074834	0.00171014
A0A4W6D1S2	dual-specificity kinase (EC 2.7.12.1)	23.9524	24.3837	24.1819	23.5419	23.2225	22.839	23.3412	23.0392	TRUE	7	-1.36352	-0.445475	-0.904497	0.074834	0.00175594
A0A4W6BPP0	Phosphoinositide phospholipase C (EC 3.1.4.11)	22.088	21.0818	21.3752	21.5192	22.3317	23.1077	22.3838	23.0772	TRUE	7	0.593234	1.82481	1.20902	0.074834	0.00179551
A0A4W6BU15	protein-histidine N-methyltransferase (EC 2.1.1.85)	23.9787	23.7046	23.9509	23.7619	23.2603	23.4903	23.1472	23.2773	TRUE	1	-0.838417	-0.272108	-0.555263	0.074834	0.00180898
A0A4W6CTW8	Protein-glutamine gamma-glutamyltransferase K (EC 2.3.2.13) (Epidermal TGase) (Transglutaminase K) (Transglutaminase-1)	24.3736	24.0831	24.4128	24.3094	24.7939	25.0632	24.6954	25.0239	FALSE	0	0.293515	0.905275	0.599395	0.074834	0.001817
A0A4W6DHK7	Glycine N-methyltransferase (EC 2.1.1.20)	20.8561	20.7612	21.4112	21.3445	21.8919	22.1318	22.1562	21.6643	TRUE	2	0.424479	1.31119	0.867834	0.074834	0.00182931
A0A4W6CR46	Tubulin polymerization-promoting protein family member 3	24.9196	24.5831	24.3929	25.0615	25.9198	26.1476	25.5628	25.3116	FALSE	0	0.486401	1.50595	0.996173	0.074834	0.00184819
A0A4W6FZY1	40S ribosomal protein S25	28.5607	28.5472	28.2267	28.3752	29.3327	28.7571	29.3257	29.1632	FALSE	0	0.349526	1.08494	0.717234	0.074834	0.0018692
A0A4W6DVV1	Ribosome biogenesis protein BOP1 (Block of proliferation 1 protein)	22.7183	22.8095	23.1731	23.0417	23.546	23.5444	23.398	23.6607	TRUE	6	0.293005	0.910309	0.601657	0.074834	0.00187657
A0A4W6DW43	Metavinculin	27.7356	27.3351	27.9314	27.6587	28.3452	28.5953	28.1268	28.5641	FALSE	0	0.361031	1.1243	0.742667	0.074834	0.00189613
A0A4W6DQU5	Rho GTPase activating protein 17b	22.4993	21.9565	21.6107	22.1719	22.8901	23.7024	23.2717	22.8248	FALSE	0	0.540842	1.68442	1.11263	0.074834	0.00189689
A0A4W6DDP3	Protein phosphatase 4, regulatory subunit 2a	21.8519	21.69	22.2259	22.2366	23.1017	22.6386	22.5959	22.8031	TRUE	5	0.380031	1.1874	0.783715	0.074834	0.0019238
A0A4W6G7L2	Solute carrier family 26 member 6	23.9364	24.5024	24.2673	23.5678	23.2283	22.1981	22.8548	23.1082	TRUE	1	-1.8503	-0.591947	-1.22112	0.074834	0.00192731
A0A4W6CCT6	Large ribosomal subunit protein P2 (60S acidic ribosomal protein P2)	26.0461	25.5951	25.4991	25.3469	26.2301	26.3282	26.5079	26.3301	FALSE	0	0.352133	1.10244	0.727287	0.074834	0.0019407
A0A4W6EVT8	Caspase recruitment domain family, member 19	24.8467	24.155	24.3795	24.3025	25.1041	25.0305	25.2682	25.1429	TRUE	3	0.346288	1.08475	0.715517	0.074834	0.00194538
A0A4W6G4G4	Carnitine palmitoyltransferase 1C	23.4923	23.9821	24.0817	23.8161	25.0521	25.0232	24.4597	24.4324	TRUE	7	0.434786	1.36273	0.89876	0.074834	0.00195016
A0A4W6D0L1	Histone H4	27.412	27.4554	27.7543	28.0788	29.5717	28.1245	29.3111	29.508	FALSE	0	0.703105	2.20427	1.45369	0.074834	0.0019523
A0A4W6D947	SNW domain-containing protein 1	23.2769	23.4312	23.2148	23.0835	24.3789	23.7465	23.7904	23.9962	TRUE	6	0.350935	1.10187	0.726402	0.074834	0.00196516
A0A4W6BPB5	Ubiquitin carboxyl-terminal hydrolase 48 (EC 3.4.19.12)	21.4818	21.9639	21.8357	21.8726	21.0107	21.1563	20.9636	21.3739	FALSE	0	-1.00479	-0.319982	-0.662388	0.074834	0.00196611
A0A4W6D1X6	Vacuolar protein sorting-associated protein 53 homolog	24.5457	24.1169	24.0726	24.2815	23.3526	23.7831	23.6979	23.3713	TRUE	1	-1.06677	-0.339139	-0.702956	0.074834	0.00198068
A0A4W6DI55	histone acetyltransferase (EC 2.3.1.48)	22.2004	23.0977	23.2033	23.0114	21.9206	22.0164	20.9773	21.177	TRUE	4	-2.05921	-0.651602	-1.35541	0.0754942	0.00202079
A0A4W6DAX3	Tetraspanin	24.6119	24.8494	24.5219	24.7498	24.3192	23.9105	24.108	24.0926	TRUE	6	-0.874816	-0.276566	-0.575691	0.0754942	0.00202877
A0A4W6EW96	Prolyl endopeptidase (EC 3.4.21.-)	29.1003	29.1915	28.9141	29.1528	28.5137	28.6932	28.5692	28.6436	FALSE	0	-0.737117	-0.232391	-0.484754	0.0754942	0.0020528
A0A4W6CX86	Cytochrome c oxidase subunit 5A, mitochondrial (Cytochrome c oxidase polypeptide Va)	28.4284	28.6516	28.5965	28.2323	29.2879	28.8122	29.3195	29.4243	FALSE	0	0.351364	1.11617	0.733767	0.0754942	0.00206604
A0A4W6CDM3	DNA replication licensing factor MCM3 (EC 3.6.4.12)	24.2682	23.8443	23.3659	24.3368	21.987	22.9567	22.3797	23.1284	TRUE	2	-2.04089	-0.640794	-1.34084	0.0754942	0.00208893
A0A4W6FX64	Small ribosomal subunit protein uS15 (40S ribosomal protein S13)	28.0588	28.3079	28.1791	28.2815	28.9036	28.5456	28.7134	28.7814	FALSE	0	0.252525	0.805771	0.529148	0.0754942	0.00210537
A0A4W6EVR3	WD repeat domain phosphoinositide-interacting protein 3 (WD repeat-containing protein 45B)	20.941	20.8733	21.3514	21.4254	21.9261	21.7165	22.0142	21.7548	TRUE	6	0.336434	1.07384	0.705135	0.0754942	0.00210803
A0A4W6G246	Actin alpha 2, smooth muscle	33.5819	33.5307	33.6698	33.5336	34.0738	34.324	33.8946	34.3755	FALSE	0	0.280284	0.895652	0.587968	0.0754942	0.00211835
Q15843	NEDD8 (Neddylin) (Neural precursor cell expressed developmentally down-regulated protein 8) (NEDD-8) (Ubiquitin-like protein Nedd8)	25.8188	25.2253	25.2453	25.2603	26.1139	25.9714	26.0591	26.1024	FALSE	0	0.320656	1.02795	0.674301	0.0759763	0.00214699
A0A4W6E6E3	Cytochrome b-c1 complex subunit 8 (Complex III subunit 8)	25.6473	25.8115	25.5628	25.5592	26.331	25.9255	26.3378	26.3938	FALSE	0	0.284964	0.918713	0.601838	0.0768982	0.00219829
A0A4W6EI74	Apolipoprotein Ea	22.991	20.4793	22.9545	22.9836	24.8085	24.8917	24.3592	24.82	TRUE	2	1.12045	3.6151	2.36778	0.0768982	0.00220538
A0A4W6E6J1	ER membrane protein complex subunit 2	24.1702	23.7697	23.9234	24.33	22.9473	22.9792	22.802	23.6854	FALSE	0	-1.44312	-0.446611	-0.944864	0.0768982	0.00221895
A0A4W6CNT6	Mitochondrial fission 1 protein	25.8088	24.8167	24.9326	25.4126	26.1769	26.0612	26.2769	26.2044	FALSE	0	0.4407	1.43366	0.937179	0.0772601	0.00228142
A0A4W6BLJ8	TLE family member 3, transcriptional corepressor	24.5276	24.19	24.4193	24.5964	23.8036	23.8218	24.047	23.8623	FALSE	0	-0.841011	-0.258321	-0.549666	0.0772601	0.00228872
A0A4W6FK98	Transmembrane protein 209	21.9894	22.4531	22.6014	22.7457	21.7529	20.8688	21.6672	21.4249	TRUE	1	-1.55955	-0.478342	-1.01895	0.0772601	0.00230206
A0A4W6DG98	NACHT domain-containing protein	24.9357	23.6485	22.7019	24.9858	26.3909	25.8941	26.1266	27.4762	TRUE	5	1.12572	3.68223	2.40398	0.0772601	0.00233287
A0A4W6G275	Fas (TNFRSF6) associated factor 1	21.8208	22.1995	21.5781	21.6244	21.1017	20.2502	20.8787	21.0941	FALSE	0	-1.4928	-0.456243	-0.974523	0.0772601	0.00233562
A0A4W6C0T2	Glutamyl-tRNA(Gln) amidotransferase subunit A, mitochondrial (Glu-AdT subunit A) (EC 6.3.5.7) (Glutaminyl-tRNA synthase-like protein 1)	21.2417	21.3603	21.2644	21.1749	21.8401	21.8006	21.7492	22.3919	TRUE	1	0.320078	1.05017	0.685123	0.0772601	0.0023618
A0A4W6EZJ6	Autophagy related 7	27.2646	27.081	27.0152	27.0008	26.6746	26.6196	26.6211	26.6403	FALSE	0	-0.692422	-0.210578	-0.4515	0.0772601	0.00238283
A0A4W6CHM6	F5/8 type C domain-containing protein	25.407	25.3079	24.9778	24.5269	24.0923	24.4163	24.0059	24.1916	FALSE	0	-1.34768	-0.409148	-0.878414	0.0772601	0.00239936
A0A4W6C5B9	Zgc:171772	25.9404	26.3913	26.4177	26.0157	25.2569	25.8266	25.1066	25.2773	FALSE	0	-1.2655	-0.383371	-0.824434	0.0772601	0.00242014
A0A4W6EDA7	Interleukin enhancer binding factor 3b	23.6275	23.0091	22.8558	22.8154	24.1002	24.004	23.6739	23.9324	TRUE	5	0.395417	1.30589	0.850653	0.0772601	0.00242481
A0A4W6D5B5	Eukaryotic peptide chain release factor GTP-binding subunit (ERF2) (Polypeptide release factor 3) (Translation release factor 3)	25.7604	25.5151	25.4518	25.6077	25.1429	25.1571	25.1066	25.0687	FALSE	0	-0.713832	-0.216045	-0.464939	0.0772601	0.0024293
A0A4W6BI27	Large ribosomal subunit protein bL17m (39S ribosomal protein L17, mitochondrial)	23.2072	21.744	22.7423	22.766	23.6397	23.878	23.8381	23.9167	TRUE	1	0.558661	1.84789	1.20327	0.0772601	0.00243993
A0A4W6EZP5	N-terminal kinase-like protein (SCY1-like protein 1)	20.8092	21.1602	21.5157	21.3028	20.6376	20.0297	20.5559	20.1376	TRUE	4	-1.3161	-0.397568	-0.856835	0.0772601	0.0024478
A0A4W6CRG7	Carboxylic ester hydrolase (EC 3.1.1.-)	24.721	25.233	24.6659	23.8782	22.855	23.8688	22.7271	23.3317	FALSE	0	-2.19525	-0.662453	-1.42885	0.0772601	0.00245791
A0A4W6D0Q8	Paraoxonase (EC 3.1.1.2)	23.7369	23.6248	24.5628	24.6077	25.2569	25.0632	25.16	25.1805	FALSE	0	0.478332	1.58589	1.03211	0.0772601	0.00246273
A0A4W6G1K6	Brain-specific angiogenesis inhibitor 1-associated protein 2	18.2194	18.6475	17.9621	17.9869	19.7047	18.7281	19.4132	20.2091	TRUE	1	0.606078	2.01361	1.30984	0.0772601	0.00248312
A0A4W6BPR6	Fibronectin type-III domain-containing protein	25.9898	25.6851	25.6323	25.9463	25.3226	25.1759	24.8381	25.3149	FALSE	0	-1.00022	-0.300825	-0.650524	0.0772601	0.00249077
R4N170	Fatty acid binding protein 2, intestinal (Fatty acid-binding protein 2a)	30.7984	31.639	31.6306	31.3855	32.3806	31.9855	32.4295	32.198	FALSE	0	0.408455	1.36161	0.885031	0.0775738	0.00251633
A0A4W6D9Z2	Peptidyl-prolyl cis-trans isomerase (PPIase) (EC 5.2.1.8)	23.0329	22.4793	22.708	22.6436	23.224	23.3118	23.4968	23.2634	TRUE	4	0.279882	0.936186	0.608034	0.0776974	0.00255022
A0A4W6C983	Leiomodin 1	26.0052	26.4504	26.2655	26.3129	26.7644	27.1342	26.6876	27.1934	FALSE	0	0.315927	1.05686	0.686395	0.0776974	0.00255126
A0A4W6CZ02	Biliverdin reductase B	27.4284	27.2233	27.236	27.3916	27.8837	27.7508	27.707	27.7443	FALSE	0	0.207402	0.695805	0.451604	0.0780968	0.00257991
A0A4W6EG88	Anoctamin	25.0182	25.3965	24.8376	25.5533	26.9064	25.9757	25.8751	26.4641	FALSE	0	0.505842	1.70193	1.10389	0.0785047	0.00260901
A0A4W6E0W3	Retinol dehydrogenase 12, like	26.044	26.1273	26.2154	26.1393	25.5703	25.8194	25.7031	25.4472	FALSE	0	-0.765945	-0.226979	-0.496462	0.0786433	0.00263905
A0A4W6FYV7	Sodium channel protein	17.3629	16.9086	17.3014	17.0839	17.6929	18.0428	17.6554	17.7449	TRUE	3	0.283259	0.956411	0.619835	0.0786433	0.00264492
A0A4W6EJK4	Wolframin ER transmembrane glycoprotein	21.1178	20.975	21.1169	20.7639	20.3289	20.6102	20.5067	20.3945	TRUE	1	-0.823496	-0.243232	-0.533364	0.0786443	0.00267272
A0A4W6CUA0	Calcium load-activated calcium channel (CLAC channel)	24.178	24.0486	24.2673	23.7919	24.7544	24.4903	24.5992	24.7716	FALSE	0	0.265535	0.899313	0.582424	0.0786443	0.00267625
A0A4W6FBD5	WW domain binding protein 2	25.6723	26.1458	25.9372	25.9397	25.2849	25.3746	25.4931	25.397	FALSE	0	-0.829082	-0.243556	-0.536319	0.0797232	0.00272883
A0A4W6F788	NADPH-dependent diflavin oxidoreductase 1 (EC 1.18.1.-) (NADPH-dependent FMN and FAD-containing oxidoreductase)	24.0567	23.0006	22.9252	22.9614	22.0074	21.9654	21.7332	22.4957	FALSE	0	-1.83383	-0.537276	-1.18556	0.079861	0.00275678
Q15AZ4	Histone H3	27.6543	28.1179	28.1046	28.5089	29.717	28.5707	29.1901	29.3745	FALSE	0	0.505379	1.72791	1.11665	0.079861	0.0027747
A0A4W6DD64	Ankyrin repeat and sterile alpha motif domain containing 1A	22.5092	22.1931	22.8133	22.6021	23.1679	23.4036	23.1801	23.0065	TRUE	2	0.298614	1.02161	0.660112	0.079861	0.00278123
A0A4W6G4N8	Tyrosyl-DNA phosphodiesterase 1	20.343	19.7902	20.6542	20.4896	19.4322	19.4507	19.3182	19.7539	TRUE	6	-1.28597	-0.375066	-0.830519	0.0800646	0.00280425
A0A4W6FC01	Protein S100 (S100 calcium-binding protein)	27.4686	27.0486	27.5893	27.2815	27.9007	27.8361	27.9539	28.1796	FALSE	0	0.279286	0.961883	0.620585	0.0803203	0.00285192
A0A4W6E283	Translation initiation factor eIF2B subunit delta (eIF2B GDP-GTP exchange factor subunit delta)	22.7956	23.0061	23.26	22.6659	22.1923	22.2575	22.3631	22.4274	TRUE	5	-0.964069	-0.279643	-0.621856	0.0803203	0.00286252
A0A4W6CDX7	NHL repeat containing 2	25.2499	24.9584	25.0558	24.8735	24.2498	24.6223	24.56	24.4897	FALSE	0	-0.858895	-0.248984	-0.553939	0.0803203	0.00286905
A0A4W6F1F1	maleylacetoacetate isomerase (EC 5.2.1.2)	21.0917	21.7397	22.3686	22.3569	23.0241	23.0428	23.4042	22.877	FALSE	0	0.537945	1.85761	1.19778	0.0803203	0.00288011
A0A4W6CIV6	Structural maintenance of chromosomes flexible hinge domain containing 1	24.992	25.0087	24.9234	25.1795	24.4973	24.7483	24.3127	24.2911	FALSE	0	-0.874505	-0.252505	-0.563505	0.0803203	0.00291176
A0A4W6CQ05	WD repeat domain 36	20.5991	20.4999	20.7339	21.2745	19.7416	20.0609	19.1736	20.052	TRUE	4	-1.58292	-0.456694	-1.01981	0.0803203	0.00292025
A0A4W6EIG0	Apolipoprotein A-IV a	24.8915	24.3547	23.9326	23.8212	25.139	25.22	25.3395	25.0965	FALSE	0	0.424729	1.47279	0.948758	0.0803203	0.0029251
A0A4W6CX37	RNA binding motif protein 4.3	25.8434	25.5557	25.8764	25.9419	25.0191	25.2873	25.3262	25.368	FALSE	0	-0.860999	-0.247406	-0.554202	0.0806572	0.00296424
A0A4W6F087	Astrocytic phosphoprotein PEA-15 (15 kDa phosphoprotein enriched in astrocytes)	22.8658	22.5771	22.7465	23.1582	23.6179	23.4036	23.2855	23.7667	FALSE	0	0.303453	1.05964	0.681548	0.0806572	0.00300145
A0A4W6FS44	Apolipoprotein M	23.8188	25.0087	24.9172	25.299	23.3789	23.6278	23.6902	23.4837	TRUE	1	-1.89068	-0.540811	-1.21575	0.0806572	0.00301429
A0A4W6C6N2	Splicing factor 3b, subunit 6	23.5092	22.8238	23.1442	22.8688	23.8791	23.6602	23.9288	23.6958	FALSE	0	0.313164	1.09576	0.704463	0.0806572	0.0030237
A0A4W6CBB5	Ig-like domain-containing protein	23.2653	24.0659	24.0303	24.5089	24.7841	25.1264	24.9463	25.0404	FALSE	0	0.447319	1.56608	1.0067	0.0806572	0.00303009
A0A4W6BQR1	B box-type domain-containing protein	24.0724	23.6364	23.922	23.6681	23.4793	23.1878	22.9913	23.0847	TRUE	3	-0.994293	-0.283712	-0.639003	0.0806572	0.00304134
A0A4W6EM97	Serine/threonine-protein kinase (EC 2.7.11.13)	24.1387	23.613	23.7673	23.782	24.4732	24.589	24.3395	24.2703	FALSE	0	0.263037	0.922534	0.592785	0.0806572	0.00304973
A0A4W6CJG6	LIM and SH3 domain protein 1	27.2369	26.4831	26.8906	27.0114	27.5788	27.9332	27.4168	27.7691	FALSE	0	0.33976	1.19816	0.76896	0.081842	0.00311081
A0A4W6CB82	Trehalase (EC 3.2.1.28) (Alpha-trehalose glucohydrolase)	25.2087	25.2969	25.7852	25.8523	26.3477	26.1187	26.1805	26.3351	FALSE	0	0.312885	1.10646	0.709675	0.0822361	0.00314216
A0A4W6CG28	Voltage-dependent anion-selective channel protein 3	27.7421	26.9349	27.5893	27.3586	28.1964	28.1954	27.9647	28.2297	FALSE	0	0.324198	1.15641	0.740303	0.0838281	0.00324048
A0A4W6D7L0	Ependymin-like 1	25.8939	25.8243	25.5267	25.7518	25.271	24.7024	25.3395	24.8436	FALSE	0	-1.1094	-0.310767	-0.710084	0.0838281	0.0032498
P68871	Hemoglobin subunit beta (Beta-globin) (Hemoglobin beta chain) [Cleaved into: LVV-hemorphin-7; Spinorphin]	27.9208	27.648	28.6074	29.0035	29.9965	29.4191	29.2682	29.5098	FALSE	0	0.54847	1.95852	1.2535	0.0838281	0.00325303
A0A4W6CJ78	glutathione transferase (EC 2.5.1.18)	28.5865	28.3261	28.2637	28.3628	29.0738	28.7445	28.8001	29.1228	FALSE	0	0.240532	0.860559	0.550546	0.0839674	0.00327515
A0A4W6BQ94	Poly(A) polymerase (EC 2.7.7.19)	21.6253	21.9736	21.0654	21.593	21.0891	20.6254	20.2151	20.2091	TRUE	3	-1.61093	-0.448345	-1.02964	0.0848073	0.00332479
A0A4W6DCR8	Density-regulated protein	23.3937	23.4636	23.099	22.8594	23.8699	23.6602	23.8842	24.0926	FALSE	0	0.291369	1.05412	0.672743	0.0856686	0.0034053
A0A4W6F0N5	Transmembrane 7 superfamily member 2	25.2179	25.6318	25.5091	25.7106	26.7663	26.0449	26.1838	26.1327	TRUE	6	0.331112	1.19796	0.764537	0.0856686	0.00340595
A0A4W6DD96	Serine hydroxymethyltransferase (EC 2.1.2.1)	29.0215	28.7724	28.7413	28.5822	28.2507	28.3932	28.2769	28.0837	FALSE	0	-0.827807	-0.228622	-0.528214	0.0856686	0.00341525
A0A4W6E3E2	tRNA selenocysteine-associated protein 1	22.6898	22.9014	23.1537	23.5678	21.7385	22.4694	21.6372	20.6979	TRUE	3	-2.26133	-0.623525	-1.44243	0.0856686	0.00343435
A0A4W6DHQ6	NADH dehydrogenase [ubiquinone] 1 beta subcomplex subunit 7 (Complex I-B18) (NADH-ubiquinone oxidoreductase B18 subunit)	22.0264	20.1805	20.6848	20.982	22.3562	22.3933	22.1945	22.4981	TRUE	5	0.601119	2.18307	1.3921	0.0856686	0.00345073
A0A4W6G293	Exoribonuclease 1	19.3171	19.8598	19.5054	19.5123	18.7403	18.9256	19.0497	19.0935	TRUE	5	-0.935341	-0.257331	-0.596336	0.0856686	0.00346084
A0A4W6DRZ1	Peptidase M60 domain-containing protein	24.2688	25.6159	25.1506	25.3197	24.1158	23.8872	23.9022	24.1467	TRUE	2	-1.68823	-0.463333	-1.07578	0.0859679	0.00349004
A0A4W6C7N8	Cathepsin S (EC 3.4.22.27)	26.6332	26.899	26.8303	27.0325	26.4268	26.3859	26.1897	26.4034	FALSE	0	-0.781377	-0.213206	-0.497291	0.0865112	0.00356001
A0A4W6BR90	ATP synthase, H+ transporting, mitochondrial F0 complex, subunit g	25.7183	25.4831	26.0452	25.8285	26.5646	26.2	26.3608	26.3334	FALSE	0	0.255278	0.936518	0.595898	0.0865112	0.00357235
A0A4W6BTD9	Solute carrier family 25 member 18	23.4843	22.9302	22.5182	21.5975	21.1871	21.5789	20.7571	20.2999	TRUE	2	-2.63536	-0.71821	-1.67679	0.0865112	0.00357475
A0A4W6EL83	Charged multivesicular body protein 1a (Chromatin-modifying protein 1a)	21.9463	21.1257	21.9778	22.2096	22.8381	22.8963	22.4925	22.7568	TRUE	2	0.3986	1.46356	0.931081	0.0865112	0.0035827
A0A4W6D5Y4	Ig-like domain-containing protein	24.0139	24.7266	24.8811	24.6133	25.527	25.5053	25.0307	25.6775	FALSE	0	0.374742	1.378	0.876373	0.0865112	0.00360079
A0A4W6CFW6	2-oxoisovalerate dehydrogenase subunit alpha (EC 1.2.4.4) (Branched-chain alpha-keto acid dehydrogenase E1 component alpha chain)	25.915	25.9723	26.1713	25.7416	25.0357	25.6414	25.3328	25.2563	FALSE	0	-0.996332	-0.270624	-0.633478	0.0865112	0.00361539
A0A4W6DP25	YTH domain-containing family protein	22.4017	19.7067	21.4126	22.1213	23.9243	23.4955	23.1559	23.6263	TRUE	5	0.912748	3.36716	2.13995	0.0866877	0.00364002
A0A4W6FKE6	Collagen type VI alpha 2 chain	20.8115	21.0078	21.4088	21.085	22.2024	21.4409	21.988	22.5814	TRUE	6	0.415109	1.5347	0.974902	0.0869146	0.00366684
A0A4W6FYY3	Epithelial cell adhesion molecule	26.9942	27.5199	27.1298	27.0839	26.5929	26.5362	26.7512	26.6267	FALSE	0	-0.874294	-0.236119	-0.555207	0.0869528	0.00368576
A0A4W6DRY6	Peptidase M60 domain-containing protein	24.4909	24.0398	23.8522	24.7262	23.1528	23.6168	21.8567	22.2604	TRUE	3	-2.45072	-0.660443	-1.55558	0.0869758	0.00371227
A0A4W6DV11	Complement component c3a, duplicate 5	22.4385	21.986	22.344	22.4887	22.79	23.4538	22.9004	22.9896	TRUE	1	0.305157	1.13318	0.71917	0.0869758	0.00372135
A0A4W6BK50	C-type lectin domain-containing protein	25.2214	24.2445	25.3245	25.8381	24.3854	23.7732	23.5471	23.4957	TRUE	2	-2.13988	-0.573666	-1.35677	0.0878403	0.00377745
A0A4W6DJG2	C1q domain-containing protein	25.1117	28.6998	28.8456	28.022	23.0537	21.9089	24.336	25.5627	TRUE	3	-6.23857	-1.67034	-3.95445	0.0878403	0.0037933
A0A4W6CJC0	NADH dehydrogenase [ubiquinone] 1 alpha subcomplex subunit 7 (Complex I-B14.5a) (NADH-ubiquinone oxidoreductase subunit B14.5a)	24.1702	24.1821	24.0389	23.924	24.8371	24.2838	25.0101	24.9519	FALSE	0	0.290879	1.09301	0.691945	0.0891984	0.0038697
A0A4W6EE27	Thioredoxin 2	26.0693	25.5861	25.736	25.9149	26.3707	26.2541	26.4057	26.3267	FALSE	0	0.214336	0.811111	0.512724	0.0894205	0.00395995
A0A4W6FBQ2	dipeptidyl-peptidase IV (EC 3.4.14.5)	25.0859	24.9396	25.2416	25.0818	24.7086	24.5721	24.5713	24.7418	FALSE	0	-0.694596	-0.183048	-0.438822	0.0894205	0.003995
A0A4W6D7Z9	N-acetylglucosamine-6-sulfatase (EC 3.1.6.14) (Glucosamine-6-sulfatase)	21.4738	22.7244	22.5968	22.4575	20.6634	20.941	21.721	20.4148	TRUE	1	-2.18251	-0.573688	-1.3781	0.0894205	0.00402814
A0A4W6DUE8	Aminoacyl tRNA synthase complex-interacting multifunctional protein 2 (Multisynthase complex auxiliary component p38) (Protein JTV-1)	24.9742	25.031	24.9599	25.0697	24.4548	24.7483	24.5543	24.5992	FALSE	0	-0.664561	-0.174509	-0.419535	0.0894205	0.00404114
A0A4W6EDE0	Synaptopodin 2	22.1339	23.0481	23.2104	23.2176	23.8752	23.7732	23.9237	23.7863	TRUE	5	0.389762	1.48446	0.937109	0.0894205	0.0040427
A0A4W6CRX3	Ribosomal protein	27.9551	27.905	27.8847	27.7882	28.2944	28.139	28.444	28.4223	FALSE	0	0.183391	0.699911	0.441651	0.0894205	0.00406953
A0A4W6DND7	Calpain 2, (m/II) large subunit, like	25.6445	25.6248	25.6576	25.4254	25.0883	25.2091	25.2682	25.0156	FALSE	0	-0.701715	-0.183748	-0.442731	0.0894205	0.00407776
A8D3K0	Apolipoprotein	30.9692	29.6226	29.7031	30.0533	31.1472	30.9888	31.3341	31.3345	FALSE	0	0.461768	1.76645	1.11411	0.0894205	0.00409999
A0A4W6DZR0	Gamma-tubulin complex component	21.1687	20.8197	20.486	20.772	21.7013	21.2783	21.3421	21.6979	FALSE	0	0.287341	1.09927	0.693305	0.0894205	0.00410081
A0A4W6FLJ8	Ig-like domain-containing protein	25.1741	23.6994	24.0389	24.3163	26.3707	25.226	25.6693	25.4472	TRUE	2	0.56801	2.17426	1.37114	0.0894205	0.00410834
A0A4W6BNK2	Acyl-CoA thioesterase 19	30.7006	30.6115	30.2705	30.1648	29.744	29.7319	30.0731	29.657	FALSE	0	-1.00755	-0.263111	-0.635332	0.0894205	0.00411358
A0A4W6DK42	Src kinase associated phosphoprotein 2	23.7157	22.6553	22.759	23.2886	24.1002	23.9757	23.8287	24.3116	TRUE	1	0.392924	1.50585	0.949388	0.0894205	0.00412396
A0A4W6DX62	Uncharacterized protein	28.8886	29.0348	28.796	29.6382	28.2595	28.4714	28.3068	28.3786	FALSE	0	-1.16633	-0.3043	-0.735313	0.0894205	0.00412532
A0A4W6EMU2	Golgin A3	19.5952	20.8474	19.581	19.5142	18.2407	18.992	18.8093	18.5219	TRUE	6	-1.97254	-0.514521	-1.24353	0.0894205	0.00412847
A0A4W6CF04	Small ribosomal subunit protein RACK1	29.5644	29.7355	29.6038	29.5786	29.2573	29.276	29.2219	29.1934	FALSE	0	-0.608556	-0.158262	-0.383409	0.0896715	0.00416789
A0A4W6EHC8	Xaa-Pro dipeptidase (EC 3.4.13.9) (Imidodipeptidase) (Peptidase D) (Proline dipeptidase)	25.291	25.1127	24.9778	24.6681	24.2756	23.8728	24.6427	24.2034	TRUE	4	-1.21272	-0.314861	-0.763788	0.0896715	0.00418968
A0A4W6CCD4	Proteasome subunit alpha type	26.9266	26.5996	26.6878	26.6654	26.3559	26.2925	26.2187	26.2669	FALSE	0	-0.692871	-0.179839	-0.436355	0.0896715	0.00419359
A0A4W6E9I2	arylamine N-acetyltransferase (EC 2.3.1.5)	27.5457	27.6836	27.3608	27.3163	27.0044	27.1148	26.7758	26.5281	FALSE	0	-0.986767	-0.254872	-0.620819	0.0899053	0.00425859
K9MXV0	Chymotrypsinogen	23.3803	22.158	22.16	22.766	24.3056	23.352	24.2223	23.6537	TRUE	3	0.520001	2.01458	1.26729	0.0899053	0.00426741
A0A4W6CRG6	ATP-binding cassette, sub-family G (WHITE), member 2c	22.2856	22.246	22.7877	22.0713	21.7624	21.5924	21.8154	21.2606	FALSE	0	-1.17668	-0.303262	-0.73997	0.0899053	0.00428775
A0A4W6EXS5	Anaphase promoting complex subunit 1	21.6245	22.759	21.9867	22.081	21.1143	21.2671	21.1381	21.4097	TRUE	3	-1.40065	-0.360305	-0.880477	0.0899053	0.00431301
A0A4W6EUJ4	PDZ and LIM domain protein 3	26.5755	26.6624	26.9372	26.9013	27.374	27.5848	27.0731	27.8295	FALSE	0	0.28467	1.10789	0.696282	0.0899053	0.00432844
A0A4W6F390	Ammonium transporter Rh type A (Erythrocyte membrane glycoprotein Rh50) (Rhesus blood group family type A glycoprotein)	16.4666	16.0149	15.9776	15.8266	16.7483	16.7977	16.6889	16.4976	TRUE	3	0.249934	0.973467	0.6117	0.0899053	0.00433896
A0A4W6CPG9	U1 small nuclear ribonucleoprotein A	24.0226	23.3224	22.4479	23.2603	24.2918	24.1981	24.56	24.6906	TRUE	1	0.478668	1.86502	1.17185	0.0899053	0.00434371
A0A4W6DBB1	Guanylate cyclase (EC 4.6.1.2)	25.2971	24.9852	25.3625	24.9463	25.9938	25.4414	25.9	26.2911	TRUE	1	0.309678	1.2079	0.758788	0.0899053	0.00435832
A0A4W6ECY5	Cytochrome c, somatic b	24.3183	24.8064	24.3591	24.3232	25.4142	24.788	25.2223	25.0926	FALSE	0	0.276397	1.07866	0.677531	0.0899053	0.00436555
A0A4W6BT82	Tyrosine-protein kinase (EC 2.7.10.2)	22.2798	23.4102	23.4193	22.7586	20.9398	21.9584	20.2266	21.9794	TRUE	2	-2.69417	-0.687628	-1.6909	0.0906147	0.00441921
A0A4W6FF42	FAU ubiquitin like and ribosomal protein S30 fusion a	25.8905	25.9537	25.5893	25.9397	26.789	26.1011	26.7387	26.4702	TRUE	1	0.276458	1.08645	0.681456	0.0906147	0.00446035
A0A4W6DMZ9	Pre-mRNA processing factor 8	26.2609	26.2933	26.4645	26.4938	25.9832	26.0076	25.788	25.9947	FALSE	0	-0.693264	-0.176248	-0.434756	0.0906147	0.00447274
A0A4W6C7B5	Phosphoglycerate mutase (EC 5.4.2.11) (EC 5.4.2.4)	20.1734	19.3424	19.5082	19.0032	21.1205	20.401	20.1442	20.9344	TRUE	2	0.463042	1.82341	1.14323	0.0906147	0.00448817
A0A4W6DSH5	STEAP family member 4	24.874	24.8721	24.9911	24.9149	24.5033	24.4599	24.6536	24.2911	TRUE	2	-0.695606	-0.176461	-0.436034	0.0906147	0.00450237
A0A4W6CKY2	Copine I	24.0901	24.6515	24.6492	23.9278	22.5886	22.7442	21.7729	23.8897	TRUE	4	-2.52207	-0.639528	-1.5808	0.0906147	0.0045082
A0A4W6D9Z3	Transcriptional adapter	21.9353	21.0586	21.0459	21.5408	20.2721	20.9656	20.2603	19.991	TRUE	7	-1.63641	-0.409376	-1.02289	0.0940116	0.0046959
A0A4W6G739	Uncharacterized protein	22.4024	22.2972	22.5173	22.7272	21.0933	22.2244	21.6417	21.1857	TRUE	4	-1.52051	-0.379045	-0.949778	0.0946269	0.00474547
A0A4W6FXU2	Small ribosomal subunit protein mS39	24.2238	24.457	24.5022	24.3502	23.8324	23.9497	24.1027	23.8715	FALSE	0	-0.711434	-0.177066	-0.44425	0.0947055	0.00476826
A0A4W6BZ36	Myosin, light chain kinase 5	21.5409	21.3771	21.4068	21.863	22.5549	22.8199	21.9533	22.1067	TRUE	2	0.322706	1.30073	0.811719	0.0952244	0.00481333
A0A4W6F9X9	Zgc:152891	21.764	22.0635	22.7219	22.7915	23.2528	23.2558	23.313	23.0826	TRUE	6	0.353245	1.42842	0.890834	0.0957554	0.00485923
A0A4W6C8R2	Protein LZIC (Leucine zipper and CTNNBIP1 domain-containing protein) (Leucine zipper and ICAT homologous domain-containing protein)	22.6898	20.7354	20.5922	21.2631	23.0208	22.6793	23.2992	22.8018	FALSE	0	0.645401	2.61494	1.63017	0.0959306	0.00488721
A0A4W6D8K5	DAZ associated protein 1	22.2919	22.0459	22.1654	21.7497	22.4976	22.5911	22.6027	22.6191	TRUE	7	0.203362	0.82535	0.514356	0.0960336	0.00491157
A0A4W6DL93	Cystatin domain-containing protein	26.5046	25.9769	26.5524	26.2762	26.789	26.894	26.859	27.0787	FALSE	0	0.22752	0.92782	0.57767	0.0968455	0.00498033
A0A4W6C889	Solute carrier family 12 member 6	23.6274	23.2074	22.7318	23.2603	22.5199	22.5969	22.183	22.5518	TRUE	1	-1.19481	-0.292763	-0.743786	0.0968455	0.00499164
A0A4W6D7X5	dipeptidyl-peptidase IV (EC 3.4.14.5)	26.7681	26.7986	26.7801	26.7943	26.3073	26.5463	26.4121	26.3401	FALSE	0	-0.617061	-0.150666	-0.383864	0.0974598	0.00504269
A0A4W6CU39	Trafficking protein particle complex subunit 6B	22.7516	23.0521	22.4114	22.3278	22.9749	23.5492	23.5825	23.5785	TRUE	3	0.305988	1.26517	0.785581	0.0993738	0.00518198
A0A4W6CIM2	Zinc finger protein 131	18.6474	18.6888	18.5933	18.7974	17.5284	18.4841	17.528	17.9559	TRUE	1	-1.30076	-0.314509	-0.807636	0.0993738	0.00518606
A0A4W6F148	Zmp:0000000846	21.038	23.1515	22.2789	23.2079	20.4325	20.7291	21.186	20.3317	FALSE	0	-2.8179	-0.680641	-1.74927	0.0993738	0.00520106
A0A4W6C111	ADP-dependent glucokinase	24.0139	23.8421	24.2154	24.6355	23.3789	23.4903	23.0599	23.7061	FALSE	0	-1.23763	-0.298196	-0.767913	0.0994013	0.00523789
A0A4W6EB88	Furry homolog, like	22.4359	21.8074	22.3713	22.5655	23.1513	22.7593	22.9411	23.0671	FALSE	0	0.265536	1.10381	0.684671	0.0994013	0.00526115
A0A4W6EN03	Prostaglandin E synthase 3 (EC 5.3.99.3) (Cytosolic prostaglandin E2 synthase)	24.3803	24.457	24.1537	24.4286	24.7544	24.6656	24.8427	24.9122	FALSE	0	0.170183	0.707468	0.438826	0.0994013	0.00526184
A0A4W6ECZ0	Myotubularin related protein 14	18.7636	19.0145	18.8717	19.2674	20.6804	19.712	19.4041	20.0878	TRUE	2	0.383502	1.60008	0.991788	0.10005	0.00531608
A0A4W6CIH7	Small nuclear ribonucleoprotein Sm D3 (Sm-D3) (snRNP core protein D3)	25.7733	25.271	24.9187	25.5298	26.2657	25.8711	26.0245	26.4348	FALSE	0	0.29905	1.25265	0.775848	0.100541	0.005375
A0A4W6BZU5	Caveolin	23.6275	22.571	23.1521	23.178	24.1158	24.1684	23.5825	24.3778	TRUE	1	0.357933	1.50001	0.928973	0.100541	0.00538219
A0A4W6CFH0	Ig-like domain-containing protein	24.5866	24.9328	24.2962	23.9596	23.3426	23.6056	23.9807	23.3944	TRUE	5	-1.3948	-0.331178	-0.862988	0.100635	0.00545696
A0A4W6CW64	Heat shock cognate 70	21.6201	21.4318	21.8897	21.035	23.4913	21.7789	22.9004	23.4097	TRUE	3	0.537521	2.26439	1.40096	0.100635	0.00546069
A0A4W6BVZ5	Secretagogin	27.1105	26.2672	26.6181	26.6105	27.2987	27.289	27.2419	27.3582	FALSE	0	0.247491	1.04329	0.645391	0.100635	0.00547081
A0A4W6DZ21	Tumor protein D52	24.5517	23.0763	23.6933	23.46	25.0843	24.5492	24.6954	24.839	FALSE	0	0.420385	1.77288	1.09663	0.100635	0.00547729
A0A4W6CQF7	SET nuclear proto-oncogene	27.2737	26.3511	26.4028	26.8782	27.461	27.3565	27.6548	27.5923	FALSE	0	0.302556	1.27681	0.789684	0.100635	0.00548735
A0A4W6D4G5	Alpha/beta hydrolase domain-containing protein 17C (EC 3.1.2.22)	22.8222	23.3117	22.9441	23.1566	22.1143	22.6814	22.3761	21.5903	TRUE	3	-1.40472	-0.331536	-0.868128	0.101378	0.00554804
A0A4W6ESY6	CCHC-type zinc finger nucleic acid binding protein (Cellular nucleic acid-binding protein) (Zinc finger protein 9)	27.1105	27.3705	27.1791	27.2459	26.4268	26.9388	26.7636	26.7568	FALSE	0	-0.817829	-0.19222	-0.505024	0.102166	0.0056115
A0A4W6DIF4	AIG1-type G domain-containing protein	25.9449	26.3424	26.5301	26.6105	25.9502	24.9886	25.5789	25.5433	TRUE	5	-1.36408	-0.319418	-0.841747	0.102179	0.00566856
A0A4W6FY05	Olfactory marker protein a	23.5337	22.1309	22.736	22.3886	23.6613	24.1759	23.4539	24.0115	TRUE	1	0.426871	1.82977	1.12832	0.102179	0.00572608
A0A4W6F6V9	Apolipoprotein Bb, tandem duplicate 1	27.5532	26.7321	27.3262	27.0839	27.8073	27.842	27.8357	27.7814	FALSE	0	0.243004	1.04248	0.642742	0.102179	0.00573869
A0A4W6DVS9	glutaminase (EC 3.5.1.2)	22.8677	23.4102	23.3384	23.3834	23.9064	23.7831	23.6266	24.0445	FALSE	0	0.223083	0.957331	0.590207	0.102179	0.00574371
A0A4W6CG24	UV excision repair protein RAD23	23.4333	22.2438	23.0354	22.5516	24.0357	23.6387	23.5713	23.7667	TRUE	1	0.353598	1.52053	0.937065	0.102179	0.00577552
A0A4W6FY96	Apoptosis inhibitor 5	25.4622	25.0132	25.2078	25.0199	25.942	25.4414	25.7856	25.839	FALSE	0	0.21652	0.935896	0.576208	0.102179	0.00585588
A0A4W6DLR3	Si:dkey-30c15.13	23.0012	22.709	22.5083	22.6266	21.7342	22.5399	21.5348	21.6037	TRUE	1	-1.39408	-0.322244	-0.85816	0.102179	0.00586925
A0A4W6D8X2	Uncharacterized protein	21.0134	21.3992	21.6353	20.9312	21.7137	21.8295	22.1427	22.0051	TRUE	5	0.254401	1.10159	0.677996	0.102179	0.00588371
A0A4W6G6L0	UTP--glucose-1-phosphate uridylyltransferase (EC 2.7.7.9)	25.8063	25.2019	25.2962	25.1605	24.7034	24.8872	24.5079	24.8483	FALSE	0	-1.02284	-0.236157	-0.629496	0.102179	0.00588743
A0A4W6CN42	Ectonucleotide pyrophosphatase/phosphodiesterase 7	23.9964	25.2368	23.7292	23.6573	22.9113	23.2416	22.8249	22.6716	TRUE	3	-2.01968	-0.465512	-1.2426	0.102179	0.00591437
A0A4W6EW45	NADH dehydrogenase [ubiquinone] 1 alpha subcomplex subunit 5 (Complex I subunit B13) (Complex I-13kD-B) (NADH-ubiquinone oxidoreductase 13 kDa-B subunit)	26.8063	26.97	26.8425	26.8898	27.4455	27.0346	27.6143	27.5498	FALSE	0	0.199675	0.868209	0.533942	0.102179	0.0059486
A0A4W6BXM1	Voltage-dependent anion-selective channel protein 3	28.1105	27.7724	28.4316	28.148	28.7982	28.5053	28.7418	28.6932	FALSE	0	0.21277	0.925233	0.569001	0.102179	0.00595011
A0A4W6CAC2	ACB domain-containing protein	24.767	24.877	25.0892	24.3569	25.3886	25.4131	25.3094	25.3217	TRUE	1	0.21891	0.952431	0.58567	0.102179	0.0059583
A0A4W6E8W0	Oxysterol-binding protein	20.7803	21.7782	21.3183	21.5882	20.4123	20.6958	20.5767	20.6817	TRUE	6	-1.25994	-0.289292	-0.774617	0.102179	0.00597446
A0A4W6FNF4	Cell division cycle 73, Paf1/RNA polymerase II complex component, homolog (S. cerevisiae)	22.0718	20.9149	20.7999	21.1193	22.4622	22.2301	21.9567	22.2828	FALSE	0	0.375877	1.63712	1.0065	0.102179	0.00597519
A0A4W6EKQ9	Heat shock protein 14	23.9663	23.5277	23.4582	23.7919	23.1769	23.0543	23.3262	23.0639	TRUE	1	-0.863363	-0.198066	-0.530714	0.102179	0.00598792
A0A4W6GC38	Transitional endoplasmic reticulum ATPase (EC 3.6.4.6) (Valosin-containing protein)	24.1858	23.1571	23.0592	23.6103	24.4732	25.0055	24.4981	24.1314	TRUE	3	0.381875	1.66606	1.02397	0.102179	0.00600195
A0A4W6F632	NADH dehydrogenase [ubiquinone] 1 beta subcomplex subunit 8, mitochondrial (Complex I-ASHI) (NADH-ubiquinone oxidoreductase ASHI subunit)	23.858	23.4237	24.3794	24.1566	24.7494	24.4538	24.8474	24.8852	FALSE	0	0.290633	1.26833	0.77948	0.102179	0.00600616
A0A4W6D8I4	DNA-directed RNA polymerase II subunit E (RPB5 homolog)	24.9517	24.3687	24.6878	25.1138	25.411	25.4414	25.2924	25.4223	FALSE	0	0.227637	0.994869	0.611253	0.102179	0.00602932
A0A4W6DGL4	Sphingomyelin phosphodiesterase acid like 3B	22.9187	23.1244	23.3142	23.366	23.8222	23.4163	24.0486	23.9223	TRUE	6	0.231372	1.01167	0.621523	0.102179	0.00603685
A0A4W6BMI4	G domain-containing protein	22.1624	21.5635	22.0785	22.6573	19.963	21.7209	20.2493	20.8474	TRUE	2	-2.31188	-0.528653	-1.42027	0.102179	0.00603923
A0A4W6E8B6	Menin	22.6116	22.5698	21.8745	21.3599	21.2167	21.0164	20.8999	21.2346	TRUE	3	-1.64826	-0.375764	-1.01201	0.102439	0.00608728
A0A4W6DE27	Transmembrane p24 trafficking protein 2	26.8797	26.571	26.6741	26.6105	26.3675	25.9299	26.2838	26.1952	FALSE	0	-0.797786	-0.181631	-0.489709	0.102439	0.00610878
A0A4W6EDF6	tRNA (guanine(10)-N2)-methyltransferase homolog (tRNA guanosine-2'-O-methyltransferase TRM11 homolog)	23.4014	22.6804	23.5271	23.0366	24.6645	23.4661	24.3127	24.8809	TRUE	7	0.433356	1.90595	1.16965	0.102439	0.00612963
A0A4W6E2Z9	Ubiquitin-conjugating enzyme E2L 3b	26.0376	25.942	26.1258	26.1776	26.5003	26.3729	26.5284	26.4176	FALSE	0	0.142107	0.626046	0.384076	0.102439	0.00615626
A0A4W6G2Q7	Uncharacterized protein	24.6275	23.9584	23.7673	23.8115	24.7544	24.7533	24.7758	24.6801	FALSE	0	0.258905	1.14062	0.69976	0.102439	0.00615652
A0A4W6DAE8	phosphatidylinositol-3-phosphatase (EC 3.1.3.64) (Phosphatidylinositol-4-phosphate phosphatase)	24.9698	25.6248	25.3069	25.63	24.724	24.8455	24.8287	24.7716	FALSE	0	-0.962895	-0.217882	-0.590388	0.102868	0.00620663
A0A4W6CPS9	Mitochondrial ribosomal protein L1	25.2087	25.1781	25.3033	25.5992	25.8109	25.8002	25.6824	25.8081	FALSE	0	0.167042	0.739042	0.453042	0.102868	0.00622457
A0A4W6EA68	GH18 domain-containing protein	24.721	25.3043	25.9823	26.4444	26.7137	26.8361	26.7134	27.35	FALSE	0	0.474868	2.10574	1.29031	0.102868	0.00626113
A0A4W6CDM8	Ribonuclease T2	21.7006	22.1252	22.0709	21.6021	21.3178	21.5047	21.1304	21.2635	TRUE	2	-0.931625	-0.209628	-0.570626	0.102868	0.00629675
A0A4W6D0C7	trans-L-3-hydroxyproline dehydratase (EC 4.2.1.77)	27.8797	28.1075	28.4756	27.7505	27.4913	27.5564	27.4089	27.3334	FALSE	0	-0.98908	-0.22251	-0.605795	0.102868	0.00630006
A0A4W6EA49	Coronin	24.3183	24.2368	24.496	24.7467	23.3124	23.9497	23.8192	24.003	TRUE	1	-1.10765	-0.249105	-0.678377	0.102868	0.00630517
A0A4W6EDX7	Transmembrane 9 superfamily member	24.4202	24.1252	22.7976	22.6247	22.2484	21.6961	22.2689	21.7266	TRUE	2	-2.46342	-0.550377	-1.5069	0.104164	0.0064118
A0A4W6ESI7	Dihydrolipoyllysine-residue succinyltransferase component of 2-oxoglutarate dehydrogenase complex, mitochondrial (EC 2.3.1.61) (E2K)	27.3786	27.3965	27.5746	27.546	27.8779	27.7571	28.0328	27.8413	FALSE	0	0.147205	0.659448	0.403326	0.104164	0.00642604
A0A4W6DJI1	Uncharacterized protein	29.2917	29.1231	29.0788	29.1814	28.4533	28.874	28.8445	28.6436	FALSE	0	-0.76068	-0.169134	-0.464907	0.104868	0.00649033
A0A4W6FC49	Unk zinc finger	20.1243	19.5813	19.9647	19.71	20.0307	21.233	20.9498	21.4741	TRUE	2	0.38943	1.76423	1.07683	0.106452	0.00660953
A0A4W6CLQ0	D-aminoacyl-tRNA deacylase (EC 3.1.1.96)	21.4359	20.3937	22.0776	21.5375	22.6267	22.6387	22.1889	22.6365	FALSE	0	0.41802	1.905	1.16151	0.107683	0.00670743
A0A4W6EWY2	Stress-induced-phosphoprotein 1	27.3871	26.7855	26.9141	27.1237	27.5929	27.52	27.5585	27.6061	FALSE	0	0.185637	0.848009	0.516823	0.107819	0.00674713
A0A4W6EB42	Calponin	30.1896	30.1075	30.6827	30.1163	30.7597	30.9346	30.6909	31.1276	FALSE	0	0.216892	0.991482	0.604187	0.107819	0.00675882
A0A4W6BMQ1	WD repeat-containing protein 37	22.0293	22.421	22.3929	22.6595	23.0537	22.7513	22.8659	23.0574	TRUE	1	0.198755	0.914101	0.556428	0.108939	0.00685998
A0A4W6BS07	Thioredoxin	29.2962	28.6588	28.6741	29.0635	29.5266	29.3462	29.5568	29.7645	FALSE	0	0.223241	1.02748	0.625359	0.108939	0.00687238
A0A4W6EDY7	ATP synthase subunit	29.1605	29.1615	29.4049	29.2925	29.7906	29.5108	29.6464	29.711	FALSE	0	0.145806	0.673885	0.409845	0.109555	0.0069425
A0A4W6G5W9	Phosphatidylinositol transfer protein beta isoform	25.8915	25.963	25.9689	25.964	26.4046	26.3416	26.2313	26.2261	FALSE	0	0.125823	0.582295	0.354059	0.109555	0.00696465
A0A4W6CZ69	60S ribosomal protein L36	26.0161	27.1437	26.9257	27.1039	27.8252	27.4367	27.8298	27.6997	FALSE	0	0.319762	1.48131	0.900533	0.109555	0.00698153
A0A4W6C7H9	Myeloid-specific peroxidase	24.3736	24.4102	24.7826	24.9901	25.3625	25.1418	25.1562	25.8366	FALSE	0	0.260838	1.20955	0.735194	0.109555	0.00699841
A0A4W6EA60	Bromodomain containing 7	21.3056	21.0882	21.564	21.4993	21.5754	22.1373	22.135	22.4571	TRUE	1	0.251342	1.17249	0.711914	0.110579	0.00709932
A0A4W6F597	55 kDa erythrocyte membrane protein (Membrane protein, palmitoylated 1)	28.0901	28.4554	28.1596	28.2771	27.789	27.9714	27.7697	27.7126	FALSE	0	-0.716389	-0.153313	-0.434851	0.110579	0.00712776
A0A4W6DXW9	Glycosylated lysosomal membrane protein	24.0482	23.9584	23.9048	23.9596	23.7443	23.1608	23.4042	23.5655	FALSE	0	-0.82213	-0.175921	-0.499025	0.110579	0.00712988
A0A4W6F8R0	Serpin domain-containing protein	24.6668	24.5151	24.5687	24.6842	24.9682	25.1418	24.8613	25.0031	FALSE	0	0.135363	0.63444	0.384901	0.110729	0.00717961
A0A4W6G5F7	Acyl-CoA thioesterase 7	26.7937	27.0376	26.9257	26.9352	26.3526	26.6602	26.4872	26.5712	FALSE	0	-0.667978	-0.142485	-0.405232	0.110729	0.00718362
A0A4W6G8X7	Mitochondrial import inner membrane translocase subunit	17.6951	19.6825	19.2483	17.8881	16.9763	16.4703	17.4511	17.13	TRUE	5	-2.67404	-0.569135	-1.62159	0.11097	0.00722134
A0A4W6EZ71	Signal recognition particle subunit SRP68 (SRP68)	24.6275	23.949	23.5922	24.2314	24.9638	24.7732	24.8192	24.796	FALSE	0	0.258379	1.2177	0.738038	0.111435	0.00727376
A0A4W6CMP4	peptidylprolyl isomerase (EC 5.2.1.8)	25.4794	25.9974	25.8154	25.5017	25.4299	24.7158	25.0464	24.9606	TRUE	4	-1.09025	-0.230351	-0.660299	0.112215	0.00734703
A0A4W6DST3	Apolipoprotein A-Ib	32.5635	30.9111	31.4111	31.9907	32.8668	32.6969	32.919	32.8628	FALSE	0	0.389016	1.84551	1.11727	0.112482	0.00738727
A0A4W6DYS5	CDK5 regulatory subunit associated protein 3	23.2042	22.5526	23.6933	23.6133	24.0107	24.0591	24.3657	24.1004	FALSE	0	0.301276	1.43507	0.868172	0.112482	0.00745721
A0A4W6CQJ5	Nipsnap homolog 2	24.5637	24.8917	24.2379	24.5542	23.7815	24.1841	23.984	24.0378	TRUE	5	-0.934116	-0.195935	-0.565026	0.112482	0.00747243
A0A4W6CGB8	RING-type E3 ubiquitin transferase (EC 2.3.2.27)	24.3393	24.3333	23.8144	24.6355	25.7008	25.2452	24.721	24.9256	TRUE	1	0.299324	1.43576	0.86754	0.112482	0.00757852
A0A4W6F3K0	Transcription factor BTF3	24.901	23.3547	23.8474	24.4847	25.0962	24.9843	25.4991	25.5627	FALSE	0	0.392099	1.88516	1.13863	0.112482	0.00761917
A0A4W6C569	ATP synthase F1 subunit delta	27.3006	27.3792	27.2818	27.4938	28.0863	27.5274	28.4931	28.0687	FALSE	0	0.233832	1.12617	0.680001	0.112482	0.00764928
A0A4W6G0C4	SCY1 like pseudokinase 1	23.8181	23.7591	23.6933	23.9058	24.4793	24.3725	24.1936	23.9947	TRUE	3	0.160152	0.771774	0.465963	0.112482	0.00765963
A0A4W6ECE0	Akt interacting protein	23.4704	23.3405	23.6824	23.1109	22.9631	22.8812	22.8078	22.9905	TRUE	5	-0.812274	-0.168526	-0.4904	0.112482	0.00766279
A0A4W6EYH2	Syntaxin binding protein 5	23.8385	24.4407	24.013	24.0029	23.6505	23.6814	23.2717	23.1207	TRUE	1	-1.06461	-0.220774	-0.642693	0.112482	0.00767116
A0A4W6DBX8	Engulfment and cell motility 3	24.2462	24.5588	24.1458	24.2314	23.8036	23.8688	23.7709	23.9862	FALSE	0	-0.725765	-0.150479	-0.438122	0.112482	0.0076743
A0A4W6DVL9	Uridine-cytidine kinase (EC 2.7.1.48)	21.0851	20.349	20.8317	20.5089	21.0763	21.6365	21.3262	21.4299	FALSE	0	0.231154	1.11587	0.673513	0.112482	0.00769009
A0A4W6CVR3	E3 ubiquitin-protein ligase (EC 2.3.2.26)	23.8773	23.1001	22.7837	23.0826	22.4937	22.5801	22.3181	22.3293	TRUE	3	-1.29359	-0.267651	-0.780619	0.112482	0.00771083
A0A4W6DTL4	Complement component c3a, duplicate 5	27.9033	28.0154	27.8906	28.5893	27.461	27.5274	27.5226	27.5498	FALSE	0	-0.968597	-0.200347	-0.584472	0.112482	0.00771621
A0A4W6E8V4	DEP domain containing 5, GATOR1 subcomplex subunit	23.1097	23.2227	23.0231	22.7959	22.7158	22.4289	22.56	22.6386	TRUE	3	-0.749121	-0.154939	-0.45203	0.112482	0.00771752
A0A4W6EJW5	MAPK activated protein kinase 3	20.4565	20.243	21.299	21.0417	21.3124	21.5607	21.823	21.821	FALSE	0	0.29761	1.44084	0.869224	0.112482	0.00774083
A0A4W6C9H2	Caspase 20, apoptosis-related cysteine peptidase	23.1873	23.3827	23.6824	23.3702	23.1158	22.5812	22.8287	22.9167	FALSE	0	-0.904024	-0.186083	-0.545053	0.112482	0.00780184
A0A4W6CAB3	AP complex subunit sigma	23.459	22.3827	22.6061	23.5446	25.8973	23.9757	23.9111	26.0926	FALSE	0	0.672575	3.26963	1.9711	0.112482	0.00781334
A0A4W6DG90	Sepiapterin reductase (EC 1.1.1.153)	23.5229	23.1821	23.9509	23.8967	24.51	24.22	24.7976	24.0952	TRUE	4	0.261717	1.27344	0.767577	0.112482	0.0078291
A0A4W6F1F9	DNA replication licensing factor MCM5 (EC 3.6.4.12)	22.6546	21.5703	21.174	21.9131	23.2569	22.37	23.1771	23.0799	TRUE	1	0.389647	1.89632	1.14298	0.112482	0.00783295
A0A4W6G0R0	Calcium activated nucleotidase 1a	25.972	25.5951	25.8303	25.235	26.2193	26.2291	26.1637	26.3334	FALSE	0	0.197099	0.959415	0.578257	0.112482	0.00783627
A0A4W6DI94	Heme-binding protein soul4	26.3582	25.7861	26.298	26.1681	25.3943	25.9233	25.1182	25.3822	TRUE	3	-1.1583	-0.237877	-0.698089	0.112482	0.00784223
A0A4W6BUN0	Serine and arginine rich splicing factor 6a	27.4922	27.9408	28.1198	28.1766	27.2901	27.4522	27.043	27.4534	FALSE	0	-1.03334	-0.212037	-0.622686	0.112482	0.00785693
A0A4W6CPS6	BCL2 associated X, apoptosis regulator a	24.459	24.8012	24.7724	24.9285	25.108	25.2018	25.2079	25.1879	FALSE	0	0.148296	0.723953	0.436125	0.112594	0.00788746
A0A4W6BWM2	Switching B cell complex subunit SWAP70b	22.3365	21.9253	22.419	22.1193	21.4782	21.8914	21.2673	21.733	TRUE	6	-1.00877	-0.206382	-0.607577	0.112594	0.00790957
A0A4W6DPV4	Pre-mRNA-splicing factor 18 (PRP18 homolog)	21.7345	21.1677	21.5059	21.3834	21.8772	21.8275	22.4758	22.5881	TRUE	1	0.252113	1.23649	0.744299	0.112927	0.00796971
A0A4W6FDQ8	Protein S100 (S100 calcium-binding protein)	29.1848	28.3749	28.4477	28.5127	29.1918	29.5831	29.8298	29.1155	FALSE	0	0.270853	1.32922	0.800035	0.112927	0.00798069
A0A4W6C384	Rhodanese domain-containing protein	25.3837	25.6766	25.0974	25.1059	25.7988	25.6972	26.2133	25.9905	FALSE	0	0.205789	1.0123	0.609044	0.112927	0.00802264
A0A4W6CR17	Serine protease 1	24.2827	24.1001	24.4062	24.5736	25.2138	24.5778	25.5881	24.9905	FALSE	0	0.254055	1.24974	0.751897	0.112927	0.00802284
A0A4W6E2Y7	Palladin, cytoskeletal associated protein	26.0095	26.4033	26.6603	26.5328	26.8606	27.1533	26.788	27.1656	FALSE	0	0.198435	0.982278	0.590357	0.113671	0.0081348
A0A4W6F5F4	Small ribosomal subunit protein uS19 (40S ribosomal protein S15)	27.8797	27.905	27.7543	28.0273	28.3073	28.158	28.2639	28.3166	FALSE	0	0.124252	0.615512	0.369882	0.113671	0.00814788
A0A4W6CD33	C-type lectin domain containing 1	30.2939	29.4304	29.7148	30.1163	30.7121	30.5848	30.4913	30.4495	FALSE	0	0.225069	1.11608	0.670575	0.113671	0.0081664
A0A4W6BSJ1	Coronin	25.2049	25.8269	25.4991	25.6681	24.3192	24.9886	25.0511	24.9989	FALSE	0	-1.18248	-0.238181	-0.710329	0.113671	0.00818719
A0A4W6DST2	Transgelin	30.6921	30.4136	30.94	30.8532	31.3211	31.4752	30.9566	31.5958	FALSE	0	0.205335	1.0195	0.612418	0.113671	0.00818887
A0A4W6EXU5	Globoside alpha-1,3-N-acetylgalactosaminyltransferase 1 (FORS blood group)	22.055	22.6029	22.3187	22.1584	21.624	21.6322	21.9249	21.8706	TRUE	6	-0.867407	-0.174262	-0.520835	0.113985	0.00823417
A0A4W6DYU6	Chromobox 1	25.0567	24.9159	24.7517	24.9771	25.3393	25.22	25.3461	25.2945	FALSE	0	0.124722	0.624578	0.37465	0.115176	0.0083431
A0A4W6DZQ4	Enhancer of mRNA-decapping protein 4	24.8287	24.5402	24.621	24.6948	25.1806	24.9886	25.0389	25.0031	FALSE	0	0.126824	0.636438	0.381631	0.115341	0.00838101
A0A4W6CPK0	Fibrinogen beta chain	29.8915	30.0265	29.5202	29.9602	29.1732	29.5071	29.4554	29.1819	FALSE	0	-0.867705	-0.172718	-0.520211	0.115341	0.00840094
A0A4W6EUC7	peptidyl-tRNA hydrolase (EC 3.1.1.29)	22.274	22.5761	23.0575	23.0483	23.7747	23.2838	23.4293	23.3183	TRUE	2	0.235412	1.1897	0.712557	0.116427	0.00850863
A0A4W6C6A9	Tropomyosin 1	24.4462	25.3896	26.1096	26.0304	26.4883	26.7382	26.5656	27.461	FALSE	0	0.435523	2.20315	1.31934	0.116427	0.00852637
A0A4W6GBR5	Proprotein convertase subtilisin/kexin type 5b	20.7161	19.3473	19.6405	19.4135	18.3967	19.2775	18.4465	17.8772	TRUE	4	-2.13783	-0.421898	-1.27986	0.116529	0.00855705
A0A4W6ECP8	Sodium channel protein	22.43	22.8991	23.3522	23.0581	24.0843	23.2416	24.0719	23.7568	TRUE	4	0.280903	1.42666	0.853782	0.116784	0.00859899
A0A4W6G4P8	Solute carrier family 15 member 1	27.5955	27.648	27.5746	26.8898	26.8837	26.4676	26.7636	26.91	TRUE	1	-1.12114	-0.220408	-0.670772	0.116849	0.0086271
A0A4W6BM11	Fibronectin type-III domain-containing protein	26.7157	26.496	26.2135	26.278	26.0883	25.5259	26.0204	25.7113	FALSE	0	-0.986123	-0.192527	-0.589325	0.117269	0.00875404
A0A4W6F8Q0	Rho-associated protein kinase (EC 2.7.11.1)	25.0095	24.7101	24.8523	24.9058	25.2175	25.4131	25.1562	25.2563	FALSE	0	0.127823	0.654849	0.391336	0.117269	0.00875794
A0A4W6C0U3	Cleavage and polyadenylation specificity factor subunit 5	26.1663	25.7591	25.9554	26.1908	26.6746	26.2237	26.6075	26.667	FALSE	0	0.171461	0.87909	0.525275	0.117269	0.00877222
A0A4W6F379	Large ribosomal subunit protein uL13 (60S ribosomal protein L13a)	28.0161	28.2896	28.1348	28.2369	28.7424	28.3358	28.7102	28.6769	FALSE	0	0.145897	0.748077	0.446987	0.117269	0.00877348
A0A4W6FJE6	Metal transporter	25.2682	25.4068	24.9094	25.3401	24.8036	24.3972	24.9067	24.1916	FALSE	0	-1.09892	-0.213832	-0.656374	0.117269	0.00881556
A0A4W6DJL9	Glutamine synthetase (EC 6.3.1.2)	24.7421	25.0042	24.7413	25.4475	23.6825	24.7075	23.0663	23.9606	FALSE	0	-1.89123	-0.367869	-1.12955	0.117269	0.00882234
A0A4W6BYG9	Abhydrolase domain containing 16A, phospholipase	25.0397	25.271	25.3315	25.2423	24.9154	24.6814	24.8977	24.8295	FALSE	0	-0.653191	-0.127011	-0.390101	0.117269	0.00882866
A0A4W6FL27	Reticulon	23.3393	23.2058	23.0892	22.6377	24.2639	23.6387	23.4168	23.9777	FALSE	0	0.246057	1.26653	0.756293	0.117269	0.00884478
A0A4W6EE12	Microfibril associated protein 4	24.2536	24.9159	24.4709	24.2531	24.8973	25.6682	25.1525	25.0647	FALSE	0	0.234449	1.21022	0.722335	0.117508	0.00889735
A0A4W6D6V9	KAP NTPase domain-containing protein	23.5457	24.5984	24.9823	24.9814	23.3259	23.3249	23.6374	23.6213	TRUE	1	-1.75873	-0.340482	-1.04961	0.117508	0.00890965
A0A4W6F0G2	Proteasome subunit beta	27.972	27.8051	27.7413	28.0429	27.5063	27.5274	27.4706	27.5641	FALSE	0	-0.625474	-0.120936	-0.373205	0.117508	0.00893294
A0A4W6CJF4	EH domain containing 2	28.1407	27.6408	28.0152	28.0989	28.4648	28.5848	28.2595	28.5818	FALSE	0	0.161035	0.836642	0.498838	0.117816	0.00901689
A0A4W6DC11	Mucin 2, oligomeric mucus/gel-forming	29.2416	29.2038	28.698	28.6175	27.3821	28.6801	27.8705	28.0332	FALSE	0	-1.59123	-0.306233	-0.948729	0.117816	0.00901947
A0A4W6DQ09	Neurobeachin like 2	21.1687	21.6364	21.9454	21.78	22.6505	21.9723	22.2352	22.5426	FALSE	0	0.231535	1.20355	0.717545	0.117816	0.00902666
A0A4W6E7B1	Actin related protein 3	29.6455	29.4615	29.4356	29.4709	29.0382	29.2738	29.1075	29.1324	FALSE	0	-0.61326	-0.117529	-0.365394	0.118431	0.00909739
A0A4W6E2N3	Mitochondrial import inner membrane translocase subunit Tim21	22.7374	22.6177	22.3196	23.03	22.9808	23.7024	23.5936	23.2354	TRUE	4	0.225176	1.17858	0.701878	0.118869	0.00915472
A0A4W6GBB5	Ankyrin 1	23.1069	21.1351	20.7755	21.9312	23.3789	23.5259	23.0042	23.1797	TRUE	1	0.49134	2.57875	1.53504	0.119226	0.00920587
A0A4W6D0P5	Enoyl CoA hydratase domain containing 2	22.1561	21.5119	21.678	22.0875	22.6715	23.0164	22.3235	22.305	TRUE	3	0.229662	1.21179	0.720727	0.119978	0.00930553
A0A4W6CXW2	protein-serine/threonine phosphatase (EC 3.1.3.16)	19.0042	19.486	19.824	19.8467	21.2455	20.4112	20.0948	20.2662	TRUE	1	0.306828	1.6216	0.964214	0.119978	0.0093362
A0A4W6ELJ1	T-complex protein 1 subunit eta (TCP-1-eta) (CCT-eta)	27.7356	27.3879	27.4518	27.546	27.1918	26.9822	27.0121	27.2563	FALSE	0	-0.70599	-0.133414	-0.419702	0.119978	0.00935995
A0A4W6EHT9	V-type proton ATPase subunit D (V-type proton ATPase subunit d) (Vacuolar proton pump subunit D)	23.1888	22.1667	21.174	21.6848	23.208	23.0896	23.721	23.4595	TRUE	2	0.418201	2.21369	1.31594	0.119978	0.00936572
A0A4W6ETF0	Basic leucine zipper and W2 domains 1a	25.5931	24.6595	24.8029	25.0656	25.7008	25.7049	25.685	25.6643	FALSE	0	0.209108	1.10792	0.658513	0.119978	0.00938333
A0A4W6EW01	Uncharacterized protein	20.4255	20.473	20.9915	20.706	22.1669	20.8116	21.6154	21.7307	TRUE	6	0.29566	1.56862	0.932142	0.119999	0.00940884
A0A4W6FAX2	Uncharacterized protein	24.6389	24.6248	24.4518	24.5736	24.0107	24.3113	24.047	24.3116	FALSE	0	-0.676916	-0.127251	-0.402083	0.120328	0.0094586
A0A4W6CGC5	Rapunzel 2	18.9944	20.3028	20.7673	20.813	21.2455	21.6709	21.3046	22.2436	TRUE	1	0.441252	2.35234	1.3968	0.120542	0.00949944
A0A4W6E222	Matrix metallopeptidase 30	27.2087	26.9584	27.1887	27.3916	27.543	27.5635	27.5656	27.7253	FALSE	0	0.129967	0.695103	0.412535	0.121011	0.00956046
A0A4W6FWP8	D-glutamate cyclase-like C-terminal domain-containing protein	21.2769	21.6686	21.7755	21.4248	21.0569	21.1347	20.8859	21.165	TRUE	3	-0.802019	-0.149619	-0.475819	0.121247	0.00960324
A0A4W6FVA8	Endophilin-A2 (Endophilin-2)	25.6275	25.0831	24.9509	25.2886	25.5646	25.9563	25.9156	25.8009	FALSE	0	0.179606	0.96401	0.571808	0.121247	0.00962774
A0A4W6CJ61	Phosphoinositide phospholipase C (EC 3.1.4.11)	26.8556	27.1437	26.9257	26.8665	26.4747	26.7382	26.5284	26.3367	FALSE	0	-0.722399	-0.134316	-0.428357	0.121247	0.00966656
A0A4W6DAI1	Tripeptidyl-peptidase 2 (EC 3.4.14.10) (Tripeptidyl aminopeptidase)	25.0525	25.5277	25.3591	25.3669	24.9682	24.997	24.7953	24.6103	FALSE	0	-0.816095	-0.151632	-0.483863	0.121247	0.0096798
A0A4W6EHY3	N-acetyl-D-glucosamine kinase (EC 2.7.1.59) (GlcNAc kinase)	27.9033	28.0916	27.9823	27.9013	27.6746	27.5988	27.6876	27.5498	FALSE	0	-0.576755	-0.107049	-0.341902	0.121247	0.00969979
A0A4W6D7V2	Cullin 4A	23.8385	24.1085	24.1926	24.2531	24.7521	24.852	24.9297	24.2344	TRUE	4	0.185348	1.00237	0.593859	0.121795	0.00977128
A0A4W6D5M9	NACHT domain-containing protein	27.6819	27.6552	27.6252	27.9463	27.341	27.4445	27.3278	27.2651	FALSE	0	-0.64583	-0.11929	-0.38256	0.121795	0.00979205
A0A4W6FVY7	Nucleoporin NSP1-like C-terminal domain-containing protein	23.0482	22.8012	22.4582	23.2603	23.8018	23.5492	23.2992	23.4837	TRUE	1	0.199824	1.08323	0.641525	0.121797	0.00981648
A0A4W6EFG7	Zgc:101858	25.2425	25.4169	25.1771	24.964	24.6666	24.8734	24.8001	24.7863	FALSE	0	-0.707121	-0.129939	-0.41853	0.122033	0.00989042
A0A4W6F536	Aminopeptidase (EC 3.4.11.-)	25.5696	26.1022	26.249	25.767	25.5181	25.2558	25.4386	25.0156	FALSE	0	-1.03893	-0.190851	-0.614891	0.122033	0.00989653
A0A4W6CHH3	Heterogeneous nuclear ribonucleoprotein Ub	27.0052	26.9467	26.8788	26.7313	26.6206	26.4918	26.5327	26.4957	FALSE	0	-0.600329	-0.110212	-0.35527	0.122033	0.00990833
A0A4W6F9Y3	E3 ubiquitin-protein ligase RNF114 (EC 2.3.2.27) (RING finger protein 114) (RING-type E3 ubiquitin transferase RNF114) (Zinc finger protein 313)	24.9381	24.7908	24.9364	25.1893	24.5445	24.7024	24.3127	23.9947	TRUE	2	-0.972107	-0.178033	-0.57507	0.122251	0.00995476
A0A4W6FDA7	F-box domain-containing protein	21.1385	20.6476	21.4298	21.0148	21.6376	21.4709	21.62	21.8828	TRUE	3	0.184084	1.00626	0.595174	0.122251	0.00997609
A0A4W6EFB4	Transmembrane 9 superfamily member	25.2388	25.571	25.4028	25.6546	25.0561	25.1608	24.7512	25.0322	FALSE	0	-0.789479	-0.143959	-0.466719	0.122251	0.0100381
A0A4W6FPE8	peptidylprolyl isomerase (EC 5.2.1.8)	26.4251	26.1721	26.3761	26.4507	26.6613	26.7633	26.6481	26.8413	FALSE	0	0.114833	0.630181	0.372507	0.122251	0.0100513
A0A4W6BZ60	MoaB/Mog domain-containing protein	21.7348	22.0078	22.1039	22.7313	22.6441	23.1395	22.9411	22.7627	FALSE	0	0.224154	1.23064	0.727396	0.122251	0.0100595
A0A4W6C687	Dmx like 1	25.7474	25.956	25.3158	25.6021	24.9938	25.2283	25.1171	25.2469	TRUE	4	-0.860948	-0.156552	-0.50875	0.122251	0.010092
A0A4W6D671	Peptidase A1 domain-containing protein	26.6046	26.5056	26.7014	26.5822	26.1862	26.3746	26.0017	26.2703	FALSE	0	-0.660463	-0.120004	-0.390234	0.122251	0.0101067
A0A4W6F809	Beta-1,4 N-acetylgalactosaminyltransferase	24.992	25.0354	25.1338	24.9374	24.7792	24.6919	24.6746	24.4777	FALSE	0	-0.624306	-0.113307	-0.368806	0.122251	0.0101284
A0A4W6BYH7	ATPase H+ transporting V1 subunit E1a	22.6811	22.0527	21.8396	22.0907	23.0715	22.9339	22.4441	23.1723	TRUE	1	0.227005	1.25185	0.739426	0.122251	0.010145
A0A4W6CXN2	Diazepam binding inhibitor, acyl-CoA binding protein	25.9404	25.4928	25.9164	25.1719	26.3854	25.9606	26.7636	26.4145	FALSE	0	0.229624	1.27164	0.750634	0.122936	0.0102263
A0A4W6E841	Arachidonate--CoA ligase (EC 6.2.1.15) (EC 6.2.1.3)	24.3254	25.1925	24.6987	24.5446	24.2631	23.2838	24.1039	23.7052	TRUE	4	-1.4427	-0.259843	-0.851273	0.12319	0.010276
A0A4W6ES18	Small ribosomal subunit protein eS17 (40S ribosomal protein S17)	23.1609	23.7157	23.7877	24.5089	24.8559	24.8455	24.5713	24.4161	FALSE	0	0.268035	1.48976	0.878897	0.12319	0.0102964
A0A4W6C8F1	NADH dehydrogenase [ubiquinone] 1 beta subcomplex subunit 6 (Complex I-B17) (NADH-ubiquinone oxidoreductase B17 subunit)	23.8385	22.2969	23.3628	22.2488	24.3592	23.6919	24.1259	24.6429	TRUE	1	0.385339	2.15113	1.26824	0.123604	0.0103811
A0A4W6DZ50	Protein XRP2	23.7784	24.3476	24.7978	24.5269	25.0962	24.997	24.9636	25.1004	FALSE	0	0.205493	1.14779	0.676642	0.123604	0.0103919
A0A4W6C1H0	Metavinculin	28.9523	28.5472	28.7445	28.7757	29.1134	29.2934	29.0556	29.1726	FALSE	0	0.122553	0.685026	0.40379	0.123604	0.010406
A0A4W6FLL3	protein kinase C (EC 2.7.11.13)	21.3393	20.4478	20.5255	20.7231	21.5293	21.1981	21.4243	21.6169	FALSE	0	0.207155	1.15932	0.683236	0.123604	0.0104295
A0A4W6BMF1	Junctional adhesion molecule A (Junctional adhesion molecule 1)	23.9787	24.5402	24.4645	24.2603	24.1002	23.6602	23.6481	23.4472	FALSE	0	-1.01349	-0.180521	-0.597004	0.123899	0.0104913
A0A4W6FMP4	Sidoreflexin	22.7372	22.2642	23.4062	22.3163	23.7429	23.5075	23.1783	23.9519	TRUE	4	0.276269	1.55213	0.9142	0.123899	0.0105051
A0A4W6EI20	Serine/threonine-protein phosphatase (EC 3.1.3.16)	25.5901	24.9302	25.5598	25.5387	26.1543	26.0449	25.8613	25.8413	FALSE	0	0.172303	0.969189	0.570746	0.123899	0.0105283
A0A4W6BXC4	Ig-like domain-containing protein	28.6785	28.9642	29.4028	28.8218	28.2858	28.4131	28.5443	28.4379	FALSE	0	-0.928511	-0.164592	-0.546551	0.124274	0.0105849
A0A4W6FPN5	Alpha-2-HS-glycoprotein 2	29.385	29.6872	29.4275	29.7021	28.8808	29.3831	28.978	29.0229	FALSE	0	-0.823188	-0.145244	-0.484216	0.1246	0.0106758
A0A4W6F6D8	Stomatin (EPB72)-like 2	24.8138	24.6822	24.9372	25.3334	25.4973	25.4993	25.4872	25.3082	FALSE	0	0.151822	0.860875	0.506348	0.1246	0.010685
A0A4W6C4Q5	Acyl carrier protein	25.8163	25.6422	25.7826	25.6105	26.1041	25.894	26.2187	26.4034	FALSE	0	0.132537	0.751775	0.442156	0.1246	0.0106914
A0A4W6F940	Sulfatase modifying factor 2	25.1307	24.3896	24.1218	24.0859	23.2987	23.8313	23.6481	23.7468	FALSE	0	-1.3618	-0.239731	-0.800763	0.1246	0.0107201
A0A4W6C6J9	Cytochrome c oxidase subunit 5A, mitochondrial (Cytochrome c oxidase polypeptide Va)	28.204	28.3485	28.3086	28.0114	28.7768	28.3689	28.7666	28.9541	FALSE	0	0.14912	0.847796	0.498458	0.1246	0.0107367
A0A4W6CS09	Glutathione S-transferase omega (GSTO) (EC 1.20.4.2) (EC 1.8.5.1) (EC 2.5.1.18) (Glutathione-dependent dehydroascorbate reductase) (Monomethylarsonic acid reductase)	27.5382	27.3351	27.4028	27.3502	27.6613	27.7571	27.7574	27.7753	FALSE	0	0.098415	0.563917	0.331166	0.126088	0.01089
A0A4W6D9I5	Glutathione S-transferase kappa (EC 2.5.1.18)	26.4268	26.613	26.6741	26.46	26.9508	26.7633	27.043	26.91	FALSE	0	0.109477	0.637096	0.373286	0.129226	0.0111953
A0A4W6F2T8	Zinc finger protein-like 1	22.628	23.5277	21.1678	21.78	20.6719	20.7209	20.8641	21.0363	TRUE	1	-2.47947	-0.425695	-1.45258	0.129226	0.0112125
A0A4W6C6F4	Beta-1,4-galactosyltransferase (Beta-1,4-GalTase) (EC 2.4.1.-)	24.8237	25.0616	24.3659	24.6681	24.346	24.0264	24.3262	23.9167	FALSE	0	-0.984074	-0.168003	-0.576038	0.130008	0.0113242
A0A4W6BIK6	1-alkyl-2-acetylglycerophosphocholine esterase (EC 3.1.1.47)	24.503	23.9396	23.6714	24.0533	24.5387	24.6278	24.7562	24.5426	FALSE	0	0.167439	0.981521	0.57448	0.130008	0.0113393
A0A4W6FQ17	Uncharacterized protein	20.0976	19.5435	19.8766	20.2523	21.0241	20.2654	20.462	20.7589	TRUE	7	0.199516	1.17065	0.685082	0.130008	0.0113579
A0A4W6BR18	peptidylprolyl isomerase (EC 5.2.1.8)	24.3668	24.3827	24.1615	24.2603	23.004	24.0428	23.8381	23.4837	FALSE	0	-1.19776	-0.203546	-0.700652	0.130368	0.0114153
A0A4W6EET3	Maestro heat-like repeat family member 1	21.0718	21.3376	21.5352	21.0417	21.6376	21.6666	21.6502	21.9623	FALSE	0	0.139805	0.8254	0.482603	0.130566	0.0114811
A0A4W6CPY1	mitogen-activated protein kinase (EC 2.7.11.24)	23.9243	23.9396	24.7877	25.0778	25.3982	25.138	25.2855	25.3906	FALSE	0	0.252209	1.48929	0.870751	0.130566	0.0114846
Q3IA76	NADH-ubiquinone oxidoreductase chain 1 (EC 7.1.1.2)	24.5755	24.8012	25.1418	24.8735	25.139	25.2699	25.4261	25.4807	FALSE	0	0.138867	0.823058	0.480962	0.130616	0.0115585
A0A4W6BRD5	Phosphodiesterase 12	24.2536	23.9302	23.5805	23.8212	23.108	23.6387	23.3526	23.1723	FALSE	0	-0.990003	-0.166894	-0.578449	0.130616	0.0115751
A0A4W6C8P0	Nucleolar protein 10	22.0414	22.6867	22.678	22.9771	23.1421	23.2098	23.2295	23.2634	FALSE	0	0.177425	1.05335	0.615386	0.130616	0.0115917
A0A4W6FEC4	ATPase H+ transporting V1 subunit E1b	25.3006	24.031	24.3175	24.2387	25.4517	25.4476	25.2331	25.1467	FALSE	0	0.243922	1.45176	0.847841	0.130616	0.0116417
A0A4W6FPS7	SH3 domain-containing protein	24.5577	25.1439	24.8569	24.8993	24.1944	24.6867	23.8445	24.1543	TRUE	5	-1.10383	-0.185123	-0.644478	0.130616	0.0116784
A0A4W6CIT1	Rab7a interacting mon1-ccz1 complex subunit 1	21.4896	22.6403	22.0345	21.9169	21.0763	21.3804	21.3046	21.3842	TRUE	4	-1.25751	-0.210363	-0.733936	0.130616	0.0117289
A0A4W6C1F9	Peptidase S1 domain-containing protein	23.8677	23.4767	23.6492	23.6573	24.2779	23.941	23.955	24.2135	FALSE	0	0.124423	0.743828	0.434125	0.130616	0.0117303
A0A4W6D1Z2	Histone H2A	26.4021	26.0064	27.2998	27.9738	28.8163	27.4752	28.6143	28.853	FALSE	0	0.43537	2.60297	1.51917	0.130616	0.0117321
A0A4W6DDX2	CDP-diacylglycerol--inositol 3-phosphatidyltransferase (EC 2.7.8.11)	23.9526	23.211	23.3701	23.3248	24.4237	24.334	23.6374	24.5252	TRUE	5	0.219202	1.31165	0.765425	0.130616	0.0117488
A0A4W6DSV4	Small nuclear ribonucleoprotein Sm D1 (snRNP core protein D1)	23.6612	23.6595	24.0892	23.0794	24.5211	23.9671	24.3592	24.8009	FALSE	0	0.22616	1.3533	0.789728	0.130616	0.011749
A0A4W6FG39	Cystathionine beta-synthase	27.3271	27.4304	26.9486	27.4786	26.7644	26.7382	26.9485	26.8988	FALSE	0	-0.786334	-0.131081	-0.458707	0.130703	0.0117992
A0A4W6BLT5	CARD domain-containing protein	23.9056	22.8156	23.2364	22.9858	24.1314	23.8688	23.9288	23.9256	FALSE	0	0.207887	1.24768	0.727785	0.130703	0.0118088
A0A4W6FNS4	protein deglycase (EC 3.5.1.124) (Maillard deglycase) (Parkinsonism-associated deglycase)	27.9776	27.9757	28.0474	28.0377	28.2283	28.3019	28.4401	28.3459	FALSE	0	0.0905925	0.548323	0.319458	0.132286	0.0119781
A0A4W6DT98	DnaJ (Hsp40) homolog, subfamily C, member 8	23.7157	20.2792	21.7443	22.3277	24.5448	23.5492	24.0631	23.9606	TRUE	3	0.566116	3.45933	2.01272	0.133273	0.0121699
A0A4W6DIS0	Signal peptidase complex subunit 1 (Microsomal signal peptidase 12 kDa subunit)	22.821	22.5852	22.3767	21.9167	22.8267	23.4414	22.9411	23.5541	TRUE	2	0.215374	1.31646	0.765916	0.133273	0.0121758
A0A4W6EWE6	Nuclear RNA export factor 1a	23.7049	23.6822	23.6933	24.0199	24.6772	24.018	24.1787	24.325	TRUE	1	0.147125	0.902179	0.524652	0.133273	0.0122404
A0A4W6FD74	Protein tyrosine phosphatase receptor type E	21.0449	20.56	21.4505	21.1505	21.5572	21.7291	21.6964	21.5723	FALSE	0	0.164682	1.00993	0.587304	0.133273	0.0122422
A0A4W6EX61	Phosphoserine aminotransferase (EC 2.6.1.52)	20.8944	21.709	22.2683	21.3417	23.4046	22.0172	22.4605	22.994	TRUE	5	0.326745	2.00468	1.16571	0.133273	0.0122511
A0A4W6EIZ9	Endophilin-A2 (Endophilin-2)	26.1741	25.0746	24.9234	25.0939	26.1467	26.2146	26.3009	25.9862	FALSE	0	0.236394	1.45484	0.845615	0.133273	0.0123135
A0A4W6EEH4	Alkylglycerone-phosphate synthase (Alkyl-DHAP synthase) (EC 2.5.1.26)	26.5562	26.7591	26.7928	26.6519	26.3982	26.247	26.4615	26.1842	FALSE	0	-0.631909	-0.102612	-0.367261	0.133273	0.0123263
A0A4W6DQ03	UDP-glucose 4-epimerase (EC 5.1.3.2)	25.9854	25.5831	25.4161	25.8476	24.6772	25.4813	25.1749	24.9149	TRUE	1	-1.11148	-0.180451	-0.645968	0.133273	0.0123304
A0A4W6BIY9	Protein-serine/threonine kinase (EC 2.7.11.-)	22.9172	23.8012	23.9509	23.6895	22.4913	22.9215	23.1442	22.0847	TRUE	1	-1.59897	-0.259572	-0.929269	0.133273	0.0123322
A0A4W6F8V7	E3 ubiquitin-protein ligase (EC 2.3.2.27)	22.0421	22.1868	21.4261	21.5609	22.6612	22.4859	22.4349	22.1686	TRUE	7	0.176839	1.09056	0.633701	0.133273	0.012355
A0A4W6DNE7	Acidic leucine-rich nuclear phosphoprotein 32 family member	24.4717	23.9676	24.8668	24.6895	25.0883	25.368	25.0184	25.0566	FALSE	0	0.176697	1.09112	0.633907	0.133273	0.0123815
A0A4W6F3D0	Beta-hexosaminidase (EC 3.2.1.52)	24.6161	24.949	24.736	23.9419	23.9938	22.5766	23.4539	23.8897	FALSE	0	-1.86286	-0.301611	-1.08223	0.133273	0.0123858
A0A4W6D3L7	Myosin VC	21.7049	21.836	21.7958	21.6853	21.2738	21.3542	21.5936	21.379	FALSE	0	-0.612224	-0.0984724	-0.355348	0.13442	0.0125192
A0A4W6DGJ0	C-1-tetrahydrofolate synthase, cytoplasmic (EC 1.5.1.5) (EC 3.5.4.9) (EC 6.3.4.3)	28.8797	28.512	28.5486	28.4515	27.8837	28.4676	27.9593	27.5853	FALSE	0	-1.0753	-0.172628	-0.623965	0.134545	0.0125576
A0A4W6C945	Reticulon 4 interacting protein 1	23.3393	23.1119	23.7877	23.2114	23.9508	23.8122	24.0631	23.7367	TRUE	1	0.14534	0.910962	0.528151	0.134767	0.0126834
A0A4W6D445	proline--tRNA ligase (EC 6.1.1.15) (Prolyl-tRNA synthetase)	22.0677	22.4156	22.2095	22.202	21.9414	21.8502	20.9288	21.1155	TRUE	4	-1.31912	-0.210274	-0.764698	0.134767	0.0127015
A0A4W6DEP4	Diaphanous related formin 2	23.0346	22.5722	24.1218	23.498	24.2428	24.0949	24.2502	24.4184	TRUE	5	0.259746	1.63007	0.944909	0.134767	0.0127088
A0A4W6E515	Neurobeachin like 1	19.034	18.9879	19.5332	19.9414	20.3393	19.8251	19.9925	20.3463	TRUE	6	0.206419	1.29699	0.751707	0.134767	0.0127337
A0A4W6CPU8	DENN/MADD domain containing 2Da	24.0735	24.796	23.6714	24.045	23.693	23.4414	22.483	23.0231	FALSE	0	-1.70189	-0.270814	-0.986351	0.134767	0.012737
A0A4W6DPI8	Large ribosomal subunit protein uL5 (60S ribosomal protein L11)	29.2577	29.189	29.324	29.0889	29.543	29.4752	29.5603	29.573	FALSE	0	0.0886482	0.557266	0.322957	0.134767	0.0127432
A0A4W6FF95	Legumain (EC 3.4.22.34) (Protease, cysteine 1)	25.1585	25.2291	24.8327	25.3502	26.0823	25.368	26.0204	25.574	FALSE	0	0.169622	1.06748	0.618553	0.134767	0.012766
A0A4W6CDX1	Perforin 1.9	18.0495	17.9321	18.5934	18.5173	17.7169	17.8338	17.6696	17.7359	TRUE	7	-0.921912	-0.146095	-0.534004	0.135063	0.012821
A0A4W6EHL6	NACHT domain-containing protein	22.1146	21.6271	21.6603	22.1689	22.6062	22.2359	22.5437	22.321	TRUE	2	0.145801	0.922185	0.533993	0.135276	0.012868
A0A4W6DUI4	S100/CaBP-9k-type calcium binding subdomain domain-containing protein	25.5725	24.2597	24.6714	25.0072	26.017	25.3011	25.9354	25.8623	FALSE	0	0.245432	1.55704	0.901237	0.13536	0.0129295
A0A4W6F9D0	GDP-L-fucose synthase (EC 1.1.1.271) (GDP-4-keto-6-deoxy-D-mannose-3,5-epimerase-4-reductase)	25.4004	25.5921	25.26	25.3334	25.0232	24.9628	25.1712	24.9519	FALSE	0	-0.63787	-0.100537	-0.369204	0.13536	0.0129313
A0A4W6E3Y8	Guanine nucleotide binding protein (G protein), alpha inhibiting activity polypeptide 1	25.3634	25.2822	25.1926	25.1643	24.8882	24.8502	24.8613	25.0566	FALSE	0	-0.581474	-0.0915331	-0.336503	0.13536	0.0129569
A0A4W6G042	ATP synthase subunit d, mitochondrial	25.9765	26.0486	26.1829	25.9526	25.7544	25.7178	25.7512	25.6267	TRUE	1	-0.566421	-0.0887924	-0.327607	0.135827	0.0130419
A0A4W6F3X7	SEC31 homolog B, COPII coat complex component	24.9787	25.0354	25.1537	24.8782	25.3918	25.2804	25.4293	25.298	FALSE	0	0.0916002	0.58513	0.338365	0.135827	0.0130697
A0A4W6E121	Fibrinogen C-terminal domain-containing protein	23.0431	23.3405	23.9048	23.9149	24.0274	24.3648	24.1182	24.5135	FALSE	0	0.19075	1.21952	0.705136	0.135827	0.013087
A0A4W6C570	tRNA-dihydrouridine(47) synthase [NAD(P)(+)] (EC 1.3.1.-) (tRNA-dihydrouridine synthase 3)	24.5223	24.0835	23.8177	24.2584	22.377	24.0589	22.8962	23.1467	TRUE	7	-1.8177	-0.28391	-1.0508	0.135827	0.013116
A0A4W6FYL6	tRNA nucleotidyl transferase, CCA-adding, 1	21.7049	22.6082	22.5157	21.8837	23.7137	22.8595	22.5914	23.2493	FALSE	0	0.249791	1.60087	0.925332	0.135827	0.0131367
A0A4W6BTQ3	UPAR/Ly6 domain-containing protein	21.8287	22.4636	23.4695	25.8091	20.6289	21.8199	20.3962	20.8399	TRUE	2	-4.27731	-0.665686	-2.4715	0.136092	0.0131894
A0A4W6G8Z7	Leucine carboxyl methyltransferase 1 (EC 2.1.1.233)	22.9211	21.9824	22.9061	22.4273	23.0403	23.2243	23.2992	23.4595	TRUE	4	0.18736	1.20582	0.696589	0.136154	0.0132226
A0A4W6FMK4	glutathione transferase (EC 2.5.1.18)	24.8629	24.7908	25.013	24.721	25.4173	24.9843	25.6928	25.325	FALSE	0	0.136318	0.879616	0.507967	0.136269	0.0132761
A0A4W6CKJ9	Ribulose-phosphate 3-epimerase (EC 5.1.3.1)	24.4906	24.4896	24.7465	24.7416	25.139	24.9628	25.0909	24.8342	FALSE	0	0.10452	0.674825	0.389672	0.136269	0.0132879
A0A4W6CE70	Secretogranin-3 (Secretogranin III)	16.8518	17.6456	17.9978	17.0683	18.9712	17.4862	19.2523	19.126	TRUE	1	0.351213	2.28488	1.31805	0.137583	0.0134435
A0A4W6F7V5	Protein phosphatase 4, regulatory subunit 3B	21.5117	20.7866	21.1802	21.6377	21.9136	21.7533	21.8787	21.9096	FALSE	0	0.155239	1.01427	0.584754	0.138202	0.0135314
A0A4W6EXL5	Cytochrome c oxidase subunit 7A2, mitochondrial (Cytochrome c oxidase subunit VIIa-liver/heart)	26.9495	27.0916	27.1298	26.8782	27.4455	27.1627	27.4554	27.5992	FALSE	0	0.106844	0.700075	0.403459	0.138519	0.0135901
A0A4W6FNV1	Vesicle-associated membrane protein-associated protein A	26.3289	25.6879	25.8154	26.1451	26.5502	26.2786	26.5797	26.719	FALSE	0	0.141928	0.933248	0.537588	0.138976	0.0136625
A0A4W6EZK9	Transducin (beta)-like 1 X-linked receptor 1b	26.1307	25.8745	25.9666	26.1197	25.4671	25.6414	25.685	25.8009	FALSE	0	-0.649963	-0.098654	-0.374308	0.139102	0.0137026
A0A4W6CN21	GTPase activating protein (SH3 domain) binding protein 1	27.1605	26.7986	26.8547	27.2001	26.5196	26.788	26.5079	26.4503	FALSE	0	-0.760456	-0.113567	-0.437012	0.141961	0.0140366
A0A4W6DYZ5	Src kinase-associated phosphoprotein 1	23.6723	23.0659	23.2423	23.0566	23.6289	23.7633	23.721	23.8897	FALSE	0	0.127693	0.855213	0.491453	0.141961	0.0140407
A0A4W6CP46	Fibrinogen alpha chain	28.5828	28.6766	28.4558	28.6417	28.051	28.4171	28.2682	28.118	FALSE	0	-0.653827	-0.0974285	-0.375628	0.142092	0.014082
A0A4W6G3F3	60S ribosomal protein L13	29.3139	29.6766	29.4637	29.7897	30.0357	29.8376	30.0606	29.9756	FALSE	0	0.107478	0.725261	0.41637	0.14273	0.014196
A0A4W6DQI2	Tubulin polymerization promoting protein	25.1858	25.0221	25.2453	25.1489	25.5003	25.41	25.5196	25.4317	FALSE	0	0.0811755	0.548611	0.314893	0.14273	0.0142275
A0A4W6DIR2	Lissencephaly-1 homolog	25.6332	25.9014	26.0892	25.7919	25.4486	25.4903	25.4752	25.4927	FALSE	0	-0.657193	-0.0972283	-0.37721	0.14273	0.0142304
A0A4W6CEE9	Small ribosomal subunit protein uS10m (28S ribosomal protein S10, mitochondrial)	22.692	21.3859	21.5472	21.4892	20.8699	21.1057	20.8117	20.8806	TRUE	6	-1.50189	-0.221317	-0.861603	0.143219	0.0143123
A0A4W6CN62	Ubiquitin-like domain-containing protein	21.2238	21.9528	22.3004	21.772	22.0569	22.867	22.7088	23.0847	TRUE	2	0.222498	1.51164	0.867071	0.143219	0.0143362
A0A4W6FH88	Bridging integrator 2a	26.9942	26.5679	26.5068	26.6382	26.9288	27.2273	27.1506	27.1276	FALSE	0	0.110279	0.753246	0.431762	0.143848	0.0144466
A0A4W6BIH9	Peptidase S1 domain-containing protein	24.1307	23.3687	23.2962	25.202	26.6877	24.2838	26.3278	25.9735	FALSE	0	0.464364	3.17328	1.81882	0.143848	0.0144564
A0A4W6CYG0	Thrombospondin-like N-terminal domain-containing protein	24.3937	24.5951	23.8179	24.5209	23.7544	23.8963	23.8381	23.5655	FALSE	0	-0.991835	-0.14486	-0.568348	0.143961	0.0144964
A0A4W6BTV6	Nicastrin	24.8287	24.5151	24.5922	25.0199	24.3053	23.8122	24.0059	24.5226	TRUE	2	-1.00839	-0.146571	-0.577479	0.144664	0.014596
A0A4W6FZS5	Heterogeneous nuclear ribonucleoprotein A0	24.2682	25.2136	23.9509	24.0939	22.5525	23.7311	23.7108	23.2773	TRUE	1	-1.85812	-0.26927	-1.0637	0.144996	0.0146583
A0A4W6G028	ADRM1 26S proteasome ubiquitin receptor	25.2276	25.3827	24.8228	25.0491	24.6124	24.8408	24.5486	24.6854	FALSE	0	-0.7844	-0.113168	-0.448784	0.145577	0.0147503
A0A4W6EZR3	Adenylosuccinate synthetase (AMPSase) (AdSS) (EC 6.3.4.4) (IMP--aspartate ligase)	27.6955	27.6262	27.236	27.6922	27.0561	27.2717	27.1506	27.1082	FALSE	0	-0.726923	-0.104718	-0.41582	0.145577	0.0147815
A0A4W6C085	Voltage-dependent anion-selective channel protein 2	25.8797	25.1861	26.1338	25.8782	26.3021	26.2752	26.3867	26.6932	FALSE	0	0.16223	1.12748	0.644857	0.145577	0.014806
A0A4W6EQJ3	Afadin, adherens junction formation factor	22.9243	22.5624	22.54	23.2886	23.2849	23.4036	23.4168	23.3713	FALSE	0	0.135682	0.944934	0.540308	0.145577	0.0148489
A0A4W6C4K8	protein-serine/threonine phosphatase (EC 3.1.3.16)	25.2163	25.2597	25.2002	24.924	24.6877	24.723	24.9463	24.7518	FALSE	0	-0.652162	-0.0935111	-0.372836	0.145577	0.0148781
A0A4W6BQK8	Pyridoxal phosphate homeostasis protein (PLP homeostasis protein) (Proline synthase co-transcribed bacterial homolog protein)	26.1186	26.2653	26.0892	26.0656	25.7693	25.8502	25.8842	25.7984	FALSE	0	-0.540866	-0.0774279	-0.309147	0.145577	0.0149115
A0A4W6BLM8	Coatomer subunit alpha	28.0215	28.3922	28.2998	28.1766	27.8073	27.8653	27.91	27.8988	FALSE	0	-0.616271	-0.0880654	-0.352168	0.145577	0.0149485
A0A4W6CEV2	Sortilin 1b	24.4654	24.2146	23.9689	24.0427	22.0763	23.7332	23.4237	23.3582	TRUE	4	-1.79378	-0.256328	-1.02505	0.145577	0.0149488
A0A4W6FHM8	Serine and arginine rich splicing factor 5a	23.9964	24.6822	24.5922	24.964	23.5957	24.107	23.087	24.0445	FALSE	0	-1.4884	-0.211961	-0.85018	0.145798	0.01502
A0A4W6EJE2	Blood vessel epicardial substance	23.4306	22.244	23.3522	22.6789	23.7342	23.8313	23.4782	23.9519	TRUE	2	0.204948	1.44	0.822474	0.145798	0.0150322
A0A4W6BUU9	Symplekin scaffold protein	22.9572	23.1789	23.4835	23.7919	23.7644	23.9584	24.1104	23.8806	FALSE	0	0.143277	1.00796	0.57562	0.145798	0.0150585
A0A4W6CTG1	Uncharacterized protein	20.5553	19.3814	18.6781	19.069	16.5324	19.1551	17.4705	17.4423	TRUE	4	-3.10262	-0.439163	-1.77089	0.146058	0.0151462
A0A4W6F8I5	Homogentisate 1,2-dioxygenase (EC 1.13.11.5) (Homogentisate oxygenase) (Homogentisic acid oxidase) (Homogentisicase)	21.8007	19.9206	21.2349	21.0012	19.8939	19.1297	20.0408	20.1004	TRUE	2	-2.09935	-0.29705	-1.1982	0.146058	0.0151535
A0A4W6CUP8	Calpastatin (Calpain inhibitor)	24.6332	24.1653	23.7691	23.2603	24.942	24.5082	24.7261	25.1467	TRUE	2	0.21607	1.5315	0.873783	0.146058	0.0152141
A0A4W6F4T3	Aminopeptidase (EC 3.4.11.-)	28.6046	29.0458	29.2384	28.6175	28.4571	28.425	28.3526	28.2431	FALSE	0	-0.888875	-0.125356	-0.507116	0.146058	0.0152223
A0A4W6G7F6	RAB35, member RAS oncogene family b	23.0346	21.703	22.2369	21.1505	23.6719	23.3383	22.7231	23.1238	TRUE	2	0.292333	2.07371	1.18302	0.146058	0.0152307
A0A4W6DL99	Rhodanese domain-containing protein	24.2536	24.4003	23.3647	24.2603	23.0321	23.207	23.3877	23.6537	TRUE	5	-1.31551	-0.183663	-0.749584	0.14661	0.0154318
A0A4W6C8L9	Heterogeneous nuclear ribonucleoprotein A/Ba	27.6046	27.488	27.6252	27.7442	27.2462	27.4052	27.043	27.3082	FALSE	0	-0.640352	-0.0893859	-0.364869	0.14661	0.0154355
A0A4W6C744	Uncharacterized protein	23.1113	22.6411	23.4062	22.492	23.7743	23.3383	23.5255	23.6103	FALSE	0	0.15883	1.14004	0.649434	0.14661	0.0154755
A0A4W6DHZ0	Very-long-chain (3R)-3-hydroxyacyl-CoA dehydratase (EC 4.2.1.134)	23.2133	23.1693	23.2717	23.0843	23.6825	23.8026	23.7611	23.2493	FALSE	0	0.107416	0.771066	0.439241	0.14661	0.0154773
A0A4W6EES7	FERM domain containing kindlin 2	27.18	27.1127	27.3945	27.2815	27.5859	27.8595	27.401	27.763	FALSE	0	0.100216	0.720115	0.410166	0.14661	0.0154984
A0A4W6FD37	MMS19 nucleotide excision repair protein	23.6833	23.6709	23.4062	23.0383	22.9578	22.4488	22.8677	23.1222	FALSE	0	-1.05456	-0.146513	-0.600537	0.14661	0.0155334
A0A4W6EY63	mannosyl-glycoprotein endo-beta-N-acetylglucosaminidase (EC 3.2.1.96)	24.5637	24.3043	24.3315	24.202	23.942	24.1759	23.5825	23.2911	FALSE	0	-1.05832	-0.146636	-0.602476	0.14661	0.01559
A0A4W6E5Y9	3-methyl-2-oxobutanoate dehydrogenase (2-methylpropanoyl-transferring) (EC 1.2.4.4)	24.022	22.9621	22.614	23.3435	22.1112	22.6902	22.2337	22.392	TRUE	5	-1.54355	-0.213738	-0.878642	0.14661	0.0156025
A0A4W6DH39	BPTI/Kunitz inhibitor domain-containing protein	27.1307	27.5816	27.9486	27.4786	26.789	26.9822	27.1316	27.0587	FALSE	0	-0.956645	-0.132363	-0.544504	0.14661	0.0156192
A0A4W6E9F0	C-C motif chemokine	22.2268	21.6177	21.0642	22.0875	22.6068	22.8446	22.3342	22.3608	FALSE	0	0.19141	1.38366	0.787536	0.14661	0.015623
A0A4W6FC58	COP9 signalosome complex subunit 6	24.2899	24.6879	24.3033	23.8782	24.7291	24.7831	24.7953	24.9033	FALSE	0	0.124481	0.901271	0.512876	0.14661	0.015656
A0A4W6FXA8	Annexin	23.0818	23.5891	23.4835	22.9684	23.7841	23.6168	23.8751	23.8248	FALSE	0	0.119622	0.869396	0.494509	0.14661	0.0157352
A0A4W6CS65	von Willebrand factor A domain containing 5A	26.7937	26.4831	26.1926	26.3334	26.0336	26.1926	25.7856	25.8176	FALSE	0	-0.867514	-0.119141	-0.493328	0.14661	0.0157738
A0A4W6BSD3	General vesicular transport factor p115	26.0074	26.2407	26.1964	26.0697	26.4883	26.4195	26.5356	26.3631	FALSE	0	0.0780148	0.568219	0.323117	0.14661	0.0157798
A0A4W6ETE6	EGF containing fibulin extracellular matrix protein 2a	23.9056	24.6652	24.6095	24.3232	23.8036	24.0264	23.4293	23.8057	FALSE	0	-1.07212	-0.147196	-0.609658	0.14661	0.0157803
A0A4W6D6H1	Ig-like domain-containing protein	26.0333	26.899	26.3139	27.1719	27.1158	27.5778	27.2855	27.5208	FALSE	0	0.185875	1.35503	0.770454	0.14661	0.0157985
A0A4W6EYF7	Formin binding protein 1	25.2935	24.3896	24.8278	25.2709	25.4793	25.4599	25.6587	25.7113	FALSE	0	0.152365	1.11133	0.631849	0.14661	0.0158095
A0A4W6CF17	TBC1 domain family, member 10b	21.3613	20.5791	21.1826	21.221	20.4123	20.8981	19.7989	19.9964	TRUE	3	-1.42395	-0.195189	-0.80957	0.14661	0.0158134
A0A4W6C5S2	Platelet-activating factor acetylhydrolase (EC 3.1.1.47)	25.0355	25.4033	25.013	25.0899	24.7086	24.6495	24.8613	24.8057	FALSE	0	-0.66714	-0.0911892	-0.379164	0.146887	0.0158725
A0A4W6EES4	Uncharacterized protein	23.5529	23.7075	23.5134	23.9419	24.461	23.6935	24.6921	24.712	TRUE	6	0.170042	1.25141	0.710726	0.147724	0.0159957
A0A4W6BU75	Lon protease homolog, mitochondrial (EC 3.4.21.53)	25.7861	25.8522	25.9977	25.8476	26.2301	26.0531	26.2804	26.2099	FALSE	0	0.0770628	0.56785	0.322456	0.147724	0.0160218
A0A4W6G2X6	Ribosomal protein S6 kinase, polypeptide 3b	25.7784	25.5771	25.6352	25.8188	25.9442	26.0367	26.0368	26.0627	FALSE	0	0.0757862	0.559713	0.31775	0.147871	0.0160691
A0A4W6BYP9	Programmed cell death 5	24.8088	23.9584	23.9418	24.2745	25.0883	25.0264	25.1373	24.5017	FALSE	0	0.164991	1.22014	0.692565	0.147871	0.0160966
A0A4W6FU22	Talin 2a	27.0901	26.8243	27.1497	27.1624	27.4062	27.9552	27.2508	27.7061	FALSE	0	0.124203	0.921691	0.522947	0.148262	0.0161687
A0A4W6BLZ0	60S ribosomal protein L7a	27.5681	28.1179	27.8906	27.7053	28.2639	28.0295	28.4782	28.4457	FALSE	0	0.114457	0.853162	0.48381	0.148527	0.0162616
A0A4W6F1B2	Heme oxygenase (EC 1.14.14.18)	24.9876	24.2672	24.3794	24.5504	23.6289	24.4722	23.4901	23.5655	FALSE	0	-1.33492	-0.179059	-0.75699	0.148527	0.0162649
A0A4W6FPQ9	Dynamin-1-like protein (EC 3.6.5.5) (Interferon-induced GTP-binding protein Mx) (Interferon-inducible Mx protein)	23.9608	23.6085	23.6759	22.77	22.7703	22.3908	22.734	23.0168	TRUE	4	-1.36834	-0.183305	-0.775823	0.148527	0.0162919
A0A4W6DQQ0	SET nuclear proto-oncogene b	25.9495	25.2896	25.2379	25.6077	25.9131	25.9432	26.1487	26.2044	FALSE	0	0.12536	0.937032	0.531196	0.148527	0.0163195
A0A4W6BXL0	5-demethoxyubiquinone hydroxylase, mitochondrial (DMQ hydroxylase) (EC 1.14.99.60) (Timing protein clk-1 homolog) (Ubiquinone biosynthesis monooxygenase COQ7)	25.8361	24.7101	25.8764	25.4958	25.7936	26.6611	26.4042	26.6586	TRUE	5	0.212108	1.58743	0.899769	0.148527	0.0163454
A0A4W6C0Y8	Essential for reactive oxygen species protein	24.6219	24.0831	24.1771	24.187	24.7988	24.4722	24.7758	24.93	FALSE	0	0.112229	0.841603	0.476916	0.148635	0.0163868
A0A4W6E782	ER lipid raft associated 2	24.7784	23.5771	24.7775	24.5446	25.4173	24.98	25.2331	25.2634	FALSE	0	0.187326	1.42078	0.804054	0.150011	0.0166232
A0A4W6G4J9	Large ribosomal subunit protein uL29 (60S ribosomal protein L35)	27.6118	27.9757	27.8906	28.0533	28.2418	28.2318	28.2196	28.3124	FALSE	0	0.0857947	0.651275	0.368535	0.150011	0.0166411
A0A4W6BTK8	Guanine nucleotide binding protein (G protein), beta polypeptide 2	22.5696	21.6247	21.8474	22.536	23.039	23.0975	22.4539	23.0591	TRUE	3	0.178729	1.35715	0.76794	0.150011	0.0166474
A0A4W6DXD4	Cytochrome b-c1 complex subunit 7	26.1267	24.5277	24.5388	25.1295	26.3226	25.9843	26.1525	25.91	FALSE	0	0.234764	1.7885	1.01163	0.150011	0.0167156
A0A4W6DTA4	Prefoldin subunit 2	25.6805	24.8421	25.0642	25.3368	25.7644	25.8002	25.7261	25.7593	FALSE	0	0.123224	0.939896	0.53156	0.150011	0.016741
A0A4W6DKE5	Serine palmitoyltransferase 1 (EC 2.3.1.50) (Long chain base biosynthesis protein 1) (Serine-palmitoyl-CoA transferase 1)	25.3871	25.7157	25.8859	25.8405	25.4732	25.0753	25.1066	25.3351	FALSE	0	-0.813013	-0.106474	-0.459744	0.150011	0.0167634
A0A4W6D9J0	non-specific serine/threonine protein kinase (EC 2.7.11.1)	26.0269	25.9814	25.9689	26.147	25.4973	25.8711	25.6129	25.7291	FALSE	0	-0.62503	-0.0818119	-0.353421	0.150011	0.0167745
A0A977SLW7	MHC class I antigen	26.3358	25.6196	25.6181	26.0157	26.309	26.7255	26.3444	26.4762	TRUE	1	0.131117	1.00185	0.566486	0.150011	0.0167774
A0A4W6BZI0	Lysine (K)-specific demethylase 4A, genome duplicate b	22.5506	22.5811	22.1105	22.2049	22.1655	21.789	21.8823	21.702	TRUE	2	-0.844381	-0.109765	-0.477073	0.150998	0.0169178
A0A4W6BVG6	Eukaryotic translation initiation factor 2A (eIF-2A)	26.0376	26.3913	26.2818	26.3653	25.8722	25.98	25.8263	25.9862	FALSE	0	-0.62464	-0.0810004	-0.35282	0.151187	0.0169691
A0A4W6D7U0	Mitochondrial ribosomal protein S9	24.6501	24.9396	24.9599	24.9195	24.5617	24.5434	24.5486	24.5017	FALSE	0	-0.581736	-0.0751153	-0.328426	0.151568	0.017058
A0A4W6F6U6	Uncharacterized protein	27.3954	25.9951	27.4437	27.1334	27.9176	28.2407	27.5936	28.0332	FALSE	0	0.218148	1.69061	0.954377	0.151568	0.0170721
A0A4W6BSV3	Nucleoside diphosphate kinase (EC 2.7.4.6)	22.4818	22.8033	22.5133	22.4425	22.2283	22.2671	22.1562	22.2091	FALSE	0	-0.611466	-0.0785763	-0.345021	0.15206	0.0171579
A0A4W6FVU2	Microtubule associated protein 1S	26.0859	25.4896	25.9554	26.2815	26.461	26.6735	26.3328	26.4671	FALSE	0	0.120301	0.940695	0.530498	0.15252	0.0172584
A0A3G3NDG5	Interferon stimulated protein 15b	22.4876	22.8279	23.2154	23.0097	23.6505	23.0197	23.8287	23.6213	TRUE	2	0.146134	1.14362	0.644877	0.15252	0.0172753
A0A4W6DMT0	Secretion associated, Ras related GTPase 1B	27.9266	27.9642	27.9141	28.0114	28.3902	28.1437	28.3485	28.1888	FALSE	0	0.0710209	0.556479	0.31375	0.15252	0.0173007
A0A4W6DK48	Protein-L-isoaspartate O-methyltransferase (EC 2.1.1.77)	24.5092	24.4831	24.6659	24.4847	24.6982	24.9366	24.8427	25.0886	FALSE	0	0.0801609	0.631424	0.355792	0.153197	0.0174107
A0A4W6F858	Proteasome subunit beta	27.2087	27.3079	27.1298	27.3916	26.7393	26.9928	26.97	26.9756	FALSE	0	-0.603655	-0.0765333	-0.340094	0.153197	0.0174385
A0A4W6CBX0	Keratin 94	30.338	30.1075	29.9683	30.0008	30.217	30.5492	30.9156	30.7676	FALSE	0	0.113893	0.903505	0.508699	0.153747	0.017558
A0A4W6FUE0	Thioredoxin domain-containing protein 12 (EC 1.8.4.2)	24.8725	25.1701	25.1378	24.9727	25.3327	25.3249	25.3526	25.4717	FALSE	0	0.0743584	0.590003	0.332181	0.153747	0.0175623
A0A4W6DIT2	DnaJ heat shock protein family (Hsp40) member B1b	24.4654	24.9537	25.06	25.3469	25.3158	25.9864	25.3978	25.7593	FALSE	0	0.146799	1.16982	0.65831	0.154263	0.017652
A0A4W6FM48	G-rich RNA sequence binding factor 1	24.8868	24.3333	24.2962	24.782	25.0107	25.4068	24.8751	25.1805	FALSE	0	0.120765	0.966644	0.543704	0.154705	0.0177443
A0A4W6G5C1	Cadherin-1 (Epithelial cadherin)	26.0397	25.0354	25.8253	25.8212	26.2175	26.5112	26.2151	26.3183	FALSE	0	0.140867	1.12935	0.635107	0.154705	0.0177774
A0A4W6FSI7	NACHT domain-containing protein	26.4054	26.1741	26.5403	26.3867	26.2462	25.9671	25.8544	25.779	FALSE	0	-0.737942	-0.0919681	-0.414955	0.154705	0.017795
A0A4W6DX43	UTP20 small subunit processome component	24.9832	23.7697	24.0811	24.4759	23.7644	23.3648	22.802	23.7684	TRUE	3	-1.60605	-0.199099	-0.902573	0.155395	0.0179052
A0A4W6CN28	Serine/threonine-protein kinase RIO1 (EC 2.7.11.1)	22.7844	22.464	22.0396	22.5839	23.7939	23.0063	22.7512	23.2207	TRUE	3	0.158856	1.29126	0.725058	0.15608	0.018064
A0A4W6FCP7	Integrin beta	26.3854	26.3564	26.1035	26.0072	25.7619	25.965	25.8909	25.5105	FALSE	0	-0.767919	-0.0941865	-0.431053	0.15608	0.0181268
A0A4W6FS59	Matrix AAA peptidase interacting protein 1	23.2011	21.4304	21.8219	22.2574	23.1528	23.3249	22.9481	23.2909	TRUE	3	0.218758	1.78415	1.00145	0.15608	0.0181336
A0A4W6C6Q5	ArfGAP with GTPase domain, ankyrin repeat and PH domain 2	26.063	25.3827	25.2416	25.3368	24.8512	25.1418	24.9636	24.7912	FALSE	0	-1.01399	-0.124121	-0.569055	0.15608	0.018168
A0A4W6EYX3	Mannose receptor, C type 1b	25.7474	25.899	26.013	26.6922	25.6397	25.3746	25.3526	25.5599	FALSE	0	-1.08036	-0.132012	-0.606186	0.15608	0.0182046
A0A4W6EYI8	Vacuolar protein sorting-associated protein 51 homolog	20.6833	21.243	21.4453	21.2168	21.5709	21.6322	21.5713	21.8696	FALSE	0	0.111874	0.915954	0.513914	0.15608	0.0182136
A0A4W6E036	Macrophage receptor with collagenous structure	24.8675	25.031	25.3761	25.1412	25.8699	25.5519	25.2404	25.9475	TRUE	3	0.119378	0.977591	0.548484	0.15608	0.0182179
A0A4W6BR84	Ig-like domain-containing protein	22.8619	24.0398	23.638	23.5209	24.1619	24.5082	24.1562	24.0526	FALSE	0	0.153258	1.25592	0.704591	0.15608	0.0182326
A0A4W6CYX8	10 kDa heat shock protein, mitochondrial (10 kDa chaperonin) (Chaperonin 10)	27.9092	28.0649	28.0098	27.9847	28.3368	28.1099	28.4857	28.4066	FALSE	0	0.0742206	0.611052	0.342636	0.156615	0.0183287
A0A4W6G6N5	Cyclin Y	23.6941	23.7375	23.7148	23.7416	23.527	23.4903	23.1845	23.3713	FALSE	0	-0.586374	-0.0711244	-0.328749	0.156615	0.0183574
A0A4W6CEW8	WD repeat-containing protein 44	24.1934	24.4896	24.4453	23.9419	23.693	23.878	24.0142	23.4595	FALSE	0	-0.903405	-0.109365	-0.506385	0.156694	0.0183979
A0A4W6CQF3	methylenetetrahydrofolate reductase (NADPH) (EC 1.5.1.53)	24.3387	24.0042	23.8571	23.5209	23.2987	23.6387	23.3395	23.3048	TRUE	1	-0.954441	-0.115193	-0.534817	0.156964	0.0184608
A0A4W6ECB4	Fatty acid-binding protein, brain (Brain-type fatty acid-binding protein) (Fatty acid-binding protein 7)	24.6104	23.3014	24.2527	23.4847	21.334	22.3004	21.4193	23.8988	FALSE	0	-2.98885	-0.359491	-1.67417	0.157213	0.018532
A0A4W6FU01	Dynein cytoplasmic 1 intermediate chain 2	27.5681	27.6262	27.5068	27.7119	27.2901	27.4131	27.2331	27.2651	FALSE	0	-0.54083	-0.0649845	-0.302907	0.157213	0.0185527
A0A4W6BSF7	G3BP stress granule assembly factor 2a	25.5784	25.5056	25.1615	25.5059	25.1429	25.0139	24.9679	25.1505	FALSE	0	-0.65962	-0.0785734	-0.369097	0.15823	0.0187322
A0A4W6D6T4	Adaptor related protein complex 5 subunit zeta 1	23.9243	23.6935	23.9418	23.6355	24.3918	23.9321	24.2006	24.3116	FALSE	0	0.0873314	0.733266	0.410299	0.15823	0.0187356
A0A4W6D7V1	Zgc:91999	23.7474	23.6011	23.6803	24.0906	24.4173	24.8313	23.8381	24.5937	TRUE	2	0.135557	1.14494	0.640248	0.158772	0.0188579
A0A4W6G5T8	ER membrane protein complex subunit 1	25.0651	25.2747	25.0516	25.1019	24.8276	24.8408	24.8334	24.8153	FALSE	0	-0.525881	-0.0622473	-0.294064	0.158772	0.018863
A0A4W6EDM8	protein kinase C (EC 2.7.11.13)	25.6996	24.8819	25.2854	25.6815	26.2047	25.8642	25.8287	25.9777	FALSE	0	0.122694	1.04072	0.581706	0.158829	0.018946
A0A4W6CUV5	Myosin IF	27.0901	26.5151	26.6038	26.8066	26.2657	26.3532	26.256	26.4457	FALSE	0	-0.758195	-0.089271	-0.423733	0.158829	0.0189725
A0A4W6F4C1	Claudin	24.4462	24.6822	23.9326	24.2955	23.8168	23.6814	23.9975	22.9675	TRUE	1	-1.29451	-0.152155	-0.72333	0.158829	0.0190081
A0A4W6FTA8	coagulation factor Xa (EC 3.4.21.6)	23.5215	23.9206	23.6824	24.3025	22.9938	23.0297	23.4782	23.5194	FALSE	0	-1.07653	-0.126448	-0.601488	0.158829	0.0190221
A0A4W6D411	proteasome endopeptidase complex (EC 3.4.25.1)	27.4037	27.2988	26.9486	27.1528	26.9832	26.8122	26.7512	26.7061	FALSE	0	-0.694071	-0.0815023	-0.387787	0.158829	0.0190279
A0A4W6EMW7	Cysteine and glycine-rich protein 1 (Cysteine-rich protein 1)	26.3445	26.0176	26.1298	26.6382	26.8606	26.6735	26.5936	26.8057	FALSE	0	0.0940505	0.807575	0.450813	0.159985	0.0191982
A0A4W6FTJ2	G protein-coupled receptor kinase (EC 2.7.11.-)	24.5092	24.4304	24.2453	24.1643	23.8606	24.1833	23.9463	23.8342	FALSE	0	-0.683086	-0.0793081	-0.381197	0.160248	0.0192616
A0A4W6EBI1	HBS1-like protein	25.2011	24.9349	24.8906	25.0325	24.6234	24.8026	24.7108	24.5881	FALSE	0	-0.598136	-0.0690044	-0.33357	0.161072	0.0193927
A0A4W6F4G2	Trimethyllysine dioxygenase, mitochondrial (EC 1.14.11.8) (Epsilon-trimethyllysine 2-oxoglutarate dioxygenase) (TML hydroxylase) (TML-alpha-ketoglutarate dioxygenase)	28.3954	28.4471	28.4316	28.1624	27.9885	28.1674	27.9965	27.6267	FALSE	0	-0.743856	-0.0848052	-0.41433	0.162825	0.0196362
A0A4W6CGC1	T-complex protein 1 subunit epsilon (CCT-epsilon)	27.9551	27.5966	27.6603	27.8369	27.5063	27.2804	27.3111	27.5061	FALSE	0	-0.648929	-0.0736337	-0.361282	0.16336	0.0197333
A0A4W6FIQ0	Mannose receptor C type 2	24.503	24.7101	24.8474	24.2168	24.3259	24.1684	23.7807	23.9432	FALSE	0	-0.924953	-0.104633	-0.514793	0.163611	0.0197961
A0A4W6C4B5	E2 ubiquitin-conjugating enzyme (EC 2.3.2.23)	25.2049	25.0616	25.0174	25.3094	24.724	24.9143	24.8097	24.853	FALSE	0	-0.580826	-0.0653217	-0.323074	0.164222	0.0199159
A0A4W6BZ97	Glucosidase 2 subunit beta	27.1506	27.574	27.6673	27.3418	26.9938	27.0346	27.1506	26.9649	FALSE	0	-0.714663	-0.080232	-0.397448	0.164222	0.019952
A0A4W6FYQ1	Cysteine and histidine rich domain containing 1	23.0618	23.3261	23.2453	23.0648	22.589	23.0896	22.6417	22.7347	FALSE	0	-0.738793	-0.0826917	-0.410742	0.164222	0.0200136
A0A4W6FJT4	LSM7 homolog, U6 small nuclear RNA and mRNA degradation associated	24.7369	24.4767	23.736	24.3597	24.8276	25.0551	24.7512	25.1618	TRUE	1	0.125113	1.1181	0.621607	0.164222	0.0200191
A0A4W6DAR7	Apolipoprotein A-IV (Apolipoprotein A4)	26.4268	26.4767	26.7014	26.2833	27.0763	26.6333	27.1878	26.8057	FALSE	0	0.0912496	0.816248	0.453749	0.164222	0.0200385
A0A4W6EKX9	Alpha-(1,6)-fucosyltransferase (EC 2.4.1.68)	24.459	24.031	23.3794	23.8782	23.2987	22.8539	22.9323	23.6643	FALSE	0	-1.3486	-0.150559	-0.749579	0.164222	0.0200662
A0A4W6BX04	Sodium channel subunit beta-1	22.5988	22.7887	23.7621	23.5894	22.2987	22.6227	22.4773	22.2567	TRUE	6	-1.38811	-0.153666	-0.770887	0.165365	0.0202387
A0A4W6CKK4	Trafficking protein particle complex subunit 13	22.4017	22.7739	22.8821	22.4993	21.4865	22.6814	21.596	21.7593	TRUE	2	-1.36616	-0.150729	-0.758443	0.165656	0.0203073
A0A4W6FJL3	116 kDa U5 small nuclear ribonucleoprotein component (U5 snRNP-specific protein, 116 kDa)	26.3479	26.2097	26.5053	26.6244	26.0232	26.2036	25.8567	26.0767	FALSE	0	-0.687826	-0.075709	-0.381767	0.165781	0.0203556
A0A4W6EFQ2	MALT1 paracaspase	23.5931	23.1301	23.4453	23.2416	22.6992	22.8275	22.9481	23.1842	FALSE	0	-0.789089	-0.0864551	-0.437772	0.16602	0.0204497
A0A4W6F3Y2	Cullin 3b	27.6887	27.4471	27.4028	27.7119	27.9453	27.9443	27.9321	27.7814	FALSE	0	0.0667751	0.609509	0.338142	0.16602	0.0204511
A0A4W6CPS2	Alpha-2-macroglobulin bait region domain-containing protein	30.2369	30.2919	30.5202	30.6382	29.9965	30.1815	30.11	29.7997	FALSE	0	-0.721068	-0.0787757	-0.399922	0.166216	0.0205082
A0A4W6BJT2	non-specific serine/threonine protein kinase (EC 2.7.11.1)	21.7633	22.3882	21.3006	21.8547	22.8363	22.6199	22.8051	22.0316	TRUE	7	0.14655	1.34648	0.746517	0.166566	0.0205846
A0A4W6C9Q3	Aminoacyl tRNA synthetase complex interacting multifunctional protein 1a	25.7861	26.1001	26.0174	26.0859	26.3691	26.3181	26.3312	26.2475	FALSE	0	0.0624924	0.575765	0.319129	0.166754	0.020641
A0A4W6C958	TAF5 RNA polymerase II, TATA box binding protein (TBP)-associated factor	22.7221	22.5277	22.6581	22.8173	22.0569	22.4612	22.3631	22.379	FALSE	0	-0.661011	-0.0715002	-0.366256	0.167046	0.0207104
A0A4W6FN38	Esterase OVCA2	22.9517	24.2445	23.9141	23.7001	23.034	22.6982	23.0775	23.0445	FALSE	0	-1.33425	-0.143876	-0.739061	0.167285	0.0207733
A0A4W6FE15	Small ribosomal subunit protein eS17 (40S ribosomal protein S17)	27.18	27.4636	27.1983	27.546	27.7456	27.7191	27.6414	27.667	FALSE	0	0.0670868	0.625505	0.346296	0.1675	0.0208829
A0A4W6CX82	Inosine triphosphate pyrophosphatase (ITPase) (Inosine triphosphatase) (EC 3.6.1.9) (Non-canonical purine NTP pyrophosphatase) (Non-standard purine NTP pyrophosphatase) (Nucleoside-triphosphate diphosphatase) (Nucleoside-triphosphate pyrophosphatase) (NTPase)	24.2755	23.8819	23.699	23.7518	24.4173	24.0668	24.6157	24.4823	TRUE	3	0.095497	0.891446	0.493471	0.1675	0.0209068
A0A4W6FGH5	Bridging integrator 2b	23.6501	20.8522	19.7738	21.3834	23.5387	23.0197	23.5825	23.5194	FALSE	0	0.38677	3.61363	2.0002	0.1675	0.0209248
A0A4W6G1V4	Vasodilator stimulated phosphoprotein	25.2827	25.3006	25.0087	24.8357	24.556	24.9497	24.6534	24.4656	FALSE	0	-0.814334	-0.0871221	-0.450728	0.1675	0.0209333
A0A4W6EI26	Calcium-transporting ATPase (EC 7.2.2.10)	26.3565	25.8917	26.1418	26.0491	25.8583	25.5862	25.766	25.7367	FALSE	0	-0.674409	-0.0715518	-0.37298	0.168523	0.0211025
A0A4W6CKV5	Superkiller complex protein 8 (WD repeat-containing protein 61)	24.6219	23.4767	24.1537	23.933	23.3918	22.7003	22.1652	23.7367	FALSE	0	-1.89478	-0.200772	-1.04778	0.168523	0.0211282
A0A4W6EK86	Synaptotagmin binding, cytoplasmic RNA interacting protein	25.9426	25.8621	25.7801	26.0136	25.5873	25.6223	25.4752	25.6932	FALSE	0	-0.551956	-0.0582789	-0.305118	0.168789	0.0211997
A0A4W6CE02	Carboxypeptidase Q (Plasma glutamate carboxypeptidase)	24.407	24.9396	24.5206	25.1217	25.1402	25.0872	25.6902	25.4034	TRUE	1	0.111215	1.05483	0.583024	0.168789	0.0212288
A0A4W6D782	von Willebrand factor	22.2358	23.5277	23.8079	23.3834	21.3286	22.8945	21.8343	22.2178	FALSE	0	-2.11724	-0.222565	-1.1699	0.169	0.0212889
A0A4W6EJF3	Retinol dehydrogenase 14b	23.1305	23.3904	22.7734	23.1111	22.1694	22.2559	22.6923	22.937	TRUE	5	-1.06401	-0.111384	-0.587696	0.16914	0.0213729
A0A4W6FQ02	S100/CaBP-9k-type calcium binding subdomain domain-containing protein	28.5828	28.4008	28.382	28.5052	28.6679	28.7849	28.7911	28.7875	FALSE	0	0.0549924	0.525347	0.29017	0.16914	0.0213739
A0A4W6CDN1	Ubiquitin carboxyl-terminal hydrolase (EC 3.4.19.12)	27.1207	27.164	27.1398	27.022	26.8837	26.8711	26.7758	26.8176	FALSE	0	-0.497372	-0.051746	-0.274559	0.169848	0.0214972
A0A4W6CQU1	Actin-related protein 2/3 complex subunit	28.4725	28.1075	28.1248	28.2001	27.8073	27.9928	27.8061	27.9212	FALSE	0	-0.624108	-0.0646951	-0.344402	0.17016	0.0215706
A0A4W6C604	Eukaryotic translation initiation factor 4Bb	24.8237	23.6364	24.3384	23.8309	24.7988	25.0055	24.7311	24.8897	FALSE	0	0.130486	1.26736	0.698922	0.170917	0.0217068
A0A4W6CKT0	Ig-like domain-containing protein	25.9608	25.7697	25.9024	27.2638	26.789	28.158	27.3278	27.0787	FALSE	0	0.207121	2.02129	1.11421	0.170917	0.0218023
A0A4W6E037	Selenoprotein T	23.2813	22.4896	23.0609	23.2138	23.8036	23.2186	23.5825	23.8897	FALSE	0	0.113745	1.1107	0.612224	0.170917	0.0218143
A0A4W6FX09	NPL4 homolog, ubiquitin recognition factor	26.0777	26.2426	26.083	26.0615	25.8536	25.8313	25.8613	25.8105	FALSE	0	-0.502609	-0.0513916	-0.277	0.170917	0.0218453
A0A4W6C7K7	Guanine nucleotide-binding protein-like 1	23.1842	24.3415	24.2944	23.9163	23.4596	23.1593	23.2616	22.5655	TRUE	5	-1.49294	-0.152236	-0.822585	0.170917	0.0219
A0A4W6FPU5	E3 ubiquitin-protein ligase (EC 2.3.2.27)	22.6837	22.8026	22.54	22.6244	23.0875	22.7291	23.4539	23.6958	TRUE	2	0.107096	1.05066	0.578876	0.170917	0.0219074
A0A4W6ECL6	Galectin	29.3337	29.1386	29.2751	29.5089	29.8012	29.8002	29.4324	29.7317	FALSE	0	0.0698012	0.684778	0.37729	0.170917	0.0219075
A0A4W6EFH8	Calcium/calmodulin dependent serine protein kinase	25.1043	24.9729	25.2108	25.2638	24.789	24.8026	24.92	24.8139	TRUE	4	-0.556546	-0.0566417	-0.306594	0.170917	0.0219386
A0A4W6DB95	Chromosome 12 open reading frame 4	22.9224	22.5987	22.2695	22.6333	21.5387	22.3004	22.3046	21.8922	TRUE	2	-1.08404	-0.109962	-0.597003	0.171168	0.0220049
A0A4W6CLC4	NDUFA4 mitochondrial complex associated a	24.858	24.9906	24.862	24.6842	25.346	25.0469	25.1525	25.1693	FALSE	0	0.0600969	0.59988	0.329988	0.172832	0.0222531
A0A4W6DWS5	Importin N-terminal domain-containing protein	25.4717	24.9349	25.1137	25.3569	25.6956	25.6788	25.4691	25.6403	FALSE	0	0.0727087	0.730529	0.401619	0.173572	0.022383
A0A4W6CX95	Microtubule-associated protein	23.7261	23.0655	22.8278	23.0659	22.589	22.827	22.5981	22.4665	TRUE	5	-1.00328	-0.0990982	-0.551188	0.174435	0.022534
A0A4W6CLU4	Mitochondrial ribosomal protein S23	22.3641	22.7419	22.4141	22.5885	22.0107	21.8651	22.35	22.2265	FALSE	0	-0.75373	-0.0743372	-0.414034	0.174435	0.0225638
A0A4W6D3G5	Uncharacterized protein	18.9637	19.0566	19.0574	19.1427	19.1986	20.2273	19.5777	19.5138	FALSE	0	0.102179	1.04627	0.574223	0.175668	0.0227582
A0A4W6FLB0	B30.2/SPRY domain-containing protein	26.0064	24.5526	24.8129	25.4908	24.5186	24.5023	24.0307	24.3842	TRUE	2	-1.56211	-0.151352	-0.856731	0.176495	0.0229145
A0A4W6E8M5	CXADR Ig-like cell adhesion molecule	23.1227	22.382	22.4633	22.3906	22.0265	22.2601	22.0847	21.5101	TRUE	7	-1.12928	-0.109298	-0.619289	0.176495	0.0229355
A0A4W6ECV5	Zinc finger ZZ-type and EF-hand domain containing 1	23.3531	23.1773	22.9509	22.8154	22.7322	22.5538	22.7311	22.7164	FALSE	0	-0.713044	-0.0685181	-0.390781	0.177217	0.0230768
A0A4W6FVE5	TNFR-Cys domain-containing protein	20.0174	21.5302	21.1489	22.2197	22.9118	22.7352	22.1381	22.0198	FALSE	0	0.213895	2.23042	1.22216	0.177217	0.0231164
A0A4W6E3V7	Lumican	30.3912	30.2209	30.3693	30.3855	30.5682	30.7664	30.5988	30.5958	FALSE	0	0.0508091	0.530328	0.290569	0.177217	0.0231352
A0A4W6BJE4	Coronin	27.1702	27.0486	27.0043	27.0008	26.7393	26.8242	26.8239	26.7317	FALSE	0	-0.504259	-0.0481399	-0.2762	0.177257	0.023205
A0A4W6E9X2	Proteasome subunit alpha type	27.3006	27.3617	26.9711	27.2903	26.9508	26.9388	26.8932	26.7936	FALSE	0	-0.61511	-0.0586095	-0.33686	0.177257	0.0232426
A0A4W6CQ80	GMP synthase (glutamine-hydrolyzing) (EC 6.3.5.2) (Glutamine amidotransferase)	27.1003	26.923	26.8547	27.1334	26.5929	26.8711	26.6347	26.5311	FALSE	0	-0.630823	-0.0600711	-0.345447	0.177257	0.0232543
A0A4W6EF50	Programmed cell death 6	25.7681	25.8893	25.9349	25.9858	25.5328	25.6629	25.5284	25.6854	FALSE	0	-0.533544	-0.0507368	-0.29214	0.177257	0.0232815
A0A4W6FA24	Guided entry of tail-anchored proteins factor 4	23.153	23.1948	22.5108	23.0566	22.0698	22.6517	22.5709	22.46	TRUE	3	-0.987776	-0.0936218	-0.540699	0.177267	0.0233461
A0A4W6C8Y2	Methyltransferase-like 26	23.2981	21.9893	22.9871	22.0713	23.4173	23.2977	23.5138	23.3713	TRUE	3	0.140679	1.48648	0.813582	0.177267	0.0233752
A0A4W6DYH7	V-ral simian leukemia viral oncogene homolog Aa (ras related)	24.3628	23.9289	24.1056	24.3815	24.3445	24.7075	25.0142	24.6376	TRUE	4	0.0831628	0.879344	0.481253	0.177267	0.0233887
A0A4W6DL79	TBC1 domain family member 8	21.8677	21.5246	21.3495	21.1319	21.7179	21.9619	22.31	21.9862	TRUE	1	0.0906177	0.960589	0.525603	0.177373	0.0234379
A0A4W6FTG8	CD302 molecule	18.677	19.7899	20.8837	20.5046	21.4187	20.6961	21.5224	21.1678	TRUE	7	0.212685	2.26222	1.23745	0.177533	0.023504
A0A4W6GB87	Bri3 binding protein	24.0651	22.5501	23.4709	23.9944	24.3854	24.2558	24.3526	24.5484	FALSE	0	0.148566	1.5823	0.865434	0.177533	0.0235297
A0A4W6CXE2	Si:ch73-234b20.5	24.1146	23.5891	24.1218	24.2815	24.5845	24.3383	24.4842	24.4957	FALSE	0	0.0767583	0.821041	0.4489	0.177897	0.0236134
A0A4W6DW50	Epiplakin 1	28.7873	28.0756	27.9257	28.022	26.8371	28.2496	27.1316	26.6801	FALSE	0	-1.78939	-0.166689	-0.978038	0.177999	0.0236832
A0A4W6FSV1	Tumor necrosis factor alpha-induced protein 8-like protein 1	22.2208	22.5277	22.9141	22.2343	22.9972	22.6624	23.3127	23.1633	FALSE	0	0.095321	1.02403	0.559676	0.177999	0.0236978
A0A4W6EWZ6	Protein LEG1 homolog	23.8677	23.0984	23.0524	22.8096	23.8229	24.22	23.7006	23.7061	FALSE	0	0.111278	1.19948	0.655379	0.178067	0.023763
A0A4W6BSJ4	Raftlin, lipid raft linker 1a	21.1875	21.2282	21.6425	21.4944	22.139	21.6919	21.6798	21.7863	TRUE	2	0.0739977	0.798237	0.436118	0.178067	0.0237777
A0A4W6FVH5	Prefoldin subunit 4	24.5092	22.4291	24.7928	25.5328	25.953	25.7101	25.9178	25.9799	FALSE	0	0.26643	2.88199	1.57421	0.1782	0.023831
A0A4W6BQA5	Ribosomal L1 domain containing 1	22.7369	22.56	22.7755	23.33	23.1829	23.1863	23.6374	23.5541	FALSE	0	0.0911552	0.988023	0.539589	0.178227	0.02387
A0A4W6C8D3	Arrestin beta 2	28.7842	29.0622	28.8906	28.9212	28.5174	28.52	28.6279	28.7474	FALSE	0	-0.570332	-0.0523334	-0.311333	0.178581	0.0239752
A0A4W6BZ99	Protein phosphatase 1 regulatory subunit	24.1934	21.5891	23.2962	22.8289	24.2498	24.3045	24.1712	24.3317	FALSE	0	0.216045	2.35872	1.28738	0.178581	0.0240101
A0A4W6CR32	Bleomycin hydrolase (EC 3.4.22.40)	29.0719	29.3102	29.2476	29.1163	28.8979	28.8711	28.9239	28.9184	FALSE	0	-0.519876	-0.047504	-0.28369	0.178581	0.0240561
A0A4W6CLR0	Neuronal guanine nucleotide exchange factor	26.0161	26.4333	26.0303	25.5269	25.2533	24.1307	25.7159	25.2062	TRUE	2	-1.69531	-0.154882	-0.925096	0.178581	0.0240596
A0A4W6FU10	Endoplasmic reticulum membrane protein complex subunit 7 (ER membrane protein complex subunit 7)	23.1378	22.8421	23.1298	23.1193	23.693	23.1365	23.5255	23.4957	TRUE	1	0.0674575	0.743339	0.405398	0.179031	0.0241885
A0A4W6BYG5	Integrator complex subunit 10	21.5743	22.8218	22.0095	21.7839	23.0261	22.4832	22.7026	22.922	TRUE	2	0.122329	1.34982	0.736072	0.179031	0.0242146
A0A4W6D723	Retinoblastoma binding protein 4	26.4054	26.0529	26.0684	26.2001	25.8722	25.8479	25.7783	25.9366	FALSE	0	-0.592318	-0.0536447	-0.322981	0.179031	0.024227
A0A4W6CCS7	RNA binding motif protein 12	27.0679	27.1032	26.5003	26.103	25.7053	25.8591	26.143	26.3133	TRUE	7	-1.26288	-0.114007	-0.688445	0.179054	0.0242892
A0A4W6DSA9	Protein phosphatase 1, regulatory (inhibitor) subunit 7	25.6914	25.5831	25.4991	25.6049	25.7939	25.9098	25.8842	25.8829	FALSE	0	0.0451975	0.500987	0.273092	0.179054	0.0243015
A0A4W6C2I4	Tr-type G domain-containing protein	29.7438	29.8355	29.7064	29.7168	29.5628	29.4171	29.4497	29.4987	FALSE	0	-0.493643	-0.0434251	-0.268534	0.182142	0.0247832
A0A4W6BXC2	Uncharacterized protein	26.1663	26.2058	26.4534	26.419	26.6068	26.5289	26.97	26.6403	FALSE	0	0.0606705	0.690041	0.375356	0.182142	0.024793
A0A4W6DA56	Trafficking from ER to golgi regulator	26.3987	26.8371	26.8054	26.6789	27.0561	27.0852	27.2682	26.8646	FALSE	0	0.0623015	0.714764	0.388533	0.182703	0.0249574
A0A4W6FL19	Plastin-3 (T-plastin)	25.5092	25.6963	25.7953	25.5765	25.0683	25.4258	25.3395	25.3745	FALSE	0	-0.629741	-0.054887	-0.342314	0.182703	0.0249586
A0A4W6CF23	Spermidine synthase	25.7987	25.6422	26.1655	26.1738	26.3724	26.2398	26.4339	26.3599	FALSE	0	0.065105	0.747764	0.406435	0.182703	0.0249786
A0A4W6EFF2	Kelch domain containing 7A	21.5424	20.8115	21.0371	21.856	22.3236	21.5534	21.9555	22.4373	TRUE	5	0.12068	1.39065	0.755666	0.182791	0.0250409
A0A4W6DHA6	Ankyrin repeat domain 28	24.6941	24.9676	25.013	24.8688	25.4579	25.1226	25.1449	25.2026	FALSE	0	0.0552091	0.636954	0.346082	0.182791	0.0250632
A0A4W6F6P5	Coatomer subunit beta'	27.2182	27.7986	27.6741	27.5893	27.0863	27.1148	27.2419	27.2651	FALSE	0	-0.723953	-0.0620939	-0.393024	0.183885	0.0252611
A0A4W6CV77	Utrophin	25.2201	24.648	24.8425	24.9944	25.1881	25.3875	25.2613	25.4595	FALSE	0	0.0627784	0.732923	0.397851	0.183885	0.0252865
A0A4W6FZF6	Endoplasmic reticulum transmembrane protein	26.3006	24.5771	25.2192	24.9149	26.3625	25.965	26.1468	26.1786	FALSE	0	0.143096	1.67747	0.910282	0.184177	0.0253633
A0A4W6G9H6	RNA binding motif protein 19	19.5727	19.7612	20.5426	19.6199	20.2938	20.3276	20.6502	20.7526	TRUE	4	0.0984609	1.16547	0.631967	0.184999	0.0255447
A0A4W6FFL3	V-set immunoregulatory receptor	20.1243	19.9723	20.03	18.9798	20.4092	20.9798	20.3401	20.3667	TRUE	7	0.116404	1.37827	0.747336	0.184999	0.0255501
A0A4W6BNY9	Elongation factor Tu, mitochondrial	27.5755	27.7724	27.7413	27.7757	27.4686	27.3972	27.3931	27.4987	FALSE	0	-0.510754	-0.042881	-0.276818	0.185418	0.025661
A0A4W6C6T8	RNA helicase (EC 3.6.4.13) (DEAH box protein 9) (Nuclear DNA helicase II)	21.0725	20.3639	20.1359	21.2857	19.8061	20.337	18.9819	19.9659	TRUE	5	-1.7379	-0.14571	-0.941805	0.185418	0.0256862
A0A4W6FLP1	1-alkyl-2-acetylglycerophosphocholine esterase (EC 3.1.1.47)	22.1016	23.3934	24.3522	23.1397	24.1918	24.4538	24.1027	24.8342	TRUE	1	0.177467	2.12036	1.14891	0.185418	0.0257186
A0A4W6FSR4	Costars family protein ABRACL (ABRA C-terminal-like protein)	27.6403	27.0916	27.4111	27.3163	27.7829	27.5918	27.7198	27.9649	FALSE	0	0.0616509	0.73838	0.400015	0.185475	0.0257634
A0A4W6DA66	Desmoplakin	29.2623	28.496	28.9543	29.0167	27.4299	28.8798	28.0781	28.1082	FALSE	0	-1.49237	-0.124266	-0.808319	0.185573	0.025814
A0A4W6ELN8	Actin-related protein 2/3 complex subunit 4	27.6118	27.164	27.3862	27.3752	27.6137	27.8062	27.6941	27.7753	FALSE	0	0.0517745	0.624286	0.33803	0.185842	0.0258884
A0A4W6DJF5	AU RNA binding protein/enoyl-CoA hydratase	25.636	25.7881	25.8154	25.5907	25.8882	26.1889	25.9785	26.0239	FALSE	0	0.0477235	0.576925	0.312324	0.185918	0.0259361
A0A4W6BQY7	Adapter molecule crk	25.9942	25.7855	25.5746	25.9574	26.0982	26.187	26.1335	26.2404	FALSE	0	0.0510284	0.622674	0.336851	0.186795	0.0261086
A0A4W6CK85	Staphylococcal nuclease domain-containing protein (EC 3.1.31.1)	28.7356	29.1075	29.0043	28.9212	28.7202	28.5127	28.5189	28.6964	FALSE	0	-0.610203	-0.0499413	-0.330072	0.186795	0.0261326
A0A4W6FVR8	Mediator of RNA polymerase II transcription subunit 16 (Mediator complex subunit 16)	22.8696	22.6248	22.7528	23.0713	21.6419	21.6581	22.5892	22.6103	FALSE	0	-1.30335	-0.106109	-0.704731	0.187222	0.0262297
A0A4W6D333	creatine kinase (EC 2.7.3.2)	25.7761	24.8819	24.8523	24.4286	25.4548	25.6629	25.7412	26.0906	TRUE	1	0.112911	1.39241	0.752659	0.187474	0.0263024
A0A4W6D700	Mitochondrial nucleoid factor 1 (Mitochondrial protein M19)	23.9876	23.7483	23.9778	23.7518	24.1918	23.9671	24.46	24.3648	FALSE	0	0.056477	0.702595	0.379536	0.188349	0.0264626
A0A4W6FQT0	RPTOR independent companion of MTOR complex 2	21.2298	20.5795	21.0025	19.4013	19.4015	17.6325	19.7261	19.5936	TRUE	2	-2.71371	-0.216073	-1.46489	0.189313	0.0266356
A0A4W6D577	Adenylosuccinate lyase (ASL) (EC 4.3.2.2) (Adenylosuccinase)	25.3668	25.574	25.4421	25.2314	25.8583	25.6058	25.7006	25.7164	FALSE	0	0.0464909	0.586851	0.316671	0.189697	0.0267275
A0A4W6BY84	Myosin, light chain 9a, regulatory	26.8434	25.6738	26.9823	27.5387	27.3158	28.5918	27.4168	28.8646	FALSE	0	0.188381	2.38702	1.2877	0.189849	0.0267966
A0A4W6BXN2	Syntaxin-18	18.3459	18.7976	19.0543	18.6734	19.0245	19.4809	19.2194	19.0529	FALSE	0	0.0696255	0.8836	0.476613	0.189849	0.0268244
A0A4W6CL04	Anoctamin	23.1567	21.4999	21.8552	22.1381	23.5957	23.064	22.5161	23.5311	TRUE	1	0.147311	1.88118	1.01425	0.190175	0.0269369
A0A4W6EFK1	Solute carrier family 22 member 18	22.8183	23.2089	23.7243	22.7157	21.84	22.7368	22.7351	22.0456	TRUE	6	-1.44205	-0.112866	-0.777457	0.190175	0.0269462
A0A4W6BP34	Transmembrane protein 11	22.5337	23.7046	24.013	23.4094	24.0923	23.9321	24.4355	24.4656	FALSE	0	0.118252	1.51412	0.816188	0.190182	0.026985
A0A4W6ERJ2	Fibrinogen gamma chain	29.3531	29.5179	29.1596	29.5424	28.9343	29.2023	29.1196	28.8789	FALSE	0	-0.667122	-0.0518034	-0.359463	0.190523	0.0270882
A0A4W6FT96	PCI domain-containing protein 2 (CSN12-like protein)	23.1403	22.4047	22.3047	22.949	22.4913	21.7693	21.3208	22.1376	FALSE	0	-1.42903	-0.110837	-0.769934	0.190523	0.0271092
A0A4W6CUD7	Cadherin-related family member 1 (Photoreceptor cadherin) (Protocadherin-21)	26.7552	26.8115	26.4144	26.9352	25.9573	26.3762	24.6047	26.1334	FALSE	0	-1.78553	-0.136843	-0.961188	0.191756	0.0273229
A0A4W6DXU6	Inositol-1-monophosphatase (EC 3.1.3.25)	24.1146	22.3482	22.1463	22.9214	21.9486	22.1644	21.3172	21.6812	TRUE	6	-2.05312	-0.156486	-1.1048	0.192138	0.027421
A0A4W6EY04	Multifunctional methyltransferase subunit TRM112-like protein (tRNA methyltransferase 112 homolog)	24.3183	24.2291	24.6038	24.403	24.8928	24.52	24.6954	24.9256	FALSE	0	0.0522685	0.687554	0.369911	0.192138	0.0274672
A0A4W6F399	Ubiquitin carboxyl-terminal hydrolase 4 (EC 3.4.19.12) (Deubiquitinating enzyme 4) (Ubiquitin thioesterase 4) (Ubiquitin-specific-processing protease 4)	23.9243	24.0398	23.4062	23.2209	23.0747	21.8539	23.3395	22.7726	TRUE	1	-1.65015	-0.125063	-0.887608	0.192138	0.0275215
A0A4W6EK61	Ig-like domain-containing protein	25.882	26.1861	26.7543	26.0262	25.4762	25.9475	25.6401	25.6158	FALSE	0	-1.00814	-0.076368	-0.542254	0.192138	0.0275302
A0A4W6CMI3	Sugar phosphate phosphatase (EC 2.1.1.-) (EC 3.1.3.-)	24.4968	23.7697	23.2717	23.2005	22.9046	23.2521	22.9019	22.5215	TRUE	3	-1.46844	-0.11088	-0.78966	0.192198	0.027587
A0A4W6BLZ8	Nicastrin	23.9426	24.1821	23.9048	24.3368	23.5957	23.8408	23.6798	23.8153	FALSE	0	-0.667267	-0.0500832	-0.358675	0.192198	0.0276929
A0A4W6D4P4	Uncharacterized protein	21.8139	22.2532	22.6994	21.7946	21.0373	20.7533	20.7251	22.2178	TRUE	4	-1.78054	-0.133218	-0.956877	0.192198	0.027749
A0A4W6BT81	Elongation factor 1-delta	26.5367	25.574	25.3995	25.7132	26.6343	26.2055	26.4554	26.5223	FALSE	0	0.0902032	1.20684	0.648519	0.192198	0.0277667
A0A4W6EE57	Coagulation factor IX (EC 3.4.21.22) (Christmas factor)	24.1998	23.1547	23.3156	23.4724	24.1158	24.0346	24.0225	24.3695	TRUE	3	0.0833411	1.11662	0.59998	0.192198	0.0277918
A0A4W6D8M7	glycogenin glucosyltransferase (EC 2.4.1.186)	22.3641	22.8897	22.89	23.2197	23.2781	23.7831	23.6157	23.0574	TRUE	3	0.0821514	1.10326	0.592705	0.192198	0.027833
A0A4W6DQ06	Uncharacterized protein	22.0208	22.3922	22.2586	21.2574	22.7802	22.5165	22.8474	22.423	TRUE	2	0.0913086	1.22773	0.659521	0.192198	0.0278544
A0A4W6DQ76	Calpain 1, (mu/I) large subunit b	20.9543	19.4584	20.863	22.2483	21.9279	22.9894	21.7955	22.6018	TRUE	5	0.200256	2.69495	1.4476	0.192198	0.0278695
A0A4W6D7V7	Isochorismatase domain containing 2	28.8404	28.3396	28.7347	28.148	29.0201	28.8272	29.0225	28.9994	FALSE	0	0.0624363	0.840886	0.451661	0.192198	0.027883
A0A4W6CFG5	AFG3-like AAA ATPase 2	24.9243	25.4471	25.4028	25.1334	25.706	25.5946	25.698	25.4595	FALSE	0	0.0528448	0.722385	0.387615	0.193725	0.0281432
A0A4W6C651	Dynactin 3 (p22)	24.8483	25.2761	24.3522	24.1178	25.2918	25.1109	25.4136	25.3549	TRUE	1	0.0875158	1.20094	0.64423	0.19392	0.02821
A0A4W6FGQ4	Fucose kinase	24.5397	24.0916	23.6313	24.0533	24.8036	24.4538	24.502	24.5992	TRUE	1	0.0691798	0.952176	0.510678	0.194012	0.0282621
A0A4W6EVI2	Methylmalonyl CoA epimerase	22.9113	23.7803	24.2673	24.0367	24.556	24.1533	24.7159	24.5937	FALSE	0	0.101848	1.40982	0.755833	0.194381	0.0283607
A0A4W6D8Q2	pancreatic elastase (EC 3.4.21.36)	24.9391	25.6508	25.0855	24.9587	25.0883	24.3239	23.8001	24.4612	TRUE	6	-1.38081	-0.0994902	-0.740151	0.194381	0.0284062
A0A4W6EDR2	Alpha-ketoglutarate-dependent dioxygenase FTO (EC 1.14.11.53) (U6 small nuclear RNA (2'-O-methyladenosine-N(6)-)-demethylase FTO) (U6 small nuclear RNA N(6)-methyladenosine-demethylase FTO) (mRNA (2'-O-methyladenosine-N(6)-)-demethylase FTO) (mRNA N(6)-methyladenosine demethylase FTO) (tRNA N1-methyl adenine demethylase FTO)	25.1624	25.1001	25.1537	25.3768	25.3493	25.7806	25.4293	25.6563	FALSE	0	0.0477373	0.663528	0.355633	0.194381	0.0284319
A0A4W6BYD9	Alpha-1,3-mannosyl-glycoprotein 2-beta-N-acetylglucosaminyltransferase (GNT-I) (GlcNAc-T I) (EC 2.4.1.101) (N-glycosyl-oligosaccharide-glycoprotein N-acetylglucosaminyltransferase I)	22.0717	21.7046	21.9197	22.113	21.2849	21.1684	21.0042	22.0065	TRUE	1	-1.09453	-0.0779576	-0.586246	0.194932	0.028605
A0A4W6ER71	Ras homolog family member C	25.36	25.2407	25.2962	25.2094	25.4486	25.5834	25.4991	25.8105	FALSE	0	0.0410557	0.576644	0.30885	0.194932	0.0286115
A0A4W6FLW5	Mitochondrial import inner membrane translocase subunit	25.5337	26.0064	25.6987	25.7132	24.9638	25.5664	25.3461	25.3582	FALSE	0	-0.801832	-0.0568847	-0.429358	0.194932	0.0286727
A0A4W6FHC1	Metalloendopeptidase (EC 3.4.24.-)	25.9196	25.9653	26.6323	27.4862	27.5788	26.894	27.5153	27.9156	FALSE	0	0.129178	1.82091	0.975044	0.194932	0.0286732
A0A4W6D0N2	Heterochromatin protein 1-binding protein 3	25.8483	25.5891	25.4356	25.8115	25.966	26.2091	25.9996	25.9234	FALSE	0	0.0467335	0.660039	0.353386	0.194932	0.0287064
A0A4W6FDQ1	Phorbol-ester/DAG-type domain-containing protein	23.9426	24.158	23.9509	24.2674	24.0191	23.7127	23.4168	23.2911	FALSE	0	-0.877611	-0.0619933	-0.469802	0.19494	0.0287464
A0A4W6EMD9	Ras homolog, mTORC1 binding like 1	24.5755	24.496	24.6659	24.187	24.1694	23.7732	24.3328	23.8988	FALSE	0	-0.81753	-0.0575421	-0.437536	0.195048	0.0288077
A0A4W6F1P4	Reactive intermediate imine deaminase A homolog	28.1105	27.504	28.0579	27.7505	28.2507	28.1001	28.6177	28.3124	FALSE	0	0.060977	0.867973	0.464475	0.195048	0.0288399
A0A4W6E9D5	chitinase (EC 3.2.1.14)	22.1694	23.7157	23.5206	21.8763	23.8133	23.7533	23.7904	24.3778	TRUE	1	0.144644	2.08174	1.11319	0.19605	0.029027
A0A4W6FZK8	FIIND domain-containing protein	24.9056	24.9951	24.7621	24.8164	24.2779	24.2345	24.1385	24.9212	TRUE	1	-0.892125	-0.0614703	-0.476798	0.19674	0.0291684
A0A4W6BQF4	Glycerophosphodiester phosphodiesterase domain containing 1	24.5648	24.3687	23.8376	23.782	23.4548	23.7332	23.6693	23.6537	TRUE	1	-0.955641	-0.065447	-0.510544	0.197166	0.0292708
A0A4W6DJS4	Prune exopolyphosphatase	24.4717	24.4767	24.3659	24.5149	23.9595	24.051	24.1487	24.3842	FALSE	0	-0.601995	-0.0409096	-0.321452	0.197755	0.0294005
A0A4W6C9T5	Heat shock protein family A (Hsp70) member 12A.2	25.3289	24.5184	23.7569	25.7106	23.1221	24.4782	23.7605	22.7765	TRUE	2	-2.42433	-0.164391	-1.29436	0.197755	0.0294369
A0A4W6DWZ6	Filamin A	31.3161	31.501	31.8132	31.6425	31.9148	32.1281	31.719	32.0787	FALSE	0	0.04954	0.734319	0.391929	0.198061	0.0295219
A0A4W6G660	Sorting nexin	24.6996	24.3116	24.5449	24.5504	25.0274	24.6867	24.7856	25.0073	FALSE	0	0.043703	0.656582	0.350143	0.199293	0.0297452
A0A4W6D5J8	Complement factor b, like	27.3183	27.5277	26.9257	28.2638	26.8252	26.9497	26.9376	26.5325	FALSE	0	-1.30899	-0.0862565	-0.697624	0.200136	0.0299108
A0A4W6EG03	Dynactin 2 (p50)	27.2554	25.7803	26.3139	26.546	27.2551	27.0952	27.2595	27.1656	FALSE	0	0.0881427	1.35172	0.719934	0.201017	0.0300826
A0A4W6D9V4	Apolipoprotein C-II (Apo-CII) (ApoC-II) (Apolipoprotein C2)	25.9289	25.0354	25.0726	25.3401	26.1217	25.9343	25.6454	25.901	FALSE	0	0.0677885	1.04495	0.556368	0.201114	0.0301665
A0A4W6CUF0	Transporter	22.8098	22.07	22.0433	22.5294	21.918	21.5681	21.1502	22.1355	TRUE	7	-1.25877	-0.0816067	-0.670188	0.201114	0.0301771
A0A4W6EHK5	LanC lantibiotic synthetase component C-like 2 (bacterial)	24.2238	23.9014	24.5449	24.202	24.4486	24.7024	24.5936	24.7215	FALSE	0	0.0478842	0.749164	0.398524	0.202157	0.030407
A0A4W6DP98	UDP-glucose 4-epimerase (EC 5.1.3.2)	28.1357	27.7724	27.7543	27.8369	27.2901	27.7571	27.5797	27.2297	FALSE	0	-0.772022	-0.0493115	-0.410667	0.202157	0.030418
A0A4W6EHI6	Striatin interacting protein 1	23.9335	23.7908	24.3659	24.2815	23.3393	23.9143	23.7512	23.4223	FALSE	0	-0.914091	-0.0581415	-0.486116	0.202157	0.0304856
A0A4W6ENY9	Translocon-associated protein subunit delta (Signal sequence receptor subunit delta)	27.5154	27.8868	27.7737	27.8428	27.6068	27.3232	27.3526	27.4145	FALSE	0	-0.621412	-0.0393758	-0.330394	0.202157	0.0305465
A0A4W6C6J0	Acireductone dioxygenase (Acireductone dioxygenase (Fe(2+)-requiring)) (Acireductone dioxygenase (Ni(2+)-requiring)) (Membrane-type 1 matrix metalloproteinase cytoplasmic tail-binding protein 1) (ARD) (ARD') (Fe-ARD) (MTCBP-1) (Ni-ARD) (EC 1.13.11.53, EC 1.13.11.54)	22.991	21.6468	22.5206	22.6758	23.3658	22.9962	22.956	23.4097	TRUE	4	0.0858574	1.36096	0.723407	0.202157	0.0306172
A0A4W6CUY2	Complement component 1, r subcomponent	24.2388	24.2597	24.1537	24.6133	23.9064	23.9497	24.0225	24.0526	FALSE	0	-0.627554	-0.0395443	-0.333549	0.202157	0.0306356
A0A4W6EL40	EH-domain containing 3	25.5397	24.7046	24.9048	25.7795	25.9617	25.7658	25.6824	26.0687	FALSE	0	0.0755619	1.19945	0.637508	0.202157	0.0306398
A0A4W6EXR8	Nucleoporin NDC1 (Transmembrane protein 48)	21.6478	21.8137	22.4298	22.4575	22.4879	23.1044	22.4925	22.6854	TRUE	4	0.071677	1.1389	0.60529	0.202157	0.0306555
A0A4W6EQZ9	Dihydroorotate dehydrogenase (quinone), mitochondrial (DHOdehase) (EC 1.3.5.2)	22.8849	22.5551	23.1362	22.593	22.1634	22.5118	22.4193	22.4148	FALSE	0	-0.78101	-0.0489578	-0.414984	0.202311	0.030719
A0A4W6CDL4	Phosphatidylinositol-specific phospholipase C, X domain containing 3	23.7681	23.4504	23.7714	23.0987	22.2653	23.3778	22.2522	23.1299	TRUE	1	-1.44215	-0.0895691	-0.765859	0.203013	0.030866
A0A4W6EU00	Mitogen-activated protein kinase 12a	26.3617	26.3494	26.5598	26.5149	26.6343	26.6735	26.8357	26.7691	FALSE	0	0.0324665	0.530996	0.281731	0.204371	0.0311131
A0A4W6D473	Zgc:86896	25.9266	26.4304	26.2764	26.1315	25.5675	25.941	25.9764	25.7036	FALSE	0	-0.743862	-0.0443895	-0.394126	0.206588	0.0314918
A0A4W6G9M7	Ceramide transfer protein (Collagen type IV alpha-3-binding protein)	24.5337	24.3261	23.7465	23.677	23.2849	23.2809	23.6798	23.7164	TRUE	2	-1.09578	-0.0648889	-0.580336	0.207096	0.0316105
A0A4W6FCQ4	Guanine nucleotide binding protein (G protein), beta polypeptide 4b	25.407	25.574	25.4291	25.285	24.9019	25.3282	24.9849	25.1353	FALSE	0	-0.635552	-0.0369245	-0.336238	0.208735	0.0319022
A0A4W6DCP5	Annexin	26.972	26.3705	26.6464	26.7313	27.0962	27.2541	26.9266	26.9968	FALSE	0	0.0418212	0.734919	0.38837	0.21051	0.0322154
A0A4W6FFD5	Syntaxin-binding protein 1 (Protein unc-18 homolog 1) (Protein unc-18 homolog A)	22.8168	22.4156	22.4062	22.3543	22.9207	22.7929	22.7611	22.8733	FALSE	0	0.036289	0.641324	0.338807	0.210543	0.0323002
A0A4W6G4A0	RING-type domain-containing protein	23.8088	23.4504	23.8457	23.8772	23.3554	23.6919	22.8465	23.0407	TRUE	5	-0.968903	-0.0548099	-0.511857	0.210543	0.0323042
A0A4W6BW17	Guanylate cyclase soluble subunit beta-1 (EC 4.6.1.2) (Guanylate cyclase soluble subunit beta-3) (Soluble guanylate cyclase small subunit)	23.407	22.1515	23.2453	23.0383	23.5502	23.4782	23.721	23.7468	FALSE	0	0.0695973	1.25746	0.663527	0.212349	0.032628
A0A4W6F6V5	EH-domain containing 1a	29.1555	27.8307	27.7928	28.2771	28.9535	29.0525	29.0404	28.9156	FALSE	0	0.0760139	1.37693	0.726469	0.212349	0.0326659
A0A4W6E1H0	60S ribosomal protein L27	27.6955	28.1127	28.1096	28.1624	28.4181	28.1674	28.4706	28.5024	FALSE	0	0.0385077	0.70069	0.369599	0.212356	0.0327321
A0A4W6FUH0	Glucosamine 6-phosphate N-acetyltransferase (EC 2.3.1.4)	25.2201	24.963	24.7413	25.403	24.6559	24.8826	24.1335	24.5881	FALSE	0	-0.979855	-0.0537151	-0.516785	0.212356	0.0327688
A0A4W6DZP8	LUC7-like 3 pre-mRNA splicing factor	23.7886	23.3894	24.0925	24.4163	25.5531	24.5721	24.0791	24.8761	TRUE	3	0.0880412	1.60875	0.848396	0.212356	0.0327937
A0A4W6G3C8	GCS light chain (Gamma-ECS regulatory subunit) (Gamma-glutamylcysteine synthetase regulatory subunit) (Glutamate--cysteine ligase modifier subunit)	22.6751	23.1482	23.3929	22.7022	23.4548	23.5834	23.7611	23.1827	TRUE	1	0.0533637	0.978486	0.515925	0.21241	0.0328443
A0A4W6C8M6	long-chain-fatty-acid--CoA ligase (EC 6.2.1.3)	24.9196	24.2368	24.6878	24.3965	23.6505	24.4163	23.6481	24.1989	FALSE	0	-1.1035	-0.0599453	-0.581725	0.212508	0.0329017
A0A4W6FL73	Protein phosphatase 1A (Protein phosphatase 2C isoform alpha)	26.8915	27.2896	27.2728	27.0008	26.7519	26.8479	26.859	26.6801	FALSE	0	-0.624344	-0.0335613	-0.328953	0.212617	0.0330541
A0A4W6FP25	Signal peptidase complex catalytic subunit SEC11 (EC 3.4.21.89)	25.4526	25.3333	25.3828	25.5149	26.0212	25.4258	25.788	25.9862	FALSE	0	0.0390165	0.729744	0.38438	0.212617	0.0331317
A0A4W6FQX5	Syntaxin 8	21.7092	21.456	21.3702	21.7542	23.0488	21.7168	22.2933	21.993	TRUE	4	0.0700885	1.31106	0.690576	0.212617	0.0331335
A0A4W6EU91	Transcription initiation factor TFIID subunit 2 (Transcription initiation factor TFIID 150 kDa subunit)	21.0472	21.1128	20.564	21.5041	20.2283	21.0097	20.3154	19.8048	TRUE	2	-1.3622	-0.072772	-0.717484	0.212617	0.0331434
A0A4W6E5D9	Proteasome subunit alpha type	28.2646	28.1231	27.9543	28.4593	27.8252	28.0652	27.6143	27.7568	FALSE	0	-0.730906	-0.0389226	-0.384914	0.212617	0.0331892
A0A4W6FWW5	Serpin domain-containing protein	23.0718	22.8074	23.4709	23.4969	24.2355	23.4289	24.0059	23.5426	FALSE	0	0.05977	1.12324	0.591502	0.212617	0.0332
A0A4W6CMA0	Ubiquitin-conjugating enzyme E2Nb	28.6473	28.1075	28.1398	28.3077	28.6679	28.6669	28.638	28.6436	FALSE	0	0.0356917	0.671432	0.353562	0.212617	0.0332148
A0A4W6CKK2	Carboxymethylenebutenolidase homolog	26.2935	26.5618	26.5746	26.6654	26.789	26.9822	26.7758	26.7814	FALSE	0	0.030614	0.585927	0.308271	0.213918	0.0334606
A0A4W6DYF3	Proteasome 26S subunit, non-ATPase 11b	22.0398	23.3283	23.0926	22.5347	24.0191	23.3249	24.0142	23.0354	TRUE	5	0.0834319	1.6157	0.849565	0.21444	0.0336264
A0A4W6CPJ1	Nuclear factor NF-kappa-B p105 subunit (Nuclear factor of kappa light polypeptide gene enhancer in B-cells 1)	25.4136	25.5831	25.5176	25.6327	25.271	24.9714	25.3461	25.3082	FALSE	0	-0.594505	-0.0306965	-0.312601	0.21444	0.0336277
A0A4W6DZT3	TBC1 domain family member 23	24.2087	23.2627	23.2962	23.9508	24.3393	24.2977	24.1411	24.2062	FALSE	0	0.0554331	1.07756	0.566495	0.214499	0.0336795
A0A4W6F1I6	Eukaryotic translation initiation factor 3 subunit J (eIF3j) (Eukaryotic translation initiation factor 3 subunit 1) (eIF-3-alpha) (eIF3 p35)	23.7157	22.9422	22.5038	22.0114	23.7544	23.6919	23.6902	23.3582	TRUE	2	0.0806212	1.58021	0.830415	0.214963	0.0337952
A0A4W6EIP2	Aminopeptidase (EC 3.4.11.-)	27.3006	27.1231	26.9141	27.0737	26.8489	26.8242	26.7758	26.8057	FALSE	0	-0.550489	-0.0279835	-0.289236	0.215013	0.0338459
A0A4W6CBG8	Collectin-12	20.4604	20.8115	20.0858	20.554	19.5555	19.2749	20.1713	20.2914	TRUE	6	-1.24635	-0.0629083	-0.654627	0.215114	0.0339444
A0A4W6E8Y6	D-2-hydroxyglutarate dehydrogenase, mitochondrial (EC 1.1.99.39)	23.0773	23.3872	23.4453	22.6595	23.2987	23.941	23.8659	23.6429	TRUE	2	0.0523436	1.03726	0.544803	0.215114	0.0339474
A0A4W6E0F8	tRNA (adenine(58)-N(1))-methyltransferase non-catalytic subunit TRM6	20.4258	21.0608	22.0208	22.0514	22.4102	22.0827	22.2689	22.3524	TRUE	7	0.0849706	1.69277	0.888869	0.215307	0.0340206
A0A4W6G0W8	Cathepsin B (EC 3.4.22.1)	28.5495	29.007	28.7576	28.7505	28.4988	28.5528	28.2726	28.4105	FALSE	0	-0.633233	-0.0316744	-0.332454	0.215342	0.034069
A0A4W6BV22	RNA helicase (EC 3.6.4.13)	27.8188	27.5966	27.6946	27.7882	27.5284	27.4752	27.4401	27.4145	FALSE	0	-0.495294	-0.0246831	-0.259989	0.215392	0.0341199
A0A4W6DFF8	Voltage-dependent anion-selective channel protein 2	29.1232	28.081	28.8085	28.9183	29.341	29.3019	29.1459	29.3208	FALSE	0	0.0512869	1.03804	0.544664	0.215866	0.0342378
A0A4W6C379	Sigma non-opioid intracellular receptor 1 (Sigma 1-type opioid receptor)	20.3722	21.1417	20.5449	20.7639	20.2625	20.4781	19.8448	20.2103	TRUE	3	-0.966394	-0.0471128	-0.506753	0.216737	0.0344192
A0A4W6E7P7	Pumilio RNA-binding family member 3	23.4333	22.5722	23.0508	23.6133	23.7743	23.6814	23.8474	23.5881	FALSE	0	0.0513847	1.05947	0.555425	0.216739	0.0344887
A0A4W6BUN2	Microtubule-associated protein 1 light chain 3 alpha	21.3558	21.9033	22.6802	22.2745	22.6441	23.0526	22.483	22.8038	FALSE	0	0.0639451	1.32085	0.692397	0.216739	0.0345132
A0A4W6D3Z7	Ig-like domain-containing protein	31.2135	30.6115	30.5392	30.9041	30.3576	30.5582	30.2264	30.4204	FALSE	0	-0.813691	-0.0391899	-0.42644	0.216739	0.0345823
A0A4W6BQK3	Microtubule associated protein 1B	18.2466	19.8836	21.3982	21.0283	21.589	22.3648	21.0373	22.1886	TRUE	1	0.152058	3.1594	1.65573	0.216739	0.0345919
A0A4W6F8R1	Ankyrin repeat domain 44	25.8312	25.3152	25.5053	25.4969	25.2675	25.0793	25.0631	25.325	FALSE	0	-0.674509	-0.0322969	-0.353403	0.216898	0.0346605
A0A4W6DED3	Zw10 kinetochore protein	21.3776	18.9482	19.5894	20.8347	21.4224	21.3752	21.3046	21.4837	FALSE	0	0.10881	2.30921	1.20901	0.217847	0.0348732
A0A4W6FGD9	thioredoxin-disulfide reductase (EC 1.8.1.9)	27.6612	28.2087	28.026	27.8782	27.5859	27.6264	27.6143	27.5992	FALSE	0	-0.643935	-0.0302155	-0.337075	0.217847	0.0349283
A0A4W6FUQ9	Translocon-associated protein subunit alpha (TRAP-alpha) (Signal sequence receptor subunit alpha)	23.4968	24.4371	23.9509	24.5328	25.1158	24.3648	24.6587	24.8943	FALSE	0	0.0585656	1.24944	0.654001	0.217847	0.0349422
A0A4W6F1F8	Sorting nexin 12	26.4796	26.3948	26.3778	26.3719	26.6068	26.7127	26.7006	26.5853	FALSE	0	0.0218663	0.468792	0.245329	0.217908	0.0350066
A0A4W6CMP7	Catenin, beta like 1	25.2935	24.7101	24.9001	24.8452	24.6179	24.4599	24.5825	24.6429	FALSE	0	-0.690821	-0.0320168	-0.361419	0.217908	0.0350902
A0A4W6G7V0	inositol-polyphosphate 5-phosphatase (EC 3.1.3.56)	26.523	27.081	27.4835	27.1039	27.5788	27.7571	27.2769	27.6932	FALSE	0	0.0467254	1.0106	0.528661	0.217908	0.0351213
A0A4W6G468	RING-type domain-containing protein	20.3393	21.218	21.6824	21.7396	19.8641	21.0428	19.8084	20.4644	TRUE	2	-1.81586	-0.0839296	-0.949893	0.217908	0.0351255
A0A4W6F4Z0	Aminopeptidase (EC 3.4.11.-)	24.7103	25.942	26.7148	25.5357	24.942	25.0139	24.7412	24.3183	FALSE	0	-1.85873	-0.0849893	-0.971859	0.218212	0.0352652
A0A4W6CXU0	SEC23 interacting protein	25.2011	25.574	25.1096	25.2131	25.0561	24.8313	25.0511	24.6537	FALSE	0	-0.719947	-0.032878	-0.376412	0.218212	0.0352813
A0A4W6BVR1	WD repeat domain 5	23.3254	23.4371	23.3929	24.0615	23.179	22.7453	23.1058	23.2365	TRUE	2	-0.932632	-0.0424791	-0.487556	0.218212	0.0353151
A0A4W6C1Y2	Caveolin	27.5901	25.6567	26.8788	26.477	27.4378	28.2091	27.1878	27.7691	FALSE	0	0.0869237	1.91371	1.00032	0.218212	0.0353507
A0A4W6EJ52	Prefoldin 5	26.0161	24.3617	25.3315	25.8805	26.2373	26.0971	26.2437	26.35	FALSE	0	0.0723024	1.59689	0.834597	0.218212	0.0353916
A0A4W6E288	peptidylprolyl isomerase (EC 5.2.1.8)	24.7423	24.0969	23.4453	23.6244	22.8919	23.4755	23.4416	23.2493	TRUE	3	-1.36403	-0.0612777	-0.712654	0.21856	0.0354915
A0A4W6EAK2	Heat shock protein 12A	21.6435	21.2121	22.2497	22.3053	22.3232	22.4951	22.4193	22.6191	TRUE	1	0.0523963	1.17068	0.611536	0.218583	0.0355388
A0A4W6CJC8	AHA1, activator of heat shock protein ATPase homolog 1b	25.2163	24.8012	24.9644	25.2955	24.5901	24.817	24.7412	24.7418	FALSE	0	-0.664089	-0.0295769	-0.346833	0.218699	0.0356012
A0A4W6CPN9	Alpha-2-macroglobulin-like	31.2883	31.5258	31.6912	31.8789	31.2113	31.2552	31.2866	31.2263	FALSE	0	-0.672913	-0.0294961	-0.351205	0.219298	0.0358016
A0A4W6DVV3	Vacuolar protein sorting-associated protein 28 homolog	24.8237	24.1741	24.5922	24.8115	25.0561	25.0793	24.9244	24.9475	FALSE	0	0.0336272	0.769305	0.401466	0.219298	0.0358365
A0A4W6BW52	ATP-dependent (S)-NAD(P)H-hydrate dehydratase (EC 4.2.1.93) (ATP-dependent NAD(P)HX dehydratase)	24.7263	24.8421	23.9326	24.045	23.527	24.0097	23.7807	23.8988	FALSE	0	-1.11618	-0.0487458	-0.582465	0.219298	0.0358477
A0A4W6CDD4	RNA polymerase II subunit D	21.9577	21.3012	21.1489	20.8657	22.2618	21.4139	22.3449	22.046	TRUE	7	0.0583236	1.33823	0.698278	0.219298	0.0358732
A0A4W6EIF0	Eukaryotic translation elongation factor 2b	22.4467	21.8323	22.8199	22.6959	23.6505	23.0608	22.6438	23.1406	TRUE	2	0.0559864	1.29451	0.67525	0.219583	0.0359686
A0A4W6DKC3	RAB guanine nucleotide exchange factor (GEF) 1	21.0104	21.8721	21.316	21.6155	21.1017	20.7871	21.1259	20.8401	TRUE	2	-0.939343	-0.0403015	-0.489822	0.219583	0.0360674
A0A4W6EGU5	Histidine triad nucleotide binding protein 2	22.0277	23.2491	23.6492	23.1162	23.693	23.8595	23.9722	23.6429	FALSE	0	0.0642318	1.49849	0.781363	0.219583	0.0360788
A0A4W6CH17	Ubiquitin-conjugating enzyme E2 variant 2	27.7937	27.6836	27.6603	27.7505	27.9725	27.9166	27.9485	28.0125	FALSE	0	0.0197431	0.461187	0.240465	0.219583	0.0360946
A0A4W6C2C0	Cytochrome c oxidase subunit 4	28.1896	27.6335	27.5068	27.7119	28.0713	28.0952	28.1693	28.3376	FALSE	0	0.0332264	0.78255	0.407888	0.219929	0.0361952
A0A4W6E9Q7	Protein odr-4 homolog	24.2827	24.4304	24.4389	24.5149	24.0683	24.1303	23.6902	24.3033	TRUE	1	-0.707702	-0.0297299	-0.368716	0.220243	0.0363248
A0A4W6C3I5	Glycine N-acyltransferase-like protein (EC 2.3.1.-)	26.675	26.7724	26.4373	26.3619	26.0377	26.1284	26.4416	26.2171	FALSE	0	-0.68223	-0.0286365	-0.355433	0.220243	0.0363347
A0A4W6FTR9	phosphoinositide 5-phosphatase (EC 3.1.3.36)	23.858	23.9676	24.4324	24.4847	24.6505	24.5721	24.4624	24.7617	TRUE	1	0.0340175	0.817996	0.426007	0.220505	0.0364468
A0A4W6DQI1	Translation initiation factor IF-2, mitochondrial	23.3937	22.9283	22.6976	22.9771	22.1604	23.0781	22.1948	21.6686	TRUE	1	-1.38988	-0.0575344	-0.723705	0.220505	0.0365021
A0A4W6C058	Phosphatidylinositol glycan anchor biosynthesis class T	22.5433	22.5075	23.638	23.6573	24.0274	23.7332	23.8881	23.6516	TRUE	2	0.0586782	1.41839	0.738532	0.220505	0.0365095
A0A4W6D1U3	Annexin	27.0901	27.0703	27.4677	27.1908	27.5357	27.5848	27.3608	27.6199	FALSE	0	0.0250315	0.616202	0.320617	0.221548	0.0367263
A0A4W6CZN8	Ubiquitin-like-conjugating enzyme ATG3 (Autophagy-related protein 3)	25.8361	25.8167	25.5298	25.767	25.3259	25.4476	25.6102	25.3582	FALSE	0	-0.580332	-0.0234298	-0.301881	0.221719	0.0367988
A0A4W6E0V8	Histone-arginine methyltransferase CARM1 (EC 2.1.1.319) (Coactivator-associated arginine methyltransferase 1) (Protein arginine N-methyltransferase 4)	25.4103	25.393	26.2248	26.2204	26.4126	26.1437	26.4463	26.5412	FALSE	0	0.0439012	1.10367	0.573787	0.222299	0.0369725
A0A4W6F234	Diacylglycerol kinase (DAG kinase) (EC 2.7.1.107)	20.6298	20.2162	20.6289	20.008	19.935	20.1922	19.4584	19.8657	TRUE	1	-0.977126	-0.038758	-0.507942	0.222299	0.0370053
A0A4W6D3C5	Clathrin light chain	26.0983	25.6306	25.6295	25.4693	26.1694	26.0284	26.0651	26.0424	FALSE	0	0.0281357	0.710703	0.369419	0.222299	0.0370277
A0A4W6F727	Mitotic checkpoint protein BUB3	25.8868	25.9038	25.6933	25.8712	25.5957	25.5946	25.6184	25.5455	FALSE	0	-0.481573	-0.0188271	-0.2502	0.2229	0.0371722
A0A4W6CEU2	long-chain-fatty-acid--CoA ligase (EC 6.2.1.3) (Long-chain-fatty-acid--CoA ligase)	27.4686	27.317	27.2728	27.1719	27.0459	27.1437	27.0328	26.7568	FALSE	0	-0.602134	-0.0234265	-0.31278	0.222967	0.0372278
A0A4W6DYP8	Large ribosomal subunit protein eL30 (60S ribosomal protein L30)	27.5532	28.6907	28.5856	28.2947	27.5502	27.7941	27.5298	27.8354	FALSE	0	-1.16376	-0.0435451	-0.603653	0.225328	0.0376667
A0A4W6D2S5	AIG1-type G domain-containing protein	25.8138	25.767	25.7014	25.739	25.5929	25.463	25.5109	25.5076	FALSE	0	-0.45702	-0.0164368	-0.236728	0.227418	0.0380987
A0A4W6F8D9	Sushi domain-containing protein	27.8737	28.3351	27.7347	28.9436	27.5999	27.6602	27.6075	27.5783	FALSE	0	-1.17839	-0.0422093	-0.610301	0.227418	0.0381423
A0A4W6G1N2	Acyl-CoA thioesterase 9, tandem duplicate 2	26.1387	26.4718	26.6603	26.5149	26.6068	26.8479	26.7758	27.0281	FALSE	0	0.025349	0.711068	0.368209	0.227418	0.0381932
A0A4W6FTU8	Uncharacterized protein	26.6612	26.5725	26.6181	27.1039	26.2953	26.3232	26.3754	26.5325	FALSE	0	-0.690089	-0.024592	-0.357341	0.227418	0.0381972
A0A4W6CEC6	Serpin domain-containing protein	28.2322	27.9408	28.407	27.9901	28.461	28.5492	28.5005	28.3705	FALSE	0	0.0223904	0.633137	0.327764	0.227521	0.0382786
A0A4W6F9Q8	Dipeptidyl peptidase 1 (EC 3.4.14.1) (Cathepsin C) (Cathepsin J) (Dipeptidyl peptidase I) (Dipeptidyl transferase)	27.4765	27.6262	27.4677	27.4554	27.2987	27.0034	27.377	27.1749	FALSE	0	-0.565937	-0.0199426	-0.29294	0.227521	0.0383163
A0A4W6BWJ4	Myotrophin	27.3271	26.8745	26.5776	26.9127	26.0602	26.7757	26.5797	26.1916	FALSE	0	-1.00698	-0.0353703	-0.521173	0.227521	0.0383502
A0A4W6FW38	Serine and arginine rich splicing factor 5b	22.9426	24.2291	23.5449	23.46	21.8955	23.2558	21.8001	23.1783	FALSE	0	-1.95568	-0.0678013	-1.01174	0.227774	0.0384874
A0A4W6DBY5	Cysteine protease (EC 3.4.22.-)	22.7866	23.4371	24.9867	24.46	22.1513	22.8964	23.0002	23.0671	TRUE	3	-2.20178	-0.0759571	-1.13887	0.227774	0.0385389
A0A4W6FFW7	COMM domain containing 9	25.503	25.1781	25.3139	25.4631	25.0683	25.0264	25.1259	25.1314	FALSE	0	-0.534755	-0.0183802	-0.276568	0.227774	0.0385771
A0A4W6CLW0	Protein YIPF3 (YIP1 family member 3)	22.6046	22.8542	22.4935	22.7575	21.7986	22.4514	22.5615	22.0625	TRUE	5	-0.887479	-0.0303718	-0.458925	0.227774	0.0386219
A0A4W6FGS5	Alpha-actinin-1 (Alpha-actinin cytoskeletal isoform) (F-actin cross-linking protein) (Non-muscle alpha-actinin-1)	28.3006	28.508	28.8906	28.5714	28.8042	29.3211	28.7229	29.35	FALSE	0	0.0318196	0.931944	0.481882	0.227774	0.0386459
A0A4W6F4B6	Gamma-glutamyltransferase YwrD	24.5215	24.7266	24.8859	24.5621	24.8973	25.0222	25.2259	24.8669	FALSE	0	0.0216053	0.636515	0.32906	0.227774	0.0387063
A0A4W6CLV3	PRP4 pre-mRNA processing factor 4 homolog (yeast)	24.8962	24.6189	24.6492	24.9374	24.3592	24.7127	24.3978	24.0926	FALSE	0	-0.744464	-0.0252596	-0.384862	0.227774	0.0387103
A0A4W6DWB7	Signal recognition particle 19 kDa protein	24.2313	25.0746	24.5922	24.5446	24.1236	24.0833	24.2151	24.2842	FALSE	0	-0.839887	-0.0283066	-0.434097	0.227912	0.038779
A0A4W6F1U1	Potassium voltage-gated channel, subfamily H (eag-related), member 3	22.3365	21.505	22.5545	22.2829	22.5531	22.8103	22.6375	22.853	TRUE	2	0.0349695	1.05256	0.543766	0.228432	0.0389243
A0A4W6F513	Ferritin	24.4654	23.3218	23.7041	24.2531	24.1158	24.7533	24.6587	25.0322	FALSE	0	0.04503	1.36285	0.703941	0.228432	0.0389797
A0A4W6F5X1	hexokinase (EC 2.7.1.1)	28.4999	25.699	25.271	27.0325	24.7443	25.7101	25.0909	24.4957	FALSE	0	-3.12779	-0.102901	-1.61535	0.228432	0.0390228
A0A4W6DSX9	Voltage-dependent anion-selective channel protein 1	27.7681	26.8621	27.4835	27.5239	27.9562	27.8769	27.7261	27.9595	FALSE	0	0.0298002	0.910722	0.470261	0.228432	0.0390768
A0A4W6EN07	DNA damage-binding protein 1 (Damage-specific DNA-binding protein 1)	25.8213	25.9974	25.9001	25.9419	25.6343	25.6414	25.7362	25.6854	FALSE	0	-0.466459	-0.0152109	-0.240835	0.228432	0.0391109
A0A4W6BTN2	NADP-dependent oxidoreductase domain-containing protein	25.596	24.5464	24.598	24.3569	24.3918	24.2345	23.7512	23.9947	FALSE	0	-1.31966	-0.042906	-0.681283	0.228432	0.0391403
A0A4W6G6B3	VWFA domain-containing protein	26.3219	25.5402	25.7175	25.6922	25.346	25.5318	25.1411	25.4379	FALSE	0	-0.879055	-0.0283622	-0.453708	0.228609	0.0392161
A0A4W6BM22	Sulfotransferase (EC 2.8.2.-)	23.4824	24.3671	24.1246	23.782	24.1761	25.1872	24.3776	24.5821	TRUE	7	0.0396006	1.24387	0.641733	0.228633	0.0393468
A0A4W6F5U7	uroporphyrinogen-III synthase (EC 4.2.1.75) (Hydroxymethylbilane hydrolyase [cyclizing]) (Uroporphyrinogen-III cosynthase)	22.7825	22.8401	23.0337	23.2401	23.1406	23.6278	23.3657	23.2634	FALSE	0	0.0231392	0.72736	0.37525	0.228633	0.0393542
A0A4W6FIT9	Heat shock protein family A (Hsp70) member 12A.2	23.7681	25.2146	24.733	24.1643	23.67	22.925	23.9292	23.9556	TRUE	5	-1.64786	-0.0522323	-0.850044	0.228633	0.0393895
A0A4W6BRB8	Peroxiredoxin-6 (EC 1.11.1.27) (EC 2.3.1.23) (EC 3.1.1.4) (1-Cys peroxiredoxin) (Acidic calcium-independent phospholipase A2) (Glutathione-dependent peroxiredoxin) (Lysophosphatidylcholine acyltransferase 5) (Non-selenium glutathione peroxidase)	23.5814	23.106	23.8668	24.2603	23.8512	24.3181	24.664	24.7266	TRUE	1	0.0421237	1.33069	0.686405	0.228633	0.0394022
A0A4W6DIZ8	Myosin IEb	25.8725	26.3827	26.0663	25.9463	25.7266	25.5693	25.8097	25.7984	FALSE	0	-0.661161	-0.0207869	-0.340974	0.22865	0.0394683
A0A4W6CZN7	long-chain-fatty-acid--CoA ligase (EC 6.2.1.3) (Long-chain-fatty-acid--CoA ligase)	23.4624	23.0899	22.7816	22.7939	22.5009	22.6409	22.8362	22.0687	TRUE	1	-1.00892	-0.0316285	-0.520273	0.22865	0.0394962
A0A4W6DXZ4	G domain-containing protein	27.1207	27.271	26.7543	26.9684	25.9832	26.9166	26.7636	26.2563	FALSE	0	-1.06446	-0.0328588	-0.548658	0.22902	0.0396436
A0A4W6G6D1	Fructose-bisphosphate aldolase (EC 4.1.2.13)	28.8031	28.271	29.0125	28.6244	28.1207	28.4289	27.8932	28.3906	FALSE	0	-0.910677	-0.0280895	-0.469383	0.22902	0.0396511
A0A4W6DNH2	ADP-ribosylation factor-like 5A	20.6657	19.2107	19.6459	20.4109	19.4527	18.9672	19.1886	19.3066	TRUE	6	-1.46612	-0.0429527	-0.754534	0.231516	0.0401294
A0A4W6FTB3	Uncharacterized protein	25.1585	25.0874	25.2022	25.899	24.8085	24.8734	25.0948	24.2135	TRUE	1	-1.14557	-0.0328276	-0.589197	0.232398	0.0403286
A0A4W6FH99	Tight junction protein 2a (zona occludens 2)	23.0346	23.0746	22.8916	22.9383	23.2283	23.4036	23.6157	23.0558	FALSE	0	0.0184799	0.66368	0.34108	0.233344	0.040582
A0A4W6C3D0	ATP-dependent 6-phosphofructokinase (ATP-PFK) (Phosphofructokinase) (EC 2.7.1.11) (Phosphohexokinase)	26.972	26.635	26.7673	26.8547	26.1256	26.6998	26.4886	26.4777	FALSE	0	-0.699183	-0.0194606	-0.359322	0.233344	0.0405856
A0A4W6D6I1	Ig-like domain-containing protein	24.2856	22.7002	23.7766	23.6133	24.1694	24.9628	24.0389	24.5076	TRUE	2	0.0441355	1.6074	0.825766	0.233753	0.0407032
A0A4W6CPF9	High mobility group protein 20A (HMG box-containing protein 20A)	20.8585	20.709	20.8592	20.8077	20.4301	20.3855	20.5806	20.7213	TRUE	7	-0.544125	-0.0143464	-0.279235	0.235456	0.0410467
A0A4W6E652	EF-hand domain-containing protein	20.8841	21.0256	22.2438	21.7272	22.3313	21.8577	22.218	22.3608	TRUE	1	0.0368034	1.40673	0.721769	0.235556	0.041111
A0A4W6D154	DENN domain containing 10	23.8287	24.7266	25.1294	24.5964	25.5901	24.7127	25.3026	25.5937	TRUE	1	0.0361674	1.4228	0.729481	0.236373	0.0413461
A0A4W6F8R6	6-phosphofructo-2-kinase/fructose-2,6-biphosphatase 4a	24.3871	24.8218	25.1298	24.585	23.7342	24.5141	24.4661	24.0281	FALSE	0	-1.06357	-0.0270307	-0.5453	0.236373	0.0413476
A0A4W6CU64	Retinol binding protein 1a, cellular	23.9056	24.2521	24.3175	24.3965	23.7939	23.4163	23.8381	24.116	FALSE	0	-0.83276	-0.0209259	-0.426843	0.236386	0.0414386
A0A4W6FTL6	AE binding protein 1	26.0247	25.8745	25.9094	25.9352	26.1371	26.7255	26.008	26.4927	FALSE	0	0.0198354	0.7899	0.404868	0.236386	0.0414441
A0A4W6BY18	Heterogeneous nuclear ribonucleoprotein K (30S ribosomal protein S3, chloroplastic)	23.9335	24.1741	24.5568	24.2531	23.8882	23.9584	23.6157	23.9432	FALSE	0	-0.737733	-0.018254	-0.377994	0.236732	0.0415611
A0A4W6CN29	Bifunctional purine biosynthesis protein ATIC (EC 2.1.2.3) (EC 3.5.4.10) (AICAR transformylase/inosine monophosphate cyclohydrolase)	24.2011	24.3333	24.3727	25.1217	24.8036	25.3383	25.0184	24.9777	FALSE	0	0.025346	1.02928	0.527314	0.236732	0.0415989
A0A4W6CRU2	Rac family small GTPase 1	24.9103	24.7483	25.1887	25.1566	25.2675	25.3549	25.2578	25.368	FALSE	0	0.0148175	0.607251	0.311034	0.23687	0.0416703
A0A4W6ET34	Peptidyl-prolyl cis-trans isomerase (PPIase) (EC 5.2.1.8)	25.8013	26.19	25.9622	26.0574	25.7915	25.6576	25.6401	25.7765	FALSE	0	-0.559217	-0.0133874	-0.286302	0.23744	0.0418177
A0A4W6BRJ3	Choline transporter-like protein	21.6745	23.9375	24.1833	23.1107	24.4486	24.138	24.8001	24.325	TRUE	3	0.0554128	2.34752	1.20147	0.237697	0.0419249
A0A4W6CA83	Pro-cathepsin H	24.7103	24.534	24.2229	24.1945	22.9733	24.2838	23.8751	23.9078	FALSE	0	-1.28077	-0.0301013	-0.655434	0.237697	0.0419577
A0A4W6FUL3	Adenylate kinase 5	21.1035	20.3715	20.5734	21.0006	19.9842	20.0618	20.0531	20.7468	TRUE	5	-1.07656	-0.0250227	-0.550793	0.2379	0.0420409
A0A4W6EFZ1	mRNA-capping enzyme [Includes: mRNA 5'-triphosphate monophosphatase (EC 3.6.1.74) (mRNA 5'-phosphatase); mRNA guanylyltransferase (EC 2.7.7.50) (GTP--RNA guanylyltransferase) (GTase)]	23.6275	24.0916	23.0457	23.008	22.7179	23.0264	22.9093	22.7866	TRUE	1	-1.14066	-0.025701	-0.583183	0.238927	0.0422699
A0A4W6DG71	Proteasome assembly chaperone 1	26.4136	26.3405	26.0809	26.5678	25.8012	26.1646	26.0811	26.001	FALSE	0	-0.66267	-0.01481	-0.33874	0.238991	0.0423288
A0A4W6FKQ5	Heterogeneous nuclear ribonucleoprotein A1a	28.1702	28.1691	28.0206	28.0635	27.8722	27.7633	27.9266	27.8931	FALSE	0	-0.473813	-0.010281	-0.242047	0.23982	0.0425391
A0A4W6D7Y2	WD repeat domain phosphoinositide-interacting protein 2	23.1749	24.0916	24.2527	24.0939	24.6397	24.52	24.7758	24.1238	FALSE	0	0.0258613	1.19727	0.611564	0.23982	0.0425709
A0A4W6DIG1	Trifunctional purine biosynthetic protein adenosine-3 [Includes: Phosphoribosylamine--glycine ligase (EC 6.3.4.13) (Glycinamide ribonucleotide synthetase) (GARS) (Phosphoribosylglycinamide synthetase); Phosphoribosylformylglycinamidine cyclo-ligase (EC 6.3.3.1) (AIR synthase) (AIRS) (Phosphoribosyl-aminoimidazole synthetase); Phosphoribosylglycinamide formyltransferase (EC 2.1.2.2) (5'-phosphorib…	26.178	25.9746	26.1674	26.278	25.8652	25.9299	25.9178	25.8646	FALSE	0	-0.499717	-0.0105223	-0.25512	0.240472	0.0427475
A0A4W6DLJ2	Family with sequence similarity 162 member A	23.9876	24.5439	24.6423	24.5798	23.7644	24.0292	23.8842	24.3048	TRUE	4	-0.867347	-0.0181698	-0.442758	0.240472	0.0427825
A0A4W6E898	arylamine N-acetyltransferase (EC 2.3.1.5)	25.3138	24.9062	22.8481	23.9062	22.7651	24.0672	22.3954	21.7508	TRUE	5	-2.93763	-0.0602573	-1.49894	0.241002	0.0429247
A0A4W6DGI6	Endothelin-converting enzyme 1 (EC 3.4.24.71)	21.5312	22.5352	22.0974	22.2545	21.855	20.401	21.2717	21.6643	FALSE	0	-1.58125	-0.0319413	-0.806593	0.241149	0.0430265
A0A4W6C1G8	1,4-alpha-glucan branching enzyme (EC 2.4.1.18)	25.6833	25.8243	25.7877	25.4538	25.3886	25.4476	25.3689	25.4348	FALSE	0	-0.543694	-0.0108854	-0.27729	0.241149	0.043085
A0A4W6EBG5	Serine (or cysteine) peptidase inhibitor, clade H, member 2	20.3282	21.7569	22.6153	21.984	23.271	22.2699	22.6309	22.8361	FALSE	0	0.042182	2.11959	1.08088	0.241149	0.0431243
A0A4W6CEV1	Heterogeneous nuclear ribonucleoprotein U like 1	28.3996	28.4758	28.313	28.3628	28.1591	28.1148	28.1075	28.2297	FALSE	0	-0.460939	-0.00914709	-0.235043	0.241149	0.0431428
A0A4W6F910	Endonuclease (EC 3.1.30.-)	21.2201	22.0848	22.1749	21.6552	22.5405	22.004	22.7075	22.2231	TRUE	6	0.0223327	1.14775	0.585043	0.24135	0.0432695
A0A4W6FKY3	Transgelin	28.3996	28.0863	28.0684	28.1431	28.341	28.6264	28.405	28.5024	FALSE	0	0.0112263	0.577449	0.294338	0.24135	0.0432749
A0A4W6DMV9	Cell division control protein 42 homolog (EC 3.6.5.2)	22.6523	22.7223	22.9308	23.2285	23.1709	23.5023	23.0822	23.3183	FALSE	0	0.0138119	0.756156	0.384984	0.243237	0.0436617
A0A4W6C0S3	Extended synaptotagmin 2	26.1761	26.4271	26.2872	26.0899	26.5929	26.4147	26.4782	26.5992	FALSE	0	0.00943709	0.542925	0.276181	0.244202	0.0439542
A0A4W6CYY9	MOB-like protein phocein (Mob1 homolog 3) (Mps one binder kinase activator-like 3) (Preimplantation protein 3)	25.8459	25.8522	25.8104	25.7543	25.3427	25.6305	25.7311	25.4129	FALSE	0	-0.563001	-0.00975126	-0.286376	0.244202	0.0439748
A0A4W6DLT5	mitogen-activated protein kinase kinase kinase (EC 2.7.11.25)	17.7509	17.4688	17.6503	19.2239	18.7113	19.8295	18.8986	18.6557	FALSE	0	0.0335554	1.96697	1.00026	0.244202	0.0440613
A0A4W6DCX1	cholestenol Delta-isomerase (EC 5.3.3.5) (Cholestenol Delta-isomerase) (Delta(8)-Delta(7) sterol isomerase)	24.763	24.3189	24.26	24.2745	25.0561	24.941	24.5656	24.6483	FALSE	0	0.013114	0.784235	0.398674	0.244202	0.0441736
A0A4W6EB48	UDP-glucose glycoprotein glucosyltransferase 1	28.7323	28.7757	28.6394	28.782	28.5063	28.5015	28.5153	28.5024	FALSE	0	-0.444516	-0.00737502	-0.225945	0.244202	0.0442172
A0A4W6FAK9	T-complex protein 1 subunit zeta (CCT-zeta)	27.8495	27.6115	27.6252	27.8428	27.5717	27.3892	27.2595	27.5426	FALSE	0	-0.573526	-0.0095059	-0.291516	0.244202	0.0442227
A0A4W6CR65	3'-phosphoadenosine 5'-phosphosulfate synthase 2a	26.3971	26.8868	27.0043	26.6244	26.1119	26.3416	26.5936	26.2599	FALSE	0	-0.789712	-0.0130599	-0.401386	0.244202	0.044235
A0A4W6F1V8	Ubiquinone biosynthesis monooxygenase COQ6, mitochondrial (EC 1.14.13.-) (Coenzyme Q10 monooxygenase 6)	24.8915	25.1001	25.2304	24.9552	25.3124	25.2629	25.502	25.2528	FALSE	0	0.00935939	0.567066	0.288213	0.244202	0.0442459
A0A4W6BN97	Cytochrome c oxidase subunit 6C (Cytochrome c oxidase polypeptide VIc)	25.6557	26.3006	25.9977	25.8712	26.8371	25.8757	26.6746	26.6403	FALSE	0	0.0177967	1.08344	0.550619	0.244202	0.0442722
A0A4W6F7S7	NADH dehydrogenase [ubiquinone] 1 beta subcomplex subunit 4 (Complex I-B15) (NADH-ubiquinone oxidoreductase B15 subunit)	23.5457	23.0814	23.8376	23.3435	23.8229	23.5376	24.2924	24.3116	FALSE	0	0.0171768	1.06087	0.539022	0.244291	0.0443506
A0A4W6EKE7	Signal transducer and activator of transcription	26.1367	25.9584	26.1157	26.0615	25.8109	25.8963	25.8427	25.7814	FALSE	0	-0.463031	-0.0074484	-0.23524	0.244291	0.0443857
A0A4W6BX18	Plexin A1	19.1601	18.3795	19.1524	16.9271	20.0827	19.0356	19.2515	20.0363	TRUE	3	0.0371952	2.35635	1.19677	0.244453	0.0444863
A0A4W6C5X8	GTP:AMP phosphotransferase AK3, mitochondrial (EC 2.7.4.10) (Adenylate kinase 3) (AK 3)	27.6332	27.905	27.9711	27.7119	28.1448	27.9277	28.3361	28.0787	FALSE	0	0.00978583	0.623255	0.31652	0.244453	0.0445144
A0A4W6FLU2	Heterogeneous nuclear ribonucleoprotein A/Ba	28.1992	28.1334	28.2031	28.4709	27.8722	27.8883	27.7574	28.198	FALSE	0	-0.635464	-0.00988923	-0.322677	0.244453	0.044561
A0A4W6G3J6	RNA polymerase II-associated factor 1 homolog	24.6501	24.4371	24.1537	24.6021	24.6013	24.9143	24.7953	24.8988	FALSE	0	0.00996814	0.673391	0.34168	0.245321	0.0448159
A0A4W6FVQ6	Creatine kinase U-type, mitochondrial (EC 2.7.3.2) (Acidic-type mitochondrial creatine kinase) (Ubiquitous mitochondrial creatine kinase)	29.642	29.1766	29.0814	29.2661	29.5646	29.6785	29.7006	29.5588	FALSE	0	0.00974457	0.658408	0.334076	0.245321	0.0448168
A0A4W6EKS6	HECT-type E3 ubiquitin transferase (EC 2.3.2.26)	20.1978	19.9639	20.7423	19.924	20.0569	21.1195	21.2151	21.4047	TRUE	2	0.0209768	1.46315	0.742061	0.245908	0.044973
A0A4W6DA26	Nuclear receptor 2C2-associated protein	20.3381	20.4478	21.5687	20.6038	19.5886	20.6135	19.2866	20.1234	TRUE	5	-1.65006	-0.023053	-0.836554	0.246295	0.0450965
A0A4W6GAQ4	Tuftelin-interacting protein 11	21.1624	21.1869	21.2527	21.5375	21.7055	21.4612	21.62	21.5311	FALSE	0	0.00801888	0.581102	0.29456	0.246295	0.0451545
A0A4W6CYR2	PTPRF interacting protein alpha 1	21.4968	21.1051	21.9137	21.8675	22.2873	21.8092	22.6282	21.9275	TRUE	7	0.0153254	1.1193	0.567315	0.246295	0.0451909
A0A4W6G809	Myosin IB	26.2755	26.7321	26.5805	26.4786	26.2727	26.1226	26.3312	26.1141	FALSE	0	-0.604907	-0.00814865	-0.306528	0.246436	0.0452657
A0A4W6EVF6	Mannose receptor, C type 1b	25.4781	25.923	26.1076	26.6654	25.6746	25.2942	25.3228	25.613	FALSE	0	-1.11991	-0.0148532	-0.567379	0.246552	0.0453363
A0A4W6FY64	FERM, ARHGEF and pleckstrin domain-containing protein 1 (FERM, RhoGEF and pleckstrin domain-containing protein 1)	21.514	21.2183	20.9454	21.2745	21.7584	21.37	21.5531	21.7144	TRUE	2	0.00929336	0.712594	0.360943	0.246552	0.0454114
A0A4W6FE27	Scinderin like b	31.6359	31.4758	31.4366	31.4158	31.1412	31.3147	31.2486	31.2706	FALSE	0	-0.488233	-0.00633452	-0.247284	0.246552	0.0454342
A0A4W6D422	WD repeat domain 1	29.0403	28.8371	28.9257	28.7788	28.5248	28.8062	28.6211	28.5281	FALSE	0	-0.543844	-0.0069659	-0.275405	0.246591	0.0454906
A0A4W6C5M4	Protein prune homolog 2 (BNIP2 motif-containing molecule at the C-terminal region 1)	22.8981	20.9241	21.1405	21.7584	22.6797	22.4506	22.5508	22.6816	TRUE	7	0.0227351	1.79814	0.910439	0.246628	0.0455467
A0A4W6FWF4	Keratinocyte associated protein 3	24.8434	25.5277	25.3727	25.5793	25.0107	24.6549	25.0988	24.7765	FALSE	0	-0.880146	-0.0110021	-0.445574	0.246628	0.0455955
A0A4W6F4X4	Thymosin beta	25.5547	23.0363	23.5805	23.4847	24.9551	25.1495	24.8239	25.325	FALSE	0	0.0271651	2.27154	1.14935	0.247246	0.0457803
A0A4W6E467	NAD(P)H-hydrate epimerase (EC 5.1.99.6) (Apolipoprotein A-I-binding protein) (AI-BP) (NAD(P)HX epimerase)	25.781	25.2136	25.2078	25.4662	25.6343	25.817	25.8192	25.8176	FALSE	0	0.00833104	0.701436	0.354884	0.247246	0.0458082
A0A4W6D496	VPS37A subunit of ESCRT-I	22.2682	19.7993	19.9885	21.8193	22.3178	22.4464	21.9428	22.2856	TRUE	1	0.0289592	2.52973	1.27934	0.247774	0.0459553
A0A4W6BII7	Apoptotic chromatin condensation inducer 1b	24.3736	23.5891	23.5449	23.7919	24.5617	24.3444	24.2079	24.0926	TRUE	1	0.0103947	0.943192	0.476793	0.248152	0.0461016
A0A4W6BTM9	Geranylgeranyl transferase type-1 subunit beta (EC 2.5.1.59) (Geranylgeranyl transferase type I subunit beta)	22.2617	22.648	22.6626	23.0923	22.8937	23.172	23.1166	23.1519	TRUE	3	0.00904707	0.825804	0.417426	0.248152	0.0461241
A0A4W6E3G9	Heat shock protein 4b	27.4765	27.344	27.2545	27.3834	27.1256	27.2273	27.1124	26.9862	FALSE	0	-0.498181	-0.00531718	-0.251749	0.248408	0.0462211
A0A4W6EKM6	NK2 homeobox 3	18.7999	16.6973	17.4975	17.1591	16.9746	16.1013	16.1575	16.8415	TRUE	5	-2.01831	-0.0211589	-1.01973	0.248474	0.0462865
A0A4W6CE80	Calponin-homology (CH) domain-containing protein	27.3702	26.0154	27.2908	27.0939	27.6613	27.8002	27.2241	28.0332	FALSE	0	0.0149696	1.45926	0.737117	0.248474	0.0463641
A0A4W6DFV1	Endoplasmic reticulum-Golgi intermediate compartment protein	24.3937	24.496	24.4897	24.9149	24.4299	24.1907	24.1411	23.4472	FALSE	0	-1.03223	-0.0104602	-0.521345	0.248474	0.0464071
A0A4W6EZW2	Serine/threonine protein phosphatase 2A regulatory subunit	24.1307	23.2866	23.4835	23.4094	23.942	23.9671	24.047	24.0926	FALSE	0	0.00861855	0.860632	0.434625	0.248474	0.0464483
A0A4W6F4C2	NACHT LRR and PYD domain-containing protein	24.9876	25.3547	24.9048	25.1528	24.4486	24.8549	24.9849	24.6158	FALSE	0	-0.740461	-0.00734562	-0.373903	0.248474	0.0464807
A0A4W6FNR0	Dimethylarginine dimethylaminohydrolase 1	23.6501	23.3827	23.2962	23.0367	24.1236	23.2838	23.9042	24.0526	TRUE	1	0.00954026	0.989763	0.499652	0.24873	0.046578
A0A4W6FFM5	UHRF1 binding protein 1-like	23.9787	23.9206	23.932	23.721	24.2662	24.0833	24.2437	24.0281	TRUE	2	0.00491796	0.529508	0.267213	0.248759	0.0466996
A0A4W6D927	Heme binding protein 2	21.7599	21.5401	22.3992	22.202	22.5581	22.2615	22.4816	22.4398	TRUE	4	0.0084319	0.911482	0.459957	0.248759	0.0467125
A0A4W6FBJ4	Regulation of nuclear pre-mRNA domain containing 2a	22.6692	23.2394	23.6363	23.5241	23.428	24.2207	23.6481	24.4195	TRUE	7	0.0118256	1.31181	0.661819	0.248759	0.0467944
A0A4W6BY94	TNF superfamily member 13b	20.9751	21.0555	21.9079	21.7091	22.2529	21.561	21.9721	22.2682	TRUE	7	0.0107342	1.19258	0.601657	0.248759	0.0467992
A0A4W6F9E2	Apolipoprotein M	28.1896	27.3529	28.026	28.0008	28.4181	28.6535	28.2106	28.1796	FALSE	0	0.00835579	0.937922	0.473139	0.248759	0.0468311
A0A4W6E4F4	ATP synthase subunit O, mitochondrial (Oligomycin sensitivity conferral protein)	28.2554	28.164	28.1742	28.2186	28.4951	28.2804	28.5656	28.461	FALSE	0	0.00425421	0.49068	0.247467	0.248834	0.0469141
A0A4W6EYF0	Uncharacterized protein	26.7937	26.9349	26.7148	26.4507	26.4252	26.4115	26.5514	26.2207	FALSE	0	-0.637101	-0.00546587	-0.321283	0.248834	0.0469457
A0A4W6DES2	E3 ubiquitin-protein ligase CHIP (EC 2.3.2.27) (RING-type E3 ubiquitin transferase CHIP)	22.3613	22.2582	22.2468	22.202	22.4841	22.4389	22.4996	22.5564	FALSE	0	0.00381215	0.451619	0.227715	0.248834	0.0469938
A0A4W6CBK0	Spectrin beta chain	25.2462	24.8966	24.9644	25.3197	25.6316	25.3045	25.306	25.5281	FALSE	0	0.00552599	0.666144	0.335835	0.248841	0.0470445
A0A4W6FS54	Stimulator of interferon genes protein	21.3056	20.1547	20.9166	21.0745	21.139	21.9339	21.3991	21.4789	TRUE	1	0.00996003	1.23981	0.624885	0.248889	0.0471359
A0A4W6EZ33	Zgc:65997	23.2074	24.0831	22.3508	22.8632	22.4697	22.6814	22.1351	21.9862	TRUE	5	-1.60346	-0.0125045	-0.807984	0.248889	0.047218
A0A4W6FW70	Acyltransferase (EC 2.3.1.-)	26.4968	27.0376	27.1298	26.782	26.5211	26.5391	26.6075	26.2351	FALSE	0	-0.766015	-0.0057565	-0.385886	0.248889	0.0473171
A0A4W6CZY5	Zgc:153993	23.3393	23.2612	23.2644	23.7919	23.9853	23.5141	24.0389	23.7367	FALSE	0	0.00598523	0.80318	0.404582	0.248889	0.0473392
A0A4W6GA78	26S proteasome non-ATPase regulatory subunit 9 (26S proteasome regulatory subunit p27)	24.9196	23.7467	23.5805	23.9508	24.8276	24.738	24.5936	24.5825	TRUE	2	0.00938562	1.26271	0.63605	0.248889	0.0473458
A0A4W6CDZ7	Cohesin subunit SA (SCC3 homolog) (Stromal antigen)	25.9472	25.2214	25.3591	25.5736	26.0065	25.8146	25.9507	25.8692	FALSE	0	0.00545716	0.764405	0.384931	0.248889	0.0474488
A0A4W6DXN9	Spartin b	24.1387	24.3827	24.2673	24.3025	24.6397	24.3113	24.6157	24.6643	FALSE	0	0.00402365	0.565904	0.284964	0.248889	0.0474589
A0A4W6CTY8	DAB adaptor protein 1a	26.8797	27.1539	26.9372	26.8547	26.5788	26.6735	26.8819	26.4957	FALSE	0	-0.593596	-0.00416446	-0.29888	0.248889	0.0474921
A0A4W6FW82	Coagulation factor VIII associated	22.86	23.1709	23.5083	23.6021	23.7841	23.6168	23.6374	23.7061	FALSE	0	0.00556817	0.796049	0.400808	0.248889	0.0474994
A0A4W6DL17	Apoptosis inducing factor mitochondria associated 4	24.5812	25.0874	23.4582	24.3303	23.1918	24.3562	23.1947	23.0132	TRUE	4	-1.83825	-0.0123667	-0.925309	0.248952	0.0475933
A0A4W6DXK5	SWI/SNF related, matrix associated, actin dependent regulator of chromatin, subfamily e, member 1	23.7681	22.4636	22.5663	23.035	23.7034	23.3908	23.5936	23.6854	FALSE	0	0.00807407	1.26197	0.635023	0.248952	0.0477092
A0A4W6CFA2	Diacylglycerol kinase (DAG kinase) (EC 2.7.1.107)	22.86	22.8823	22.6436	22.0932	21.9241	22.2811	22.1259	22.3317	TRUE	4	-0.902497	-0.00563357	-0.454066	0.248952	0.047764
A0A4W6CLD0	Fibronectin type-III domain-containing protein	27.5382	26.8243	26.3828	27.1624	26.4158	26.7255	26.2277	26.2528	FALSE	0	-1.13608	-0.00690115	-0.571489	0.248952	0.0478231
A0A4W6EJL0	RNA helicase (EC 3.6.4.13)	27.9033	27.8243	27.9199	28.2186	27.6137	27.7571	27.4324	27.7997	FALSE	0	-0.627934	-0.00371835	-0.315826	0.248952	0.0478771
A0A4W6F2L7	Argininosuccinate lyase	20.3282	20.8033	21.276	20.9022	21.1143	21.6961	21.0631	21.5948	FALSE	0	0.00629184	1.07304	0.539665	0.248952	0.0478976
A0A4W6CAZ8	Calcium regulated heat stable protein 1	25.407	25.2933	25.1298	25.4062	25.1119	24.9928	25.0266	25.0926	FALSE	0	-0.503323	-0.00288726	-0.253105	0.248952	0.0479425
A0A4W6CHL4	TRAF3 interacting protein 3	19.6598	20.6299	20.2554	19.8386	20.472	20.6929	20.7708	20.4479	TRUE	7	0.00565134	0.994251	0.499951	0.248952	0.047961
A0A4W6C3C3	Tyrosine-protein phosphatase non-receptor type (EC 3.1.3.48)	21.3763	21.1547	20.1929	20.9763	20.345	20.3276	20.0361	20.6184	TRUE	7	-1.17995	-0.00662313	-0.593284	0.248952	0.047986
A0A4W6D8A3	Oxysterol-binding protein	25.1227	24.8471	25.1887	25.306	24.4913	25.0912	24.7108	24.6643	FALSE	0	-0.749297	-0.00410075	-0.376699	0.248952	0.0480357
A0A4W6CC37	Large ribosomal subunit protein uL11 (60S ribosomal protein L12)	28.8767	28.7624	28.8054	28.8869	29.1567	28.936	29.122	29.0712	FALSE	0	0.0025252	0.474775	0.23865	0.248952	0.0480902
A0A4W6BMC1	1-acylglycerol-3-phosphate O-acyltransferase 9, like	25.3668	25.3547	25.6576	25.1833	24.9896	25.2345	25.16	24.8576	FALSE	0	-0.656879	-0.00341135	-0.330145	0.248952	0.0481346
A0A4W6ELU7	T-complex protein 1 subunit alpha (CCT-alpha)	27.3954	27.1127	27.0995	27.3077	27.0253	26.8826	26.7758	27.0787	FALSE	0	-0.573434	-0.00294432	-0.288189	0.248952	0.0481554
A0A4W6BQV3	RNA-binding protein 47 (RNA-binding motif protein 47)	26.675	26.7046	26.4144	26.6244	26.0962	26.5492	26.2133	26.3183	FALSE	0	-0.617634	-0.0030702	-0.310352	0.248995	0.0482135
A0A4W6CZR4	ATP-binding cassette, sub-family F (GCN20), member 1	23.3937	24.1334	23.7877	23.4847	24.411	23.9143	24.1933	24.0445	FALSE	0	0.00415776	0.877598	0.440878	0.249167	0.0482962
A0A4W6D433	cAMP-dependent protein kinase (EC 2.7.11.11)	25.044	24.7212	24.9689	24.8875	25.1619	25.3908	25.0266	25.2026	FALSE	0	0.00244594	0.577713	0.29008	0.249683	0.0484754
I3NN26	Pentraxin family member	24.3736	25.1701	25.0028	25.9013	24.556	24.5607	24.3722	24.325	TRUE	1	-1.31141	-0.00547806	-0.658444	0.249683	0.0484956
A0A4W6G0X0	Actin alpha 1, skeletal muscle	24.7049	25.0746	25.2564	24.63	25.1732	25.3045	25.2079	25.719	FALSE	0	0.00336415	0.865999	0.434681	0.249856	0.0485999
A0A4W6D8A9	Coagulation factor XIII, A1 polypeptide b	20.9713	21.0848	21.6954	21.1625	20.2622	21.1805	20.3889	20.8478	TRUE	6	-1.11309	-0.00421603	-0.558654	0.249856	0.0486345
A0A4W6E7I8	Kinase suppressor of ras 2	24.0397	24.6595	24.8764	24.1643	23.5845	23.7533	24.3592	23.853	FALSE	0	-1.09103	-0.00395641	-0.547494	0.249856	0.0486921
A0A4W6CVD1	Dynactin subunit 4	25.9358	26.164	26.0912	26.0429	25.9198	25.788	25.8404	25.6932	FALSE	0	-0.494529	-0.00174333	-0.248136	0.249856	0.0487282
A0A4W6E7L4	Heterogeneous nuclear ribonucleoprotein A3	25.1819	24.7157	24.5083	24.4969	24.4548	23.5946	24.4661	24.1989	FALSE	0	-1.0906	-0.00355046	-0.547074	0.249933	0.0488247
A0A4W6FJB3	Rho/Rac guanine nucleotide exchange factor 18	22.0983	21.2307	21.3982	21.4798	21.8919	22.1387	22.3322	21.7902	TRUE	2	0.00310904	0.969954	0.486532	0.249933	0.0488427
A0A4W6F8Q4	Polypeptide N-acetylgalactosaminyltransferase (EC 2.4.1.-) (Protein-UDP acetylgalactosaminyltransferase)	18.444	16.1932	16.0643	16.6877	17.9949	17.5918	17.9006	18.4808	TRUE	5	0.00599365	2.28352	1.14476	0.250628	0.0490509
A0A4W6CGL0	Tumor necrosis factor, alpha-induced protein 8-like 3	23.4843	23.1757	23.4709	23.0664	23.7137	23.4538	23.6481	23.6321	FALSE	0	0.00158949	0.623634	0.312612	0.250628	0.0490781
A0A4W6D3Q3	NACHT domain-containing protein	23.3725	23.9769	23.283	23.3217	22.5431	23.22	23.3527	22.1314	TRUE	5	-1.35022	-0.00311321	-0.676665	0.250754	0.0491655
A0A4W6CBM1	Regulator of G protein signaling 14a	22.0208	20.7866	21.1926	21.1689	20.935	20.4214	20.6417	20.8172	FALSE	0	-1.17426	-0.00258603	-0.588423	0.250754	0.0492027
A0A4W6CY64	Histone-binding protein RBBP7 (Retinoblastoma-binding protein 7)	26.7552	26.4153	26.6038	26.8428	26.3124	26.4336	26.3946	26.3483	FALSE	0	-0.563365	-0.000681715	-0.282023	0.251815	0.0495608
A0A4W6FFC7	Alpha-actinin-1 (Alpha-actinin cytoskeletal isoform) (F-actin cross-linking protein) (Non-muscle alpha-actinin-1)	27.8063	27.9408	28.2818	27.9629	28.3073	28.7508	28.0017	28.7814	FALSE	0	0.00101822	0.923702	0.46236	0.251815	0.0495998
A0A4W6DDR8	Vacuolar protein sorting 4 homolog B	26.9608	26.6277	27.2078	27.0939	27.2901	27.3565	27.3026	27.2386	FALSE	0	0.000690177	0.648143	0.324417	0.251815	0.0496134
A0A4W6DPT7	60S ribosomal protein L21	27.9551	28.3125	28.1694	28.1187	28.4455	28.3232	28.5005	28.35	FALSE	0	0.000560871	0.531203	0.265882	0.251815	0.0496166
A0A4W6BUK7	VPS37C subunit of ESCRT-I	22.1965	22.81	22.7631	22.4699	22.8772	22.6961	23.1472	23.1482	TRUE	1	0.000584942	0.813983	0.407284	0.251815	0.0497388
A0A4W6EL51	Chemokine interleukin-8-like domain-containing protein	22.2942	22.2245	22.9363	23.2987	22.9905	25.523	22.955	24.6906	TRUE	2	0.00193348	2.70073	1.35133	0.251815	0.0497398
A0A4W6DUN0	Chitinase domain-containing protein 1	26.377	26.3982	26.3962	26.3452	26.8371	26.5492	26.6746	26.4882	FALSE	0	0.000338464	0.515951	0.258145	0.251815	0.0497616
A0A4W6DQB1	Receptor expression-enhancing protein	25.6104	24.0916	24.8228	24.8828	25.7342	25.523	25.2613	25.5398	FALSE	0	0.000281453	1.32498	0.662629	0.252197	0.0499227
A0A4W6EGF4	Parvin, alpha a	26.6473	26.5861	26.9599	26.8309	26.9508	27.0753	26.9593	27.1934	FALSE	0	9.90546e-05	0.577182	0.288641	0.252197	0.0499375
A0A4W6F7S1	Desmoplakin SH3 domain-containing protein	21.9353	22.0984	22.1202	22.199	22.3275	22.4464	22.1682	22.5264	TRUE	1	-7.36509e-05	0.557839	0.278883	0.252212	0.0500481
A0A4W6DI30	Striatin, calmodulin binding protein	21.3777	21.8534	21.3934	21.0148	19.6376	21.1257	21.1381	20.5948	TRUE	3	-1.57192	0.000327872	-0.785797	0.252212	0.050076
A0A4W6CFV1	Histone H2B	28.8945	28.9728	29.4677	30.0661	30.4951	29.3358	30.1576	30.5061	FALSE	0	-0.000486973	1.54727	0.77339	0.252212	0.0501147
A0A4W6BYP4	Niemann-Pick disease, type C1	22.5837	24.0323	23.8222	23.33	23.1228	22.2001	22.6986	22.7434	TRUE	6	-1.50223	0.00058236	-0.750822	0.252212	0.0501413
A0A4W6BT47	Transmembrane p24 trafficking protein 7	25.4103	24.949	25.5746	25.5298	25.0923	24.7929	24.8659	25.1656	FALSE	0	-0.774088	0.000472974	-0.386808	0.25237	0.0502228
A0A4W6G5Y2	Protein RER1	26.1146	25.9014	25.5717	25.6627	25.6586	25.0155	25.632	25.1581	TRUE	1	-0.893828	0.000710981	-0.446559	0.252456	0.0502902
A0A4W6D2R2	Cyclin T1	21.3056	21.9769	21.9419	21.9952	21.4842	21.4603	21.4095	21.3007	TRUE	7	-0.783535	0.00104409	-0.391245	0.253139	0.0504869
A0A4W6C1W5	KN motif and ankyrin repeat domain-containing protein 2	24.7369	24.1169	24.7041	24.8641	24.9638	25.432	24.7807	25.1082	FALSE	0	-0.00134528	0.93278	0.465717	0.253139	0.0505271
A0A4W6FQF7	dolichyl-phosphate beta-glucosyltransferase (EC 2.4.1.117)	24.6332	24.3757	24.4897	24.1795	24.3526	23.8595	24.047	23.1345	FALSE	0	-1.14404	0.00181707	-0.571111	0.253155	0.0505807
A0A4W6D7L7	Actin related protein 3	25.5696	25.9769	25.7569	25.8381	25.3691	25.5862	25.5196	25.5455	FALSE	0	-0.561518	0.0010427	-0.280238	0.253338	0.0506794
A0A4W6FNN5	Tyrosine-protein kinase receptor (EC 2.7.10.1)	18.8293	19.6069	19.7254	19.0225	19.8963	19.3398	20.1075	20.6618	TRUE	5	-0.00280676	1.41352	0.705355	0.253338	0.0507267
A0A4W6D2H1	Fatty acid amide hydrolase 2b	26.3201	26.2766	26.4144	26.2955	25.6639	26.3383	26.0691	25.7887	FALSE	0	-0.724768	0.00152127	-0.361623	0.253338	0.0507684
A0A4W6CU44	Galectin	32.3702	32.7397	32.3042	32.4602	32.0549	32.3796	32.1838	31.756	FALSE	0	-0.751881	0.00181914	-0.375031	0.253615	0.0508865
A0A4W6G9M8	Metabolism of cobalamin associated B	24.7474	24.1741	24.5568	24.8967	24.9811	25.4352	24.8796	24.8669	FALSE	0	-0.00247458	0.896339	0.446932	0.253615	0.0510125
A0A4W6GB32	Aminopeptidase (EC 3.4.11.-)	28.3744	28.1022	28.0684	28.312	28.0663	27.6801	27.91	27.9968	FALSE	0	-0.603595	0.00168278	-0.300956	0.253615	0.0510225
A0A4W6FCQ7	Cytochrome c oxidase subunit 5B2	28.6367	28.9613	28.7114	28.2638	28.1778	28.3019	28.4362	28.198	FALSE	0	-0.73168	0.00204641	-0.364817	0.253615	0.0510258
A0A4W6CCC1	Coiled-coil and C2 domain containing 1A	24.1026	23.217	23.2239	23.46	23.8036	24.0013	24.047	24.0031	TRUE	3	-0.0029975	0.928783	0.462893	0.253797	0.051185
A0A4W6DXM9	Aryl hydrocarbon receptor 2	22.5649	22.6202	22.7652	23.2168	22.342	22.4879	22.5148	22.379	TRUE	2	-0.723957	0.00234795	-0.360805	0.253797	0.0511909
A0A4W6F8L6	MOB kinase activator 1Bb	23.0466	23.1367	23.6153	23.6681	23.6825	23.8313	23.6798	23.7863	FALSE	0	-0.00250942	0.759134	0.378312	0.253797	0.051214
A0A4W6ESK0	Ig-like domain-containing protein	22.7028	23.3746	23.0609	24.4222	24.2283	23.7024	24.2366	24.9388	TRUE	1	-0.00633089	1.77914	0.886403	0.254002	0.0513077
A0A4W6FMX0	Pyruvate kinase (EC 2.7.1.40)	28.3271	28.7953	28.4835	28.3834	28.1304	28.1245	28.401	28.0229	FALSE	0	-0.657737	0.00247998	-0.327629	0.254002	0.0513864
A0A4W6DZV1	rRNA adenine N(6)-methyltransferase (EC 2.1.1.-)	22.2489	20.7526	20.1362	21.3354	20.5239	20.4709	19.7273	19.8752	TRUE	3	-1.94534	0.00744255	-0.968949	0.254002	0.0514069
A0A4W6F2J5	Achalasia, adrenocortical insufficiency, alacrimia	22.4818	22.5935	22.9363	23.0939	21.7423	22.37	22.2558	22.6922	TRUE	4	-1.02695	0.00436221	-0.511296	0.254527	0.0515638
A0A4W6D996	Magnesium transporter protein 1 (Dolichyl-diphosphooligosaccharide--protein glycosyltransferase subunit MAGT1)	25.1347	25.344	25.3488	25.2387	25.7189	25.4903	25.4991	25.4066	FALSE	0	-0.00235667	0.526672	0.262158	0.254693	0.0516483
A0A4W6FIH0	Cysteine-rich with EGF-like domains 2	24.8237	24.7101	24.6267	24.9419	25.4732	25.3843	24.9067	24.8806	FALSE	0	-0.00401088	0.775199	0.385594	0.25573	0.0519094
A0A4W6D860	Ribosomal protein S10	27.781	26.8745	27.0474	27.022	27.789	27.3483	27.7134	27.8236	FALSE	0	-0.00567585	0.980385	0.487354	0.256564	0.0521399
A0A4W6BS93	Tripartite motif containing 35-13	23.3113	23.5402	23.7673	23.3025	23.4173	22.8093	23.0679	23.1098	TRUE	1	-0.762955	0.00450031	-0.379228	0.256564	0.0521808
A0A4W6FZM0	exodeoxyribonuclease III (EC 3.1.11.2) (APEX nuclease) (Apurinic-apyrimidinic endonuclease 1)	25.8336	25.7074	25.3962	25.5562	25.9638	25.7732	25.9828	25.93	FALSE	0	-0.00352439	0.581736	0.289106	0.256608	0.0522409
A0A4W6DME0	MAPK activated protein kinase 2	24.6275	24.6248	24.3104	24.6681	24.6343	24.9053	24.8842	25.0156	FALSE	0	-0.00393988	0.608248	0.302154	0.256844	0.0523985
A0A4W6EKQ8	COX assembly mitochondrial protein	21.9894	22.1714	22.4088	22.4485	22.3124	22.8351	22.7047	22.6059	TRUE	3	-0.00473031	0.724702	0.359986	0.256844	0.0524172
A0A4W6CMV3	FIIND domain-containing protein	19.2064	19.1838	20.0339	20.2796	20.486	20.2283	19.9961	20.4591	TRUE	6	-0.00818336	1.24108	0.61645	0.256844	0.0524423
A0A4W6FNB7	3beta-hydroxysteroid 3-dehydrogenase (EC 1.1.1.270)	22.4186	20.5652	21.1298	21.593	22.0313	23.2838	21.8465	22.4904	TRUE	5	-0.0139945	1.98676	0.986383	0.256892	0.052612
A0A4W6C1Y0	Ig-like domain-containing protein	24.8038	25.9929	25.3557	24.7869	24.5387	23.4289	24.9975	24.5311	FALSE	0	-1.73426	0.0127353	-0.860762	0.256892	0.0527252
A0A4W6CSJ0	non-specific serine/threonine protein kinase (EC 2.7.11.1)	25.1819	25.5951	25.249	25.3801	25.6666	25.7204	25.4931	26.4239	FALSE	0	-0.00710388	0.956051	0.474473	0.256892	0.0527581
A0A4W6EI28	RAD21 cohesin complex component a	23.6745	24.8547	24.5509	24.6355	23.7511	23.9626	24.1182	23.5311	TRUE	4	-1.18507	0.00881679	-0.588125	0.256892	0.0527617
A0A4W6EZB9	Ig-like domain-containing protein	26.3289	26.4734	25.9211	26.0656	25.7443	25.8361	26.0368	25.8272	FALSE	0	-0.677327	0.00507963	-0.336123	0.256892	0.0527843
A0A4W6E4N1	TBC1 domain family, member 22a	21.5934	21.6157	21.0709	20.827	21.9699	21.6961	21.6287	21.6256	TRUE	2	-0.0068526	0.913503	0.453325	0.256892	0.052785
A0A4W6FNH1	Complement component 8, gamma polypeptide	24.2682	24.648	24.9736	24.8309	24.4173	24.0833	23.9722	24.5135	TRUE	1	-0.873864	0.00661236	-0.433626	0.256892	0.0528097
A0A4W6DSH6	Sideroflexin 2	21.1407	22.5722	22.6221	22.5632	22.1049	19.848	21.1809	21.2062	TRUE	3	-2.29723	0.0180673	-1.13958	0.257192	0.0529227
A0A4W6EK81	Oxysterol-binding protein	24.459	24.8522	24.7201	24.6133	24.3526	24.4661	24.46	24.2703	FALSE	0	-0.552797	0.0050245	-0.273886	0.259056	0.0533883
A0A4W6BT12	Electron transfer flavoprotein subunit beta (Beta-ETF)	25.2276	25.0916	24.3995	24.8357	25.4944	25.1721	25.2402	25.3417	FALSE	0	-0.00781671	0.8548	0.423491	0.259056	0.0534094
A0A4W6CFK2	Cell division protein kinase 5	23.3531	22.7845	23.1972	23.2886	23.4173	23.5721	23.4168	23.5194	FALSE	0	-0.00665572	0.657799	0.325572	0.260392	0.0537819
A0A4W6EHC4	Xaa-Pro dipeptidase (EC 3.4.13.9) (Imidodipeptidase) (Peptidase D) (Proline dipeptidase)	23.2015	24.6935	23.8668	23.5562	22.5845	23.3908	22.8823	23.4595	TRUE	1	-1.51593	0.0154734	-0.750231	0.260392	0.0538161
A0A4W6FBZ0	Protein PALS1 (Protein associated with Lin-7 1)	21.3282	21.2672	20.7559	20.699	20.5967	20.5744	20.6331	20.7272	TRUE	4	-0.767434	0.00790032	-0.379767	0.260392	0.0538496
A0A4W6EZB4	Scavenger receptor class B member 1 (SR-BI)	22.77	22.0882	22.6659	22.772	23.1947	22.7023	23.2295	22.9271	TRUE	4	-0.00923942	0.887975	0.439368	0.260392	0.053892
A0A4W6FDR8	Inter-alpha-trypsin inhibitor heavy chain 3	25.1347	25.3687	25.8029	25.9508	26.0642	25.8266	25.8887	26.3401	FALSE	0	-0.0105689	0.941802	0.465617	0.261392	0.0542065
A0A4W6DTN2	Acylpyruvase FAHD1, mitochondrial (EC 3.7.1.5) (EC 4.1.1.112) (Fumarylacetoacetate hydrolase domain-containing protein 1) (Oxaloacetate decarboxylase)	24.6104	24.0042	24.5746	24.3435	25.1352	24.5778	25.1182	24.5311	FALSE	0	-0.0103998	0.925146	0.457373	0.261392	0.0542139
A0A4W6E6U7	6-pyruvoyl tetrahydrobiopterin synthase (EC 4.2.3.12)	24.699	24.6435	24.5462	24.9242	24.5499	24.1148	24.6083	23.9777	TRUE	6	-0.790034	0.00896517	-0.390534	0.261392	0.054255
A0A4W6C395	HMG box domain-containing protein	22.7661	23.9302	23.4193	23.3702	23.7743	23.7127	23.9022	24.3778	FALSE	0	-0.013292	1.15385	0.570278	0.261461	0.0543214
A0A4W6E8I0	NACHT domain-containing protein	22.6546	23.5024	23.3245	23.3569	23.7544	23.7929	23.5936	23.4472	FALSE	0	-0.0106325	0.885497	0.437432	0.262117	0.0545099
A0A4W6EKB4	WD repeat-containing protein 26	23.8677	23.5277	23.6038	23.4349	23.2849	23.4414	23.0042	23.397	FALSE	0	-0.661456	0.00818288	-0.326636	0.262544	0.0546509
A0A4W6BJD4	DNA-directed RNA polymerases I and III subunit RPAC1	24.2462	23.3827	22.9363	23.2459	23.0307	22.8633	22.8059	22.8133	FALSE	0	-1.16436	0.0154211	-0.574468	0.263796	0.0549904
A0A4W6C6Y2	Kinesin light chain	25.1506	25.0703	24.2453	24.9814	25.3854	25.335	25.3026	25.2135	FALSE	0	-0.0120663	0.90646	0.447197	0.263796	0.0550165
A0A4W6BYG3	Protein-glutamine gamma-glutamyltransferase 2 (EC 2.3.2.13) (EC 3.5.1.44) (Isopeptidase TGM2) (Protein-glutamine deamidase TGM2) (Protein-glutamine dopaminyltransferase TGM2) (Protein-glutamine histaminyltransferase TGM2) (Protein-glutamine noradrenalinyltransferase TGM2) (Protein-glutamine serotonyltransferase TGM2) (Tissue transglutaminase) (Transglutaminase-2)	24.3961	24.9906	24.9778	24.6842	23.7443	24.4661	24.4539	24.4777	TRUE	1	-0.966336	0.0130085	-0.476664	0.263825	0.0550751
A0A4W6CJL2	N-ethylmaleimide-sensitive factor attachment protein, alpha b	26.3837	26.254	26.2872	26.278	26.5788	26.3416	26.6075	26.6801	FALSE	0	-0.00720696	0.509765	0.251279	0.264838	0.0553392
A0A4W6DWW2	H15 domain-containing protein	26.0269	27.574	27.4275	27.8898	25.9917	25.894	26.1335	27.0886	FALSE	0	-1.93325	0.0281079	-0.952573	0.265152	0.0554965
A0A4W6FB21	NADH dehydrogenase [ubiquinone] iron-sulfur protein 5 (Complex I-15 kDa) (NADH-ubiquinone oxidoreductase 15 kDa subunit)	25.3904	26.3134	25.7595	25.4755	25.0357	25.0632	25.4931	25.3842	FALSE	0	-0.995831	0.0145139	-0.490658	0.265152	0.0555104
A0A4W6BPM2	Microsomal glutathione S-transferase 3a	26.6887	26.2483	26.6038	26.6789	26.9398	26.9497	26.7134	26.8176	FALSE	0	-0.00927334	0.609747	0.300237	0.266021	0.0557594
A0A4W6DFL0	Tropomyosin 3	21.7092	22.6119	21.6153	22.9978	22.6867	22.7332	23.0373	23.4837	TRUE	1	-0.0233693	1.5267	0.751666	0.266021	0.0557982
A0A4W6FQ62	Protein transport protein Sec61 subunit gamma	26.3663	25.7375	26.3761	26.5074	26.9064	26.3249	26.7758	26.7814	TRUE	1	-0.014687	0.915315	0.450314	0.267024	0.0560895
A0A4W6FWK6	Eukaryotic translation initiation factor 4E family member 3	25.0269	23.9396	24.3033	24.2168	23.6179	24.1608	23.721	23.8806	FALSE	0	-1.07133	0.0182364	-0.526548	0.267024	0.0564761
A0A4W6DIZ9	Spectrin beta, non-erythrocytic 5	26.619	26.4554	26.421	26.2241	26.6343	26.6333	26.7758	26.719	FALSE	0	-0.00903617	0.530498	0.260731	0.267024	0.0564806
A0A4W6CV44	Biliverdin reductase A	25.9103	25.6794	25.9666	26.0594	25.556	25.7458	25.6954	25.5398	FALSE	0	-0.548807	0.00937275	-0.269717	0.267024	0.0564985
A0A4W6FYT4	Proteasome subunit beta	28.26	28.1283	28.1448	28.2727	27.9398	28.1197	27.859	27.9377	FALSE	0	-0.483144	0.00833886	-0.237402	0.267024	0.0565705
A0A4W6DX54	Septin 9a	23.6612	24.5771	24.6323	24.5621	24.8699	24.8218	24.7611	24.9122	FALSE	0	-0.0171148	0.983294	0.48309	0.267024	0.0566285
A0A4W6BT17	Dipeptidyl-peptidase 4	28.4922	28.8497	28.8272	28.7184	28.3942	28.4289	28.6075	28.3664	FALSE	0	-0.55488	0.00966225	-0.272609	0.267024	0.0566316
A0A4W6F5V7	Nipsnap homolog 2	24.5215	24.1661	24.3727	23.3163	24.8181	24.3778	24.6211	24.8897	FALSE	0	-0.020724	1.18584	0.582558	0.267024	0.0566566
A0A4W6F3H1	Ras suppressor protein 1	28.2508	28.0969	28.2173	28.2047	28.3942	28.7287	28.2812	28.4686	FALSE	0	-0.0098415	0.561353	0.275756	0.267024	0.0566787
A0A4W6FUC5	Sarcolemma associated protein a	22.8434	21.898	21.3069	22.0971	22.5572	23.0769	22.3195	23.0623	TRUE	5	-0.0256427	1.46082	0.717589	0.267024	0.0566874
A0A4W6CG82	LIM domain containing 2	27.5974	27.488	27.7478	27.6519	27.9991	27.911	27.7574	28.8354	FALSE	0	-0.0182028	1.02711	0.504455	0.267024	0.0567546
A0A4W6BWB1	Kynurenine aminotransferase 1	22.0268	22.6805	23.5328	22.5617	23.1196	23.4044	23.3261	23.4816	TRUE	7	-0.0229508	1.2879	0.632473	0.267024	0.0567937
A0A4W6DWW9	Serine/threonine-protein phosphatase (EC 3.1.3.16)	28.825	28.8147	28.9024	28.8723	28.5137	28.7477	28.6844	28.5498	FALSE	0	-0.467776	0.00834265	-0.229717	0.267024	0.0567994
A0A4W6G869	Uncharacterized protein	24.36	24.0132	24.4772	24.4786	23.9595	24.051	24.1027	24.0445	FALSE	0	-0.596355	0.0107413	-0.292807	0.267024	0.0568699
A0A4W6DQU1	Erlin-1 (Endoplasmic reticulum lipid raft-associated protein 1)	26.5547	25.4636	26.2192	26.285	26.7137	26.4429	26.6746	26.667	FALSE	0	-0.0181921	1.00602	0.493915	0.267024	0.0568985
A0A4W6EH11	non-specific serine/threonine protein kinase (EC 2.7.11.1)	21.2769	22.3659	23.0008	23.1628	23.1344	23.0543	23.4293	23.6213	FALSE	0	-0.0316298	1.74802	0.858197	0.267024	0.056903
A0A4W6DYX5	Nuclear transport factor 2 (NTF-2)	26.6473	26.5906	26.5951	26.5239	26.8371	26.7633	26.8121	26.7814	FALSE	0	-0.00772243	0.426248	0.209263	0.267024	0.0569121
A0A4W6GAN4	Coronin	28.3531	28.7011	28.582	28.4631	28.1256	28.2847	28.2551	28.3786	FALSE	0	-0.537636	0.00996309	-0.263837	0.267551	0.0570775
A0A4W6E6L6	Large ribosomal subunit protein mL44	23.2769	22.2338	23.3245	23.5907	23.7034	23.8502	23.6374	23.6321	FALSE	0	-0.023158	1.22176	0.599301	0.267875	0.057247
A0A4W6C672	Glyoxylate reductase/hydroxypyruvate reductase a	26.1761	26.2988	26.3175	26.2656	25.9917	26.1187	26.1297	25.839	FALSE	0	-0.498899	0.00946433	-0.244717	0.267875	0.0572534
A0A4W6C836	phosphatidylinositol-4,5-bisphosphate 3-kinase (EC 2.7.1.153)	18.9794	18.5456	18.6683	18.6241	18.1903	18.4408	18.3608	18.5888	FALSE	0	-0.630535	0.0122016	-0.309167	0.26834	0.0574061
A0A4W6FNX9	Methyltransferase like 27	26.6473	27.081	26.8303	26.46	26.5929	26.1552	26.4752	26.345	FALSE	0	-0.739607	0.0144465	-0.36258	0.268431	0.057479
A0A4W6BZ44	Fibrillin 1	22.8982	22.876	22.7233	22.3163	23.0717	23.3249	22.8834	22.9947	TRUE	3	-0.0148225	0.745264	0.365221	0.268851	0.0576223
A0A4W6CXP1	Tight junction protein 1	25.7183	25.2822	25.6038	25.6492	25.8371	26.0139	25.7929	25.7642	FALSE	0	-0.011885	0.5892	0.288657	0.269132	0.0577362
A0A4W6CWZ7	Heterogeneous nuclear ribonucleoprotein D	22.9945	23.0831	23.3104	23.3163	23.8512	23.557	23.3262	23.3317	TRUE	2	-0.0141126	0.69504	0.340464	0.269133	0.0577899
A0A4W6CUC5	Eukaryotic translation initiation factor 5A (eIF-5A)	23.6612	23.9111	23.5328	23.2886	24.0521	23.6919	23.9288	24.2207	FALSE	0	-0.0160269	0.765983	0.374978	0.270047	0.0580399
A0A4W6C903	WD repeat domain 33	22.7723	22.9206	21.7914	21.8642	21.9314	20.9053	21.7092	21.8766	TRUE	4	-1.49512	0.0321941	-0.731463	0.270945	0.0582869
A0A4W6DNT9	NACHT domain-containing protein	28.4037	28.5355	28.2545	28.5858	28.3781	27.9053	28.1924	28.0886	FALSE	0	-0.621162	0.0135932	-0.303784	0.271162	0.0584294
A0A4W6DN38	Elongation factor 1-alpha	25.0777	25.0221	25.0933	25.0491	25.3293	25.9519	25.1027	25.4161	FALSE	0	-0.0174502	0.796326	0.389438	0.271162	0.0584415
A0A4W6CB13	EF-hand domain-containing protein	31.1282	30.4136	30.1766	30.6553	31.0549	31.0086	31.0353	30.9823	FALSE	0	-0.0193401	0.873018	0.426839	0.271364	0.0585391
A0A4W6BTK0	SH2 domain containing 1A	21.0021	22.0637	22.3249	22.0817	22.2102	22.5039	22.5825	22.5875	TRUE	7	-0.027993	1.2338	0.602905	0.272125	0.0587573
A0A4W6DZS8	Guanine nucleotide-binding protein subunit alpha	23.1227	23.3261	24.1537	23.3435	24.0023	23.9497	23.8097	24.1004	FALSE	0	-0.0226258	0.980716	0.479045	0.272203	0.0589135
A0A4W6ELR3	RAN binding protein 1	26.6332	26.3189	26.3033	26.306	26.7519	26.6196	26.6211	26.5992	FALSE	0	-0.0122204	0.527455	0.257617	0.272203	0.0589535
A0A4W6E0L4	protein disulfide-isomerase (EC 5.3.4.1)	25.0735	25.0087	24.9911	25.1757	24.6982	24.8642	24.9975	24.6537	FALSE	0	-0.530011	0.012321	-0.258845	0.272203	0.0589855
A0A4W6BVP6	Ribosome binding protein 1a	25.6914	26.3189	26.3929	26.3486	26.8371	26.2908	26.6481	26.667	FALSE	0	-0.0201372	0.865755	0.422809	0.272203	0.0589908
A0A4W6FE50	Thyroid hormone receptor interactor 10	25.4202	25.4271	25.2962	25.5793	25.4078	25.8619	25.8049	25.8623	FALSE	0	-0.0145576	0.621573	0.303508	0.272257	0.0590567
A0A4W6E1V7	SKICH domain-containing protein	22.5337	22.1185	22.1678	22.3163	22.1784	21.8122	21.9147	22.0297	FALSE	0	-0.615399	0.0147665	-0.300316	0.273093	0.0592923
A0A4W6D5B1	Dolichyl-diphosphooligosaccharide--protein glycosyltransferase subunit 2 (Ribophorin-2)	27.4365	27.3965	27.5524	27.5014	27.8193	27.5564	27.668	27.7875	FALSE	0	-0.012144	0.48435	0.236103	0.274604	0.0597362
A0A4W6DXL8	Vesicle-fusing ATPase (EC 3.6.4.6)	26.4037	26.4254	26.4469	26.3401	26.1581	26.1589	26.2437	26.2261	FALSE	0	-0.425383	0.0107165	-0.207333	0.274604	0.0597857
A0A4W6F648	Apolipoprotein M	27.5077	27.4554	27.7478	27.8005	27.5646	27.1437	27.3361	26.4957	FALSE	0	-1.01107	0.0254961	-0.492788	0.274604	0.0597957
A0A4W6D5E0	WD repeat domain 7	21.1708	21.6777	21.4298	21.9167	20.9279	20.7802	20.717	21.6472	TRUE	2	-1.08894	0.0275741	-0.530684	0.274604	0.0598391
A0A4W6D6I4	RAB11B, member RAS oncogene family, a	27.6261	27.512	27.4518	27.546	26.9508	27.4752	27.3689	27.1372	FALSE	0	-0.617694	0.0158097	-0.300942	0.274871	0.059952
A0A4W6DSL7	FAST kinase domain-containing protein 4 (Protein TBRG4) (Transforming growth factor beta regulator 4)	23.5696	23.6248	23.8859	23.5562	23.5152	23.4414	23.3262	23.3183	FALSE	0	-0.531464	0.0137512	-0.258856	0.275089	0.0600678
A0A4W6DRB1	SAM domain-containing protein	18.7127	19.3239	19.9422	20.093	20.2283	19.9657	20.0923	20.2941	TRUE	6	-0.0334476	1.28776	0.627158	0.275089	0.0601089
A0A4W6EJU8	Rab3 GTPase-activating protein catalytic subunit	23.3668	23.6709	23.7465	22.7168	23.1498	22.608	22.7512	22.9167	FALSE	0	-1.06611	0.028415	-0.518849	0.276129	0.0603912
A0A4W6FC77	HECT and RLD domain containing E3 ubiquitin protein ligase 4	24.0081	23.3879	22.3209	23.8599	22.0556	23.3113	22.2689	22.3995	TRUE	6	-1.82006	0.0493368	-0.885363	0.276742	0.0605804
A0A4W6D6F3	Ubiquilin 4	22.8108	23.2218	22.8048	23.1215	23.313	23.923	23.0735	23.3724	TRUE	7	-0.0241639	0.885711	0.430773	0.276824	0.0606533
A0A4W6EK85	N-acetyl-alpha-glucosaminidase	26.1447	26.2291	26.2854	26.0879	26.0622	25.7357	26.0184	25.9256	FALSE	0	-0.516809	0.0141785	-0.251315	0.276863	0.060717
A0A4W6DJ42	very-long-chain enoyl-CoA reductase (EC 1.3.1.93)	25.4558	25.8371	26.1157	25.5822	26.0863	26.2416	26.0142	26.0301	FALSE	0	-0.0200003	0.710721	0.34536	0.277958	0.0610125
A0A4W6FKE1	Collagen type VI alpha 2 chain	27.6403	28.4017	28.1404	27.4321	27.7313	27.3062	27.3444	27.2563	TRUE	5	-1.01701	0.0289164	-0.494046	0.278076	0.0611349
A0A4W6CFI0	RNA helicase (EC 3.6.4.13)	25.6473	24.7266	24.5509	24.9463	24.4548	24.4903	24.4842	24.5135	FALSE	0	-0.992425	0.0282509	-0.482087	0.278076	0.0611491
A0A4W6FXL9	Acyl-CoA thioesterase 22	24.8088	25.6538	25.1178	25.235	24.8559	24.941	24.8427	24.5541	FALSE	0	-0.834968	0.0241638	-0.405402	0.278595	0.0613479
A0A4W6FG49	Deoxynucleotidyltransferase terminal-interacting protein 1 (Terminal deoxynucleotidyltransferase-interacting factor 1)	22.1624	22.4318	22.0875	22.045	22.4249	22.3004	22.4878	22.6728	FALSE	0	-0.0174051	0.596971	0.289783	0.278595	0.0614388
A0A4W6DFJ0	Leucine-rich repeats and calponin homology (CH) domain containing 1	24.1934	23.9111	23.6153	24.2387	23.3219	23.9497	23.6516	23.3183	TRUE	2	-0.884527	0.0260666	-0.42923	0.278595	0.0615711
A0A4W6CS63	NHP2-like protein 1 (High mobility group-like nuclear protein 2 homolog 1) (U4/U6.U5 small nuclear ribonucleoprotein SNU13) (U4/U6.U5 tri-snRNP 15.5 kDa protein)	26.1644	26.0486	26.1035	26.2745	26.3038	26.345	26.4539	26.3826	FALSE	0	-0.0135862	0.460771	0.223593	0.278595	0.0615779
A0A4W6BTM3	Leucine rich repeat containing 40	24.4333	24.2822	24.5083	24.585	24.9768	24.6602	24.6102	24.6643	FALSE	0	-0.0168679	0.568221	0.275676	0.278595	0.0616622
A0A4W6BYZ0	ATP-binding cassette, sub-family E (OABP), member 1	27.4686	27.3965	27.2637	27.3334	27.1543	27.1342	27.197	27.118	FALSE	0	-0.442588	0.0132326	-0.214678	0.278595	0.061752
A0A4W6FJR2	Galectin	25.7962	25.8471	25.8079	25.9013	25.6397	25.4963	25.7134	25.6321	FALSE	0	-0.448911	0.0134372	-0.217737	0.278595	0.0617667
A0A4W6DDP7	Glycine--tRNA ligase	25.6445	25.877	24.7413	26.0615	24.0439	25.8266	23.6481	24.6643	FALSE	0	-2.13467	0.0640025	-1.03533	0.278595	0.0617876
A0A4W6D0K1	Casein kinase 2, alpha 1 polypeptide	27.9551	27.5511	27.8241	27.7378	28.0357	27.9606	27.9807	28.1276	FALSE	0	-0.0160798	0.534335	0.259127	0.278595	0.0618344
A0A4W6FLA3	Myosin Ic, paralog a	26.1287	26.4169	26.6181	26.6922	26.789	27.0852	26.4797	27.1467	FALSE	0	-0.0255708	0.847933	0.411181	0.278595	0.0618613
A0A4W6ECS3	Eukaryotic translation initiation factor 5	26.377	26.3225	25.9622	26.3735	26.6877	26.4289	26.5371	26.5208	FALSE	0	-0.0177315	0.587438	0.284853	0.278595	0.0618731
A0A4W6C962	Patatin like phospholipase domain containing 7	22.2616	20.6203	21.2644	20.8659	22.2766	21.8122	21.8677	21.906	TRUE	3	-0.044715	1.46982	0.712553	0.278629	0.0619737
A0A4W6EUA0	Unconventional myosin-VI (Unconventional myosin-6)	27.1702	27.496	27.236	27.2278	26.8606	27.1437	27.1693	26.6801	FALSE	0	-0.658245	0.020121	-0.319062	0.278629	0.0620354
A0A4W6FVN7	Serrate, RNA effector molecule	23.1291	21.3653	21.2702	21.6421	22.868	22.4636	22.5847	22.8095	TRUE	1	-0.0524003	1.71197	0.829783	0.278629	0.0620526
A0A4W6C1B4	Ig-like domain-containing protein	27.3006	27.5199	27.3349	27.3586	27.0663	27.1245	27.0531	27.3082	FALSE	0	-0.496335	0.0153158	-0.240509	0.278629	0.0621585
A0A4W6FPT3	Collagen type VI alpha 3 chain	26.675	27.2521	27.5965	28.299	27.8779	29.3668	27.5936	29.0911	FALSE	0	-0.0655257	2.11892	1.0267	0.278629	0.0621866
A0A4W6DTA0	Cyclin-dependent kinase 1 (Cell division control protein 2 homolog) (Cell division protein kinase 1) (p34 protein kinase)	23.5457	21.8305	20.4547	21.7639	20.7597	20.7044	20.8413	20.6018	TRUE	5	-2.41876	0.0749497	-1.1719	0.278629	0.0622133
A0A4W6FM97	Voltage-gated potassium channel subunit beta-2 (K(+) channel subunit beta-2) (Kv-beta-2)	23.459	23.2445	23.5687	23.6244	22.693	22.8743	23.2578	23.4595	FALSE	0	-0.832474	0.0264543	-0.40301	0.279557	0.0625499
A0A4W6EWR9	Large ribosomal subunit protein P2 (60S acidic ribosomal protein P2)	28.2416	28.2896	27.6252	27.5239	28.2771	28.3274	28.4631	28.2954	FALSE	0	-0.0276499	0.868984	0.420667	0.279557	0.0625673
A0A4W6ECG4	Oxysterol-binding protein	22.1769	22.9033	22.5376	22.5562	22.2653	22.4488	21.9636	21.5814	TRUE	1	-0.989034	0.0315164	-0.478759	0.279557	0.0625874
A0A4W6CXG9	Enhancer of mRNA-decapping protein 3 (YjeF domain-containing protein 1)	22.178	21.8128	21.2409	21.5185	21.9207	22.3168	22.1889	22.0847	TRUE	1	-0.0296494	0.910077	0.440214	0.280669	0.0628921
A0A4W6D2H8	Actin-related protein 2/3 complex subunit 5	25.1934	24.9302	25.0389	25.041	24.4973	24.8917	24.4661	25.0156	TRUE	1	-0.688909	0.0226073	-0.333151	0.280839	0.0629937
A0A4W6G1R9	VPS26, retromer complex component B	23.1259	23.1482	23.1941	23.0875	23.4173	23.1996	23.3395	23.6321	FALSE	0	-0.0175844	0.534012	0.258214	0.280839	0.063042
A0A4W6DV20	T-complex protein 1 subunit gamma	27.8125	27.3351	27.4835	27.5893	27.3242	27.1342	27.0929	27.4457	FALSE	0	-0.632797	0.0210728	-0.305862	0.281301	0.0632017
A0A4W6FYP5	Importin 4	25.3219	24.5891	24.6436	24.7313	25.1881	25.2664	25.1897	25.1121	FALSE	0	-0.0255799	0.760763	0.367592	0.281553	0.0633405
A0A4W6D2T9	Hepatocyte nuclear factor 4, alpha	24.2827	24.3476	24.0642	24.0778	24.3724	24.5318	24.4355	24.4034	FALSE	0	-0.0169232	0.502269	0.242673	0.281553	0.0633704
A0A4W6D5S0	inorganic diphosphatase (EC 3.6.1.1)	27.8556	27.7591	27.7215	28.0481	28.2462	28.1001	27.8819	28.35	FALSE	0	-0.0210305	0.618032	0.298501	0.281944	0.0635145
A0A4W6DVY2	YTH domain-containing family protein	25.0651	24.8471	23.4193	24.5562	23.7342	24.1833	23.4416	23.5223	TRUE	1	-1.55639	0.053184	-0.7516	0.281969	0.0635763
A0A4W6C4M8	Ubiquitin family domain containing 1	21.8638	21.8164	22.2864	22.7559	23.1835	22.1751	22.7392	22.99	TRUE	5	-0.0424117	1.22513	0.591359	0.282574	0.063769
A0A4W6DZH4	Adenylyltransferase and sulfurtransferase MOCS3 (Molybdenum cofactor synthesis protein 3) [Includes: Molybdopterin-synthase adenylyltransferase (EC 2.7.7.80) (Adenylyltransferase MOCS3) (Sulfur carrier protein MOCS2A adenylyltransferase); Molybdopterin-synthase sulfurtransferase (EC 2.8.1.11) (Sulfurtransferase MOCS3) (Sulfur carrier protein MOCS2A sulfurtransferase)]	24.8336	24.1709	24.2746	23.8212	23.9682	24.018	23.5975	23.6429	TRUE	2	-0.970843	0.0339712	-0.468436	0.28304	0.0639305
A0A4W6DLD5	Sodium/potassium-transporting ATPase subunit beta	25.5637	25.7724	25.9234	25.9172	25.5703	25.2838	25.2029	25.7617	TRUE	1	-0.70368	0.0247808	-0.33945	0.283221	0.0640277
A0A4W6F5Q2	Microsomal glutathione S-transferase 1 (EC 2.5.1.18)	27.3702	28.6731	28.6707	27.9847	29.0149	28.3274	29.1647	28.9212	FALSE	0	-0.0500188	1.41478	0.68238	0.283238	0.0640878
A0A4W6EVE2	ADP-ribosylation factor interacting protein 1 (arfaptin 1)	27.4606	26.523	27.0474	26.9463	27.8951	26.9822	27.5727	27.6335	FALSE	0	-0.0400498	1.09307	0.52651	0.285306	0.0646467
A0A4W6C1U0	Coatomer subunit zeta	22.3195	22.8392	22.6244	23.3435	23.2569	23.4122	23.0126	23.2773	TRUE	3	-0.0350215	0.951199	0.458089	0.285306	0.0647246
A0A4W6F8S4	BRISC and BRCA1-A complex member 2	24.8532	24.775	24.7041	24.4969	24.6013	24.2769	24.4042	24.4777	FALSE	0	-0.554967	0.0204404	-0.267263	0.285306	0.0647305
A0A4W6DQG6	Cytosolic purine 5'-nucleotidase (EC 2.7.1.77) (EC 3.1.3.5) (EC 3.1.3.99) (Cytosolic nucleoside phosphotransferase 5'N)	21.9316	22.0882	22.9104	22.3543	21.5479	22.0912	21.4812	22.0719	TRUE	1	-1.08629	0.0401401	-0.523073	0.285306	0.0647829
A0A4W6EHQ5	5'-AMP-activated protein kinase subunit gamma-1	25.5637	25.6766	25.5237	25.6049	25.3526	25.2942	25.3883	25.4777	FALSE	0	-0.44463	0.0166505	-0.21399	0.285859	0.065
A0A4W6C0D8	Complement C8 alpha chain	24.5872	24.9906	25.2782	25.4475	25.0642	25.6223	25.7031	26.0667	FALSE	0	-0.0419375	1.11836	0.53821	0.285859	0.0650223
A0A4W6FFF6	Myristoylated alanine-rich C-kinase substrate	23.3113	24.0042	23.6714	23.5089	23.7342	24.0672	24.2006	23.9777	FALSE	0	-0.0290746	0.77108	0.371002	0.285964	0.0651132
A0A4W6F2N0	Dynein cytoplasmic 1 intermediate chain 2	23.1734	23.0292	23.3104	23.1272	23.271	23.6709	23.3526	23.4223	FALSE	0	-0.0211565	0.559498	0.269171	0.285964	0.06516
A0A4W6FGG0	CASK interacting protein 2	24.0226	24.4033	24.2154	24.7313	24.7693	24.5259	24.6211	24.93	FALSE	0	-0.0290951	0.765969	0.368437	0.286045	0.0652352
A0A4W6BV34	Mediator of RNA polymerase II transcription subunit 1 (Mediator complex subunit 1)	20.3393	20.7949	21.0234	20.4798	20.6804	21.1195	21.2151	21.2828	FALSE	0	-0.0336082	0.863795	0.415094	0.287459	0.0656412
A0A4W6G2V8	Pyrroline-5-carboxylate reductase (EC 1.5.1.2)	25.675	25.5771	25.4928	25.4755	24.9332	25.5749	25.3526	24.9692	FALSE	0	-0.723448	0.0281984	-0.347625	0.287459	0.0656721
A0A4W6BJ95	C-type lectin domain-containing protein	24.2909	26.0464	22.2586	23.7313	22.4913	22.033	22.9985	22.9326	TRUE	2	-3.05555	0.119699	-1.46793	0.287587	0.0657588
A0A4W6EC68	Poly(rC) binding protein 2	27.0693	26.7046	26.8179	26.9463	27.2283	27.1245	27.083	27.0886	FALSE	0	-0.0203003	0.513456	0.246578	0.287871	0.0659188
A0A4W6EMN3	non-specific serine/threonine protein kinase (EC 2.7.11.1)	26.7552	26.0442	25.7903	26.1334	25.4973	25.9031	25.7586	25.7984	FALSE	0	-0.919169	0.0363812	-0.441394	0.287871	0.0659383
A0A4W6FBV8	TAF15 RNA polymerase II, TATA box binding protein (TBP)-associated factor	27.9997	27.3351	27.236	27.5313	27.8548	27.8122	27.9321	27.9595	FALSE	0	-0.0301723	0.758402	0.364115	0.288014	0.0660283
A0A4W6FTK8	Ribosomal protein L22-like 1	22.5954	23.0882	23.2349	23.7313	23.0811	22.088	22.3842	22.7082	TRUE	1	-1.24391	0.0497556	-0.597076	0.288079	0.0661237
A0A4W6CLL1	Large ribosomal subunit protein uL15m (39S ribosomal protein L15, mitochondrial)	23.5931	23.5151	24.1458	24.1719	24.2779	24.0097	24.2366	24.6537	FALSE	0	-0.0365736	0.912596	0.438011	0.288079	0.0661578
A0A4W6FAJ0	Tensin 1	25.686	25.7564	26.0021	25.8164	26.0044	26.4948	25.9	26.1599	FALSE	0	-0.0273678	0.676502	0.324567	0.28856	0.0663257
A0A4W6BZA4	Protein AMBP	25.1065	24.2747	25.1771	24.1643	25.0962	25.5318	25.122	25.1543	FALSE	0	-0.0467316	1.13759	0.545427	0.289428	0.0666035
A0A4W6ENQ5	Beta-2-microglobulin	23.3393	24.5402	23.1137	23.7106	22.8094	23.1732	23.3915	22.7164	TRUE	1	-1.36274	0.0560942	-0.653324	0.289428	0.0666405
A0A4W6FLV8	Coatomer subunit zeta	25.4333	25.162	25.1338	25.1256	25.3724	25.4163	25.7159	25.4348	FALSE	0	-0.0233796	0.565728	0.271174	0.289495	0.0667135
A0A4W6E0C4	Coiled-coil domain-containing protein 93	28.1105	28.1539	27.8852	28.2415	28.3922	28.2541	28.2941	28.4391	TRUE	4	-0.0213743	0.515512	0.247069	0.289503	0.0667739
A0A4W6D6Q0	Receptor (TNFRSF)-interacting serine-threonine kinase 1, like	25.0818	24.4102	24.0558	24.045	23.8229	24.0013	23.8842	23.9692	FALSE	0	-0.999219	0.0415567	-0.478831	0.289503	0.0668306
A0A4W6FC62	Uncharacterized protein	28.1054	28.2568	28.5486	28.3752	28.5859	28.5848	28.4631	28.7568	FALSE	0	-0.0240953	0.576308	0.276106	0.28968	0.0669291
A0A4W6FAW4	Zgc:153867	24.6517	23.3827	23.9048	24.1334	24.3658	24.555	24.4105	25.0526	TRUE	1	-0.0509327	1.20656	0.577812	0.289918	0.0671095
A0A4W6FEH9	NACHT domain-containing protein	21.2028	21.9377	22.1895	22.5041	21.236	21.2894	21.7924	21.1738	TRUE	2	-1.223	0.0516754	-0.58566	0.289918	0.0671274
A0A4W6BYS3	Ig-like domain-containing protein	25.0139	24.4831	24.1926	23.5907	23.5152	23.8026	23.7108	23.9256	FALSE	0	-1.21447	0.0513958	-0.581537	0.289918	0.0671571
A0A4W6BXG5	Ig-like domain-containing protein	21.0584	22.2881	21.7714	21.6938	21.004	21.4364	21.3046	19.8481	FALSE	0	-1.68201	0.0727771	-0.804614	0.291305	0.0675827
A0A4W6F647	Vitronectin b	22.7784	23.6364	23.0775	22.7685	22.5033	21.9339	22.0481	23.1842	TRUE	3	-1.35434	0.0586346	-0.647855	0.291305	0.0675943
A0A4W6DYL9	Protein phosphatase 1 regulatory subunit	25.1896	24.7537	24.9001	25.2168	25.3056	25.6522	25.0591	25.4626	FALSE	0	-0.0326258	0.742265	0.35482	0.292337	0.0678919
A0A4W6G7T5	RAS p21 protein activator 1	25.6133	25.5371	25.8179	25.3163	25.3293	24.9584	25.3657	25.3615	FALSE	0	-0.664186	0.0293684	-0.317409	0.292596	0.0680105
A0A4W6CXT3	EMAP like 2	25.8459	26.0154	26.1537	25.8735	25.7494	25.6867	25.8001	25.7215	FALSE	0	-0.487016	0.0216249	-0.232696	0.292707	0.0680944
A0A4W6ER04	Nascent polypeptide associated complex subunit alpha	26.8312	26.0464	25.9889	26.5194	26.6613	26.6735	26.9485	26.7814	FALSE	0	-0.039171	0.878596	0.419712	0.292808	0.0681762
A0A4W6GCR7	Peptidase S1 domain-containing protein	24.6865	24.5173	25.6905	24.5969	24.527	24.594	23.4042	24.1257	TRUE	5	-1.48777	0.0675391	-0.710117	0.294038	0.0685444
A0A4W6CZP3	Anamorsin (Cytokine-induced apoptosis inhibitor 1) (Fe-S cluster assembly protein DRE2 homolog)	25.2935	24.9014	25.6878	25.3334	24.6068	25.1608	24.7261	25.0647	FALSE	0	-0.868347	0.0395276	-0.41441	0.294038	0.0686009
A0A4W6F3L3	F-box protein 7	20.4044	20.9072	20.8396	20.9167	20.963	21.5094	21.0109	21.0428	FALSE	0	-0.0350883	0.764166	0.364539	0.294038	0.0687813
A0A4W6BSR4	La ribonucleoprotein 4B	22.4944	22.4183	22.7877	22.2886	23.0023	22.5924	22.663	23.2135	FALSE	0	-0.0356745	0.776795	0.37056	0.294038	0.068785
A0A4W6G4L6	AIG1-type G domain-containing protein	25.1387	25.6509	25.1887	24.8017	24.5445	24.6762	24.8842	25.0363	FALSE	0	-0.859238	0.0397483	-0.409745	0.294038	0.0689374
A0A4W6CPZ7	Calnexin	27.0161	26.7986	26.5191	26.9574	26.5122	26.6602	26.4339	26.5426	FALSE	0	-0.598778	0.0277145	-0.285532	0.294038	0.0689489
A0A4W6C3P1	EF-hand domain-containing protein	26.4202	26.7855	26.4835	26.1489	27.0863	27.0139	26.3818	27.0281	FALSE	0	-0.0407654	0.876725	0.41798	0.294038	0.0690457
A0A4W6BSY3	Tetraspanin	25.0226	24.4371	24.9689	24.5678	25.2028	25.5289	25.1104	24.8057	FALSE	0	-0.040352	0.866048	0.412848	0.294038	0.0690895
A0A4W6BR06	1-phosphatidylinositol 4-kinase (EC 2.7.1.67)	21.9168	22.4345	22.013	22.4847	21.472	22.0721	21.769	19.8988	FALSE	0	-1.90761	0.0890114	-0.909299	0.294038	0.0691205
A0A4W6DW93	Amyloid beta A4 precursor protein-binding family B member 1-interacting protein (APBB1-interacting protein 1)	23.8385	23.8522	23.4193	24.403	23.5731	23.4903	23.5713	22.9726	FALSE	0	-0.999525	0.0466978	-0.476414	0.294038	0.0691474
A0A4W6DPN3	Solute carrier family 25 member 10b	26.9832	27.2988	26.9024	26.5964	26.5929	26.5778	26.8001	26.4333	FALSE	0	-0.722127	0.0337592	-0.344184	0.294038	0.0691609
A0A4W6G6F0	inositol-polyphosphate 5-phosphatase (EC 3.1.3.56)	23.2072	22.4102	23.3384	23.4724	23.4913	23.8872	23.3786	23.6749	FALSE	0	-0.0491475	1.05109	0.500969	0.294038	0.0691651
A0A4W6D4Q9	protein-tyrosine-phosphatase (EC 3.1.3.48)	20.0851	21.4473	22.1169	21.9596	22.2625	22.314	21.8604	22.7448	TRUE	1	-0.0880347	1.87441	0.893189	0.294038	0.0692601
A0A4W6DFN1	RAN GTPase activating protein 1a	25.2899	24.7591	25.0174	25.0979	25.3158	25.3713	25.3026	25.2703	FALSE	0	-0.0270301	0.574933	0.273951	0.294038	0.0692819
A0A4W6DLL8	Zgc:56585	25.1702	26.1721	26.4756	27.0839	27.3158	27.5053	27.2595	26.298	FALSE	0	-0.0869968	1.82536	0.869183	0.294822	0.0695777
A0A4W6E567	Dimethylarginine dimethylaminohydrolase 2	25.8507	26.1085	25.0974	24.9285	24.693	25.2804	24.5428	25.0239	FALSE	0	-1.28371	0.0611987	-0.611254	0.294822	0.0695838
A0A4W6CAK0	SGT1 homolog, MIS12 kinetochore complex assembly cochaperone	22.0917	22.1677	20.8552	21.46	20.8017	21.7127	20.3786	20.6083	TRUE	1	-1.61389	0.0772569	-0.768317	0.294955	0.069674
A0A4W6EST1	Nuclear factor of kappa light polypeptide gene enhancer in B-cells inhibitor, epsilon	25.0182	23.832	24.2154	24.4094	23.5617	24.2558	23.7807	23.7061	FALSE	0	-1.1402	0.0549023	-0.542647	0.295016	0.0698034
A0A4W6E8V6	Oxysterol binding protein	23.7049	23.3023	22.6738	22.181	22.1694	21.8945	22.5705	22.5089	TRUE	5	-1.42813	0.0687741	-0.67968	0.295016	0.0698058
A0A4W6BKW5	Eukaryotic peptide chain release factor GTP-binding subunit (ERF2) (Polypeptide release factor 3) (Translation release factor 3)	26.235	26.0616	25.9644	26.0199	25.9176	25.9255	25.7636	25.7493	FALSE	0	-0.486183	0.0236723	-0.231255	0.295805	0.0700513
A0A4W6FND7	Ras homolog family member C	25.1973	25.648	25.7014	25.3801	25.7112	25.7049	25.8168	25.8436	FALSE	0	-0.0295985	0.604488	0.287445	0.296059	0.070178
A0A4W6D5A4	Ig-like domain-containing protein	26.9608	27.2521	27.7215	27.0429	27.0253	26.9606	26.7134	26.7691	FALSE	0	-0.79332	0.0389329	-0.377194	0.296059	0.0702293
A0A4W6DU19	Transducin beta like 3	23.8677	23.9676	23.638	24.1795	23.3789	23.7024	23.6047	23.7367	FALSE	0	-0.646973	0.0319129	-0.30753	0.296068	0.070345
A0A4W6CCW6	NACHT domain-containing protein	21.2477	20.9406	20.8474	21.0603	21.4961	20.8313	21.8424	21.9	TRUE	4	-0.0513329	1.03822	0.493446	0.296068	0.0703989
A0A4W6DG80	adenylate cyclase (EC 4.6.1.1)	23.2827	23.8917	23.7148	23.6244	22.9243	23.3249	23.2855	23.5194	FALSE	0	-0.767854	0.0380847	-0.364884	0.296068	0.070471
A0A4W6EEZ8	Transcription factor A, mitochondrial	20.9561	20.2672	20.8317	20.0216	19.6647	20.2458	18.4042	20.2549	TRUE	3	-1.84546	0.0919743	-0.876744	0.296068	0.0705818
A0A4W6DWN7	P1, F-box associated domain containing	28.0745	28.2663	28.5598	28.3875	27.8489	28.2045	28.0781	27.9915	FALSE	0	-0.613086	0.0305651	-0.29126	0.296068	0.0705894
A0A4W6C0C8	Nucleoporin 205	24.4333	24.2896	24.2962	24.4847	24.6397	24.4599	24.6534	24.6429	FALSE	0	-0.0234393	0.469597	0.223079	0.296068	0.0706168
A0A4W6DBX0	LIM domain 7a	24.8861	23.8721	23.4268	24.1865	23.3393	24.1603	23.0502	22.4223	TRUE	4	-1.78899	0.0893997	-0.849793	0.296068	0.0706439
A0A4W6BIQ4	Ig-like domain-containing protein	26.3306	25.6364	25.5145	25.6492	24.9464	25.5112	25.4691	25.441	FALSE	0	-0.928142	0.0466675	-0.440737	0.29642	0.0707869
A0A4W6CV36	ATP-citrate synthase (EC 2.3.3.8) (ATP-citrate (pro-S-)-lyase) (Citrate cleavage enzyme)	25.1146	25.9974	25.7201	24.4475	24.9811	23.9584	24.8287	24.5369	FALSE	0	-1.56642	0.0791149	-0.743653	0.296613	0.070892
A0A4W6DBH9	PDZ and LIM domain protein 7	26.5184	26.3189	26.5434	26.4286	26.7008	27.0952	26.3946	27.0073	FALSE	0	-0.0377041	0.73203	0.347163	0.297984	0.0713574
A0A4W6G9B7	Ureidopropionase, beta	24.459	24.9349	25.2818	24.7262	23.9154	24.7433	24.6693	23.9777	FALSE	0	-1.10513	0.0570063	-0.524061	0.297984	0.0713934
A0A4W6ERP2	Ras-related protein Rab-4	21.6657	20.2769	20.2177	20.7639	20.296	19.948	20.2807	19.8009	TRUE	3	-1.37018	0.0709104	-0.649634	0.297984	0.0714725
A0A4W6D424	Cytochrome P450, family 2, subfamily P, polypeptide 6	22.503	22.8995	23.133	22.9312	22.5867	21.4758	22.5577	22.5881	TRUE	1	-1.19096	0.061744	-0.564607	0.297984	0.0715151
A0A4W6C183	LIM zinc-binding domain-containing protein	29.7552	29.6924	29.4815	29.5239	29.8722	30.0728	30.2812	29.5853	FALSE	0	-0.0372043	0.716414	0.339605	0.297984	0.071556
A0A4W6E8X1	AP-1 complex subunit gamma	25.6046	25.5771	25.7254	25.4724	25.3724	25.3778	25.4073	25.3842	FALSE	0	-0.441886	0.0229722	-0.209457	0.297984	0.0715819
A0A4W6F153	Serine/threonine protein phosphatase 2A regulatory subunit	25.2646	23.9676	24.4772	24.5964	25.2138	24.8122	25.1335	25.2773	FALSE	0	-0.0585651	1.1241	0.532767	0.297984	0.0716347
A0A4W6DAR3	VWFA domain-containing protein	26.8063	26.6115	26.7281	26.9127	26.5196	26.5038	26.5327	26.613	FALSE	0	-0.469304	0.0246125	-0.222346	0.298405	0.0717963
A0A4W6CWD6	Protein transport protein Sec31A (SEC31-like protein 1) (SEC31-related protein A)	24.0312	24.4636	24.1458	24.1795	23.7544	23.9497	24.1411	23.8248	FALSE	0	-0.607019	0.0320226	-0.287498	0.298405	0.0719413
A0A4W6FA95	DNA replication licensing factor MCM7 (EC 3.6.4.12)	24.0983	22.7991	22.8571	23.2603	22.6144	22.6517	22.8878	22.5948	TRUE	1	-1.19621	0.0631086	-0.566549	0.298405	0.0719429
A0A4W6FM88	3-oxo-5-alpha-steroid 4-dehydrogenase (EC 1.3.1.22)	21.0312	20.5698	20.6824	20.8424	21.1205	21.1623	20.9147	21.0231	FALSE	0	-0.0306597	0.578151	0.273746	0.298405	0.0720712
A0A4W6D8T4	DNA-directed RNA polymerases I, II, and III subunit RPABC3	23.6161	23.4896	23.7148	23.7619	23.8229	23.7433	23.9636	24.0198	FALSE	0	-0.0270842	0.510631	0.241773	0.298405	0.0720759
A0A4W6EYC0	Small ribosomal subunit protein uS13 (40S ribosomal protein S18)	27.915	28.4346	28.4756	28.5202	28.755	28.5528	28.6279	28.6834	FALSE	0	-0.0356974	0.67258	0.318441	0.298405	0.0720923
A0A4W6FBV1	Myosin VB	25.3971	25.6218	25.7439	25.6708	25.3821	25.1907	25.4661	25.3938	FALSE	0	-0.528634	0.0282254	-0.250204	0.298777	0.0722417
A0A4W6D3A9	Nardilysin b (N-arginine dibasic convertase)	26.1126	26.0464	25.9164	25.8898	25.6532	25.8757	25.7462	25.7936	FALSE	0	-0.473576	0.0253993	-0.224088	0.298795	0.0723546
A0A4W6FMT3	Lysozyme g (EC 3.2.1.17) (1,4-beta-N-acetylmuramidase)	24.3323	22.5771	23.4193	24.4786	25.1041	24.5492	24.2351	24.3516	TRUE	1	-0.0973118	1.81367	0.858181	0.298795	0.0723648
A0A4W6CXY5	Ig-like domain-containing protein	25.3254	26.1801	26.2002	26.5678	26.4078	26.2959	26.9266	26.9432	FALSE	0	-0.0656918	1.21573	0.575017	0.29921	0.0725442
A0A4W6E325	26S proteasome non-ATPase regulatory subunit 4 (26S proteasome regulatory subunit RPN10)	25.2755	25.1458	24.6769	25.1334	24.8181	24.817	24.721	24.6696	FALSE	0	-0.637463	0.0345489	-0.301457	0.29921	0.0726209
A0A4W6DF50	Cell division cycle 40 homolog (S. cerevisiae)	23.7681	23.2717	23.2818	23.8405	23.9682	23.7024	23.8287	24.0847	FALSE	0	-0.040808	0.751657	0.355425	0.29921	0.0726649
A0A4W6EI16	Histone deacetylase 6	23.8868	24.7697	24.6714	24.7262	24.2987	24.0346	24.0307	22.6999	FALSE	0	-1.58118	0.0861342	-0.74752	0.29921	0.072752
A0A4W6D5A2	Pro-interleukin-16 [Cleaved into: Interleukin-16 (IL-16) (Lymphocyte chemoattractant factor) (LCF)]	28.2229	27.5433	27.6878	27.8547	27.374	27.6932	27.4782	27.4066	FALSE	0	-0.717486	0.039102	-0.339192	0.29921	0.0727632
A0A4W6CRC8	glutathione transferase (EC 2.5.1.18)	28.9859	29.4283	29.3799	29.2749	29.5841	29.4676	29.4687	29.5923	FALSE	0	-0.030446	0.552277	0.260915	0.300191	0.0730613
A0A4W6E9M9	Clathrin heavy chain	28.4765	28.905	28.7705	28.5964	28.4142	28.3811	28.4631	28.4837	FALSE	0	-0.532753	0.0295831	-0.251585	0.300698	0.0732515
A0A4W6FLA5	Uncharacterized protein	23.0818	21.3715	21.7796	22.235	22.8914	23.8122	23.1197	22.1738	TRUE	2	-0.103968	1.86857	0.882302	0.300698	0.0733045
A0A4W6G5B7	Actin-related protein 2/3 complex subunit 5	27.6118	26.8371	26.8788	26.7569	27.461	27.4676	27.3278	27.4066	FALSE	0	-0.0468641	0.836083	0.394609	0.301091	0.0735003
A0A4W6ELU5	LEM domain containing 3	22.5385	22.8917	22.6357	22.8576	22.4123	22.3752	22.4661	22.6365	FALSE	0	-0.547413	0.0307063	-0.258353	0.301091	0.07352
A0A4W6D482	EF-hand domain-containing protein	26.4365	26.7724	26.6741	26.6105	26.395	26.3582	26.4827	26.3384	FALSE	0	-0.486988	0.0273901	-0.229799	0.301139	0.0735917
A0A4W6EES5	Tripeptidyl peptidase I	25.7656	26.196	25.8692	25.8618	25.9573	24.9714	25.4509	25.5964	FALSE	0	-0.911252	0.0530204	-0.429116	0.30469	0.0745202
A0A4W6BVZ0	Glycine N-acyltransferase-like protein (EC 2.3.1.-)	23.9056	23.7697	23.9141	23.6573	23.3789	23.8313	23.4661	23.4717	FALSE	0	-0.583481	0.0340814	-0.2747	0.304887	0.074629
A0A4W6ES56	Karyopherin (importin) beta 3	25.2125	24.2291	24.5628	24.9771	25.1732	25.2273	25.1066	25.1581	FALSE	0	-0.0524857	0.894251	0.420883	0.305193	0.0747647
A0A4W6BKX2	Capping protein regulator and myosin 1 linker 1	24.6778	23.9584	23.3384	23.4969	22.9154	23.2699	23.3395	23.5655	FALSE	0	-1.26506	0.0744914	-0.595284	0.305321	0.0748569
A0A4W6E408	Small ribosomal subunit protein uS7 (40S ribosomal protein S5)	27.2554	27.2038	27.4356	27.4938	27.6068	27.4289	27.5867	27.7753	FALSE	0	-0.0316707	0.536171	0.25225	0.305436	0.0749459
A0A4W6EK74	Phospholipid-transporting ATPase (EC 7.6.2.1)	20.8326	20.9897	21.2169	21.2226	20.7624	21.0559	20.0175	20.63	FALSE	0	-0.954752	0.0567147	-0.449019	0.305699	0.0751073
A0A4W6CLF8	TLDc domain-containing protein	24.3937	24.3261	23.9326	23.3435	23.0501	23.8122	23.6481	23.3317	TRUE	1	-1.14495	0.0680712	-0.538437	0.305699	0.075132
A0A4W6BU89	Eukaryotic translation initiation factor 4 gamma 1	24.0901	22.3715	22.9563	23.2886	24.1992	23.4289	23.8192	24.0847	FALSE	0	-0.0897286	1.50246	0.706368	0.305977	0.0752612
A0A4W6BNY8	Phosphotriesterase-related protein (Parathion hydrolase-related protein)	28.3786	28.443	28.3393	28.346	28.2193	28.0852	28.2941	28.0587	FALSE	0	-0.452002	0.0271683	-0.212417	0.306488	0.075448
A0A4W6DNN0	ST3 beta-galactoside alpha-2,3-sialyltransferase 1	21.2827	21.3433	20.3821	20.9944	20.4123	18.8702	20.2151	20.9964	FALSE	0	-1.86677	0.112497	-0.877135	0.306548	0.0755237
A0A4W6EUE4	Protein unc-93 homolog A	24.0482	24.5214	24.5863	24.0697	24.2138	23.7127	23.7108	24.0767	FALSE	0	-0.804736	0.0489093	-0.377913	0.306809	0.0757732
A0A4W6C3J6	Syntrophin, basic 1	23.8385	23.7375	22.9849	23.3965	22.919	22.8577	23.1933	23.3048	FALSE	0	-0.895905	0.0545454	-0.42068	0.306809	0.0758248
A0A4W6FI20	Uncharacterized protein	25.6133	24.7321	25.2078	25.0939	25.706	25.4752	25.6019	25.3874	FALSE	0	-0.0493832	0.811114	0.380866	0.306809	0.0758249
A0A4W6D102	protein disulfide-isomerase (EC 5.3.4.1)	27.0052	27.2038	27.1198	27.1039	26.8722	26.8002	26.8932	27.0177	FALSE	0	-0.452254	0.0275414	-0.212356	0.306809	0.0758321
A0A4W6EH85	creatine kinase (EC 2.7.3.2)	22.9659	25.286	25.2116	24.8179	22.722	24.4349	23.443	23.136	TRUE	5	-2.4208	0.148077	-1.13636	0.307094	0.0759638
A0A4W6FRW0	procollagen galactosyltransferase (EC 2.4.1.50)	23.0087	23.2642	23.0826	23.0695	22.722	22.0753	22.6566	23.1974	TRUE	1	-0.946076	0.0592583	-0.443409	0.309742	0.0766803
A0A4W6CTX6	Peptidyl-prolyl cis-trans isomerase (EC 5.2.1.8)	25.5427	25.2597	25.2116	25.5119	25.6013	25.523	25.7159	25.6643	FALSE	0	-0.0331693	0.522437	0.244634	0.311184	0.0770992
A0A4W6E3S9	SRCR domain-containing protein	25.8844	26.2728	25.9867	26.5964	25.942	26.0428	25.6693	25.5684	FALSE	0	-0.810543	0.0516406	-0.379451	0.311281	0.0772082
A0A4W6E5F2	C1q domain-containing protein	27.9266	28.189	27.5145	28.8458	27.4142	27.6196	27.8061	27.5208	FALSE	0	-1.12968	0.0720624	-0.528808	0.311281	0.0772472
A0A4W6DAH0	Rho GDP-dissociation inhibitor 1 (Rho-GDI alpha)	26.8797	25.8497	25.7724	26.1605	26.6206	26.5635	26.5936	26.7814	FALSE	0	-0.0647938	1.01333	0.474268	0.311331	0.0773216
A0A4W6FUF0	ATP binding cassette subfamily A member 5	20.2942	20.4688	20.0974	20.45	20.35	20.6278	20.684	20.7785	FALSE	0	-0.0386966	0.603579	0.282441	0.31142	0.0774057
A0A4W6E507	Glyoxalase domain-containing protein 5	25.5872	26.0398	25.6659	25.1295	26.1657	26.1907	26.1449	25.6403	FALSE	0	-0.0595073	0.919082	0.429787	0.31218	0.0777189
A0A4W6EYJ9	leucine--tRNA ligase (EC 6.1.1.4) (Leucyl-tRNA synthetase)	27.6955	27.6695	27.6464	27.7249	27.5502	27.5274	27.4782	27.4066	FALSE	0	-0.413788	0.0268361	-0.193476	0.31218	0.0777725
A0A4W6C856	Mitochondrial potassium channel ATP-binding subunit (ATP-binding cassette sub-family B member 8, mitochondrial) (Mitochondrial sulfonylurea-receptor)	25.0355	24.8522	24.5863	24.3768	24.5033	24.1148	24.5769	24.2135	FALSE	0	-0.771301	0.0501453	-0.360578	0.31218	0.0778511
A0A4W6D7X2	Lysosomal associated membrane protein 1	26.1973	26.7184	26.9823	26.6789	26.4424	26.0591	26.4386	26.1467	FALSE	0	-0.79709	0.0521005	-0.372495	0.31218	0.0780243
A0A4W6G3B7	Negative elongation factor complex member B	24.1146	23.6935	23.5206	23.8594	24.1769	24.1303	23.955	24.1004	FALSE	0	-0.0410742	0.628326	0.293626	0.31218	0.0780279
A0A4W6FBQ5	Actin related protein 1B	28.3358	28.4636	28.407	28.4038	28.1448	28.2407	28.2639	28.1842	FALSE	0	-0.415446	0.0271601	-0.194143	0.31218	0.0780303
A0A4W6FSJ6	PAK1 interacting protein 1	24.0226	24.6822	24.5388	24.6789	24.2211	24.2558	24.1104	23.9777	FALSE	0	-0.726265	0.047555	-0.339355	0.31218	0.0780815
A0A4W6CFA7	Cold shock domain containing E1, RNA-binding	24.1876	26.6849	26.0977	24.9808	24.2138	23.8211	25.039	24.624	TRUE	7	-2.27563	0.149052	-1.06329	0.31218	0.0780915
A0A4W6C4K2	Guanine nucleotide-binding protein G(i) subunit alpha-1 (Adenylate cyclase-inhibiting G alpha protein)	25.4004	26.0464	26.1752	26.1217	24.2065	25.9343	24.1786	25.8248	FALSE	0	-1.92641	0.126698	-0.899853	0.312467	0.0782256
A0A4W6BK33	HECT domain containing 3	24.5517	24.7644	24.7877	24.5504	24.3658	24.5778	24.3978	24.397	FALSE	0	-0.490225	0.0323083	-0.228959	0.312488	0.078293
A0A4W6BSL7	Thioredoxin	28.5901	28.7657	28.8272	28.4747	28.9232	28.7571	29.0706	28.9184	FALSE	0	-0.0359032	0.541659	0.252878	0.312867	0.0784813
A0A4W6G1C3	Poly [ADP-ribose] polymerase (PARP) (EC 2.4.2.-)	21.7306	22.0327	22.3132	21.8948	22.6267	22.0494	22.4143	22.2634	FALSE	0	-0.0494198	0.740574	0.345577	0.312867	0.0787044
A0A4W6C5G4	Dynactin subunit 5	24.7784	24.832	24.9234	24.8115	25.0883	25.0872	24.942	25.0239	FALSE	0	-0.028481	0.426554	0.199037	0.312867	0.0787234
A0A4W6E7J4	Cold inducible RNA binding protein a	26.4054	25.6879	25.9509	26.4538	26.5929	26.5918	26.4121	26.3938	FALSE	0	-0.0534848	0.79984	0.373178	0.312867	0.078773
A0A4W6DMY3	ATP-binding cassette, sub-family C (CFTR/MRP), member 4	22.2298	21.6503	22.6175	22.577	22.7743	23.204	22.7943	22.353	FALSE	0	-0.0735034	1.09891	0.512705	0.312867	0.078782
A0A4W6E7D6	Tyrosine 3-monooxygenase/tryptophan 5-monooxygenase activation protein beta	29.5363	29.2988	29.4008	29.3895	29.5999	29.5971	29.6057	29.6267	FALSE	0	-0.0288452	0.430825	0.20099	0.312867	0.0788149
A0A4W6FSJ8	Protein kinase C (EC 2.7.11.13)	26.8915	27.194	27.0043	26.9684	26.8371	26.7382	26.8357	26.7814	FALSE	0	-0.463912	0.0310688	-0.216422	0.312867	0.0788239
A0A4W6G864	Uncharacterized protein	24.7192	24.972	25.0726	24.9272	25.1323	24.8826	25.505	25.6306	TRUE	5	-0.0526286	0.782389	0.36488	0.313123	0.0789713
A0A4W6FUB8	ADP-ribosylation factor interacting protein 2b	19.7924	19.4715	20.9215	20.3521	20.7124	20.8483	20.5248	20.7772	TRUE	6	-0.0840612	1.24665	0.581296	0.313123	0.0790527
A0A4W6EM27	Translin (Component 3 of promoter of RISC)	23.7499	21.8952	21.4246	22.5793	23.4913	23.1132	23.4042	23.1812	TRUE	2	-0.128105	1.89856	0.88523	0.313123	0.0790752
A0A4W6G3X5	NID domain-containing protein	25.7733	25.7074	25.7014	25.8452	24.9332	25.6468	25.6427	25.4379	FALSE	0	-0.733169	0.0498766	-0.341646	0.31373	0.0793527
A0A4W6DBX4	Low molecular weight phosphotyrosine protein phosphatase (LMW-PTP) (LMW-PTPase) (EC 3.1.3.2) (EC 3.1.3.48) (Low molecular weight cytosolic acid phosphatase)	27.5382	27.7855	27.5672	27.4709	27.912	27.6867	27.9376	27.7753	FALSE	0	-0.0346644	0.509544	0.23744	0.31373	0.0793534
A0A4W6C6F7	Si:ch211-198a12.6	23.1323	23.3715	23.2321	23.2836	23.6645	24.2589	23.4711	23.2719	TRUE	7	-0.0602584	0.883616	0.411679	0.31381	0.0794362
A0A4W6FE47	Fibulin-5	24.1626	25.1539	25.455	24.8164	24.1619	24.3582	24.4042	24.5769	TRUE	1	-1.12036	0.077005	-0.52168	0.314276	0.0797057
A0A4W6FKD2	UTP3 small subunit processome component	22.9408	23.6822	23.1105	23.2459	22.6289	23.008	23.0258	22.8843	FALSE	0	-0.769239	0.0529859	-0.358126	0.314276	0.0797806
A0A4W6D8J5	ubiquitinyl hydrolase 1 (EC 3.4.19.12)	25.9219	25.5831	25.6548	25.767	25.3526	25.3811	25.632	25.5655	FALSE	0	-0.534613	0.03683	-0.248891	0.314276	0.0797857
A0A4W6G6R6	Uncharacterized protein	23.3803	23.6595	23.8079	23.8688	24.0923	23.723	24.0225	24.0607	FALSE	0	-0.0437445	0.634641	0.295448	0.314276	0.0798043
A0A4W6FBK8	EMAP like 1	23.0787	22.9528	23.8278	23.1067	23.5845	23.5492	23.7807	23.6103	TRUE	1	-0.0581137	0.837461	0.389674	0.314951	0.0800383
A0A4W6BMI0	Chromosome 15 open reading frame 48	26.915	26.7724	26.7673	26.3214	26.9288	26.894	27.1506	26.9968	FALSE	0	-0.0446744	0.641751	0.298539	0.315142	0.0801495
A0A4W6CLN2	ubiquitinyl hydrolase 1 (EC 3.4.19.12)	24.1247	23.4896	23.736	23.5678	22.792	23.6058	23.1058	23.6103	TRUE	1	-0.969807	0.0676507	-0.451078	0.31518	0.080222
A0A4W6FXE4	RNA 3'-terminal phosphate cyclase (EC 6.5.1.4) (RNA terminal phosphate cyclase domain-containing protein 1)	24.8138	24.6189	24.5746	24.641	24.4913	24.4036	24.4105	24.5135	FALSE	0	-0.445833	0.0311674	-0.207333	0.315234	0.0802985
A0A4W6D9L4	LIM zinc-binding domain-containing protein	26.3497	26.3999	26.0303	26.2405	25.7792	26.2576	26.0409	25.3745	FALSE	0	-0.843338	0.0592852	-0.392026	0.31557	0.0804956
A0A4W6EQF3	Pre-mRNA-splicing regulator WTAP (Female-lethal(2)D homolog) (WT1-associated protein) (Wilms tumor 1-associating protein)	23.5457	22.1709	22.8745	23.3163	23.4065	23.6495	23.5825	23.4595	TRUE	1	-0.0828551	1.17816	0.547653	0.31557	0.0805096
A0A4W6BMF8	Transmembrane 4 L six family member 21a	22.7723	23.1202	22.3412	22.2969	22.0923	22.2473	21.904	22.5403	FALSE	0	-0.939686	0.0663448	-0.436671	0.315663	0.08065
A0A4W6G4M3	Lectin, mannose-binding 2-like b	25.5989	26.7046	26.8179	26.3232	25.9832	25.2416	26.0389	25.846	FALSE	0	-1.25617	0.0887595	-0.583703	0.315663	0.0806783
A0A4W6BQR5	Mitochondrial brown fat uncoupling protein 1 (Solute carrier family 25 member 7) (Thermogenin)	25.0494	26.5557	26.2908	25.2241	25.2745	25.0511	23.9463	25.4002	TRUE	2	-1.85519	0.131245	-0.861973	0.315663	0.0807217
A0A4W6D156	Eukaryotic translation elongation factor 1 epsilon 1	23.7784	24.6405	23.3245	24.1959	23.3658	23.5946	23.2861	23.5981	TRUE	4	-1.12726	0.0799275	-0.523666	0.315734	0.0808027
A0A4W6G951	Proteasome subunit alpha type	28.0745	27.7456	27.7281	27.9738	27.6137	27.6932	27.6143	27.667	FALSE	0	-0.502713	0.0358038	-0.233455	0.315945	0.0809635
A0A4W6EZZ9	Dipeptidyl peptidase 3 (EC 3.4.14.4) (Dipeptidyl aminopeptidase III) (Dipeptidyl peptidase III)	28.8915	28.5854	28.5068	28.7663	28.4724	28.4865	28.4246	28.4302	FALSE	0	-0.504062	0.0359188	-0.234072	0.315945	0.0809826
A0A4W6DEV6	Vacuolar ATPase assembly factor VMA21	26.1831	26.0398	26.0495	25.8944	26.3724	26.1148	26.4042	26.2171	TRUE	1	-0.0364086	0.50723	0.235411	0.316397	0.0812474
A0A4W6F9D7	Uncharacterized protein	24.36	24.6071	24.6714	24.9858	23.8882	23.941	24.7512	24.298	FALSE	0	-0.940426	0.0675158	-0.436455	0.316397	0.0812542
A0A4W6DNM4	Histone deacetylase 1 (HD1) (EC 3.5.1.98)	26.915	26.4355	26.4944	26.4969	26.3854	26.1646	26.1712	26.4656	FALSE	0	-0.62224	0.0447647	-0.288737	0.316397	0.0813298
A0A4W6FHD1	Malic enzyme	29.4284	29.1565	29.2476	29.0455	28.8042	29.0976	29.1027	28.8027	FALSE	0	-0.57692	0.0415275	-0.267696	0.316397	0.0813503
A0A4W6EFU3	Synaptophysin	20.1749	22.9415	22.7318	23.1704	23.2569	23.6058	23.3657	23.5541	FALSE	0	-0.18549	2.56744	1.19097	0.316679	0.0814858
A0A4W6ESW4	Neural adhesion molecule L1.1	26.6046	27.0376	27.611	27.5533	27.8371	28.0295	27.4478	27.4762	FALSE	0	-0.0774439	1.06948	0.496017	0.316763	0.0815703
A0A4W6DLM3	NADH dehydrogenase [ubiquinone] 1 alpha subcomplex subunit 6	24.5696	25.1458	25.1655	25.2603	25.5445	25.0264	25.5881	25.5369	FALSE	0	-0.0610016	0.838343	0.388671	0.317215	0.0817499
A0A4W6F7N5	Gamma-interferon-inducible lysosomal thiol reductase (EC 1.8.-.-) (Gamma-interferon-inducible protein IP-30)	25.8962	25.2859	25.6769	26.235	26.3559	25.8826	26.122	26.4882	FALSE	0	-0.0694777	0.946871	0.438696	0.318184	0.082063
A0A4W6DA21	Small ribosomal subunit protein eS19 (40S ribosomal protein S19)	27.8312	27.8307	28.1147	28.3249	27.6679	27.9332	27.1878	27.7875	FALSE	0	-0.822967	0.0605108	-0.381228	0.31824	0.0821407
A0A4W6FXG0	cathepsin X (EC 3.4.18.1)	27.8974	28.4304	28.3778	28.2815	28.2147	27.8301	27.8705	27.8236	FALSE	0	-0.673831	0.0497386	-0.312046	0.318268	0.082288
A0A4W6EN12	RuvB-like helicase (EC 3.6.4.12)	26.8915	26.9349	26.8788	27.0114	26.6613	26.8122	26.6481	26.7936	FALSE	0	-0.432673	0.0319535	-0.20036	0.318268	0.0823068
A0A4W6BM90	Ectonucleotide pyrophosphatase/phosphodiesterase 2	24.901	25.0573	25.2637	25.4094	25.3854	25.4599	25.401	25.4286	FALSE	0	-0.0417647	0.563549	0.260892	0.318268	0.0824397
A0A4W6G3H1	Uncharacterized protein	24.5577	24.3547	24.6659	24.2745	24.0661	23.6278	24.0307	24.5541	TRUE	1	-0.850037	0.0630362	-0.3935	0.318268	0.0824639
A0A4W6F3B8	CAAX prenyl protease (EC 3.4.24.84)	24.3668	24.3757	24.3929	24.1412	24.6982	24.4352	24.6157	24.4534	FALSE	0	-0.0371519	0.500065	0.231457	0.318268	0.0825344
A0A4W6D9Q2	V-rel avian reticuloendotheliosis viral oncogene homolog A	25.7343	25.6189	25.5114	25.4286	25.1992	25.5492	25.2992	25.2563	FALSE	0	-0.534342	0.0397143	-0.247314	0.318268	0.0825496
A0A4W6CPI1	Small ribosomal subunit protein uS17 (40S ribosomal protein S11)	28.0429	28.2849	28.3042	28.2323	28.0561	27.9221	28.0379	28.0021	FALSE	0	-0.457103	0.0340159	-0.211544	0.318268	0.0825971
A0A4W6DSS5	S-phase kinase-associated protein 1	25.5577	23.6248	24.3104	24.4349	25.3658	25.0387	25.2752	25.0607	FALSE	0	-0.113586	1.51988	0.703148	0.318268	0.0827607
A0A4W6DA80	VWFA domain-containing protein	24.2971	25.2229	25.2896	24.9901	24.4299	24.8361	24.4293	24.2279	TRUE	2	-1.01407	0.0758223	-0.469125	0.318268	0.0827795
A0A4W6EPI0	Macrophage migration inhibitory factor (EC 5.3.2.1) (EC 5.3.3.12) (L-dopachrome isomerase) (L-dopachrome tautomerase) (Phenylpyruvate tautomerase)	28.7681	27.8497	28.4356	28.2727	28.5682	28.6434	28.9016	28.7505	FALSE	0	-0.0621326	0.830942	0.384405	0.318268	0.0827813
A0A4W6F431	Large ribosomal subunit protein eL20 (60S ribosomal protein L18a)	29.3531	29.639	29.6306	29.467	29.2944	29.158	29.3485	29.3765	FALSE	0	-0.493111	0.0370259	-0.228043	0.318644	0.0829426
A0A4W6G0S3	Probable cytosolic iron-sulfur protein assembly protein CIAO1 (WD repeat-containing protein 39)	24.7937	24.3757	24.496	24.3094	24.271	24.2908	24.1712	24.2135	FALSE	0	-0.556118	0.0419331	-0.257093	0.319029	0.0831063
A0A4W6CUJ3	Dolichyl-diphosphooligosaccharide--protein glycosyltransferase subunit DAD1 (Oligosaccharyl transferase subunit DAD1)	25.4526	25.9396	26.2926	26.0325	26.2953	26.2	26.2941	26.3065	FALSE	0	-0.0569265	0.746129	0.344601	0.320558	0.0835684
A0A4W6D3L3	N-acetylneuraminic acid synthase a	27.8125	27.8434	27.8303	27.8248	27.6411	27.7508	27.4931	27.6267	FALSE	0	-0.432768	0.0331314	-0.199818	0.320833	0.0837039
A0A4W6F3N9	ferroxidase (EC 1.16.3.1)	27.6046	27.1231	27.6038	27.8369	27.1918	27.2363	27.1693	27.325	FALSE	0	-0.675171	0.0521926	-0.311489	0.32174	0.0840918
A0A4W6BSV7	NSFL1 cofactor p47 (p97 cofactor p47)	25.7758	25.2521	25.181	25.3965	25.6559	25.6387	25.8239	25.6563	FALSE	0	-0.0490239	0.633763	0.29237	0.32174	0.0841182
A0A4W6CU75	DNA-damage inducible protein 2	23.4177	24.5024	24.6714	24.9149	25.0398	24.8313	25.047	24.9167	TRUE	1	-0.0979219	1.26213	0.582102	0.32174	0.0842388
A0A4W6F516	Pyroglutamyl-peptidase I (EC 3.4.19.3)	25.1065	25.0573	24.9048	25.3435	25.3918	25.2908	25.3361	25.3384	FALSE	0	-0.0397684	0.512327	0.236279	0.32174	0.0842587
A0A4W6FEE8	Fascin domain-containing protein	22.8833	22.2183	22.5545	22.5701	22.2369	22.1803	22.1259	22.4448	TRUE	1	-0.671235	0.0521058	-0.309564	0.32174	0.0842607
A0A4W6F344	Short/branched chain specific acyl-CoA dehydrogenase, mitochondrial (EC 1.3.8.5) (2-methyl branched chain acyl-CoA dehydrogenase) (2-methylbutyryl-coenzyme A dehydrogenase)	21.3675	22.246	22.0474	21.7189	22.2312	22.1593	22.1135	22.3919	TRUE	1	-0.0641269	0.822226	0.37905	0.321999	0.0844511
A0A4W6G550	Golgin subfamily A member 7	24.2899	24.1498	23.8859	24.1019	24.4973	24.22	24.3262	24.3648	FALSE	0	-0.0414866	0.531862	0.245188	0.321999	0.0844567
A0A4W6G1E3	DnaJ heat shock protein family (Hsp40) member A2	27.2554	27.6041	27.5524	27.5164	27.201	27.3565	27.3195	27.0787	FALSE	0	-0.527768	0.0414863	-0.243141	0.322852	0.0847728
A0A4W6C149	Large ribosomal subunit protein eL28 (60S ribosomal protein L28)	27.3871	27.6624	27.7014	27.5893	27.4221	27.3483	27.3689	27.3417	FALSE	0	-0.466221	0.0366804	-0.21477	0.322852	0.0848089
A0A4W6F9H1	FHA domain-containing protein	21.4462	21.3145	21.1105	21.3623	21.6376	21.4903	21.5758	21.4348	FALSE	0	-0.0388257	0.491341	0.226258	0.323079	0.0849892
A0A4W6CSL9	Ubiquitin-conjugating enzyme E2R 2	22.5141	22.4521	22.6537	22.197	23.0849	22.608	22.7251	22.6081	TRUE	3	-0.0518841	0.656472	0.302294	0.323079	0.084997
A0A4W6DNP8	Fatty acid synthase (EC 1.1.1.100) (EC 1.3.1.39) (EC 2.3.1.38) (EC 2.3.1.39) (EC 2.3.1.41) (EC 2.3.1.85) (EC 3.1.2.14) (EC 4.2.1.59)	26.9832	26.899	27.0043	26.5964	26.3038	27.0346	26.2872	26.3267	FALSE	0	-0.831105	0.0659011	-0.382602	0.32335	0.0851327
A0A4W6CHF2	N-acylneuraminate cytidylyltransferase (EC 2.7.7.43)	26.7157	27.0916	26.8054	27.1039	26.6343	26.9053	26.6075	26.3351	FALSE	0	-0.670744	0.0535383	-0.308603	0.324155	0.0854092
A0A4W6D5Y3	Interferon-induced GTP-binding protein Mx (Interferon-inducible Mx protein)	25.0226	25.4136	24.7094	25.6546	26.297	25.6602	25.4842	25.4034	FALSE	0	-0.0890822	1.11138	0.511151	0.324579	0.0855855
A0A4W6DKR0	glycerol kinase (EC 2.7.1.30) (ATP:glycerol 3-phosphotransferase)	24.9588	25.9373	25.9867	25.2241	25.1314	24.6814	25.1933	25.1082	TRUE	1	-1.08322	0.0869766	-0.498119	0.324615	0.0856596
A0A4W6BPQ8	Aly/REF export factor	26.4796	25.5371	25.6267	26.0839	26.411	26.2434	26.2384	26.4897	FALSE	0	-0.0725213	0.900168	0.413823	0.324819	0.0858017
A0A4W6ES83	NADH dehydrogenase [ubiquinone] 1 alpha subcomplex assembly factor 3	21.7858	21.2368	21.6692	21.772	22.0954	22.2921	22.1169	21.5217	TRUE	2	-0.0685229	0.849719	0.390598	0.324819	0.0858427
A0A4W6BNX4	Nucleophosmin	23.3393	23.4504	23.2804	23.4847	23.9595	23.6814	24.7807	23.3183	FALSE	0	-0.0968202	1.18942	0.546298	0.326093	0.0862443
A0A4W6BTM5	Uncharacterized protein	27.0797	27.0916	26.8179	27.3249	27.4455	27.3648	27.2061	27.3334	FALSE	0	-0.0461247	0.563982	0.258929	0.326613	0.086447
A0A4W6EC22	Immunoglobulin superfamily, member 8	23.7681	24.4896	24.9418	24.6464	24.7792	25.3045	24.766	24.9606	FALSE	0	-0.0876629	1.06985	0.491096	0.326679	0.0865293
A0A4W6FPS0	Activin receptor type-1 (EC 2.7.11.30) (Activin receptor type I)	16.795	16.7841	16.9346	17.4316	17.0314	17.4953	17.7173	17.2637	TRUE	6	-0.069925	0.851018	0.390547	0.326889	0.0866499
A0A4W6G866	Lamin B1	24.3393	23.3827	23.9955	23.6681	23.8882	24.4289	24.3461	24.4957	FALSE	0	-0.0797551	0.966394	0.44332	0.327369	0.0868424
A0A4W6D5C9	Serine and arginine rich splicing factor 3a	24.1307	24.7212	24.8954	24.3768	24.2779	23.9928	23.6902	24.4472	FALSE	0	-0.935827	0.0778848	-0.428971	0.328523	0.0872137
A0A4W6BI94	NACHT domain-containing protein	26.619	26.0788	25.7621	25.7106	25.1769	26.0612	25.3657	25.5881	FALSE	0	-1.07963	0.090305	-0.494663	0.329013	0.0874373
A0A4W6CTI9	Carboxypeptidase Z	24.5092	25.3333	25.1771	25.2886	25.1657	25.9757	25.3228	25.7266	FALSE	0	-0.0860006	1.02731	0.470653	0.329013	0.0874749
A0A4W6FRK3	Ubiquitin-fold modifier 1	26.7681	26.0551	26.2944	25.9023	26.6206	26.4797	26.6746	26.7061	TRUE	1	-0.0668588	0.797441	0.365291	0.329022	0.0875428
A0A4W6F2M4	lysozyme (EC 3.2.1.17)	24.0052	22.9377	23.6068	24.4158	24.3526	23.9671	24.4842	24.476	TRUE	2	-0.106192	1.26339	0.5786	0.329201	0.0876558
A0A4W6DF34	Coiled-coil domain-containing protein 25	21.9815	22.1435	22.1553	22.2941	22.6484	22.2373	22.2122	22.5836	TRUE	3	-0.0509119	0.604531	0.27681	0.329285	0.0877437
A0A4W6CQU6	C1q domain-containing protein	27.2917	27.9872	26.0474	28.5089	27.0561	26.0652	25.8474	26.8413	FALSE	0	-2.19986	0.187299	-1.00628	0.330662	0.0882394
A0A4W6DIJ1	Runt-related transcription factor	21.9463	19.9985	19.1358	19.8036	21.7463	20.4806	21.4782	21.5948	TRUE	2	-0.205492	2.41339	1.10395	0.330662	0.0882423
A0A4W6E3Y3	Peptidyl-prolyl cis-trans isomerase (PPIase) (EC 5.2.1.8)	32.9814	32.896	32.7857	32.9219	32.8039	32.7091	32.5923	32.674	FALSE	0	-0.440448	0.0376258	-0.201411	0.330871	0.0883927
A0A4W6C980	Phospholipid-transporting ATPase (EC 7.6.2.1)	22.037	20.0608	21.7225	23.3702	23.3124	22.8612	22.9874	22.6147	TRUE	3	-0.214542	2.50719	1.14632	0.330871	0.0884706
A0A4W6G4E7	Glycogen synthase kinase-3 beta (EC 2.7.11.26)	24.3632	25.9087	25.4161	24.8641	24.7086	24.4352	24.6157	24.4616	TRUE	2	-1.2747	0.109136	-0.582781	0.330871	0.0884957
A0A4W6EH87	3'(2'),5'-bisphosphate nucleotidase 1 (EC 3.1.3.57) (3'-phosphoadenosine 5'-phosphate phosphatase) (Bisphosphate 3'-nucleotidase 1) (Inositol-polyphosphate 1-phosphatase)	25.9127	25.4603	25.5298	25.3735	25.0315	25.3045	25.4872	25.2422	FALSE	0	-0.662618	0.057183	-0.302718	0.33192	0.088863
A0A4W6BMY1	Immunoglobulin subtype domain-containing protein	23.6	23.4616	23.8077	23.4115	23.9763	23.8215	23.5936	23.9692	TRUE	6	-0.0510502	0.590978	0.269964	0.33192	0.0889084
A0A4W6DCV2	small monomeric GTPase (EC 3.6.5.2)	25.4494	22.6715	21.2735	21.937	21.0373	21.9354	21.4398	20.6558	TRUE	5	-3.42932	0.297784	-1.56577	0.332522	0.0891528
A0A4W6CJS2	phosphatidylinositol-3-phosphatase (EC 3.1.3.64) (Phosphatidylinositol-4-phosphate phosphatase)	26.915	27.1231	26.8788	26.6382	27.341	26.9714	27.4478	27.0177	FALSE	0	-0.0582788	0.669718	0.30572	0.332522	0.0892529
A0A4W6DDS8	Glucosidase alpha, neutral C	23.1048	23.6822	23.0165	22.9858	23.8512	23.2838	24.0759	23.3582	TRUE	1	-0.0851528	0.97508	0.444963	0.332522	0.0894205
A0A4W6G3M7	Dedicator of cytokinesis 9	23.5092	23.6822	23.2962	23.6464	23.3259	23.4985	22.7517	23.1842	TRUE	2	-0.752767	0.0658687	-0.343449	0.332522	0.0895144
A0A4W6ENT3	Peptide-methionine (R)-S-oxide reductase (EC 1.8.4.12)	20.6164	20.7321	20.8552	20.5185	20.284	20.5094	20.623	20.3102	TRUE	4	-0.545805	0.0479905	-0.248907	0.332522	0.0897446
A0A4W6E3E3	RRM domain-containing protein	27.8434	27.4388	27.5145	27.6722	27.3902	27.4978	27.3195	27.3082	FALSE	0	-0.522697	0.0460739	-0.238312	0.332522	0.0898644
A0A4W6BN46	TBC1 domain family member 24	23.0052	22.2307	22.1584	21.7639	22.8624	22.5306	22.8059	22.8511	FALSE	0	-0.0914697	1.03739	0.472958	0.332522	0.089879
A0A4W6CZ07	Programmed cell death 6 interacting protein	24.9832	24.6652	24.7413	24.7262	24.7137	24.4036	24.3262	24.6429	FALSE	0	-0.564491	0.0497998	-0.257345	0.332522	0.0899048
A0A4W6CTU2	RNA helicase (EC 3.6.4.13)	22.8208	22.391	22.4835	23.1098	23.1888	23.0147	22.8659	23.0847	FALSE	0	-0.0653039	0.739818	0.337257	0.332522	0.0899317
A0A4W6CV79	Serine/threonine-protein phosphatase (EC 3.1.3.16)	25.0651	24.9537	25.0851	24.9508	24.7137	24.9053	24.8474	24.8057	FALSE	0	-0.429155	0.0379013	-0.195627	0.332522	0.0899567
A0A4W6DC97	NOP2 nucleolar protein homolog (yeast)	23.6941	24.3222	24.0345	23.7464	23.2569	23.1241	23.8842	23.8183	TRUE	4	-0.940061	0.0831819	-0.42844	0.332522	0.090049
A0A4W6C9D5	C-terminal binding protein 1	25.7886	25.3896	25.5114	25.7869	25.1158	25.4352	25.3127	25.5076	FALSE	0	-0.606261	0.053655	-0.276303	0.332522	0.0900576
A0A4W6CVK4	Far upstream element (FUSE) binding protein 3	22.6657	22.2245	22.0095	22.782	22.8267	22.6124	22.8622	22.798	FALSE	0	-0.0690018	0.777816	0.354407	0.332522	0.0901725
A0A4W6EZX1	KIAA0513	21.3226	19.9606	17.1231	18.7272	17.6453	18.6791	17.2719	17.34	TRUE	3	-3.40054	0.30194	-1.5493	0.332522	0.0902159
A0A4W6CSW5	Thioredoxin-like 1	27.6473	27.4304	27.3862	27.5164	27.3158	27.3232	27.2508	27.2911	FALSE	0	-0.438713	0.0389647	-0.199874	0.332522	0.090229
A0A4W6BML3	Adenine phosphoribosyltransferase (EC 2.4.2.7)	20.8088	20.4264	20.2702	20.3057	19.8322	20.2435	20.2035	20.2773	TRUE	2	-0.68846	0.0611696	-0.313645	0.332522	0.0902476
A0A4W6BUF3	Rho GDP-dissociation inhibitor 1 (Rho-GDI alpha)	29.9692	28.9349	29.2078	29.4593	29.725	29.8346	29.7728	29.8339	FALSE	0	-0.0778203	0.875369	0.398775	0.332522	0.0902748
A0A4W6CZJ9	sphinganine-1-phosphate aldolase (EC 4.1.2.27) (Sphingosine-1-phosphate aldolase)	25.5367	26.2117	26.0452	25.8921	25.7619	25.6278	25.6374	25.3906	FALSE	0	-0.695867	0.061867	-0.317	0.332522	0.0902783
A0A4W6DXF1	Transmembrane protein 258 (Dolichyl-diphosphooligosaccharide-protein glycosyltransferase subunit TMEM258)	24.5276	24.3261	24.3384	24.33	24.9019	24.5318	24.5371	24.5252	FALSE	0	-0.0477299	0.534655	0.243462	0.332522	0.0904781
A0A4W6D1T0	PDZ and LIM domain 5b	23.8287	24.0486	24.0217	23.782	24.0274	24.5376	24.2648	24.0031	FALSE	0	-0.0564784	0.632483	0.288002	0.332522	0.0904912
A0A4W6FHC3	HECT-type E3 ubiquitin transferase (EC 2.3.2.26)	24.0224	23.8522	23.2624	24.1412	23.2569	23.0975	23.502	23.7266	TRUE	2	-0.930802	0.0832056	-0.423798	0.332522	0.0905432
A0A4W6EAR6	phenylalanine--tRNA ligase (EC 6.1.1.20)	26.9381	27.081	26.9711	27.0114	26.8489	26.8361	26.8121	26.7691	FALSE	0	-0.403816	0.0361016	-0.183857	0.332522	0.0905486
A0A4W6BXQ4	Spectrin beta chain	27.6261	27.344	27.4677	27.5893	27.5859	27.9053	27.7261	27.7253	FALSE	0	-0.0449838	0.502724	0.22887	0.332522	0.0905917
A0A4W6DAQ2	Katanin p60 ATPase-containing subunit A1 (Katanin p60 subunit A1) (EC 5.6.1.1) (p60 katanin)	19.9894	21.4786	22.6425	21.5221	23.0323	21.3502	23.0631	22.6103	TRUE	5	-0.218202	2.42989	1.10584	0.33292	0.0907662
A0A4W6FRM8	5'-3' exoribonuclease (EC 3.1.13.-)	24.8038	24.2058	24.2078	24.6021	24.9019	24.5023	24.8334	24.93	FALSE	0	-0.0667821	0.740818	0.337018	0.333374	0.0909565
A0A4W6FGV2	Adipogenesis associated, Mth938 domain containing	22.0715	22.0433	22.0199	22.0263	23.1027	21.8762	22.4612	22.4813	TRUE	3	-0.0877407	0.967955	0.440107	0.333452	0.0912302
A0A4W6DDQ6	Cytochrome P450, family 2, subfamily X, polypeptide 9	25.9454	25.543	26.0871	24.8808	26.4424	25.6387	26.041	26.8663	TRUE	5	-0.126221	1.39228	0.633029	0.333452	0.0912372
A0A4W6EBZ5	Splicing factor 3a, subunit 2	23.4333	23.6351	23.9689	23.9684	23.6289	23.3516	23.3657	23.4837	TRUE	1	-0.646499	0.058637	-0.293931	0.333452	0.0912599
A0A4W6D2W5	Tissue alpha-L-fucosidase (EC 3.2.1.51) (Alpha-L-fucosidase I) (Alpha-L-fucoside fucohydrolase 1)	27.0376	27.1334	27.2908	27.1624	26.9288	27.0551	26.9266	26.91	FALSE	0	-0.441999	0.0401107	-0.200944	0.333452	0.0912868
A0A4W6D7S0	G protein pathway suppressor 1	26.9033	26.7855	26.7673	26.8309	27.0561	27.0449	26.9266	27.0073	FALSE	0	-0.0373461	0.411348	0.187001	0.333452	0.0913094
A0A4W6CSV8	Ig-like domain-containing protein	28.6118	27.9018	27.6897	27.9827	27.6479	27.9844	27.353	27.5061	TRUE	5	-0.93212	0.0847909	-0.423665	0.333563	0.0914063
A0A4W6EZA5	Leucine rich repeat containing 20	22.8287	22.4973	22.5059	22.7538	22.8512	22.9723	22.9533	22.7528	FALSE	0	-0.047451	0.519391	0.23597	0.33411	0.0916227
A0A4W6DUG7	Ig-like domain-containing protein	25.1024	24.9262	25.0839	24.3502	25.0923	24.941	25.6233	25.4957	TRUE	3	-0.0853194	0.930087	0.422384	0.334504	0.0918287
A0A4W6E9M8	RNA binding motif protein 7	22.2508	21.0677	21.0371	21.768	21.957	22.3631	21.731	22.2993	TRUE	4	-0.112539	1.22596	0.556712	0.334504	0.0918638
A0A4W6CHI2	non-specific serine/threonine protein kinase (EC 2.7.11.1)	22.3056	22.7024	22.7191	22.3913	21.949	22.563	21.1622	22.2717	FALSE	0	-1.19627	0.110105	-0.543084	0.334701	0.0919984
A0A4W6DZQ5	UDP-N-acetylglucosamine--peptide N-acetylglucosaminyltransferase 110 kDa subunit (EC 2.4.1.255) (O-GlcNAc transferase subunit p110) (O-linked N-acetylglucosamine transferase 110 kDa subunit)	25.2049	24.5088	24.5267	24.8875	24.4486	24.7127	24.2992	24.2135	FALSE	0	-0.800701	0.0737729	-0.363464	0.334701	0.092051
A0A4W6E8W6	Adducin 2 (beta)	25.0261	23.5892	23.5856	24.6087	24.6825	25.2942	24.8049	24.6525	TRUE	5	-0.134381	1.44663	0.656125	0.335933	0.0924699
A0A4W6BIC0	B30.2/SPRY domain-containing protein	28.0588	28.6408	28.6707	28.2047	28.0305	28.1627	28.1506	27.9915	FALSE	0	-0.683455	0.0636038	-0.309925	0.335933	0.0925639
A0A4W6EYH8	Ash2 like, histone lysine methyltransferase complex subunit	24.0953	23.0916	23.2818	24.0615	22.8901	23.4903	22.7246	23.2911	TRUE	2	-1.17663	0.109557	-0.533539	0.335933	0.0925906
A0A4W6E2A8	Actin related protein 2	29.5532	29.2545	29.1839	29.2414	29.0149	29.1485	29.0806	29.0985	FALSE	0	-0.491614	0.0463296	-0.222642	0.337967	0.0932183
A0A4W6CUM4	Sialic acid acetylesterase	26.3201	26.4603	26.5037	26.427	26.0923	26.1342	26.3178	26.3317	FALSE	0	-0.461136	0.0435429	-0.208797	0.338098	0.0933217
A0A4W6DI26	GDP-mannose pyrophosphorylase Aa	25.2536	25.4033	25.2962	25.3232	25.0274	25.1264	25.2613	25.0727	FALSE	0	-0.435853	0.0416466	-0.197103	0.340132	0.0939509
A0A4W6DKN8	Acidic leucine-rich nuclear phosphoprotein 32 family member	25.6914	24.9723	25.2673	25.7919	25.7519	25.723	25.8239	25.8319	FALSE	0	-0.0746244	0.778511	0.351943	0.340502	0.0941208
A0A4W6CXB4	78 kDa glucose-regulated protein (Binding-immunoglobulin protein) (Heat shock protein 70 family protein 5) (Heat shock protein family A member 5) (Immunoglobulin heavy chain-binding protein)	30.9901	31.1334	31.1706	31.3334	31.0987	30.8639	30.7926	30.9486	FALSE	0	-0.511078	0.0492259	-0.230926	0.341121	0.0943803
A0A4W6C1P9	RNA transcription, translation and transport factor protein	23.7578	24.4102	24.3929	23.85	24.5328	24.4036	24.4661	24.3384	FALSE	0	-0.0709535	0.736012	0.332529	0.341121	0.0944278
A0A4W6C3P9	Developmentally regulated GTP binding protein 2	25.4202	25.2634	25.4095	25.3129	25.1543	25.2309	25.1712	25.1004	FALSE	0	-0.414868	0.040273	-0.187297	0.341276	0.0948055
D8V161	Serum amyloid A protein	22.6447	22.4356	22.5508	23.0114	21.3232	22.7869	21.9358	22.3524	TRUE	5	-1.24277	0.120658	-0.561055	0.341276	0.0948135
A0A4W6CEN8	Phosphofurin acidic cluster sorting protein 2	21.7348	21.5795	21.8357	22.1749	22.0602	22.3086	21.9253	22.2178	FALSE	0	-0.0638413	0.657362	0.29676	0.341276	0.0948298
A0A4W6FGZ7	Cytoskeleton associated protein 4	24.7681	24.5277	24.5509	25.7518	25.8442	25.2629	25.0389	25.7839	FALSE	0	-0.125394	1.29105	0.582828	0.341276	0.0948346
A0A4W6C1J3	THO complex 1	22.2926	21.2732	21.5352	21.4145	21.0763	21.1684	21.31	21.3156	TRUE	1	-0.911296	0.0886737	-0.411311	0.341276	0.0949355
A0A4W6GAM0	Heterogeneous nuclear ribonucleoprotein K	27.2827	27.0916	27.1887	27.2001	26.9938	27.0952	26.9485	26.9649	FALSE	0	-0.421411	0.0410129	-0.190199	0.341276	0.0949454
A0A4W6C0X8	Mannose-6-phosphate isomerase (EC 5.3.1.8)	25.1146	24.9723	25.321	24.9463	24.8882	24.8963	24.942	24.6643	FALSE	0	-0.533633	0.0519576	-0.240838	0.341276	0.0949698
A0A4W6FZW7	Poly [ADP-ribose] polymerase (PARP) (EC 2.4.2.-)	24.1146	24.0398	24.3591	24.4349	24.4913	24.8026	24.5881	24.2422	FALSE	0	-0.0635035	0.651407	0.293952	0.341276	0.0950379
A0A4W6FTE4	Uridylate-specific endoribonuclease (EC 4.6.1.-)	23.4968	23.8522	23.7254	23.7313	23.8133	22.3168	22.9992	23.4595	FALSE	0	-1.22838	0.119868	-0.554254	0.341276	0.0950918
A0A4W6C4A4	Phosphoglucomutase 5	27.8556	27.9929	28.3945	27.9296	28.32	28.5237	28.1027	28.3986	FALSE	0	-0.0634641	0.649682	0.293109	0.341276	0.0951497
A0A4W6D7Y0	alkaline phosphatase (EC 3.1.3.1)	27.7421	26.4815	28.0527	27.1237	28.1685	27.9166	27.6143	28.1609	FALSE	0	-0.133358	1.36348	0.615063	0.34128	0.0952187
A0A4W6ES13	Selenoprotein L	21.2486	21.9755	21.4658	21.5876	21.0954	20.6278	21.721	19.119	TRUE	3	-2.05986	0.202689	-0.928585	0.342099	0.0955535
A0A4W6EGK3	4-hydroxyphenylpyruvate dioxygenase	24.2369	24.9537	24.6038	24.0061	24.5628	25.2094	24.8479	24.8897	TRUE	5	-0.0933304	0.947977	0.427323	0.342099	0.0955834
A0A4W6C5D4	Small ribosomal subunit protein uS8 (40S ribosomal protein S15a)	27.8312	28.0863	28.1046	28.2047	28.3617	28.1197	28.3026	28.3705	FALSE	0	-0.0510276	0.514852	0.231912	0.343156	0.0959569
A0A4W6EQM2	threonine--tRNA ligase (EC 6.1.1.3) (Threonyl-tRNA synthetase)	27.0161	27.0916	26.9711	27.0114	26.8837	26.8711	26.859	26.7443	FALSE	0	-0.406475	0.0403653	-0.183055	0.343156	0.0960672
A0A4W6FFG0	Major vault protein	28.2782	28.344	28.1198	27.9684	27.7768	28.139	28.0379	27.5281	FALSE	0	-0.68208	0.0677543	-0.307163	0.343156	0.0960838
A0A4W6EU41	Glutamate decarboxylase like 1	25.36	26.3547	26.3878	25.5298	25.8973	24.8457	23.1592	25.4927	TRUE	1	-2.35404	0.235425	-1.05931	0.34428	0.0964669
A0A4W6CI88	Coronin	30.8141	30.0676	30.1645	30.1528	29.9965	29.9687	29.8876	30.0409	FALSE	0	-0.725306	0.0726818	-0.326312	0.344366	0.0965806
A0A4W6DDT7	Protein BUD31 homolog	23.0868	22.6341	23.8859	23.5089	23.8036	23.5492	23.7412	23.9256	FALSE	0	-0.106246	1.05819	0.475972	0.344366	0.096692
A0A4W6CP57	Fibrinogen alpha/beta/gamma chain coiled coil domain-containing protein	25.9056	25.2175	25.2548	25.0922	25.6424	25.8826	26.0141	25.4747	TRUE	3	-0.0861545	0.858008	0.385927	0.344366	0.0966967
A0A4W6GAS1	ATP synthase mitochondrial F1 complex assembly factor 2	22.3884	22.461	21.9563	22.068	22.0148	21.5515	22.1042	21.9191	TRUE	2	-0.714056	0.0720507	-0.321003	0.345035	0.0969771
A0A4W6BU17	Importin subunit alpha	26.0204	26.0464	26.1537	26.0635	25.8012	25.9928	25.7709	25.9366	FALSE	0	-0.435185	0.0439746	-0.195605	0.345035	0.0970598
A0A4W6CDI1	Fas-activated serine/threonine kinase	22.8118	23.1995	22.2259	21.9383	22.1513	22.1101	21.9428	22.0297	TRUE	1	-1.08004	0.109194	-0.485424	0.345035	0.0970904
A0A4W6CBC1	Calcium-transporting ATPase (EC 7.2.2.10)	26.781	27.2521	27.1887	27.1138	27.3073	27.3565	27.2508	27.3906	FALSE	0	-0.0546676	0.53948	0.242406	0.345263	0.0972232
A0A4W6F286	Uncharacterized protein	26.1585	25.8115	26.1576	26.1566	26.2745	26.7127	26.0511	26.5002	FALSE	0	-0.0709001	0.697961	0.313531	0.345361	0.097365
A0A4W6FVB8	Superoxide dismutase [Cu-Zn] (EC 1.15.1.1)	29.8811	30.1841	30.4815	30.1528	30.428	30.3358	30.5189	30.4781	FALSE	0	-0.0600244	0.590662	0.265319	0.345361	0.0973883
A0A4W6C118	Prolactin regulatory element binding	23.3937	22.975	22.7233	22.62	20.9768	22.6581	22.5463	22.6429	FALSE	0	-1.60763	0.16364	-0.721995	0.345457	0.0974842
A0A4W6DHG8	Integrin, alpha 3b	24.9698	24.4636	24.8764	25.0899	24.9853	25.1571	25.2821	25.1353	FALSE	0	-0.0658401	0.645895	0.290028	0.345511	0.0975682
A0A4W6EW66	Transketolase (EC 2.2.1.1)	29.6733	29.6372	29.6724	29.5929	29.4319	29.4052	29.5389	29.4837	FALSE	0	-0.398804	0.0407696	-0.179017	0.345863	0.0977365
A0A4W6EZ92	Ig-like domain-containing protein	25.5397	24.5891	24.5687	24.2539	25.1657	25.2594	25.1027	25.3284	TRUE	1	-0.10867	1.06096	0.476147	0.346018	0.097849
A0A4W6EPY1	Protein disulfide-isomerase (EC 5.3.4.1)	23.93	23.2343	23.2124	23.5678	23.6068	24.298	23.8719	23.7423	TRUE	6	-0.0899684	0.877171	0.393601	0.346061	0.09793
A0A4W6ETG3	Ubiquitin-like modifier activating enzyme 1	28.6154	28.5394	28.5145	28.575	28.3535	28.4328	28.3931	28.3623	FALSE	0	-0.391783	0.040411	-0.175686	0.34697	0.0982638
A0A4W6E4J6	Prolyl 4-hydroxylase subunit alpha-1 (EC 1.14.11.2) (Procollagen-proline,2-oxoglutarate-4-dioxygenase subunit alpha-1)	23.0626	22.3699	22.8706	22.2969	21.397	22.941	21.7291	22.0428	TRUE	2	-1.3885	0.143386	-0.622557	0.34697	0.098333
A0A4W6BMK0	Phenylethanolamine N-methyltransferase	22.9662	23.0848	23.736	23.938	23.7644	23.723	23.7807	24.3648	TRUE	1	-0.109975	1.06386	0.476943	0.34697	0.0983946
A0A4W6CEZ1	Ig-like domain-containing protein	28.825	28.2282	28.9961	29.6621	29.0123	30.5848	29.4168	29.5783	FALSE	0	-0.166471	1.6069	0.720214	0.347183	0.0985239
A0A4W6DM59	Poly(A)-specific ribonuclease (deadenylation nuclease)	25.4622	25.1085	25.4594	25.6244	25.3664	25.2487	24.9099	24.9263	TRUE	4	-0.671464	0.069791	-0.300836	0.347633	0.0987208
A0A4W6E4G1	NAD-dependent protein deacetylase (EC 2.3.1.286)	25.2609	25.1169	25.3591	25.0818	25.2175	25.52	25.5138	25.4777	FALSE	0	-0.0529363	0.508103	0.227583	0.347889	0.0988627
A0A4W6E4J0	Muscleblind-like splicing regulator 1	25.9698	25.3652	24.7465	25.3025	24.7988	25.1721	24.6798	24.9033	FALSE	0	-1.02206	0.107055	-0.457502	0.348785	0.0991868
A0A4W6BTG0	E2 ubiquitin-conjugating enzyme (EC 2.3.2.23)	26.2238	24.8064	25.3693	25.3702	25.1399	24.9655	24.8239	24.8342	TRUE	2	-1.12079	0.117753	-0.50152	0.348915	0.0993711
A0A4W6BY28	CDGSH iron-sulfur domain-containing protein 2	24.7421	24.1169	24.3453	24.8547	24.7792	25.103	24.632	24.9735	FALSE	0	-0.083868	0.798184	0.357158	0.348915	0.0993779
A0A4W6BNZ3	Ig-like domain-containing protein	25.2536	25.4504	25.4709	25.187	25.3526	26.1342	25.7387	25.4837	FALSE	0	-0.0792353	0.752921	0.336843	0.348915	0.0994728
A0A4W6CGY9	Alanine--glyoxylate aminotransferase 2, mitochondrial (EC 2.6.1.18) (EC 2.6.1.40) (EC 2.6.1.44) ((R)-3-amino-2-methylpropionate--pyruvate transaminase) (Beta-ALAAT II) (Beta-alanine-pyruvate aminotransferase) (D-3-aminoisobutyrate-pyruvate aminotransferase) (D-AIBAT) (D-beta-aminoisobutyrate-pyruvate aminotransferase)	25.1143	24.9047	23.9495	24.362	23.8193	24.4036	23.9408	24.2019	TRUE	7	-1.09814	0.115722	-0.491209	0.348915	0.0995557
A0A4W6DLH0	Alanine--tRNA ligase (EC 6.1.1.7)	26.9832	26.7591	26.7801	26.8309	26.6877	26.7255	26.6075	26.5426	FALSE	0	-0.441433	0.0465299	-0.197452	0.348915	0.0995711
A0A4W6ES03	ER membrane protein complex subunit 6 (Transmembrane protein 93)	24.8287	24.6879	23.7465	24.4724	23.8036	24.2345	24.0791	23.853	FALSE	0	-0.986952	0.104291	-0.44133	0.349209	0.0997244
A0A4W6FIA5	Large ribosomal subunit protein eL24 (60S ribosomal protein L24)	27.6403	27.8868	27.7148	27.7569	27.9398	27.8653	28.1316	27.8988	FALSE	0	-0.0495074	0.467911	0.209202	0.349241	0.0998029
A0A4W6C282	mitogen-activated protein kinase (EC 2.7.11.24)	23.2784	23.1417	23.6824	23.2745	23.4299	23.5023	23.8001	23.8248	FALSE	0	-0.0699405	0.660043	0.295051	0.34932	0.0998951
A0A4W6DSD7	Elongation factor 1-alpha	31.1219	31.0196	30.7656	30.9041	30.8057	30.7819	30.707	30.6637	FALSE	0	-0.477235	0.0507224	-0.213256	0.349379	0.100082
A0A4W6DIM8	Tumor protein, translationally-controlled 1	27.2369	27.0265	27.5145	27.2903	27.3821	27.6333	27.4401	27.613	FALSE	0	-0.0594851	0.559619	0.250067	0.349379	0.100088
A0A4W6DZL8	Interferon regulatory factor 2 binding protein 1	22.5463	21.6224	23.6933	23.0165	23.2138	23.5376	23.7311	23.2911	TRUE	1	-0.172272	1.61984	0.723786	0.349379	0.100121
A0A4W6EL73	Zgc:171857	22.5931	22.2672	22.0354	22.042	22.1351	23.2558	22.578	22.7647	TRUE	3	-0.107019	1.00504	0.449009	0.349381	0.100197
A0A4W6DR85	UDP-N-acetylglucosamine pyrophosphorylase 1, like 1	26.8797	26.923	26.9024	26.9352	26.8722	26.5918	26.7134	26.6932	FALSE	0	-0.430771	0.045916	-0.192428	0.349381	0.10026
A0A4W6DFR4	Coagulation factor C homolog, cochlin (Limulus polyphemus)	22.0643	20.2532	20.8272	20.9575	20.2283	20.1564	20.1666	20.8696	TRUE	6	-1.50104	0.160402	-0.670317	0.349414	0.100418
A0A4W6G898	DnaJ heat shock protein family (Hsp40) member A3b	21.6389	22.5452	22.2876	22.4575	20.2398	22.2244	21.7807	21.6429	FALSE	0	-1.703	0.182339	-0.760328	0.349414	0.10054
A0A4W6F611	Cytochrome P450 2K1-like	22.5931	22.3115	22.1592	21.8385	22.6386	22.6607	22.4249	22.4328	TRUE	6	-0.0753406	0.702731	0.313695	0.349414	0.100623
A0A4W6DSC7	Kinesin family member 1A	20.3393	20.5302	20.2229	20.4896	20.8624	20.2615	20.8418	20.8324	FALSE	0	-0.0730778	0.681098	0.30401	0.349414	0.100671
A0A0G2USU7	NADH-ubiquinone oxidoreductase chain 4 (EC 7.1.1.2)	24.9964	24.2672	24.7201	24.4969	24.9551	24.9233	24.766	25.0886	FALSE	0	-0.0752727	0.701495	0.313111	0.349414	0.100677
A0A4W6CD86	Glycerol-3-phosphate dehydrogenase [NAD(+)] (EC 1.1.1.8)	22.3407	22.709	22.3767	22.0648	23.0795	22.3086	22.6545	22.9606	TRUE	1	-0.0909937	0.846956	0.377981	0.349414	0.100755
A0A4W6CE40	Iron-responsive element-binding protein 2	22.3393	22.1709	21.4298	21.6724	21.4768	21.7929	21.5161	21.0941	FALSE	0	-0.970493	0.104278	-0.433108	0.349414	0.100762
A0A4W6CAI8	Protein tyrosine phosphatase, non-receptor type 23, a	23.3803	23.7157	23.6603	23.4222	23.8133	23.6278	23.8474	23.796	FALSE	0	-0.0545928	0.507566	0.226487	0.349414	0.100826
A0A4W6C094	Trafficking protein particle complex subunit	22.5288	23.8917	24.2818	23.7416	24.2138	24.0097	24.1712	24.6376	FALSE	0	-0.156359	1.4505	0.647072	0.349657	0.100966
A0A4W6CJE6	Nucleoporin 88	25.459	25.2634	25.7517	25.6133	25.6124	25.9076	25.6614	26.026	FALSE	0	-0.0682288	0.628167	0.279969	0.350554	0.101446
A0A4W6C221	Leucine zipper and EF-hand containing transmembrane protein 2	20.2594	22.0846	23.1056	22.0713	22.9973	22.4414	23.1396	22.8012	TRUE	4	-0.235142	2.16449	0.964675	0.350554	0.101458
A0A4W6DSI0	UTP--glucose-1-phosphate uridylyltransferase (EC 2.7.7.9)	26.6332	26.8868	26.7801	26.6105	26.4346	26.5918	26.5936	26.4641	FALSE	0	-0.463562	0.0503724	-0.206595	0.350554	0.101475
A0A4W6D9P7	Tyrosine-protein kinase (EC 2.7.10.2)	24.3736	24.5891	24.6153	24.772	24.3056	24.4843	24.4105	24.2422	FALSE	0	-0.509057	0.0553468	-0.226855	0.350554	0.10151
A0A4W6BR62	SH3 domain-binding glutamic acid-rich-like protein	30.0376	29.3986	29.5505	29.6279	29.7597	30.0086	29.9566	30.0409	FALSE	0	-0.0702943	0.645899	0.287802	0.350554	0.101573
A0A4W6BSK1	Acidic leucine-rich nuclear phosphoprotein 32 family member	26.3358	26.1252	25.9778	25.9104	26.1543	26.3499	26.437	26.3761	FALSE	0	-0.0593283	0.543417	0.242044	0.350602	0.101776
A0A4W6BPW3	BCL2-associated athanogene 6	24.3668	23.5771	23.8764	23.9596	24.3124	24.2558	24.1637	24.2773	FALSE	0	-0.0754855	0.690198	0.307356	0.350602	0.101889
A0A4W6C2J6	Dynein light chain roadblock	25.4103	25.1979	24.736	25.306	24.1543	25.5289	24.5881	23.4717	FALSE	0	-1.63227	0.178613	-0.72683	0.350602	0.101923
A0A4W6BY79	Eukaryotic translation initiation factor 5B (Translation initiation factor IF-2)	26.0588	26.0243	26.0021	25.9104	25.9176	25.6333	25.8497	25.8009	FALSE	0	-0.445919	0.0488313	-0.198544	0.350602	0.101971
A0A4W6FUE5	Xanthine dehydrogenase/oxidase (EC 1.17.1.4) (EC 1.17.3.2)	25.6723	25.7934	26.2527	26.3214	25.83	25.7732	25.5313	25.6213	FALSE	0	-0.720962	0.0789586	-0.321001	0.350602	0.101978
A0A4W6BHZ4	Uncharacterized protein	24.459	24.3687	23.9418	23.9058	23.8133	23.6168	24.0631	23.9256	FALSE	0	-0.70558	0.0773101	-0.314135	0.350602	0.102008
A0A4W6CBI0	Uncharacterized protein	25.1741	24.3476	24.2673	24.9104	24.1769	24.3843	24.2855	24.3116	FALSE	0	-0.865495	0.0949361	-0.385279	0.350602	0.102079
A0A4W6G1S0	mitogen-activated protein kinase kinase (EC 2.7.12.2)	25.9335	26.5008	26.6464	26.3801	26.0982	26.105	25.9743	26.1004	FALSE	0	-0.664436	0.0729717	-0.295732	0.350602	0.102159
A0A4W6DGL6	Phospholipase D family member 4	23.0122	21.6503	22.613	22.7022	22.0439	22.0753	21.5161	22.1886	FALSE	0	-1.2099	0.133037	-0.538433	0.350602	0.102236
A0A4W6D427	cAMP-dependent protein kinase type I-alpha regulatory subunit	25.0052	25.2255	25.736	24.767	24.7342	24.8872	24.8796	24.7667	TRUE	1	-0.823584	0.0906262	-0.366479	0.350602	0.102285
A0A4W6G6S3	Integrin beta	24.2087	25.3792	25.0892	24.8875	25.3226	25.5918	25.0711	25.3874	FALSE	0	-0.112007	1.0162	0.452095	0.350734	0.102393
A0A4W6CF37	Sorting nexin-3	25.6833	25.0221	25.2304	25.6974	25.7086	25.8026	25.7311	25.6456	FALSE	0	-0.0781272	0.705487	0.31368	0.351271	0.102701
A0A4W6D7M6	Tetraspanin	25.6584	25.7537	25.7041	25.3997	25.8109	26.1128	25.9891	25.6456	FALSE	0	-0.0649589	0.586233	0.260637	0.351271	0.10274
A0A4W6EQU2	Uncharacterized protein	21.0584	23.648	24.8425	23.2603	24.3056	24.8266	24.2437	24.4348	FALSE	0	-0.311738	2.81246	1.25036	0.351271	0.10276
A0A4W6CX27	TGF-beta activated kinase 1 (MAP3K7) binding protein 1	22.4539	20.4264	24.0474	24.7365	24.5901	24.9454	24.2633	23.9692	TRUE	2	-0.381142	3.433	1.52593	0.3514	0.102868
A0A4W6CDY3	Large ribosomal subunit protein bL9m (39S ribosomal protein L9, mitochondrial)	23.5215	23.9111	23.0908	23.8309	23.7841	24.2908	24.1182	23.7299	TRUE	1	-0.0981119	0.882477	0.392182	0.351475	0.102959
A0A4W6CN56	Ubiquitin associated and SH3 domain containing Bb	23.4968	23.4767	23.4582	23.5793	22.7075	23.5376	23.4661	22.7667	FALSE	0	-0.862695	0.0961689	-0.383263	0.351838	0.103136
A0A4W6CQG5	Alpha-mannosidase (EC 3.2.1.-)	25.0942	25.5618	25.1964	25.3502	25.1955	24.8549	24.8613	25.1952	FALSE	0	-0.617165	0.0692883	-0.273938	0.352915	0.103608
A0A4W6FTD1	peptidylprolyl isomerase (EC 5.2.1.8)	24.4268	24.7803	25.0642	24.3965	24.1158	24.5607	24.4105	24.2563	FALSE	0	-0.74599	0.0837942	-0.331098	0.352915	0.103642
A0A4W6FX60	Annexin	30.26	30.2919	30.2931	30.3648	30.4378	30.6619	30.4343	30.4399	FALSE	0	-0.0483922	0.430424	0.191016	0.352915	0.103703
A0A4W6FUN3	GPI-anchor transamidase (Phosphatidylinositol-glycan biosynthesis class K protein)	22.3991	22.7591	22.2876	22.178	21.7782	21.5236	22.483	22.1768	FALSE	0	-0.936476	0.105402	-0.415537	0.352915	0.103777
A0A4W6EE03	Protein yippee-like	21.1811	21.4128	20.9711	20.9483	21.2512	20.4806	20.6186	20.7627	TRUE	4	-0.789166	0.0890926	-0.350037	0.352915	0.103981
A0A4W6FEE1	Alpha-2-macroglobulin bait region domain-containing protein	26.9608	27.081	27.2173	27.7053	26.6877	27.2717	26.8932	26.5853	FALSE	0	-0.860507	0.0972553	-0.381626	0.352915	0.104057
A0A4W6DLJ8	Anti-silencing function 1B histone chaperone	23.6161	22.7761	22.6499	22.8707	22.7124	22.4685	22.5978	22.6077	TRUE	4	-0.860842	0.0976274	-0.381607	0.352915	0.104289
A0A4W6CDP0	Endoplasmic reticulum protein 44	25.7707	26.2653	25.9395	25.7569	25.7939	25.41	25.6374	25.7667	FALSE	0	-0.634175	0.071945	-0.281115	0.352915	0.104311
A0A4W6BJ09	Glyoxylate reductase/hydroxypyruvate reductase b	23.0818	22.52	22.6424	22.8907	23.2309	23.3716	22.8417	22.9575	TRUE	7	-0.0810694	0.714519	0.316725	0.352915	0.104319
A0A4W6BTQ1	Nudix (nucleoside diphosphate linked moiety X)-type motif 9	26.5246	26.5921	26.5776	26.549	26.3493	26.5492	26.3461	26.1842	FALSE	0	-0.459344	0.0521317	-0.203606	0.352915	0.104338
A0A4W6DZH5	Serine/threonine-protein kinase PRP4 homolog (EC 2.7.11.1) (PRP4 pre-mRNA-processing factor 4 homolog)	22.0653	21.2551	20.7755	21.2688	22.0891	21.5561	21.9498	21.6937	TRUE	1	-0.123246	1.08521	0.480983	0.352915	0.104384
A0A4W6C970	ER membrane protein complex subunit 10	25.9423	25.7294	25.5658	25.4126	25.6639	25.3549	25.2331	25.2563	TRUE	1	-0.644099	0.0731822	-0.285458	0.352915	0.104414
A0A4W6C155	Programmed cell death 4a	26.2682	26.6624	26.6464	26.403	26.7393	26.6867	26.9156	26.613	FALSE	0	-0.0624836	0.549798	0.243657	0.352915	0.104432
A0A4W6DRA4	Hydroxymethylglutaryl-CoA lyase, mitochondrial (EC 4.1.3.4) (3-hydroxy-3-methylglutarate-CoA lyase)	24.178	25.4169	25.3175	24.8594	25.4299	25.2942	25.5713	25.3713	FALSE	0	-0.121756	1.06918	0.473714	0.352915	0.104569
A0A4W6DPG9	C-type lectin domain-containing protein	22.0818	24.648	19.5616	19.2954	19.949	18.6161	20.0822	18.8761	TRUE	1	-4.54997	0.518279	-2.01585	0.352915	0.104587
A0A4W6E9J9	Replication termination factor 2 (Replication termination factor 2 domain-containing protein 1)	23.5457	23.7123	23.4797	22.6442	23.1962	22.9089	22.747	22.804	TRUE	5	-0.973804	0.110936	-0.431434	0.352915	0.104595
A0A4W6FR66	Fatty acid synthase (EC 2.3.1.85) (EC 3.1.2.14)	27.0269	26.923	27.1198	26.7053	26.3756	27.2541	26.1201	26.2062	FALSE	0	-1.02654	0.117031	-0.454755	0.352915	0.104645
A0A4W6CMK2	Prohibitin	23.6161	22.291	22.7207	23.6273	23.3634	24.037	23.5852	23.594	TRUE	6	-0.150182	1.3124	0.581109	0.353543	0.104902
A0A4W6EVI7	Biotinidase (EC 3.5.1.12)	22.9638	25.2291	26.5936	22.0148	26.1538	24.7279	27.0929	25.9278	TRUE	3	-0.462047	4.01259	1.77527	0.353972	0.105333
A0A4W6BZN1	F-actin-capping protein subunit alpha	29.7487	29.4304	29.3501	29.5479	29.3431	29.3062	29.2508	29.3187	FALSE	0	-0.485011	0.0558923	-0.214559	0.353972	0.105387
A0A4W6BJP6	C2H2-type domain-containing protein	23.6389	23.3687	23.3522	23.2212	23.271	23.0591	23.0567	23.2634	FALSE	0	-0.526061	0.0606484	-0.232707	0.353972	0.105416
A0A4W6D214	Tropomodulin 1	22.2208	22.9033	23.1362	23.4349	22.9314	23.878	23.2108	24.0363	FALSE	0	-0.153847	1.33445	0.590303	0.353972	0.105417
A0A4W6C9E5	Sodium/nucleoside cotransporter	24.9976	23.8721	23.9599	23.933	22.2766	23.9579	23.92	23.5992	TRUE	2	-1.70101	0.196548	-0.752229	0.353972	0.105573
A0A4W6FPZ7	CXXC motif containing zinc binding protein	24.4136	24.6822	24.928	24.8309	25.0962	25.107	24.7611	24.9649	FALSE	0	-0.070277	0.607482	0.268602	0.353972	0.105656
A0A4W6DSS7	Aminopeptidase (EC 3.4.11.-)	27.6332	27.6695	27.7215	27.6587	27.543	27.5127	27.4706	27.4762	FALSE	0	-0.384674	0.0445084	-0.170083	0.353972	0.105667
A0A4W6CPL8	Single-strand-selective monofunctional uracil-DNA glycosylase 1	22.659	22.9111	21.3546	21.0216	20.8324	22.3031	19.9498	20.6287	TRUE	2	-2.39332	0.277211	-1.05805	0.353972	0.105741
A0A4W6D808	Epsin 1a	22.8287	22.0642	21.8706	21.8875	22.8624	22.4636	22.8585	22.2577	FALSE	0	-0.117352	1.01302	0.447833	0.353972	0.105751
A0A4W6EG23	CD44 antigen (GP90 lymphocyte homing/adhesion receptor) (HUTCH-I) (Hermes antigen) (Hyaluronate receptor) (Phagocytic glycoprotein 1) (Phagocytic glycoprotein I)	26.2332	25.1334	24.6603	25.2241	24.6825	25.1264	24.4961	24.659	FALSE	0	-1.29337	0.14984	-0.571763	0.353972	0.105757
A0A4W6FZS4	Zinc finger CCCH-type containing 7B	22.6723	21.8641	22.3467	23.183	23.0392	23.2838	22.6222	23.1421	TRUE	2	-0.132529	1.14317	0.50532	0.353972	0.105804
A0A4W6FLC7	MIA SH3 domain ER export factor 2	19.9264	21.1642	20.631	20.4304	20.377	19.965	20.2606	19.2113	TRUE	6	-1.32309	0.154022	-0.584536	0.354333	0.106093
A0A4W6EDT8	Clathrin heavy chain	25.6417	26.3982	25.9024	26.2259	26.7266	26.0076	26.5656	26.4145	FALSE	0	-0.101864	0.87488	0.386508	0.354333	0.106106
A0A4W6F776	Uncharacterized protein	22.2713	21.7949	22.2497	22.5446	22.7301	22.4685	22.394	22.5076	TRUE	1	-0.0817057	0.701575	0.309935	0.354333	0.106123
A0A4W6EC44	EMAP like 3	23.6161	24.0042	23.7775	24.0029	23.6505	23.6602	23.1562	23.7367	FALSE	0	-0.677587	0.0790756	-0.299256	0.354393	0.10627
A0A4W6EK41	Xaa-Pro dipeptidase (EC 3.4.13.9) (Imidodipeptidase) (Peptidase D) (Proline dipeptidase)	30.4426	31.1841	30.9543	30.7053	30.5946	30.4072	30.5371	30.5426	FALSE	0	-0.681974	0.0796023	-0.301186	0.354393	0.106283
A0A4W6C9Q5	3'-phosphoadenosine 5'-phosphosulfate synthase 1	24.5517	24.0916	24.0974	23.4349	23.724	23.4661	23.5255	23.8248	FALSE	0	-0.925995	0.108292	-0.408851	0.354609	0.106418
A0A4W6DR45	Palmitoyl-protein thioesterase ABHD10, mitochondrial (EC 3.1.1.93) (Acyl-protein thioesterase ABHD10) (Alpha/beta hydrolase domain-containing protein 10) (Mycophenolic acid acyl-glucuronide esterase, mitochondrial)	24.9335	24.9111	25.013	24.8782	24.9981	25.2055	25.1335	25.1314	FALSE	0	-0.0486748	0.415068	0.183196	0.355025	0.106613
A0A4W6EN89	Flotillin	26.8677	26.5024	26.8303	27.022	27.1638	26.9714	26.9376	27.1562	FALSE	0	-0.0671533	0.570453	0.25165	0.355698	0.106886
A0A4W6FPC6	Uncharacterized protein	25.4978	24.4102	24.6177	25.33	24.5617	24.7633	24.4416	24.2018	TRUE	3	-1.07058	0.126952	-0.471813	0.35721	0.107412
A0A4W6EKA0	Eukaryotic translation initiation factor 2 subunit 1 (Eukaryotic translation initiation factor 2 subunit alpha)	27.0052	26.7724	26.7413	26.9793	27.1061	27.0449	27.083	27.0485	FALSE	0	-0.0528995	0.445126	0.196113	0.357498	0.107569
A0A4W6BLP7	Rabaptin, RAB GTPase binding effector protein 2	20.4695	20.1547	21.0769	20.4571	20.8035	20.6434	21.0592	21.1984	TRUE	7	-0.104939	0.878061	0.386561	0.358621	0.107979
A0A4W6BN20	Large ribosomal subunit protein uL6 (60S ribosomal protein L9)	27.5828	27.5511	27.6878	27.5964	28.0763	27.6735	27.7324	27.8057	FALSE	0	-0.0591481	0.494043	0.217447	0.358811	0.108107
A0A4W6DGS9	Target of rapamycin complex 2 subunit MAPKAP1 (Mitogen-activated protein kinase 2-associated protein 1) (Stress-activated map kinase-interacting protein 1)	22.4462	22.1085	22.1105	21.7839	22.2516	22.5256	22.4852	22.3127	TRUE	4	-0.0767943	0.639781	0.281493	0.359	0.108297
A0A4W6DM85	Zgc:56585	23.3292	23.3827	23.729	24.4908	23.1406	23.8408	22.7532	22.9185	TRUE	4	-1.29474	0.155432	-0.569653	0.359	0.108307
A0A4W6GB61	Clu domain-containing protein	20.968	20.6271	20.4238	21.0979	20.7949	20.3059	20.4955	19.5983	TRUE	5	-1.09255	0.131434	-0.480557	0.359274	0.108461
A0A4W6FIR7	bis(5'-adenosyl)-triphosphatase (EC 3.6.1.29) (AP3A hydrolase) (Ectonucleotide pyrophosphatase/phosphodiesterase family member 4)	22.8287	22.2089	21.6657	22.386	21.6477	22.4734	21.0373	21.5123	TRUE	2	-1.37513	0.165811	-0.604661	0.359498	0.108631
A0A4W6D952	B-TFIID TATA-box binding protein associated factor 1	23.7263	23.3965	23.1218	23.33	23.4299	23.1195	22.8567	22.877	FALSE	0	-0.734386	0.0886367	-0.322874	0.359498	0.108703
A0A4W6BR61	Serpin peptidase inhibitor, clade G (C1 inhibitor), member 1	26.619	26.4799	26.3794	26.5822	26.1918	26.5449	26.2205	26.208	FALSE	0	-0.509143	0.0614844	-0.223829	0.359498	0.108744
A0A4W6BSF8	Tripartite motif containing 35-12	26.088	25.9883	26.1157	26.3553	25.8109	26.0201	26.0204	25.8081	FALSE	0	-0.505059	0.0611523	-0.221953	0.359908	0.108939
A0A4W6DFN4	MYB binding protein (P160) 1a	19.155	20.5698	21.1678	19.2256	20.6113	20.5924	20.8714	21.2993	FALSE	0	-0.224717	1.85282	0.814051	0.360087	0.109065
A0A4W6BY02	Peptidase S1 domain-containing protein	27.4446	27.3705	26.7928	27.1814	26.0253	27.5848	26.3802	26.4807	FALSE	0	-1.31922	0.16016	-0.579532	0.360096	0.10914
A0A4W6FFQ8	AIG1-type G domain-containing protein	24.3113	25.5951	25.8644	26.0676	26.1429	26.1148	25.8728	26.2279	FALSE	0	-0.174989	1.43496	0.629984	0.360961	0.109474
A0A4W6FIK0	SIS domain-containing protein	21.4919	23.9769	22.7631	23.3025	22.2597	21.9036	22.587	20.6125	TRUE	1	-2.37617	0.290403	-1.04288	0.361268	0.109639
A0A4W6BWT6	LEM domain-containing protein	21.7267	21.9327	21.4495	22.0198	21.6762	21.5789	21.0567	21.5128	TRUE	5	-0.743458	0.0913939	-0.326032	0.362282	0.110081
A0A4W6FWD6	Eukaryotic translation initiation factor 3 subunit G (eIF3g) (Eukaryotic translation initiation factor 3 RNA-binding subunit) (eIF-3 RNA-binding subunit) (Eukaryotic translation initiation factor 3 subunit 4)	25.2935	25.3152	25.1771	25.0491	25.4883	25.2769	25.4842	25.3938	FALSE	0	-0.0566504	0.460774	0.202062	0.362282	0.11009
A0A4W6BVV9	Rapunzel 4	23.3393	24.1821	23.2962	23.6021	24.2138	24.3516	23.5825	23.9947	FALSE	0	-0.121128	0.982629	0.43075	0.362702	0.11029
A0A4W6CC94	Flavin-containing monooxygenase (EC 1.-.-.-)	23.7048	23.9554	23.1056	23.4169	23.1992	22.9671	23.4293	23.1838	TRUE	4	-0.80101	0.0993594	-0.350825	0.363955	0.11077
A0A4W6C7M4	Myocyte enhancer factor 2d	21.699	19.2947	18.8792	19.7986	21.2025	20.222	21.2937	21.0374	TRUE	5	-0.289368	2.33141	1.02102	0.363955	0.110816
A0A4W6C850	Endophilin-B1 (SH3 domain-containing GRB2-like protein B1)	25.5306	24.3405	24.3522	24.7569	25.2283	25.2487	25.1027	25.2135	FALSE	0	-0.128986	1.03549	0.453254	0.36463	0.111094
A0A4W6DCP7	Adaptor related protein complex 3 subunit beta 1	21.7041	21.4318	21.4193	22.593	21.7399	21.2954	21.0175	21.0452	TRUE	4	-1.17143	0.146322	-0.512555	0.364777	0.111308
A0A4W6EHX0	Serpin domain-containing protein	25.0651	25.4304	25.8859	25.4475	25.996	25.9366	25.3526	26.1276	FALSE	0	-0.113052	0.904935	0.395942	0.364777	0.111321
A0A4W6DVC4	Calreticulin	29.0215	29.2663	29.1959	29.312	29.0587	28.9138	28.9016	29.1058	FALSE	0	-0.466157	0.0582632	-0.203947	0.364777	0.111357
A0A4W6FBL1	GDP-mannose 4,6-dehydratase (EC 4.2.1.47) (GDP-D-mannose dehydratase)	27.0797	27.0265	26.6603	26.9463	26.4793	26.9053	26.7387	26.557	FALSE	0	-0.590326	0.0740024	-0.258162	0.365299	0.111589
A0A4W6EXW6	Propionate--CoA ligase (EC 6.2.1.1) (EC 6.2.1.17)	26.6887	26.6624	26.7543	26.7184	26.5488	26.6058	26.5514	26.4129	FALSE	0	-0.403086	0.0506365	-0.176225	0.365599	0.111753
A0A4W6CA42	Collagen type VI alpha 1 chain	24.407	24.7855	25.3761	25.7518	25.2604	26.1342	25.1562	26.6267	FALSE	0	-0.206052	1.63459	0.71427	0.366063	0.112025
A0A4W6EA31	Rac/Cdc42 guanine nucleotide exchange factor 6	25.729	25.0959	25.26	25.3334	25.048	25.2942	25.0059	24.9344	FALSE	0	-0.649905	0.082044	-0.283931	0.366063	0.11214
A0A4W6DVY7	Poly [ADP-ribose] polymerase (PARP) (EC 2.4.2.-)	26.1166	24.7101	24.8859	25.1412	25.0357	24.6709	24.5486	24.4717	FALSE	0	-1.21736	0.153805	-0.531775	0.366063	0.112204
A0A4W6CQ34	Erbb2 interacting protein	24.8088	24.5526	24.5145	24.5793	24.7939	24.7977	24.8097	24.8153	FALSE	0	-0.0550883	0.435775	0.190343	0.366063	0.112249
A0A4W6FZ94	Small ribosomal subunit protein uS10 (40S ribosomal protein S20)	27.8125	27.7855	27.7148	27.8309	28.0612	27.7695	28.0681	28.0383	FALSE	0	-0.0574194	0.454156	0.198368	0.366063	0.112259
A0A4W6DLR4	Ig-like domain-containing protein	25.0567	26.0551	25.3522	25.4222	24.942	25.5082	24.2437	25.0767	FALSE	0	-1.2115	0.153688	-0.528907	0.366249	0.112526
A0A4W6FSY1	PPC domain-containing protein	26.6473	26.0638	26.9486	26.7943	27.2102	26.8002	26.9044	26.9649	FALSE	0	-0.103622	0.816436	0.356407	0.366249	0.112565
A0A4W6E919	Family with sequence similarity 210 member B	21.8522	22.1547	22.8455	21.5839	22.2821	22.4214	22.895	22.798	FALSE	0	-0.142759	1.12282	0.490032	0.366249	0.112705
A0A4W6DJ77	Adenylosuccinate synthetase isozyme 2 (AMPSase 2) (AdSS 2) (EC 6.3.4.4) (Adenylosuccinate synthetase, acidic isozyme) (Adenylosuccinate synthetase, liver isozyme) (L-type adenylosuccinate synthetase) (IMP--aspartate ligase 2)	24.7103	24.5402	24.6548	24.5209	24.9332	24.941	24.8796	24.5599	FALSE	0	-0.0646385	0.508326	0.221844	0.366249	0.112716
A0A4W6BY51	phosphatidate phosphatase (EC 3.1.3.4)	18.7886	19.2408	19.0404	19.0843	19.1931	19.4808	19.606	19.0344	FALSE	0	-0.0846601	0.664711	0.290026	0.366249	0.112844
A0A4W6BI22	Peptidase S1 domain-containing protein	24.2238	24.1252	23.8954	25.2709	25.4732	24.018	25.2821	25.7367	FALSE	0	-0.218551	1.71593	0.748687	0.366249	0.112846
A0A4W6FQZ8	ArfGAP with dual PH domains 2	24.1467	24.031	24.4709	24.3025	24.4913	24.5141	24.3526	24.4837	FALSE	0	-0.0650452	0.510497	0.222726	0.366249	0.112876
A0A4W6EX20	COMM domain containing 7	23.0618	23.5195	23.7688	23.6609	24.1958	23.7991	23.6587	23.7064	TRUE	6	-0.0985299	0.773076	0.337273	0.366249	0.112899
A0A4W6CAL0	poly(A)-specific ribonuclease (EC 3.1.13.4)	25.7316	25.7184	25.4259	25.5179	25.4762	25.3483	25.3094	25.4379	FALSE	0	-0.471174	0.0601743	-0.2055	0.366541	0.113062
A0A4W6FI40	Small nuclear ribonucleoprotein E (snRNP-E) (Sm protein E)	28.0482	27.0154	27.5598	27.782	28.0459	27.8595	27.9593	28.0229	FALSE	0	-0.109057	0.850183	0.370563	0.367454	0.113417
A0A4W6EGA6	SWI/SNF related, matrix associated, actin dependent regulator of chromatin subfamily c member 2	24.3871	22.7528	23.0626	23.782	24.2211	23.9053	24.4105	23.8623	TRUE	1	-0.177972	1.38537	0.603701	0.367606	0.113537
A0A4W6G104	GC-rich sequence DNA-binding factor 2	20.5553	22.9639	22.7631	23.0283	23.3393	23.2558	23.3262	23.0181	FALSE	0	-0.267912	2.0823	0.907192	0.36762	0.113661
A0A4W6FBV0	Mitochondrial chaperone BCS1 (BCS1-like protein)	20.6478	21.8956	22.0337	21.8688	21.1128	21.1209	21.0631	21.1129	TRUE	2	-1.1685	0.150391	-0.509056	0.36762	0.113688
A0A4W6CE78	C1q domain-containing protein	25.2208	24.2058	28.8547	28.1383	24.4548	25.5237	23.0838	25.7266	TRUE	2	-4.38028	0.564947	-1.90766	0.367742	0.113859
A0A4W6DGV9	Serine peptidase inhibitor, Kunitz type 1 a	25.729	25.8966	25.5568	25.6708	25.0357	25.7281	25.5685	25.3384	FALSE	0	-0.678942	0.0876447	-0.295649	0.367742	0.113932
A0A4W6FCM7	Large ribosomal subunit protein eL33 (60S ribosomal protein L35a)	28.1105	28.4758	28.3862	28.4078	28.8693	28.2137	28.8445	28.6637	FALSE	0	-0.0897499	0.695133	0.302692	0.367742	0.113945
A0A4W6DAN5	Secernin-2	26.1624	26.1498	26.2286	25.8066	25.8928	25.9188	25.9507	25.602	FALSE	0	-0.564672	0.0730719	-0.2458	0.367939	0.114131
A0A4W6BWW7	Serine-threonine kinase receptor-associated protein	26.8797	26.7321	26.6603	26.8309	26.4823	26.7508	26.5514	26.5267	FALSE	0	-0.454718	0.0588585	-0.19793	0.367939	0.114152
A0A4W6DAT2	Apolipoprotein Eb	25.6219	23.4102	24.8129	24.767	25.4078	25.6682	25.4324	25.0198	FALSE	0	-0.217775	1.67594	0.729084	0.368727	0.11447
A0A4W6BRI3	V-type proton ATPase subunit	25.2388	22.9713	23.6933	24.0939	24.9811	25.0551	24.2437	24.8105	FALSE	0	-0.231347	1.77788	0.773264	0.368865	0.114587
A0A4W6DM00	H15 domain-containing protein	24.9698	25.7934	25.8107	25.4062	24.7494	25.0414	25.2331	25.3842	TRUE	2	-0.903744	0.11776	-0.392992	0.36899	0.114699
A0A4W6C0Y9	Beta-galactosidase (EC 3.2.1.23)	26.4968	26.8621	27.1887	26.7569	26.8951	26.2416	26.1392	26.557	FALSE	0	-0.846554	0.110726	-0.367914	0.369701	0.115012
A0A4W6CAM1	DNA replication licensing factor MCM6 (EC 3.6.4.12)	25.9289	26.1741	25.9463	26.1814	26.8133	26.2505	26.256	26.1102	FALSE	0	-0.0903303	0.69001	0.29984	0.369701	0.115086
A0A4W6EMZ1	RING-type domain-containing protein	23.6833	23.1564	23.6459	23.8017	23.3595	23.5259	23.1948	22.5241	TRUE	2	-0.968305	0.126846	-0.42073	0.369701	0.115141
A0A4W6CUT4	ArfGAP with dual PH domains 1	27.9942	28.5816	27.9767	28.2414	27.8951	27.8826	28.1172	27.7505	FALSE	0	-0.66114	0.0869005	-0.28712	0.369893	0.115422
A0A4W6BM14	Disks large homolog 1	22.4932	22.3856	21.7714	22.6101	22.4085	22.7732	22.6223	22.8705	TRUE	6	-0.107073	0.814136	0.353531	0.369893	0.115472
A0A4W6FKX9	Integrin, alpha 5 (fibronectin receptor, alpha polypeptide)	25.9898	27.496	27.7801	27.2001	27.8606	27.9221	27.4168	27.7814	FALSE	0	-0.190524	1.44798	0.62873	0.369893	0.115511
A0A4W6CQE1	Synaptosomal-associated protein	23.3668	23.3827	23.9867	23.7416	23.9332	23.5834	24.0948	24.2563	FALSE	0	-0.105317	0.800321	0.347502	0.369893	0.11552
A0A4W6FE91	Glutathione S-transferase LANCL1 (EC 2.5.1.18) (LanC-like protein 1)	25.7784	25.3511	26.0705	25.66	25.7342	26.2416	26.1124	26.0363	FALSE	0	-0.0959896	0.728187	0.316099	0.369893	0.115664
A0A4W6EWZ4	Isoaspartyl peptidase/L-asparaginase (EC 3.4.19.5) (EC 3.5.1.1) (Asparaginase-like protein 1) (Beta-aspartyl-peptidase) (Isoaspartyl dipeptidase) (L-asparagine amidohydrolase)	26.0161	26.3333	26.1178	26.1217	26.0823	25.9321	25.9376	25.8176	FALSE	0	-0.471783	0.062229	-0.204777	0.369893	0.115716
A0A4W6G0L4	Mitochondrial pyruvate carrier	25.6805	24.1266	24.1926	24.7053	25.2283	25.3079	25.2578	25.1429	TRUE	1	-0.169708	1.28566	0.557974	0.369893	0.11578
A0A4W6CW46	Ras-related protein Rab	23.0243	23.4102	24.0558	23.6895	23.8699	23.723	24.0711	24.0363	FALSE	0	-0.115626	0.875847	0.380111	0.369893	0.115789
A0A4W6CWU6	Spermine synthase	25.0939	23.8012	24.1187	24.3271	23.7837	24.3726	23.7539	23.1016	TRUE	7	-1.34287	0.178273	-0.582298	0.371165	0.116261
A0A4W6G0X8	AMP deaminase (EC 3.5.4.6)	26.2144	26.899	26.6323	26.4554	26.1936	26.2838	26.4105	26.2062	FALSE	0	-0.638498	0.0850528	-0.276723	0.371658	0.116551
A0A4W6G0B5	Clathrin heavy chain	29.1207	29.3705	29.266	29.1528	29.0688	29.0295	29.0095	29.0737	FALSE	0	-0.420253	0.0560464	-0.182103	0.371658	0.116651
A0A4W6FTJ6	Farnesyl pyrophosphate synthase ((2E,6E)-farnesyl diphosphate synthase) (Dimethylallyltranstransferase) (Farnesyl diphosphate synthase) (Geranyltranstransferase)	24.2827	23.949	23.8079	24.1019	24.5788	25.7708	24.336	23.9432	TRUE	1	-0.191607	1.43521	0.6218	0.371658	0.116742
A0A4W6BRW5	COP9 signalosome complex subunit 2	25.5637	25.4237	25.5598	25.292	25.6559	25.5806	25.7286	25.6403	FALSE	0	-0.0590721	0.442144	0.191536	0.371658	0.116805
A0A4W6D1J1	Fas (tnfrsf6)-associated via death domain	25.3531	24.7803	24.6038	24.7158	25.1806	25.1981	25.197	25.0687	FALSE	0	-0.091894	0.687662	0.297884	0.371658	0.116824
A0A4W6DUP5	Eukaryotic translation initiation factor 3 subunit E (eIF3e) (Eukaryotic translation initiation factor 3 subunit 6)	23.1888	22.4753	22.5157	22.8212	22.5912	23.3778	23.2578	23.397	TRUE	1	-0.125211	0.936583	0.405686	0.371658	0.11686
A0A4W6DF89	Uncharacterized protein	24.6972	24.1979	24.9554	25.095	25.1694	25.1264	25.122	24.9033	TRUE	2	-0.106557	0.794353	0.343898	0.372349	0.117151
A0A4W6CY96	Ig-like domain-containing protein	25.2277	26.1884	26.3979	25.7262	24.942	23.4163	25.3786	26.0827	TRUE	2	-2.14922	0.288955	-0.930132	0.372604	0.117346
A0A4W6DB65	Villin like	26.4606	27.0594	26.6323	26.6382	26.2762	26.5778	26.6347	25.9212	FALSE	0	-0.797713	0.107291	-0.345211	0.372604	0.117379
A0A4W6DQX6	Uncharacterized protein	23.4462	24.5771	25.6078	25.8212	24.4548	23.6495	23.8192	24.0926	TRUE	1	-1.98539	0.267287	-0.859051	0.372632	0.117463
A0A4W6FCB2	Phosphoinositide phospholipase C (EC 3.1.4.11)	20.9737	21.7531	21.7381	20.4896	20.4913	20.8464	20.6672	20.9344	TRUE	2	-1.16454	0.157017	-0.503762	0.372815	0.117594
A0A4W6CYW7	Programmed cell death 6 interacting protein	26.8434	26.5541	26.6181	26.6244	26.8489	26.9606	26.8357	26.7691	FALSE	0	-0.0603961	0.447538	0.193571	0.372826	0.117672
A0A4W6BTI8	Serum/glucocorticoid regulated kinase 2a	24.503	25.4405	25.3761	25.3636	25.5617	25.4163	25.8334	25.4379	FALSE	0	-0.122525	0.905613	0.391544	0.373291	0.117893
A0A4W6DL30	Myotubularin (EC 3.1.3.64) (EC 3.1.3.95) (Phosphatidylinositol-3,5-bisphosphate 3-phosphatase) (Phosphatidylinositol-3-phosphate phosphatase)	25.6695	25.8396	25.7978	25.5879	25.7034	25.3875	25.4447	25.5311	FALSE	0	-0.479022	0.064954	-0.207034	0.373672	0.118088
A0A4W6EJ26	Phospholipid/glycerol acyltransferase domain-containing protein	21.3135	19.6293	19.619	19.7502	20.4866	21.1187	20.9218	20.4691	TRUE	6	-0.211325	1.55347	0.671072	0.374306	0.11837
A0A4W6BIL0	Ig-like domain-containing protein	23.8868	24.5024	24.0303	24.0199	24.8435	24.5755	24.8338	23.8713	TRUE	4	-0.132745	0.975082	0.421168	0.374306	0.118437
A0A4W6CE29	Ubiquitination factor E4B, UFD2 homolog (S. cerevisiae)	24.2971	23.9584	24.2154	24.33	23.8324	24.1759	23.6481	24.0767	FALSE	0	-0.618207	0.084326	-0.26694	0.374616	0.11861
A0A4W6G873	pancreatic elastase II (EC 3.4.21.71)	23.6941	22.4531	23.0553	23.3834	25.2065	22.2643	24.8932	24.4777	TRUE	1	-0.337137	2.46506	1.06396	0.375121	0.118844
A0A4W6DFM9	E3 ubiquitin-protein ligase (EC 2.3.2.26)	21.9018	22.3824	22.6121	22.5724	22.0564	22.023	21.5005	22.3449	TRUE	7	-0.894382	0.122442	-0.38597	0.375161	0.118932
A0A4W6C3D2	Hydroxypyruvate isomerase	23.5814	24.5021	23.9141	24.045	24.3124	24.22	24.3851	24.441	TRUE	1	-0.104753	0.762715	0.328981	0.375829	0.119218
A0A4W6EC41	DDHD domain-containing protein	20.0584	19.2563	19.3527	19.5929	19.84	20.6961	19.6306	19.9274	FALSE	0	-0.146385	1.06328	0.458445	0.376272	0.119434
A0A4W6E2E7	Tetratricopeptide repeat protein 38	27.2917	28.1022	27.7673	27.5822	27.4686	27.0243	27.2061	27.6267	FALSE	0	-0.82215	0.113325	-0.354413	0.376375	0.119541
A0A4W6BNF9	Iodothyronine deiodinase	24.3612	23.726	23.8594	22.9726	24.5042	23.723	24.4174	24.3511	TRUE	7	-0.166615	1.20482	0.519102	0.377064	0.119835
A0A4W6CX23	Betaine-homocysteine methyltransferase	27.3617	27.7524	28.1694	27.7695	28.14	28.1861	27.9044	28.0332	FALSE	0	-0.0972782	0.702731	0.302727	0.377111	0.119925
A0A4W6C7E3	Elongation factor 1-beta (EC 6.1.1.20)	27.8856	27.8559	27.8906	27.8248	27.7266	27.7382	27.7261	27.5992	FALSE	0	-0.387177	0.0537323	-0.166722	0.377183	0.120154
A0A4W6FY21	SRCR domain-containing protein	23.0516	22.0468	22.7041	22.3755	22.9385	22.9843	22.62	23.2207	FALSE	0	-0.127852	0.920597	0.396372	0.377183	0.120219
A0A4W6DM97	Solute carrier family 5 member 6a	26.8363	26.2521	26.3157	26.262	26.0336	26.1089	26.3673	26.0156	TRUE	1	-0.662295	0.0919888	-0.285153	0.377183	0.120229
A0A4W6E459	Adapter molecule crk	21.7805	23.1051	22.8668	22.6959	22.8827	22.9688	23.2108	23.2754	TRUE	1	-0.152425	1.09718	0.472377	0.377183	0.120248
A0A4W6BWF7	B30.2/SPRY domain-containing protein	23.7681	23.6822	24.4259	24.5089	23.3789	23.4414	24.0791	23.7863	FALSE	0	-0.987478	0.137701	-0.424888	0.37788	0.12059
A0A4W6F683	Hippocalcin-like protein 1	25.459	24.4831	24.6933	24.924	25.1955	25.3811	25.0671	25.3615	FALSE	0	-0.117185	0.840067	0.361441	0.37788	0.120621
A0A4W6ENJ0	TNF receptor-associated factor (EC 2.3.2.27)	21.5884	21.7908	20.6648	20.7958	20.8475	21.0494	20.6923	20.1976	TRUE	1	-1.19353	0.16703	-0.513251	0.378052	0.120916
A0A4W6FZ35	Carboxypeptidase A4	21.5682	21.808	21.5536	22.113	21.7137	21.3997	20.4392	21.5495	TRUE	4	-1.12846	0.158099	-0.48518	0.378052	0.121019
A0A4W6D885	Myosin VIb	24.4843	24.6709	25.271	24.9195	23.9064	24.6278	24.7709	24.4286	FALSE	0	-0.937376	0.131395	-0.40299	0.378052	0.121066
A0A4W6F7Y4	MAPK activated protein kinase 3	22.8307	23.5402	23.7877	23.6355	22.3737	21.5969	23.6481	23.1916	FALSE	0	-1.73559	0.24365	-0.745969	0.378052	0.121204
A0A4W6FGZ9	PDS5 cohesin associated factor B	25.8892	25.3189	25.5083	25.5765	25.6851	25.7831	25.9067	25.9033	FALSE	0	-0.0805291	0.573194	0.246333	0.378052	0.121274
A0A4W6CMD8	Prohibitin-2	27.1307	27.5511	27.4991	27.4475	27.3821	27.1245	27.1124	27.0787	FALSE	0	-0.541459	0.0761178	-0.232671	0.378052	0.121332
A0A4W6DXP5	Disintegrin and metalloproteinase domain-containing protein 10 (EC 3.4.24.81) (Kuzbanian protein homolog)	25.5337	26.0042	25.7903	25.85	25.4362	25.6841	25.6293	25.5194	FALSE	0	-0.529035	0.0744535	-0.227291	0.378052	0.121434
A0A4W6FQ26	Alpha-L-fucosidase (EC 3.2.1.51)	28.4725	28.8402	28.6074	28.4862	28.5682	28.2318	28.3689	28.3376	FALSE	0	-0.523684	0.0737375	-0.224973	0.378052	0.12148
A0A182AVW5	NLRC3-like protein	23.1546	22.9187	22.8533	22.8782	22.9785	22.8835	22.1442	22.4391	TRUE	1	-0.791334	0.111616	-0.339859	0.378052	0.121639
A0A4W6D2J4	Complement 4B (Chido blood group)	24.2827	23.3131	23.2818	24.5446	24.5617	24.8026	24.0389	24.2493	FALSE	0	-0.18315	1.29831	0.557579	0.378052	0.121653
A0A4W6ERD5	Protein lin-7 homolog	24.6543	25.1122	25.0684	25.4324	25.6195	25.0794	25.2891	25.6626	TRUE	7	-0.113621	0.805257	0.345818	0.378052	0.121673
A0A4W6CZ34	COMM domain containing 2	23.8868	23.9676	24.26	23.8782	24.6013	24.051	24.2079	24.1989	FALSE	0	-0.0877089	0.62094	0.266616	0.378052	0.121774
D2CZZ6	Beta2-microglobulin	30.2714	30.0403	29.9024	30.2117	30.2283	30.5034	30.2264	30.35	FALSE	0	-0.0726847	0.513791	0.220553	0.378052	0.121916
A0A4W6C966	Carbonic anhydrase (EC 4.2.1.1)	28.1457	28.1127	27.9655	28.3544	27.7202	27.966	28.2061	27.5135	FALSE	0	-0.682896	0.0966312	-0.293132	0.378052	0.121938
A0A4W6F9Y5	Ubiquinol-cytochrome c reductase core protein 1	28.2416	28.7253	28.6001	28.4862	28.2814	28.2804	28.3608	28.2519	FALSE	0	-0.511746	0.0724222	-0.219662	0.378052	0.12195
A0A4W6G1R3	Ubiquitin carboxyl-terminal hydrolase 47 (Deubiquitinating enzyme 47) (Ubiquitin thioesterase 47) (Ubiquitin-specific-processing protease 47)	22.2813	22.6059	22.8139	22.6703	22.8286	22.8707	22.7532	22.838	TRUE	1	-0.0757973	0.535339	0.229771	0.378052	0.121995
A0A4W6ES98	Tissue factor (Coagulation factor III)	23.4189	23.7035	23.1694	22.9312	22.8573	23.1803	22.7885	23.1176	TRUE	3	-0.745158	0.105543	-0.319808	0.378052	0.122028
A0A4W6EHL8	SET binding factor 1	22.2238	21.7991	21.4658	21.8462	21.9389	20.9894	21.5025	21.3102	TRUE	2	-0.928446	0.131506	-0.39847	0.378052	0.12203
A0A4W6DK29	ATP synthase subunit beta (EC 7.1.2.2)	31.338	31.1903	31.1398	31.2571	31.5091	31.2273	31.5235	31.4495	FALSE	0	-0.0650407	0.457106	0.196032	0.378617	0.122456
A0A4W6CQ56	Copper transport protein	24.1702	25.0659	25.3761	24.8115	24.5845	24.6814	24.2855	24.0607	FALSE	0	-1.0562	0.15037	-0.452915	0.378617	0.12251
A0A4W6EPJ3	Beta-glucuronidase (EC 3.2.1.31)	26.1065	26.422	26.5702	26.4349	26.9176	26.2682	26.8001	26.7317	FALSE	0	-0.098324	0.690288	0.295982	0.378617	0.122556
A0A4W6D213	H15 domain-containing protein	23.8088	24.0042	25.5951	25.4538	24.4362	23.1608	23.8932	24.1553	TRUE	1	-1.87551	0.267358	-0.804076	0.378617	0.122631
A0A4W6ECH2	Carboxylic ester hydrolase (EC 3.1.1.-)	29.2299	30.159	29.9823	29.3334	29.3051	29.1533	29.4246	29.3039	FALSE	0	-0.885026	0.126211	-0.379408	0.378617	0.122667
A0A4W6BSI7	non-specific protein-tyrosine kinase (EC 2.7.10.2)	24.4968	24.3547	24.2962	24.4847	24.1314	24.2345	23.9807	24.4161	FALSE	0	-0.507315	0.0723938	-0.21746	0.378617	0.122729
A0A4W6E9N7	Double-strand break repair protein	23.4333	23.6011	23.5328	23.46	24.139	23.2699	24.1104	23.853	FALSE	0	-0.111969	0.784556	0.336293	0.378617	0.12274
A0A4W6DU34	Exocyst complex component 3	22.8148	23.3261	23.2542	23.0046	22.7703	22.3356	23.1919	22.7286	FALSE	0	-0.801231	0.114619	-0.343306	0.378678	0.122962
A0A4W6C2N7	DIS3-like exonuclease 2 (EC 3.1.13.-)	21.9608	21.8401	21.9885	21.46	21.9768	21.8835	22.218	22.2493	FALSE	0	-0.0900455	0.629158	0.269556	0.378678	0.123007
A0A4W6C9R5	WD repeat-containing protein 48 (USP1-associated factor 1)	21.5264	20.349	21.3495	20.5375	19.4887	21.1257	20.6157	19.6144	TRUE	1	-1.70272	0.243759	-0.72948	0.378678	0.123032
A0A4W6DIZ0	Beta-hexosaminidase (EC 3.2.1.52)	25.596	26.2464	25.9889	25.8921	25.8629	25.6002	25.721	25.3745	FALSE	0	-0.679907	0.0975745	-0.291166	0.378678	0.123266
A0A4W6BPB1	Lamin A	28.1605	28.0649	27.6038	28.0989	28.1448	28.6092	28.2106	28.1324	FALSE	0	-0.0979487	0.682483	0.292267	0.378678	0.12327
A0A4W6DY62	Large ribosomal subunit protein mL53 (39S ribosomal protein L53, mitochondrial)	21.5967	21.4636	21.17	20.88	21.1848	22.5446	21.5758	21.8022	TRUE	4	-0.167465	1.16602	0.499276	0.378678	0.123338
A0A4W6DVS0	CD3 gamma/delta subunit Ig-like domain-containing protein	23.5696	24.8004	24.1309	24.3154	24.9288	24.3771	24.732	24.5239	TRUE	7	-0.146427	1.01924	0.436408	0.378678	0.123366
A0A4W6G062	Activating signal cointegrator 1 complex subunit 3 (U5 small nuclear ribonucleoprotein 200 kDa helicase)	26.3854	26.0243	26.2021	26.3334	26.0086	26.1571	25.8977	26.0424	FALSE	0	-0.490136	0.0704507	-0.209843	0.378678	0.123415
A0A4W6BTC8	THAP domain-containing protein 11	19.3992	20.2847	21.2933	19.9171	21.0504	20.8981	20.449	21.0297	TRUE	2	-0.212652	1.4791	0.633224	0.378678	0.123438
A0A4W6EDI1	iodotyrosine deiodinase (EC 1.21.1.1)	25.1427	25.6189	25.3104	25.5029	25.6096	25.5862	25.7685	25.5311	FALSE	0	-0.0775956	0.53784	0.230122	0.379467	0.123771
A0A4W6BSS4	Sad1 and UNC84 domain containing 1b	23.1546	23.9951	23.2804	23.4724	23.9595	23.7831	23.5825	23.9078	FALSE	0	-0.112393	0.77758	0.332593	0.379595	0.12395
A0A4W6CV32	Catenin (cadherin-associated protein), alpha 1	26.451	25.8646	25.8029	25.9858	26.1732	26.345	26.4767	26.2315	FALSE	0	-0.0948035	0.655796	0.280496	0.379595	0.123963
A0A4W6E2X6	Potassium channel tetramerisation domain containing 12b	27.729	27.3261	27.6741	27.3586	27.5646	27.8479	27.6941	28.0177	FALSE	0	-0.087726	0.605955	0.259115	0.379792	0.124103
A0A4W6CCW5	Acid phosphatase 6, lysophosphatidic	27.4686	27.9525	26.6937	27.3378	27.6812	27.9221	27.8061	27.6979	TRUE	3	-0.140222	0.967545	0.413662	0.379821	0.124205
A0A4W6CHU8	F5/8 type C domain-containing protein	25.7772	25.9282	24.8129	26.8665	25.9595	24.8595	24.7261	24.8248	TRUE	2	-1.76327	0.255863	-0.753703	0.379821	0.124326
A0A4W6BN96	Si:ch211-103n10.5	24.6778	27.5277	26.7413	27.0939	27.5859	27.6602	27.1878	27.3582	FALSE	0	-0.318434	2.19416	0.937865	0.379821	0.12434
A0A4W6FWB2	Ig-like domain-containing protein	25.2276	25.0874	24.5449	25.8236	25.7163	25.7433	25.2855	25.6932	FALSE	0	-0.149198	1.02663	0.438715	0.379961	0.124473
A0A4W6ESU1	GTPase NRas (EC 3.6.5.2) (Transforming protein N-Ras)	24.2238	24.158	24.0726	24.2094	24.1543	24.6002	24.3526	24.397	FALSE	0	-0.0715512	0.491764	0.210107	0.379961	0.124587
A0A4W6DLV9	Tumor protein p63 regulated 1	25.7758	25.6451	25.181	25.3636	25.0023	25.345	25.3195	25.2062	FALSE	0	-0.639372	0.0930521	-0.27316	0.379961	0.124612
A0A4W6DDJ1	dTMP kinase (EC 2.7.4.9)	22.7071	22.291	22.6559	22.6508	22.7199	22.8483	22.8493	22.7428	FALSE	0	-0.0732826	0.500987	0.213852	0.381236	0.125106
A0A4W6G4S2	Aminopeptidase (EC 3.4.11.-)	26.619	27.7921	28.0098	27.7119	27.0962	26.788	27.1027	27.1842	FALSE	0	-1.14921	0.168378	-0.490416	0.381493	0.125266
A0A4W6FT57	Malignant T-cell-amplified sequence	26.2332	26.3458	26.3557	26.3932	26.5122	26.6468	26.4386	26.441	FALSE	0	-0.0611256	0.416523	0.177698	0.381667	0.125424
A0A4W6DAY6	Serine/threonine-protein kinase OSR1 (EC 2.7.11.1) (Oxidative stress-responsive 1 protein)	25.7049	25.4136	25.2782	25.403	24.8466	25.3648	25.2821	25.2563	FALSE	0	-0.615312	0.0903452	-0.262483	0.381667	0.125475
A0A4W6DLL5	Phosphoglycerate kinase (EC 2.7.2.3)	29.2827	29.3485	29.5279	29.3793	29.2836	29.2474	29.0506	29.2071	FALSE	0	-0.439552	0.0647232	-0.187415	0.382291	0.125757
A0A4W6FXY2	cAMP-dependent protein kinase catalytic subunit alpha (EC 2.7.11.11)	22.9243	23.5506	23.3676	23.4818	23.7939	23.8979	23.721	23.2351	TRUE	4	-0.114445	0.776298	0.330927	0.382418	0.125875
A0A4W6FY11	Sacsin molecular chaperone	24.2388	23.4896	23.2231	22.7443	23.1962	22.3504	23.0683	22.9023	TRUE	5	-1.2781	0.188854	-0.544624	0.382874	0.126101
A0A4W6FA73	Proteasome subunit alpha type	22.9261	22.9321	23.1298	23.035	22.589	23.0013	22.6417	22.9024	FALSE	0	-0.521595	0.0772274	-0.222184	0.382996	0.126302
A0A4W6DIE1	Si:dkey-51e6.1	25.9675	25.8572	25.7281	25.7236	25.3526	25.9321	25.4691	25.5105	FALSE	0	-0.593922	0.0879625	-0.25298	0.382996	0.126332
A0A4W6EMR4	Thioredoxin reductase 2	26.471	26.7046	26.9024	26.7053	26.4548	26.5918	26.4696	26.4426	TRUE	2	-0.484017	0.0717589	-0.206129	0.382996	0.126434
A0A4W6CAU8	Glycylpeptide N-tetradecanoyltransferase (EC 2.3.1.97)	22.8068	22.4504	22.6289	22.9578	22.7782	23.008	22.9341	23.0831	FALSE	0	-0.0835737	0.563281	0.239854	0.382996	0.12651
A0A4W6DVE1	Nuclear pore complex protein Nup85	22.3822	20.8681	21.1426	20.3462	21.8133	21.7372	21.7807	21.9794	TRUE	1	-0.224037	1.50981	0.642888	0.382996	0.126522
A0A4W6D359	Uncharacterized protein	25.664	25.613	25.2782	25.4413	26.0086	26.0571	25.8705	25.3183	FALSE	0	-0.109934	0.738984	0.314525	0.383532	0.126776
A0A4W6F0W2	Four and a half LIM domains 1b	22.8464	24.1417	24.3453	24.2314	23.1329	23.5376	23.2992	23.4348	FALSE	0	-1.2696	0.189479	-0.540059	0.38428	0.127099
A0A4W6D598	Ig-like domain-containing protein	24.2087	24.3896	24.6323	24.4475	23.1992	23.6168	24.5713	24.3183	FALSE	0	-1.15956	0.173266	-0.493145	0.384418	0.127221
A0A4W6CSG9	Phosphatidylinositol 3-kinase regulatory subunit alpha (Phosphatidylinositol 3-kinase 85 kDa regulatory subunit alpha)	25.3323	24.5088	24.6323	24.6244	24.2639	24.6441	23.9022	24.6696	FALSE	0	-0.951267	0.142253	-0.404507	0.384423	0.1273
A0A4W6CWB5	COP9 signalosome complex subunit 4	25.9173	25.2291	25.7698	25.5562	25.9288	26.0243	25.9	25.7291	FALSE	0	-0.0983625	0.653165	0.277401	0.386125	0.128012
A0A4W6D299	Tubulin alpha chain	26.9832	27.1539	27.5965	26.9127	27.2551	27.6058	27.2769	27.8646	FALSE	0	-0.120221	0.798276	0.339028	0.386125	0.128017
A0A4W6DYF1	Cytoplasmic FMR1-interacting protein	26.4365	26.5634	26.4128	26.4349	26.2935	26.3499	26.2734	26.2756	FALSE	0	-0.385738	0.0581957	-0.163771	0.386441	0.128199
A0A4W6FXP4	Hexokinase-1 (EC 2.7.1.1) (Hexokinase type I)	27.0482	26.1539	25.9211	26.5606	25.9703	26.238	25.8842	25.9926	FALSE	0	-0.941827	0.142474	-0.399677	0.38704	0.128474
A0A4W6G0C1	Polypeptide N-acetylgalactosaminyltransferase (EC 2.4.1.-) (Protein-UDP acetylgalactosaminyltransferase)	22.8906	22.8156	23.4296	22.7518	22.709	22.6891	22.7126	22.6987	TRUE	5	-0.635368	0.096219	-0.269575	0.387143	0.128585
A0A4W6FP00	RalA binding protein 1	23.5092	24.9251	24.1842	23.7235	23.7841	23.4036	23.5825	23.6321	TRUE	3	-1.14339	0.173504	-0.484941	0.38754	0.128794
A0A4W6DX49	AP-3 complex subunit mu-1	24.6941	24.6189	24.5922	24.46	24.7792	24.3113	23.9636	24.0847	FALSE	0	-0.723212	0.109996	-0.306608	0.388022	0.129032
A0A4W6BI66	[tau protein] kinase (EC 2.7.11.26)	25.7552	25.8192	25.181	25.4062	25.4517	25.4352	25.0307	24.9562	FALSE	0	-0.760228	0.116337	-0.321946	0.389441	0.129669
A0A4W6FXR6	Plastin-3 (T-plastin)	24.9056	24.6595	24.9778	24.5964	24.5845	24.589	24.5428	24.6103	FALSE	0	-0.479849	0.0734482	-0.2032	0.389441	0.129694
A0A4W6BMF0	CUB domain-containing protein	28.1003	27.4636	27.582	29.0558	27.4378	27.8301	27.3689	27.3166	FALSE	0	-1.32739	0.203275	-0.562058	0.389441	0.129744
A0A4W6CPB7	Carbonic anhydrase VIII	23.1032	22.7824	22.9104	23.0029	23.3789	23.2977	23.1427	22.9114	FALSE	0	-0.0843424	0.55017	0.232914	0.389441	0.129856
A0A4W6CU99	Solute carrier family 12 member 2	22.4993	21.9528	21.8435	22.0778	22.2167	22.3031	22.35	22.6643	FALSE	0	-0.105128	0.685527	0.290199	0.389441	0.129891
A0A4W6FSV5	Beta-2-glycoprotein 1 (Apolipoprotein H) (Beta-2-glycoprotein I)	23.7157	24.5951	24.2746	24.4349	24.6068	24.5259	24.5313	24.6103	FALSE	0	-0.113737	0.74072	0.313491	0.389608	0.130024
A0A4W6E6Z1	Eukaryotic translation initiation factor 3 subunit E (eIF3e) (Eukaryotic translation initiation factor 3 subunit 6)	27.2554	26.7591	26.8303	26.9127	27.2193	27.1148	27.16	27.1467	FALSE	0	-0.0802298	0.521915	0.220843	0.389612	0.130143
A0A4W6FP96	Exportin 7	24.5337	24.496	24.4518	24.2886	24.6825	24.5318	24.6266	24.6376	FALSE	0	-0.0644285	0.418616	0.177094	0.389612	0.13027
A0A4W6BK57	ADP-ribosylation factor-like 15a	23.2011	23.4504	23.5083	23.8594	23.3789	23.2838	23.2992	22.9042	FALSE	0	-0.681559	0.10496	-0.288299	0.389612	0.130334
A0A4W6BQF8	Mitochondrial ribosomal protein S34	24.721	24.8819	24.9867	25.1019	25.0274	25.0991	25.2578	25.1199	FALSE	0	-0.0740229	0.480352	0.203165	0.389612	0.130403
A0A4W6BZ89	Keratin 18b	28.2872	28.2426	27.8847	28.6175	28.2858	28.6867	28.4128	29.2319	FALSE	0	-0.144416	0.937053	0.396319	0.389612	0.130413
A0A4W6CSB7	Pentatricopeptide repeat domain 1	25.5637	25.0221	25.6009	25.4444	26.0149	25.2523	25.8168	25.9167	FALSE	0	-0.125209	0.810064	0.342427	0.390301	0.130722
A0A4W6EPI8	Ig-like domain-containing protein	31.6921	31.648	31.7656	32.4108	32.6462	31.9103	32.0512	32.4302	FALSE	0	-0.139728	0.900322	0.380297	0.391363	0.131155
A0A4W6EMZ9	Metastasis associated 1 family, member 3	22.8503	21.9824	21.6115	22.3408	21.4203	22.0618	21.7774	21.7511	TRUE	6	-1.05066	0.163497	-0.44358	0.391984	0.131441
A0A4W6D8H0	Mediator of RNA polymerase II transcription subunit 24 (Mediator complex subunit 24)	23.407	22.8162	23.2448	22.8462	23.1962	22.5283	22.7889	22.3153	TRUE	5	-0.8798	0.137105	-0.371348	0.392207	0.131594
A0A4W6DGM6	alpha-mannosidase (EC 3.2.1.24)	27.7552	28.4758	28.4397	27.8005	27.8193	27.6867	27.9593	27.6867	FALSE	0	-0.781523	0.121888	-0.329817	0.392234	0.131681
A0A4W6CPW2	Protein pelota homolog	24.8868	25.1001	24.8906	24.9684	24.7291	24.41	24.8192	24.9519	FALSE	0	-0.554401	0.0865435	-0.233929	0.392289	0.131778
A0A4W6E271	Medium-chain acyl-CoA ligase ACSF2, mitochondrial (EC 6.2.1.2)	28.5938	28.6695	28.5298	28.4238	28.303	28.5274	28.4246	28.1324	FALSE	0	-0.491556	0.0768073	-0.207374	0.392367	0.131882
A0A4W6DLS7	Phosducin like 3	23.1934	23.3547	24.0389	24.5387	24.7683	24.4391	24.047	23.9957	TRUE	3	-0.197057	1.25931	0.531128	0.3926	0.132038
A0A4W6FQ21	Tyrosine--tRNA ligase (EC 6.1.1.1) (Tyrosyl-tRNA synthetase)	27.3786	27.3261	27.1791	27.3752	27.6137	27.421	27.4401	27.4912	FALSE	0	-0.0659117	0.419476	0.176782	0.393699	0.132487
A0A4W6DYR0	ELAV-like protein	24.7784	24.2058	24.1137	23.9508	23.8133	23.9143	23.9807	24.1082	FALSE	0	-0.731184	0.11509	-0.308047	0.394027	0.132675
A0A4W6CNL3	SIN3 transcription regulator family member Aa	17.4068	17.3658	17.1053	17.3925	17.1699	16.9166	16.9952	17.3079	TRUE	7	-0.52273	0.0823859	-0.220172	0.394217	0.132818
A0A4W6DJ43	Uncharacterized protein	27.2917	26.7046	25.8154	25.7518	25.1806	26.0367	26.2437	25.5455	FALSE	0	-1.51842	0.239943	-0.639237	0.394837	0.133105
A0A4W6BWI9	26S proteasome non-ATPase regulatory subunit 2	27.5154	27.3965	27.3945	27.3997	27.3073	27.2629	27.1878	27.2997	FALSE	0	-0.38519	0.0609613	-0.162115	0.395099	0.133272
A0A4W6CYI7	Trafficking protein particle complex subunit 8	24.8868	24.648	24.6987	24.7416	24.3192	24.723	24.5428	24.5712	FALSE	0	-0.486643	0.0771813	-0.204731	0.395504	0.133506
A0A4W6FNB1	Sushi domain-containing protein	26.2332	26.2464	25.7041	27.0939	25.6719	25.921	26.0368	25.8715	FALSE	0	-1.05571	0.167573	-0.444067	0.395504	0.133597
A0A4W6BMT3	Golgi-associated, gamma adaptin ear containing, ARF binding protein 1	25.8507	24.3827	24.9823	24.7106	25.4853	25.432	25.4073	25.4717	FALSE	0	-0.176515	1.11156	0.467522	0.395504	0.133645
A0A4W6CFM8	Mimecan (Osteoglycin)	22.8108	24.699	24.1694	23.5907	24.2569	24.1833	24.7057	24.5769	FALSE	0	-0.232163	1.45858	0.61321	0.395581	0.133903
A0A4W6CC11	Family with sequence similarity 171 member A1	21.8263	21.3603	21.6692	21.8911	21.4474	21.7613	20.9428	21.2828	TRUE	1	-0.780544	0.124248	-0.328148	0.395581	0.13391
A0A4W6E6B4	Calcium uniporter protein	26.1722	26.2896	26.4324	26.3368	26.5646	26.4226	26.6746	26.3566	FALSE	0	-0.0745392	0.468261	0.196861	0.395581	0.133912
A0A4W6C3R1	Inositol hexakisphosphate and diphosphoinositol-pentakisphosphate kinase (EC 2.7.4.24)	19.3207	19.602	20.435	19.6135	20.4955	19.8207	20.0889	20.2436	TRUE	5	-0.158928	0.997733	0.419402	0.395581	0.133986
A0A4W6E239	peptidylprolyl isomerase (EC 5.2.1.8)	27.6543	27.97	27.9599	27.9684	27.9885	28.1099	28.0581	28.1749	FALSE	0	-0.0740545	0.463537	0.194741	0.395865	0.134314
A0A4W6FGV7	Carboxypeptidase (EC 3.4.16.-)	27.6046	27.9584	27.8486	27.9013	27.7829	27.5127	27.5514	27.647	FALSE	0	-0.487331	0.0778578	-0.204737	0.395865	0.134316
A0A4W6BV76	Integrator complex subunit 15	18.7872	16.7301	17.967	18.3739	19.2937	18.1602	18.4031	18.938	TRUE	5	-0.279206	1.74759	0.734191	0.395865	0.134318
A0A4W6F6J0	CCR4-NOT transcription complex subunit 9 (Cell differentiation protein RQCD1 homolog)	23.6046	22.2642	21.7548	22.4847	23.2283	22.9179	22.967	23.3317	FALSE	0	-0.22251	1.39082	0.584155	0.395879	0.13447
A0A4W6FM20	Ig-like domain-containing protein	23.9484	24.1951	24.26	24.6475	24.0074	23.9503	23.6554	24.229	TRUE	7	-0.719563	0.11513	-0.302216	0.395879	0.134481
A0A4W6CUN9	Tubulin beta chain	27.1003	26.1841	25.8906	26.8898	27.0253	27.2977	26.7134	26.8761	FALSE	0	-0.176253	1.10006	0.461903	0.396103	0.134636
A0A4W6E1N1	Pentraxin family member	25.3736	25.0176	25.9418	25.63	25.7594	25.9366	25.6824	25.8761	FALSE	0	-0.12353	0.769283	0.322877	0.396518	0.134884
A0A4W6BWD7	Reticulon	25.5123	24.8572	25.2637	24.9419	25.5357	24.9928	25.8073	25.6828	FALSE	0	-0.138174	0.859948	0.360887	0.396518	0.134954
A0A4W6BTI3	CWF19-like protein 1	24.0901	24.1001	23.8179	24.045	23.7544	23.8218	23.6798	23.9947	FALSE	0	-0.478047	0.0768815	-0.200583	0.396518	0.135057
A0A4W6DP70	Ribosomal protein L7-like 1	26.675	24.5151	24.8906	24.782	24.0357	24.723	24.6211	24.5369	FALSE	0	-1.75559	0.282514	-0.736537	0.396518	0.135126
A0A4W6DCP4	serine--tRNA ligase (EC 6.1.1.11) (Seryl-tRNA synthetase)	28.7552	28.3125	28.1298	28.299	28.201	28.1721	28.1553	27.9595	FALSE	0	-0.601089	0.0967679	-0.252161	0.396518	0.135171
A0A4W6E1G4	Periostin, osteoblast specific factor b	23.3254	23.031	22.6043	23.1566	22.5176	23.1288	20.8192	22.6472	TRUE	1	-1.79078	0.28855	-0.751118	0.396579	0.135271
A0A4W6EW53	non-specific serine/threonine protein kinase (EC 2.7.11.1)	24.3937	23.3547	23.9048	23.7001	23.108	23.8218	23.6266	23.0988	FALSE	0	-1.01266	0.163658	-0.424503	0.397335	0.135608
A0A4W6F7J1	Zgc:153867	28.8434	28.715	29.0314	29.3793	28.9644	29.6867	29.0379	30.0787	FALSE	0	-0.173665	1.07294	0.449639	0.397611	0.135781
A0A4W6FBK0	Advillin	25.5367	26.1376	25.8906	25.6869	24.9938	25.6468	25.9089	25.2171	FALSE	0	-0.887403	0.144845	-0.371279	0.400189	0.136741
A0A4W6EUP1	Heat shock protein 4a	26.3479	26.2766	26.0747	26.3553	26.0459	26.2752	26.008	25.8943	FALSE	0	-0.496828	0.081272	-0.207778	0.400399	0.136994
A0A4W6FBI4	Stomatin	24.8088	26.9894	27.0367	26.7518	27.1256	27.2541	27.0631	27.1749	TRUE	2	-0.296505	1.81196	0.757727	0.400399	0.137033
A0A4W6F558	Valosin containing protein lysine (K) methyltransferase	21.5931	21.7135	21.5734	21.2459	21.8699	22.133	21.5758	21.63	TRUE	1	-0.105947	0.647342	0.270697	0.400399	0.137052
A0A4W6DS24	Pentraxin family member	23.0851	23.1709	22.5328	22.607	22.6309	22.4339	22.8078	22.2436	TRUE	3	-0.765263	0.125412	-0.319926	0.400613	0.137205
A0A4W6DYN1	AIG1-type G domain-containing protein	20.7744	19.6946	19.9463	20.1003	19.8782	20.0225	19.6034	19.3994	TRUE	3	-0.964605	0.158558	-0.403023	0.4014	0.137554
A0A4W6FRH1	Purine rich element binding protein A	21.3226	21.9565	20.5157	20.3025	20.6634	20.37	20.5161	20.3096	TRUE	1	-1.33946	0.220419	-0.559519	0.401543	0.137683
A0A4W6FUW2	Geranylgeranyl transferase type-2 subunit beta (EC 2.5.1.60)	23.9517	24.4169	24.013	24.2168	24.6124	24.4352	24.4842	24.1004	FALSE	0	-0.101972	0.618793	0.258411	0.40179	0.137848
A0A4W6DVE9	Acyl-CoA thioesterase 13	24.9563	25.5771	25.5922	25.285	25.6956	25.4722	25.7586	25.5684	FALSE	0	-0.107092	0.649197	0.271052	0.401908	0.137968
A0A4W6ELN9	Aminopeptidase (EC 3.4.11.-)	26.3954	26.4119	26.3192	26.4832	26.0942	25.997	26.3428	26.368	FALSE	0	-0.483642	0.079844	-0.201899	0.401938	0.138059
A0A4W6FBE1	UBC core domain-containing protein	25.0942	24.6766	24.7307	24.9149	24.3124	24.6549	24.632	24.8248	FALSE	0	-0.594619	0.0984005	-0.248109	0.402344	0.13834
A0A4W6EM41	Nucleoporin 210	25.5488	25.6709	25.8644	26.0304	25.6746	25.3249	25.5685	25.6075	FALSE	0	-0.562648	0.0931247	-0.234762	0.402344	0.138358
A0A4W6D7D9	Plasminogen (EC 3.4.21.7)	26.6612	26.923	27.1198	26.8665	27.0044	27.2	27.0731	27.118	FALSE	0	-0.0822549	0.494715	0.20623	0.403671	0.138895
A0A4W6FR30	Alpha-1,4 glucan phosphorylase (EC 2.4.1.1)	27.0588	27.496	27.5746	27.575	27.1543	27.2091	27.1786	27.2475	FALSE	0	-0.548924	0.0914588	-0.228733	0.404039	0.139142
A0A4W6DZP4	Plastin 1	30.0641	30.159	29.9683	29.8503	29.6394	30.0346	29.9156	29.3966	FALSE	0	-0.633264	0.105547	-0.263859	0.404039	0.139182
A0A4W6DX56	Ribosome binding protein 1b	25.1804	23.7473	23.9192	23.9501	23.8229	23.8957	23.53	23.5655	TRUE	6	-1.19009	0.1987	-0.495693	0.404408	0.13939
A0A4W6CWU2	Chromosome 2 open reading frame 76	25.954	25.2253	25.3245	25.0325	25.7266	25.7306	25.8263	25.5455	FALSE	0	-0.12977	0.776146	0.323188	0.4046	0.139558
A0A4W6ERQ9	MOB kinase activator 2a	25.4365	24.3757	24.7621	24.924	25.2211	25.3181	25.1562	25.1693	FALSE	0	-0.137249	0.820466	0.341608	0.4046	0.139617
A0A4W6ES11	Arpin	26.3744	25.4471	25.0684	25.299	24.8691	25.3316	25.2043	25.0031	TRUE	2	-1.06982	0.179387	-0.445219	0.405086	0.139901
A0A4W6D9F8	T-complex protein 1 subunit theta (CCT-theta)	27.5755	26.9349	26.9257	27.1138	27.0763	26.7127	26.6746	26.9322	FALSE	0	-0.693364	0.116307	-0.288529	0.405086	0.139946
A0A4W6DEX8	Histamine N-methyltransferase	27.8617	28.5929	28.3086	27.6988	28.051	27.5848	27.8932	27.4457	FALSE	0	-0.893679	0.150086	-0.371796	0.405264	0.140088
A0A4W6D0E4	T-complex protein 1 subunit beta (CCT-beta)	27.8125	27.3529	27.2998	27.6789	27.3821	27.2541	27.16	27.3906	FALSE	0	-0.575618	0.097	-0.239309	0.406215	0.140498
A0A4W6FSC0	Transporter	25.9698	25.3405	24.329	25.2168	24.8191	24.8455	24.6326	24.5725	TRUE	4	-1.19489	0.20176	-0.496564	0.406468	0.14074
A0A4W6ED32	FUN14 domain-containing protein 2 (Hepatitis C virus core-binding protein 6)	25.235	25.194	25.0516	25.2423	24.9243	25.1342	24.9022	25.0526	FALSE	0	-0.426939	0.0720941	-0.177423	0.406468	0.140747
A0A4W6EYL1	Fibronectin type-III domain-containing protein	25.6375	24.0221	23.8474	24.9374	24.2498	24.22	24.0658	23.1191	TRUE	2	-1.67871	0.283871	-0.69742	0.406727	0.140918
A0A4W6DNB8	Angiotensinogen (Serpin A8)	23.6501	24.5771	24.1537	24.6464	23.7443	24.2416	22.767	24.0115	FALSE	0	-1.36201	0.230606	-0.565702	0.406932	0.14107
A0A4W6FMR9	Phospholipid-transporting ATPase (EC 7.6.2.1)	23.7369	21.7949	22.0575	20.7396	21.5333	20.0428	21.6157	21.1468	TRUE	2	-2.40242	0.407299	-0.997561	0.406999	0.14123
A0A4W6CYX1	Peroxiredoxin-6 (EC 1.11.1.27) (EC 2.3.1.23) (EC 3.1.1.4) (1-Cys peroxiredoxin) (Acidic calcium-independent phospholipase A2) (Glutathione-dependent peroxiredoxin) (Lysophosphatidylcholine acyltransferase 5) (Non-selenium glutathione peroxidase)	29.8915	29.278	29.1398	29.0813	29.8722	29.4072	29.7865	29.6318	FALSE	0	-0.133446	0.786959	0.326757	0.406999	0.141255
A0A4W6F706	Lissencephaly-1 homolog	27.972	28.0265	28.1742	27.9183	27.8073	27.8711	27.859	27.8818	FALSE	0	-0.404762	0.0687819	-0.16799	0.407309	0.141514
A0A4W6E4E8	long-chain-fatty-acid--CoA ligase (EC 6.2.1.3)	25.4037	25.5679	25.7148	25.2168	25.1041	25.3483	25.3428	25.2135	FALSE	0	-0.538884	0.0915874	-0.223648	0.407309	0.141532
A0A4W6E624	NADH dehydrogenase [ubiquinone] 1 beta subcomplex subunit 11, mitochondrial (Complex I-ESSS) (NADH-ubiquinone oxidoreductase ESSS subunit)	25.7421	24.877	24.8376	25.278	25.5211	25.3778	25.6534	25.5194	FALSE	0	-0.136971	0.805432	0.33423	0.407309	0.141606
A0A4W6F1U5	Nuclear receptor binding protein 1	25.1819	25.4304	25.3929	25.4062	25.2355	25.1571	25.0551	25.2493	FALSE	0	-0.430584	0.0733712	-0.178606	0.407779	0.14185
A0A4W6EGT4	AAA+ ATPase domain-containing protein	22.5166	23.2551	20.8474	22.8309	23.4424	22.9532	23.0142	23.0506	TRUE	2	-0.309712	1.81494	0.752614	0.408034	0.142028
A0A4W6DM92	LIM domain containing preferred translocation partner in lipoma	25.43	25.8646	25.7228	25.5475	25.4671	25.6602	25.2331	25.2315	FALSE	0	-0.586709	0.100179	-0.243265	0.408034	0.142101
A0A4W6E9E2	Polypyrimidine tract binding protein 2b	27.1207	24.2136	24.1849	24.5964	24.0843	24.22	23.8097	24.0767	FALSE	0	-2.36729	0.404878	-0.981207	0.408384	0.142304
A0A4W6CUD3	Myopalladin	25.8532	25.4701	26.1096	26.0388	26.3427	26.2611	25.8001	26.2599	FALSE	0	-0.123087	0.7191	0.298006	0.408436	0.142404
A0A4W6DC62	Translation initiation factor eIF2B subunit alpha (eIF2B GDP-GTP exchange factor subunit alpha)	22.9056	22.2245	22.5352	22.2631	22.7055	22.6517	22.7047	22.9913	FALSE	0	-0.11663	0.678959	0.281164	0.409063	0.142844
A0A4W6FFF1	Golgi brefeldin A resistant guanine nucleotide exchange factor 1	23.5814	23.7266	23.7465	23.4969	23.9595	23.6058	24.0059	23.8153	FALSE	0	-0.0866194	0.504153	0.208767	0.409063	0.142869
A0A4W6G937	Proline-rich coiled-coil 1	27.6332	27.4136	27.1497	27.4862	27.1918	27.2363	27.16	27.2738	FALSE	0	-0.495578	0.0851483	-0.205215	0.409063	0.142872
A0A4W6G9Z4	IQ motif containing GTPase activating protein 2	26.3358	26.3879	26.3436	26.3025	26.1543	26.1418	26.2648	26.1916	FALSE	0	-0.372743	0.0640827	-0.15433	0.409063	0.142948
A0A4W6BWQ0	5'-(N(7)-methylguanosine 5'-triphospho)-[mRNA] hydrolase (EC 3.6.1.62)	20.7178	20.349	20.4556	21.0875	20.7782	20.8981	20.9636	21.1067	FALSE	0	-0.118595	0.686958	0.284182	0.410311	0.143466
A0A4W6F0X1	Peroxiredoxin-5 (EC 1.11.1.24)	26.9608	26.7986	26.9141	27.0635	27.0863	27.105	27.1316	27.0787	FALSE	0	-0.0694243	0.401729	0.166152	0.410442	0.143593
A0A4W6CHR4	Calcium channel, voltage-dependent, alpha 2/delta subunit 1a	21.6069	18.6357	21.5545	20.6724	21.5152	22.5353	20.5981	22.3503	FALSE	0	-0.474237	2.73892	1.13234	0.410899	0.143835
A0A4W6EYC6	Integrin, alpha 6b	26.2773	26.2578	26.013	25.7365	25.6666	25.9008	26.1027	25.3483	FALSE	0	-0.765892	0.132827	-0.316533	0.411247	0.144039
A0A4W6E991	E2 ubiquitin-conjugating enzyme (EC 2.3.2.23)	26.781	25.534	25.6408	25.7365	26.4158	26.3383	26.3361	26.2877	FALSE	0	-0.17722	1.02005	0.421413	0.411615	0.144263
A0A4W6FM67	NADH dehydrogenase [ubiquinone] 1 beta subcomplex subunit 9 (Complex I-B22) (NADH-ubiquinone oxidoreductase B22 subunit)	26.503	27.194	27.2173	26.8309	27.374	27.2273	27.043	27.2563	FALSE	0	-0.121576	0.699251	0.288837	0.411615	0.144357
A0A4W6FLX2	Uncharacterized protein	25.1467	25.6567	25.5145	25.2278	23.5845	25.1721	25.4842	24.8715	FALSE	0	-1.47286	0.256194	-0.608333	0.411615	0.144413
A0A4W6CTK1	RING-type domain-containing protein	25.8109	23.7157	23.4453	25.3094	23.8103	23.7051	23.6481	23.8806	TRUE	3	-1.96037	0.341811	-0.80928	0.412245	0.144717
A0A4W6FGS9	Actin-like 6A	25.4136	25.3261	25.1771	25.4349	25.1694	25.1187	25.1897	25.1989	FALSE	0	-0.409008	0.0714385	-0.168785	0.412583	0.144937
A0A4W6G8H0	Dynactin subunit 6	24.0052	23.1757	23.125	23.6596	23.7658	23.9866	23.5405	24.1329	TRUE	5	-0.154807	0.885008	0.3651	0.412583	0.145126
A0A4W6DSH3	DIS3 homolog, exosome endoribonuclease and 3'-5' exoribonuclease	25.0777	24.571	24.496	24.6948	24.6179	24.4352	24.4355	24.397	FALSE	0	-0.578127	0.101198	-0.238465	0.412583	0.145216
A0A4W6F5P3	BAG family molecular chaperone regulator 1	23.2328	23.0239	19.7066	21.45	20.4622	21.8237	19.813	20.251	TRUE	1	-3.06923	0.537513	-1.26586	0.412583	0.145277
A0A4W6FES8	Tetraspanin	26.1287	27.0703	27.0474	26.8309	26.9832	27.1533	27.0225	27.3082	FALSE	0	-0.147624	0.84259	0.347483	0.412583	0.14533
A0A4W6C331	Scavenger receptor class B, member 2c	24.1065	24.8471	25.0217	25.0859	25.1158	25.1981	24.9636	25.1693	FALSE	0	-0.147184	0.840039	0.346428	0.412583	0.145336
A0A4W6F969	5-oxoprolinase, ATP-hydrolysing	21.8549	21.7612	23.8681	23.1644	23.4671	23.8041	22.8554	23.5769	TRUE	5	-0.324695	1.8521	0.763703	0.412583	0.14541
A0A4W6ECK3	procollagen-proline 4-dioxygenase (EC 1.14.11.2)	24.1387	24.0423	24.2078	24.2241	24.0191	23.9143	23.7351	24.1543	TRUE	2	-0.479172	0.0840858	-0.197543	0.412697	0.145534
A0A4W6EFC7	ArfGAP with dual PH domains 1	24.6941	25.0176	25.1771	24.782	24.1543	24.6441	24.9891	24.6321	FALSE	0	-0.758889	0.133301	-0.312794	0.412697	0.145659
A0A4W6FKA3	tRNA (cytosine(34)-C(5))-methyltransferase (EC 2.1.1.203) (NOL1/NOP2/Sun domain family member 2) (mRNA cytosine C(5)-methyltransferase) (tRNA cytosine C(5)-methyltransferase)	24.7474	24.496	24.7724	24.8115	25.0723	24.7977	24.9111	24.8248	FALSE	0	-0.0830138	0.472328	0.194657	0.412697	0.145733
A0A4W6DK68	Guanine nucleotide-binding protein-like 3	23.2298	23.4636	23.133	23.4475	23.5731	23.3383	23.6902	23.5076	FALSE	0	-0.0891266	0.506758	0.208816	0.412697	0.145822
A0A4W6G4V3	Tropomyosin alpha-4 chain (Tropomyosin-4)	22.4636	21.0291	21.5108	21.7091	23.0201	21.9517	21.9512	22.0192	TRUE	7	-0.237996	1.35279	0.557399	0.412697	0.145861
A0A4W6DCJ0	Deoxyribonuclease 1 like 4, tandem duplicate 2	25.7911	25.1781	25.06	25.3197	25.7418	25.4258	25.7185	25.5825	FALSE	0	-0.119622	0.679384	0.279881	0.412722	0.145967
A0A4W6DZ60	PARP catalytic domain-containing protein	26.3077	26.5771	25.9094	26.7053	25.9682	25.9233	26.2838	26.1218	FALSE	0	-0.729939	0.128674	-0.300632	0.412722	0.146118
A0A4W6FRP6	Glypican 4	26.4922	27.2426	26.8425	26.5606	26.3609	26.9166	25.9044	26.3906	FALSE	0	-0.950246	0.167565	-0.391341	0.412722	0.14616
A0A4W6CH02	Lysophospholipid acyltransferase 5 (EC 2.3.1.23) (EC 2.3.1.n6)	22.9894	24.5526	24.9234	23.8017	24.7494	24.5023	25.2613	24.3713	FALSE	0	-0.280251	1.58881	0.654281	0.412722	0.146198
A0A4W6E375	Extracellular matrix protein 1b	25.3113	25.9062	25.9622	25.641	25.9638	26.1796	25.6427	26.2945	FALSE	0	-0.135742	0.765771	0.315015	0.414293	0.146837
A0A4W6CP80	Proteasome (prosome, macropain) assembly chaperone 3	24.7886	23.5188	23.8668	24.6133	24.6877	24.7977	24.4782	24.5937	TRUE	1	-0.190936	1.07587	0.442468	0.41439	0.14699
A0A4W6BLB8	small monomeric GTPase (EC 3.6.5.2)	26.8312	26.8621	26.4012	26.3883	26.3343	26.1128	26.5936	26.3826	FALSE	0	-0.644118	0.114421	-0.264849	0.41439	0.147115
A0A4W6FC31	S100 calcium binding protein U	30.5401	30.0265	29.9961	30.1884	30.3679	30.4269	30.4913	30.3705	FALSE	0	-0.0977912	0.550484	0.226346	0.41439	0.147119
A0A4W6DNJ2	ADP-ribosylation factor 6a	24.8138	24.7157	25.0474	24.7569	24.5211	24.7024	24.7709	24.5655	FALSE	0	-0.470738	0.0838662	-0.193436	0.41522	0.147496
A0A4W6BJT5	Fucose-1-phosphate guanylyltransferase	22.7743	22.7179	22.4324	22.721	22.5105	22.4264	22.5892	22.3503	FALSE	0	-0.468133	0.0835397	-0.192297	0.415376	0.147712
A0A4W6FC16	Retinol dehydrogenase 12	22.1275	24.8544	24.7282	24.777	22.3205	23.8595	22.7622	23.4624	TRUE	4	-2.48456	0.443391	-1.02058	0.415376	0.147717
A0A4W6BUA2	Dynamin N-terminal domain-containing protein	28.3402	28.1437	28.0421	28.0686	26.5788	28.3524	28.1832	27.0587	FALSE	0	-1.47427	0.263545	-0.605365	0.415772	0.14794
A0A4W6F112	EGF-like domain-containing protein	26.5169	25.8597	26.2728	26.6519	26.7008	26.5405	26.6481	26.5354	FALSE	0	-0.12282	0.684601	0.280891	0.416868	0.148413
A0A4W6FIS2	Chloride intracellular channel protein	29.8692	29.5778	29.5635	29.4766	29.7921	29.9415	30.134	29.587	FALSE	0	-0.106067	0.589795	0.241864	0.417536	0.148734
A0A4W6FTF0	Protein S100 (S100 calcium-binding protein)	28.9915	28.6907	28.7576	28.6988	28.3115	28.7508	28.6447	28.5747	FALSE	0	-0.522422	0.0941194	-0.214151	0.417555	0.148972
A0A4W6D7I5	Nucleolin	26.8915	27.0486	26.9257	27.1528	26.8606	26.8122	26.8705	26.8057	FALSE	0	-0.408392	0.0735922	-0.1674	0.417555	0.149002
A0A4W6GCA4	G protein-coupled receptor kinase interacting ArfGAP 2a	25.9266	24.8868	24.3659	24.2459	24.2065	24.4476	24.3262	24.2911	FALSE	0	-1.31373	0.236828	-0.538453	0.417555	0.149054
A0A4W6DF30	Ring-box 1, E3 ubiquitin protein ligase	22.9187	23.2521	23.3522	23.33	23.5502	23.6062	23.1532	23.5076	TRUE	1	-0.106226	0.588365	0.241069	0.417555	0.149258
A0A4W6E8S5	Derlin	24.3254	24.4169	24.7569	25.1138	25.2918	24.5721	24.9022	25.3217	FALSE	0	-0.162484	0.899868	0.368692	0.417555	0.149271
A0A977SMA2	MHC class I antigen	30.412	29.2686	29.1815	30.2459	30.2283	30.3871	30.1459	30.1865	FALSE	0	-0.202729	1.12264	0.459954	0.417555	0.149285
A0A4W6BYA4	Vesicle amine transport 1	28.9915	28.7921	29.0125	28.9629	28.691	28.9579	28.6514	28.719	FALSE	0	-0.451308	0.0815211	-0.184893	0.417555	0.149323
A0A4W6CIC5	Calcium channel, voltage-dependent, alpha 2/delta subunit 2a	20.3454	19.4813	19.7612	20.1858	19.3533	19.8972	18.7971	19.8794	TRUE	4	-1.12749	0.204167	-0.461663	0.41825	0.149654
A0A4W6G434	Guanine nucleotide-binding protein subunit alpha	21.0174	22.4922	22.6447	21.8347	22.6527	22.138	22.6923	22.702	FALSE	0	-0.24313	1.34115	0.549008	0.418442	0.149806
A0A4W6DFX8	GrpE protein homolog	24.7526	24.1085	23.9778	23.9684	24.411	24.7382	24.5992	24.3183	FALSE	0	-0.13971	0.769429	0.31486	0.418811	0.150022
A0A4W6DJ27	EH-domain containing 4	26.1486	25.4033	25.5951	26.3042	26.2779	26.1245	26.045	26.3483	FALSE	0	-0.149581	0.821835	0.336127	0.419403	0.150343
A0A4W6C4R4	Peroxiredoxin-like 2A (Peroxiredoxin-like 2 activated in M-CSF stimulated monocytes) (Redox-regulatory protein FAM213A)	20.3442	20.6151	21.0095	20.7958	21.6165	20.2615	21.6421	21.2149	TRUE	4	-0.219427	1.20458	0.492577	0.419403	0.150457
A0A4W6DZ46	Spindlin a	21.7482	21.8656	23.0908	23.3186	22.9595	22.9121	22.9827	23.568	TRUE	6	-0.267443	1.46704	0.599796	0.419403	0.150561
A0A4W6G190	APOBEC1 complementation factor	26.4749	27.0916	26.8788	26.7184	26.461	26.5778	26.6876	26.4927	FALSE	0	-0.577625	0.105322	-0.236151	0.419403	0.150588
A0A4W6BTT6	Carboxypeptidase (EC 3.4.16.-)	24.9742	25.6509	25.6181	25.4755	25.3756	25.0264	25.1525	25.0647	FALSE	0	-0.672534	0.122726	-0.274904	0.419403	0.150697
A0A4W6DMS0	Inhibitor of nuclear factor kappa B kinase subunit epsilon	20.9316	20.9453	19.6347	20.9736	21.0439	21.3168	21.0822	20.9414	FALSE	0	-0.212067	1.16164	0.474785	0.419403	0.150753
A0A4W6EJJ3	Dicarbonyl/L-xylulose reductase	25.8457	25.0699	23.9994	24.7793	24.3789	24.1728	24.4416	24.5413	TRUE	6	-1.32117	0.241323	-0.539923	0.419403	0.150827
A0A4W6BZN0	Pre-mRNA-processing factor 19 (EC 2.3.2.27)	28.2872	28.1022	28.0684	28.3334	27.9617	28.0702	28.1124	27.9322	FALSE	0	-0.437275	0.0799155	-0.17868	0.419403	0.150902
A0A4W6C502	Junction plakoglobin	28.2182	28.0703	27.8668	27.8782	27.461	28.0295	27.9431	27.5498	FALSE	0	-0.642686	0.117648	-0.262519	0.419594	0.151125
A0A4W6DFT7	Glutathione S-transferase rho	22.0685	23.9136	24.522	23.7416	24.2987	24.6972	24.3195	23.9167	TRUE	2	-0.334618	1.82777	0.746576	0.419594	0.151137
A0A4W6FVZ4	Haloacid dehalogenase-like hydrolase domain-containing protein 2	22.5368	23.1268	23.0867	22.5799	22.9441	23.4903	23.4228	22.8301	TRUE	6	-0.15233	0.830861	0.339266	0.419911	0.151335
A0A4W6DWV7	Retinal dehydrogenase 2 (EC 1.2.1.36) (Aldehyde dehydrogenase family 1 member A2) (Retinaldehyde-specific dehydrogenase type 2)	23.4462	23.8819	24.4835	24.0367	23.9064	23.2416	23.4782	23.7266	FALSE	0	-0.915783	0.168038	-0.373873	0.419992	0.151448
A0A4W6EX76	Transporter	24.9103	24.7591	22.6802	25.2387	23.4879	23.3778	23.5861	23.9256	TRUE	2	-1.96784	0.36247	-0.802687	0.420743	0.151976
A0A4W6BQ65	Aconitate hydratase, mitochondrial (EC 4.2.1.3) (Citrate hydro-lyase)	26.7552	27.2233	27.1791	27.022	26.7393	26.8122	26.9485	26.8413	FALSE	0	-0.513818	0.0946529	-0.209582	0.420743	0.151989
A0A4W6EIU1	Complement component c3b, tandem duplicate 2	29.1003	29.4283	29.8287	29.6839	29.2238	29.2804	29.381	29.0737	FALSE	0	-0.663642	0.122476	-0.270583	0.420743	0.152241
A0A4W6ET82	Desmin b	27.6403	28.1841	28.8788	28.8869	25.5033	28.791	26.6876	28.2651	FALSE	0	-2.663	0.491554	-1.08573	0.420743	0.152267
A0A4W6FKL3	DNA helicase (EC 3.6.4.12)	24.1715	24.4352	24.0182	24.6882	24.2283	24.3795	23.7578	23.4472	TRUE	6	-0.920071	0.169902	-0.375084	0.420743	0.152324
A0A4W6D240	RUN and FYVE domain containing 1	22.7306	22.1345	22.0615	22.0224	22.1298	21.7693	22.2094	21.379	TRUE	3	-0.896309	0.165574	-0.365367	0.420743	0.152374
A0A4W6ECN8	Protein O-glucosyltransferase 3	21.038	21.4264	21.2876	20.7879	20.6499	20.4513	20.9841	21.1738	TRUE	1	-0.785532	0.145111	-0.320211	0.420743	0.152375
A0A4W6DKM9	Succinate-semialdehyde dehydrogenase (EC 1.2.1.24)	29.57	29.9985	29.9683	29.6331	29.5484	29.5618	29.7293	29.4495	FALSE	0	-0.540323	0.0998764	-0.220223	0.420743	0.152462
A0A4W6C5L5	U6 snRNA-associated Sm-like protein LSm4	26.1407	25.942	25.893	26.0717	26.1881	26.2786	26.0591	26.2171	FALSE	0	-0.0788714	0.426655	0.173892	0.420743	0.152472
A0A4W6F625	Serine/threonine-protein phosphatase 2A activator (EC 5.2.1.8) (Phosphotyrosyl phosphatase activator)	26.7157	26.3652	26.6878	26.7053	26.6746	26.8826	26.859	26.8295	FALSE	0	-0.0875876	0.473402	0.192907	0.420754	0.15259
A0A4W6ECS5	10-formyltetrahydrofolate dehydrogenase (EC 1.5.1.6)	27.9381	28.2942	28.1742	27.9519	27.5502	28.3932	27.7134	27.0687	FALSE	0	-1.00185	0.185432	-0.408211	0.420754	0.152644
A0A4W6CKH3	DDB1 and CUL4 associated factor 7	21.5409	22.4156	22.6987	22.2801	22.3055	21.5029	21.8643	21.5108	TRUE	6	-1.07506	0.199132	-0.437963	0.420814	0.152749
A0A4W6EA57	Phosphatidylethanolamine binding protein 1	28.6046	28.7657	28.9429	28.6105	28.8722	28.9714	28.9072	28.896	FALSE	0	-0.0823567	0.443882	0.180762	0.421221	0.152981
A0A4W6DL01	C-type lectin domain-containing protein	24.2827	23.6011	24.7094	24.8357	23.3393	24.3516	23.1135	24.298	FALSE	0	-1.42871	0.265459	-0.581624	0.421467	0.153181
A0A4W6FAT1	Dedicator of cytokinesis 1	23.8385	22.0398	22.4479	22.5257	22.9402	23.3516	23.1845	23.6749	FALSE	0	-0.262493	1.41217	0.574836	0.421467	0.153238
A0A4W6C5M8	Ceramide synthase 5	21.2827	21.1547	21.1926	20.7477	20.8846	20.9757	20.8343	20.8095	FALSE	0	-0.536745	0.0999472	-0.218399	0.421567	0.153486
A0A4W6DSJ5	Pentraxin family member	25.6247	25.6248	26.2472	25.9684	25.3658	26.049	25.306	25.3938	FALSE	0	-0.829683	0.154503	-0.33759	0.421567	0.153493
A0A4W6BQT4	tRNA-t(6)A37 methylthiotransferase (EC 2.8.4.5)	23.5457	22.7206	22.9104	23.1628	23.2061	23.5141	23.3786	23.397	TRUE	3	-0.13235	0.710552	0.289101	0.421567	0.153526
A0A4W6DGM5	Enoyl-[acyl-carrier-protein] reductase, mitochondrial (EC 1.3.1.104) (2-enoyl thioester reductase)	23.5577	23.4767	23.638	23.5793	23.8512	23.6278	23.7512	23.6749	FALSE	0	-0.0748798	0.4016	0.16336	0.421731	0.153669
A0A4W6C4S6	Pre-mRNA-splicing factor RBM22 (RNA-binding motif protein 22)	22.9858	21.3898	20.8123	22.0306	20.9449	21.8122	20.9975	20.5822	TRUE	5	-1.77231	0.331455	-0.720426	0.422668	0.154095
A0A4W6FRY8	Coatomer subunit epsilon	26.8915	27.1539	27.2173	27.1908	26.9288	26.9053	27.0328	26.8646	FALSE	0	-0.444272	0.0832337	-0.180519	0.423102	0.154344
A0A4W6DR23	Caspase recruitment domain-containing protein	23.8677	24.6306	24.9048	24.8641	25.1275	24.345	25.1066	25.7642	FALSE	0	-0.239465	1.27748	0.519005	0.423102	0.154422
A0A4W6DCN8	Glycine--tRNA ligase (EC 6.1.1.14) (Diadenosine tetraphosphate synthetase)	27.5901	27.2988	27.0995	27.4631	27.1158	27.3729	27.0121	27.0383	FALSE	0	-0.561477	0.105348	-0.228065	0.423232	0.154553
A0A4W6GBC5	ubiquitinyl hydrolase 1 (EC 3.4.19.12)	25.8507	25.9373	25.1298	25.5736	25.2987	25.5806	25.2648	25.1199	FALSE	0	-0.756115	0.14237	-0.306873	0.424377	0.155056
A0A4W6CZW0	Septin-7	28.412	28.2663	28.3349	28.3752	28.4762	28.5347	28.4128	28.5923	FALSE	0	-0.0730446	0.386873	0.156914	0.425216	0.155447
A0A4W6G1D3	NADH dehydrogenase [ubiquinone] 1 alpha subcomplex subunit 10, mitochondrial	26.4654	26.7591	26.9257	26.5059	27.0149	26.5635	27.0531	27.0485	FALSE	0	-0.119428	0.631421	0.255997	0.425622	0.1557
A0A4W6CR68	Im:7138535	24.0735	23.648	23.8278	23.7313	24.3192	24.0591	23.9636	23.853	FALSE	0	-0.106688	0.563809	0.228561	0.425622	0.155765
A0A4W6FLR7	Complement component 5	24.7474	24.9254	25.06	25.1833	24.7086	24.8826	24.4478	24.93	FALSE	0	-0.584352	0.110806	-0.236773	0.426065	0.156064
A0A4W6CV08	Cytosolic arginine sensor for mTORC1 subunit 2	20.7006	20.5987	20.8706	20.3135	19.8827	20.5561	20.2717	20.5769	FALSE	0	-0.738231	0.140133	-0.299049	0.426065	0.156217
A0A4W6DKG0	Proteasome subunit beta	24.2512	23.3042	23.4062	23.6021	22.9938	23.4538	23.0274	23.5992	TRUE	2	-0.919163	0.174482	-0.37234	0.426065	0.156221
A0A4W6BXD5	BAAT/Acyl-CoA thioester hydrolase C-terminal domain-containing protein	23.8385	23.986	24.4453	24.4094	24.461	24.1759	25.1335	24.3778	FALSE	0	-0.1723	0.906716	0.367208	0.426065	0.156372
A0A4W6FXW2	Enoyl CoA hydratase 1, peroxisomal	25.8138	27.2038	27.1298	26.3686	27.4913	26.8479	27.401	26.8295	FALSE	0	-0.240977	1.26782	0.513423	0.426065	0.156406
A0A4W6FZB7	Fibrinogen C-terminal domain-containing protein	24.1146	25.2559	26.0474	25.3801	24.4671	24.8826	23.6374	25.0607	FALSE	0	-1.69789	0.322788	-0.687554	0.426065	0.156436
A0A4W6BIH6	RNA helicase (EC 3.6.4.13)	25.235	25.534	25.2416	25.3401	25.3427	25.0387	24.9593	25.1989	FALSE	0	-0.501223	0.0956428	-0.20279	0.427302	0.156975
A0A4W6DBZ4	Integrin-linked protein kinase (59 kDa serine/threonine-protein kinase) (Beta-integrin-linked kinase) (ILK-1) (ILK-2) (p59ILK)	27.2646	27.2038	27.4518	27.3669	27.4913	27.8711	27.2595	27.5853	FALSE	0	-0.108764	0.568863	0.230049	0.427305	0.157262
A0A4W6FB00	Talin 1	29.5173	29.0431	29.1547	29.2163	29.4299	29.5778	29.3068	29.4476	FALSE	0	-0.0982097	0.513615	0.207703	0.427305	0.157275
A0A4W6FTZ2	AP-1 complex subunit mu-2	26.9495	27.3879	27.2078	27.0325	26.9064	27.0243	27.0017	26.853	FALSE	0	-0.489972	0.0938213	-0.198075	0.427305	0.157481
A0A4W6CLS3	Geranylgeranyl transferase type-2 subunit alpha (EC 2.5.1.60) (Geranylgeranyl transferase type II subunit alpha)	24.915	24.2969	24.5145	24.3702	24.0683	24.4843	24.2366	24.2842	FALSE	0	-0.632831	0.121191	-0.25582	0.427305	0.157499
A0A4W6DGL1	Signal recognition particle 14 kDa protein (SRP14)	22.8594	23.6011	23.4004	22.8366	23.5502	23.6814	23.4901	23.2351	TRUE	2	-0.149419	0.779108	0.314844	0.427305	0.15771
A0A4W6FNM3	Ig-like domain-containing protein	27.7356	27.2307	26.9292	26.8331	27.1061	27.0502	26.6454	26.4762	TRUE	5	-0.897446	0.172142	-0.362652	0.427305	0.157733
A0A4W6BQ60	Ribosomal RNA-processing protein 40	27.5547	26.6528	27.1096	27.4337	27.3493	27.4566	27.5005	27.7061	TRUE	4	-0.149757	0.78064	0.315442	0.427305	0.157753
A0A4W6BPX0	Tripartite motif containing 35-28	24.6219	24.5526	24.4389	24.9901	24.3918	24.5023	24.4961	24.345	FALSE	0	-0.537153	0.103061	-0.217046	0.427305	0.157774
A0A4W6FJD7	Cathepsin La	21.9589	22.8095	23.7465	22.8583	23.1754	23.3383	23.3606	23.5311	TRUE	3	-0.241342	1.25743	0.508045	0.427305	0.157824
A0A4W6EF79	Calreticulin	27.8556	27.8371	27.8965	27.9901	27.8489	27.6196	27.6006	27.8236	FALSE	0	-0.42489	0.0815776	-0.171656	0.427305	0.157874
A0A4W6BKU0	C-type lectin domain-containing protein	26.1065	27.1539	27.2998	26.9127	26.8606	26.6602	25.9332	26.1276	FALSE	0	-1.17034	0.22476	-0.472791	0.427305	0.157912
A0A4W6CQP7	Coiled-coil-helix-coiled-coil-helix domain containing 2	24.0501	22.7969	22.7176	22.484	22.4347	22.5538	22.646	22.4673	TRUE	6	-1.20504	0.231589	-0.486727	0.427351	0.158016
A0A4W6BJ48	14-3-3 protein epsilon	28.3227	27.9757	28.1096	28.1039	28.2418	28.3316	28.2983	28.3292	FALSE	0	-0.0820132	0.426505	0.172246	0.427351	0.158099
A0A4W6CQD2	non-specific serine/threonine protein kinase (EC 2.7.11.1)	25.0052	25.121	25.5893	25.5179	25.2779	25.7153	25.4991	25.9497	FALSE	0	-0.144038	0.748332	0.302147	0.42751	0.158243
A0A4W6CK69	Adenylate kinase isoenzyme 1 (AK 1) (EC 2.7.4.3) (EC 2.7.4.6) (ATP-AMP transphosphorylase 1) (ATP:AMP phosphotransferase) (Adenylate monophosphate kinase) (Myokinase)	27.3006	26.1979	26.9823	26.9352	27.0459	27.4052	27.0225	27.3986	FALSE	0	-0.173787	0.901881	0.364047	0.427529	0.158407
A0A4W6G7X5	Inosine-5'-monophosphate dehydrogenase (IMP dehydrogenase) (IMPD) (IMPDH) (EC 1.1.1.205)	23.6161	22.8621	23.8571	22.9806	23.1903	23.1907	22.7149	22.6234	FALSE	0	-0.988988	0.190691	-0.399149	0.427529	0.158499
A0A4W6CRT3	Si:dkey-4e7.3	24.0651	24.1001	23.7775	23.9508	24.108	24.3249	24.3786	23.9432	FALSE	0	-0.10288	0.533474	0.215297	0.427529	0.158526
A0A4W6EI25	Hexokinase-2 (EC 2.7.1.1) (Hexokinase type II)	28.5457	28.271	28.3349	28.2278	28.2056	28.2629	28.0069	28.1702	FALSE	0	-0.454609	0.0877456	-0.183431	0.427529	0.158651
A0A4W6FM57	HMG box domain-containing protein	25.9033	26.5371	26.6323	26.5194	26.8722	26.2073	26.9485	26.9756	FALSE	0	-0.168829	0.874524	0.352847	0.427529	0.158681
A0A4W6CKX7	Ubiquinol-cytochrome c reductase, complex III subunit XI	27.0901	27.4388	27.3175	27.1039	27.3902	27.3316	27.5371	27.4457	FALSE	0	-0.0902925	0.467461	0.188584	0.427529	0.15876
A0A4W6BNS5	Myosin Ic, paralog b	24.1467	24.613	24.9048	24.8212	24.8559	24.9277	25.083	24.7367	FALSE	0	-0.134005	0.692892	0.279443	0.427805	0.158948
A0A4W6G394	Methylosome protein WDR77 (Methylosome protein 50) (WD repeat-containing protein 77)	24.6275	24.1741	24.2078	24.2314	24.2065	24.0833	24.0711	24.0687	FALSE	0	-0.50306	0.0974226	-0.202819	0.428113	0.159147
A0A4W6EUT2	Myosin light chain kinase	28.5792	28.4262	29.0918	28.8811	28.9315	29.1269	28.7941	29.2048	FALSE	0	-0.12975	0.669312	0.269781	0.428289	0.159298
A0A4W6C097	Catechol-O-methyltransferase domain containing 1	22.5771	23.4504	23.9509	23.4349	24.139	23.5492	23.56	23.9256	TRUE	1	-0.212396	1.09261	0.440109	0.428961	0.15971
A0A4W6FHA2	Mitochondrial import inner membrane translocase subunit TIM50	23.8773	24.2969	23.7978	24.1098	23.9243	23.8408	23.8842	23.3842	FALSE	0	-0.650743	0.12653	-0.262107	0.428961	0.159746
A0A4W6DW48	Vacuolar protein sorting 26 homolog B, like	25.8483	25.8893	26.0195	26.0574	25.8973	25.805	25.8001	25.6213	FALSE	0	-0.428821	0.0834324	-0.172694	0.428961	0.159841
A0A4W6F348	Si:dkeyp-69e1.8	24.7578	24.1417	23.9778	23.9684	24.5502	24.555	24.3592	24.5311	FALSE	0	-0.138925	0.713805	0.28744	0.428961	0.159889
A0A4W6DIP8	phosphatidylinositol-3,4-bisphosphate 4-phosphatase (EC 3.1.3.66)	24.503	24.0573	24.1771	24.4094	24.6772	24.5023	24.46	24.3582	FALSE	0	-0.102936	0.528367	0.212716	0.429068	0.160038
A0A4W6G657	Structural maintenance of chromosomes protein	23.858	22.6341	22.7816	23.068	23.0648	22.5141	22.4018	22.6558	TRUE	2	-1.05902	0.206401	-0.426308	0.429068	0.1601
A0A4W6FRL5	Non-POU domain containing, octamer-binding	25.2682	25.2784	25.2637	25.4126	25.4393	25.4538	25.423	25.5076	FALSE	0	-0.0728081	0.373193	0.150193	0.429186	0.160251
A0A4W6CQ75	NACHT domain-containing protein	24.8532	23.6364	22.2078	22.1359	20.5754	22.107	23.5936	21.857	TRUE	2	-2.92012	0.569944	-1.17509	0.429186	0.160315
A0A4W6FVR6	Zinc transporter	22.9876	21.8737	21.8237	21.7344	21.4123	21.7003	21.9504	21.6194	TRUE	5	-1.07973	0.21127	-0.434232	0.429969	0.160693
A0A4W6EG85	Radixin	25.8361	25.4636	25.6464	25.739	26.0823	25.9714	25.5909	25.9278	FALSE	0	-0.108476	0.552117	0.22182	0.431122	0.161315
A0A4W6C4N6	Proteasome 26S subunit, ATPase 1a	25.4169	25.1861	25.0974	24.9596	25.4362	25.22	25.4872	25.3284	FALSE	0	-0.0992826	0.505177	0.202947	0.431122	0.161359
A0A4W6DIU8	Eukaryotic translation elongation factor 1 gamma	28.709	28.7855	28.8906	28.7249	28.7105	28.6299	28.5189	28.6165	FALSE	0	-0.394775	0.0776342	-0.15857	0.431122	0.161454
A0A4W6F5G7	Septin	26.0008	25.9951	26.1732	26.2057	26.2028	26.432	26.1373	26.3183	FALSE	0	-0.0876649	0.445504	0.17892	0.431122	0.161549
A0A4W6E039	Methylmalonyl-CoA mutase, mitochondrial (EC 5.4.99.2) (Methylmalonyl-CoA isomerase)	22.2048	24.158	23.4062	23.1689	22.7383	22.1502	22.8154	22.897	TRUE	1	-1.45475	0.286268	-0.584242	0.431122	0.161553
A0A4W6D0M8	Enoyl CoA hydratase domain containing 2	25.4004	26.4153	26.2173	26.0429	26.1899	26.3811	26.6075	26.2546	FALSE	0	-0.166558	0.845138	0.33929	0.431504	0.161782
A0A4W6BMY9	Immunoglobulin subtype domain-containing protein	23.6723	22.5722	23.5083	23.1689	23.5845	23.5376	23.3262	24.0847	FALSE	0	-0.198128	1.00372	0.402798	0.43185	0.162026
A0A4W6D9S6	non-specific serine/threonine protein kinase (EC 2.7.11.1)	22.7825	21.99	22.8278	21.8538	22.1784	21.9928	21.8751	21.9238	TRUE	1	-0.924551	0.182568	-0.370992	0.43185	0.162083
A0A4W6EPC0	Ig-like domain-containing protein	24.3937	24.775	25.2304	25.5649	25.4078	25.4414	25.083	25.5712	FALSE	0	-0.189653	0.95932	0.384834	0.432026	0.162261
A0A4W6BQ36	ADP-ribosylation factor-like 9	23.3668	23.2353	22.7217	22.8076	22.9301	22.9321	22.4392	22.6626	TRUE	3	-0.727667	0.143996	-0.291835	0.432026	0.16241
A0A4W6G232	Calreticulin	27.8	27.5433	27.3778	27.6922	27.3576	27.4978	27.4168	27.3906	FALSE	0	-0.467813	0.0925939	-0.18761	0.432026	0.162442
A0A4W6G7G9	Interferon-related developmental regulator 2	23.459	23.4636	23.5449	23.6789	23.4299	23.1789	23.4539	23.3842	FALSE	0	-0.436054	0.0863366	-0.174859	0.432026	0.162494
A0A4W6DMT1	Tyrosine-protein kinase (EC 2.7.10.2)	25.0859	25.8243	26.1117	25.4724	26.2657	25.5405	26.2043	26.0177	FALSE	0	-0.189587	0.956499	0.383456	0.432241	0.16266
A0A4W6FIM2	NACHT domain-containing protein	25.4906	25.9135	24.0642	25.4847	24.3962	25.1533	24.4042	24.6501	TRUE	2	-1.46567	0.291036	-0.587318	0.432477	0.162939
A0A4W6EYG1	L1 cell adhesion molecule, paralog a	22.6905	22.9053	23.638	22.9003	23.1947	23.6602	23.1058	23.5769	TRUE	1	-0.173908	0.875684	0.350888	0.432477	0.162961
A0A4W6CMM4	Coatomer subunit delta	28.2087	28.4471	28.2545	28.2859	28.1825	28.1245	28.1553	28.1082	FALSE	0	-0.390417	0.0775589	-0.156429	0.432477	0.163007
A0A4W6CNU1	Amine oxidase (EC 1.4.3.-)	21.5696	23.1035	21.2289	22.1381	19.7458	21.5376	21.5348	21.8952	FALSE	0	-2.07695	0.413551	-0.831699	0.433194	0.163364
A0A4W6CI17	RAD54 homolog B	30.2369	31.0126	30.8593	30.7216	30.5044	30.2385	30.5639	30.4302	FALSE	0	-0.682756	0.136032	-0.273362	0.433224	0.163461
A0A4W6FWR2	Protein phosphatase 4, regulatory subunit 2b	21.2653	19.8157	19.0913	20.2801	19.4365	19.9619	19.1621	19.3159	TRUE	3	-1.60898	0.321046	-0.643969	0.433602	0.16369
C9EI03	Elongation factor 1-alpha	23.858	24.8966	25.1378	24.9195	24.4548	24.2273	24.3786	24.1238	FALSE	0	-1.0167	0.203002	-0.406849	0.43365	0.163795
A0A4W6F525	Malectin	26.0983	26.1355	26.3811	26.2405	26.3918	26.2804	26.4136	26.441	FALSE	0	-0.0838211	0.419545	0.167862	0.433675	0.16389
A0A4W6CDK2	rRNA 2'-O-methyltransferase fibrillarin (Histone-glutamine methyltransferase)	28.3996	28.422	28.3349	28.546	28.1061	28.425	28.2241	28.2563	FALSE	0	-0.431972	0.0864315	-0.17277	0.434057	0.164121
A0A4W6D134	WD repeat-containing protein 70	21.9156	21.9421	21.4141	22.068	21.7443	21.6365	21.0094	21.6725	TRUE	6	-0.79856	0.159962	-0.319299	0.434076	0.164298
A0A4W6C9M7	Alpha-galactosidase (EC 3.2.1.-)	26.2313	26.5324	26.7281	26.4969	26.4793	26.2218	26.2133	26.2404	FALSE	0	-0.521352	0.104435	-0.208458	0.434076	0.164301
A0A4W6EF83	ERO1-like protein alpha (Endoplasmic reticulum oxidoreductase alpha) (Oxidoreductin-1-L-alpha)	25.9898	24.4701	24.5863	24.8782	25.5033	25.4599	25.6157	25.2563	FALSE	0	-0.239797	1.1952	0.4777	0.434354	0.164549
A0A4W6F504	Synaptotagmin binding, cytoplasmic RNA interacting protein, like	28.4843	28.0376	28.0367	28.2859	28.0913	28.0346	27.91	27.9968	FALSE	0	-0.507844	0.101911	-0.202967	0.434354	0.164579
A0A4W6DVQ7	Protein phosphatase 3, regulatory subunit B, alpha a	24.7421	24.7157	23.9326	24.4286	24.9551	24.7732	24.5769	24.701	FALSE	0	-0.149402	0.74303	0.296814	0.434949	0.164891
A0A4W6EGN0	Ethanolamine-phosphate phospho-lyase (EC 4.2.3.2) (Alanine--glyoxylate aminotransferase 2-like 1)	19.5175	19.2605	19.3683	18.7142	18.5912	18.8085	19.049	19.166	TRUE	7	-0.779989	0.157071	-0.311459	0.435303	0.165129
A0A4W6FUV6	Ammonium transporter AmtB-like domain-containing protein	22.1477	23.3043	22.6357	22.113	22.9972	22.5032	23.0405	23.5426	TRUE	2	-0.23752	1.17897	0.470724	0.435303	0.165199
A0A4W6DIK1	Transforming growth factor beta-1-induced transcript 1 protein (Hydrogen peroxide-inducible clone 5 protein)	22.9964	21.949	22.299	22.3729	22.1814	22.2157	21.8932	22.0198	FALSE	0	-0.81889	0.16525	-0.32682	0.435763	0.16546
P06732	Creatine kinase M-type (EC 2.7.3.2) (Creatine kinase M chain) (Creatine phosphokinase M-type) (CPK-M) (M-CK)	31.1156	31.1653	31.1827	31.0914	31.2782	31.4072	31.134	31.3856	FALSE	0	-0.0823998	0.407377	0.162489	0.436508	0.165829
A0A4W6CVG9	Utrophin	24.503	24.4982	24.2657	24.1342	23.9392	24.3113	24.1411	24.1842	TRUE	4	-0.517535	0.104842	-0.206347	0.436776	0.166073
A0A4W6EZS6	Acetyl-coenzyme A synthetase (EC 6.2.1.1)	25.4781	25.9373	24.6878	25.3801	25.8205	25.8122	25.92	25.4564	FALSE	0	-0.193967	0.956899	0.381466	0.436776	0.166171
A0A4W6CBB1	Cadherin 2, type 1, N-cadherin (neuronal)	19.0173	21.8917	21.5157	21.008	18.9692	20.2388	20.5622	19.8984	FALSE	0	-2.36069	0.478585	-0.941054	0.436776	0.166192
A0A4W6BR71	AH domain-containing protein	26.3971	25.956	26.4098	25.7339	26.2283	26.0652	26.8705	26.7763	TRUE	2	-0.183804	0.905533	0.360865	0.437059	0.166387
A0A4W6E5B0	Protein FAM3C	23.7784	24.4896	24.26	24.1489	24.0763	23.4289	23.502	24.2563	FALSE	0	-0.887024	0.180317	-0.353353	0.437333	0.166627
A0A4W6F429	Optineurin	17.3195	23.4311	24.7004	23.7919	24.8559	23.6988	24.5486	24.8988	TRUE	3	-1.11864	5.49816	2.18976	0.437333	0.166764
A0A4W6FU79	Ras-related protein Rab-13	24.5755	25.3006	24.8716	24.8921	25.0521	25.2664	25.2366	25.0687	FALSE	0	-0.125734	0.617737	0.246001	0.437333	0.166829
A0A4W6BLX0	Charged multivesicular body protein 4Bb	21.261	22.1416	23.0214	22.6233	23.0529	22.0912	22.8627	23.6321	TRUE	6	-0.331304	1.6271	0.647898	0.437333	0.166889
A0A4W6D5V6	Nicotinamide phosphoribosyltransferase (NAmPRTase) (EC 2.4.2.12)	27.4999	26.8745	26.8906	27.5239	26.9725	26.8826	26.9266	26.9212	FALSE	0	-0.681958	0.13889	-0.271534	0.437333	0.166926
A0A4W6F5E5	Glucosidase II alpha subunit	29.4804	29.8418	29.7833	29.707	29.4299	29.5456	29.5954	29.5336	FALSE	0	-0.444657	0.0906765	-0.17699	0.437632	0.167132
A0A4W6BW90	Alpha-galactosidase (EC 3.2.1.-)	25.7237	26.3061	26.6464	26.0697	26.7266	26.34	26.5936	26.3284	FALSE	0	-0.159273	0.780638	0.310682	0.437632	0.167214
A0A4W6FV52	PLD phosphodiesterase domain-containing protein	25.9173	25.4438	24.7041	25.1178	24.8085	25.0013	24.9376	24.9947	FALSE	0	-0.905405	0.184963	-0.360221	0.43772	0.167418
A0A4W6D2U2	Proteasome 26S subunit, non-ATPase 3	27.5077	27.2233	27.2545	27.2369	27.1352	27.1533	27.1027	27.1749	FALSE	0	-0.412441	0.0842589	-0.164091	0.43772	0.167422
A0A4W6CWD2	Mitochondrial ribosomal protein S35	24.1624	24.4636	24.2818	24.4475	24.3918	24.5946	24.4478	24.6537	FALSE	0	-0.0942947	0.460557	0.183131	0.438408	0.167776
A0A4W6CUF6	Spermatogenesis associated 20	20.4255	21.243	21.1987	20.9383	21.1694	21.3856	21.3631	21.0623	FALSE	0	-0.151347	0.73883	0.293741	0.438408	0.16786
A0A4W6G0J3	VPS26, retromer complex component A	25.4494	25.832	25.8906	25.7106	25.6068	25.4538	25.4539	25.5937	FALSE	0	-0.48721	0.0999866	-0.193612	0.438954	0.168157
A0A4W6ET65	alpha-1,2-Mannosidase (EC 3.2.1.-)	23.4968	24.7046	23.9955	24.3163	24.5883	24.4843	24.4293	24.4364	TRUE	2	-0.184923	0.897403	0.35624	0.440464	0.168823
A0A4W6C7P3	Lactamase, beta	24.2682	25.5921	25.5893	25.3094	25.8442	25.7024	25.6587	25.3317	FALSE	0	-0.231262	1.12027	0.444505	0.441	0.169116
A0A4W6E8S9	Serine/threonine-protein kinase TAO3 (EC 2.7.11.1) (Thousand and one amino acid protein 3)	25.4937	25.4304	25.4259	25.4062	25.2987	25.2345	25.2508	25.3874	FALSE	0	-0.368588	0.0761539	-0.146217	0.441135	0.169255
A0A4W6F433	Transcription elongation factor	24.6996	23.5024	24.5388	24.1945	24.7594	24.0591	25.2958	24.7667	FALSE	0	-0.253702	1.22654	0.486419	0.441372	0.169441
A0A4W6C705	Uncharacterized protein	26.27	25.956	25.8104	26.2585	26.0942	25.5347	25.9933	25.6075	FALSE	0	-0.671553	0.138975	-0.266289	0.441372	0.169522
A0A4W6DJT0	Activated leukocyte cell adhesion molecule a	25.6875	24.4033	24.4962	24.991	25.5961	25.6002	24.9414	25.2243	TRUE	6	-0.233844	1.12585	0.446001	0.442436	0.170126
A0A4W6CG91	Copper homeostasis protein cutC homolog	25.8336	26.3844	25.9911	25.5964	25.8928	25.7178	25.6614	25.4097	FALSE	0	-0.709255	0.147363	-0.280946	0.442436	0.170179
A0A4W6DZI7	glutathione transferase (EC 2.5.1.18)	30.8141	30.896	31.1398	30.8606	30.9562	31.2717	31.2541	31.0086	FALSE	0	-0.102319	0.492362	0.195022	0.442436	0.170211
A0A4W6ESV6	ATPase family AAA domain containing 3A	25.6161	25.5891	25.5328	25.6708	25.5873	25.9606	25.9485	25.6617	FALSE	0	-0.09836	0.472938	0.187289	0.442436	0.170342
A0A4W6FIJ9	CDK-activating kinase assembly factor MAT1 (CDK7/cyclin-H assembly factor) (Menage a trois) (RING finger protein MAT1)	20.5385	20.0317	20.7084	20.5712	20.4018	21.2273	20.7412	20.7468	TRUE	4	-0.166415	0.800022	0.316803	0.442436	0.170371
A0A4W6EI93	Uncharacterized protein	24.5916	24.7897	25.4897	25.0026	25.2994	25.1786	25.0285	25.712	TRUE	7	-0.176871	0.849315	0.336222	0.4427	0.17056
A0A4W6BY56	Pyrin domain-containing protein	22.4337	22.1449	22.7062	22.0615	22.7341	22.1654	22.9498	22.7565	TRUE	3	-0.165857	0.795563	0.314853	0.442939	0.170741
A0A4W6BMU6	Ubiquinol-cytochrome c reductase, Rieske iron-sulfur polypeptide 1	27.6046	27.7921	27.4518	27.4786	27.374	27.4676	27.5005	27.2563	FALSE	0	-0.460398	0.0961015	-0.182148	0.443245	0.170947
A0A4W6CAW7	ATP synthase membrane subunit K, mitochondrial	25.2238	25.4992	24.4582	25.2278	25.5003	25.1226	25.5628	25.5992	FALSE	0	-0.181899	0.869885	0.343993	0.443587	0.171243
A0A4W6CWW3	AarF domain containing kinase 2	20.6466	21.3808	21.5922	21.1443	20.7369	21.1502	20.8662	20.7494	TRUE	5	-0.797442	0.166904	-0.315269	0.443587	0.171397
A0A4W6C3M3	Ubiquitin recognition factor in ER associated degradation 1	25.443	24.949	24.8425	25.2567	25.3427	25.2629	25.3127	25.4957	FALSE	0	-0.122132	0.583525	0.230697	0.443587	0.171397
A0A4W6EEA6	Aldose 1-epimerase (EC 5.1.3.3)	26.2106	24.5771	24.5388	24.4969	24.5033	24.2128	24.5486	24.3384	FALSE	0	-1.4041	0.293939	-0.555081	0.443587	0.171432
A0A4W6D1V4	Uncharacterized protein	27.4686	28.0969	27.9711	27.7695	27.6679	27.52	27.7006	27.4987	FALSE	0	-0.58137	0.121939	-0.229716	0.444035	0.171752
A0A4W6DFT3	Transportin 3	24.2536	24.1085	24.0892	24.1098	23.9243	23.9757	24.0389	24.0281	FALSE	0	-0.37592	0.0788609	-0.14853	0.444035	0.171782
A0A4W6DNG5	ATP-binding cassette, sub-family G (WHITE), member 8	20.0649	20.9602	21.5592	20.9946	20.6113	19.9197	20.2828	20.8323	TRUE	3	-1.22364	0.257189	-0.483225	0.44464	0.172104
A0A4W6DT31	Actin related protein 2	27.3445	27.0265	27.0684	26.6382	26.8133	26.8711	26.6746	26.7814	FALSE	0	-0.593474	0.124831	-0.234322	0.444733	0.172229
A0A4W6D4U1	Exosome component 4	24.2462	23.986	24.1378	24.5678	23.8418	24.2699	23.8567	24.0031	FALSE	0	-0.612123	0.128969	-0.241577	0.445009	0.172511
A0A4W6F8N1	Striatin, calmodulin binding protein 3	23.9426	24.986	24.2304	24.6077	24.461	24.0753	24.0791	23.6103	FALSE	0	-0.976286	0.205698	-0.385294	0.445009	0.172513
A0A4W6ES58	Glucose-6-phosphate 1-dehydrogenase (EC 1.1.1.49)	26.781	26.7184	26.7413	26.4569	26.1256	26.7382	26.7134	25.6749	FALSE	0	-0.91633	0.193578	-0.361376	0.445903	0.172961
A0A4W6DL40	Serine and arginine rich splicing factor 1a	24.7369	25.6248	25.8954	25.777	25.3021	24.9277	24.766	25.4129	FALSE	0	-1.03049	0.217885	-0.406301	0.445903	0.173111
A0A4W6DLN9	Calcium-transporting ATPase (EC 7.2.2.10)	23.0052	23.5771	22.9796	23.3569	23.1065	23.1148	23.0535	22.1345	FALSE	0	-0.957176	0.202402	-0.377387	0.445903	0.173126
A0A4W6CDR5	Zgc:162816	28.1105	28.8051	28.7281	28.3957	28.303	28.2273	28.2241	28.3082	FALSE	0	-0.620218	0.131824	-0.244197	0.44778	0.174
A0A4W6BS99	LIM and cysteine-rich domains 1	22.1048	22.9695	23.3969	22.9788	22.8776	22.1425	22.4892	22.2639	TRUE	5	-1.06485	0.226408	-0.419221	0.44778	0.17406
A0A4W6DKS5	Clustered mitochondria protein homolog	25.4136	24.7046	24.9141	25.4631	24.4486	25.1533	24.7953	24.796	FALSE	0	-0.827048	0.17591	-0.325569	0.44778	0.174122
A0A4W6FJU3	Uncharacterized protein	20.5068	21.2639	20.9698	21.055	20.4424	21.138	20.2939	20.5824	TRUE	5	-0.850499	0.181111	-0.334694	0.44807	0.174324
A0A4W6BSE2	B30.2/SPRY domain-containing protein	24.2755	23.9302	23.4709	23.7001	23.7664	23.8502	23.3127	23.0639	TRUE	1	-0.879011	0.187309	-0.345851	0.448139	0.17444
A0A4W6DVP5	Galectin	24.3393	23.986	24.0217	24.045	23.6825	24.3045	23.478	23.8153	TRUE	1	-0.70672	0.150863	-0.277929	0.448491	0.174745
A0A4W6CHR5	Long-chain-fatty-acid--CoA ligase (EC 6.2.1.3)	27.1702	27.8807	27.7608	27.4078	27.3327	27.3147	27.4931	26.9322	FALSE	0	-0.729046	0.155638	-0.286704	0.448491	0.174755
A0A4W6DGS6	Glycerol-3-phosphate dehydrogenase, mitochondrial (EC 1.1.5.3)	25.7474	26.3775	26.0558	25.8967	25.789	25.5289	25.9266	25.8623	FALSE	0	-0.61713	0.13184	-0.242645	0.448578	0.174878
A0A4W6FAN1	Tensin 3	24.6791	23.8917	23.9249	23.9419	24.0843	23.6602	23.6902	23.8057	TRUE	2	-0.76167	0.163065	-0.299303	0.448635	0.175245
A0A4W6CGN8	WD40 repeat-containing protein SMU1 (Smu-1 suppressor of mec-8 and unc-52 protein homolog)	25.0693	25.2097	25.271	25.3569	25.0642	25.0222	25.0631	25.1276	FALSE	0	-0.400672	0.0857913	-0.157441	0.448635	0.175269
A0A4W6FXU0	Heterogeneous nuclear ribonucleoprotein L2	25.675	25.4102	25.5237	25.4999	25.309	25.4661	25.423	25.2563	FALSE	0	-0.416348	0.0891624	-0.163593	0.448635	0.175298
A0A4W6CSI0	Ubiquinol-cytochrome c reductase core protein 2b	28.0215	28.4677	28.2998	28.2859	28.0044	28.0652	28.174	28.0985	FALSE	0	-0.466254	0.0998597	-0.183197	0.448635	0.175315
A0A4W6CRC1	Actin-related protein 2/3 complex subunit	27.0901	27.3079	27.0043	26.8428	26.8012	26.9928	26.9266	26.7443	FALSE	0	-0.496477	0.106352	-0.195062	0.448635	0.175347
A0A4W6DZ77	isoleucine--tRNA ligase (EC 6.1.1.5) (Isoleucyl-tRNA synthetase)	27.1702	27.1539	27.1198	27.1039	27.1158	26.9822	26.9593	26.8988	FALSE	0	-0.376838	0.0809655	-0.147936	0.449733	0.175866
A0A4W6F654	Uncharacterized protein	29.0641	29.0403	29.6341	29.2209	29.0763	29.1026	28.9458	28.935	FALSE	0	-0.57321	0.123305	-0.224952	0.44999	0.176075
A0A4W6CVU7	Gastrotropin (Fatty acid-binding protein 6) (Ileal lipid-binding protein)	34.0393	29.7029	26.9486	26.0676	27.3891	25.7357	27.4351	27.0138	TRUE	3	-5.85159	1.25926	-2.29616	0.44999	0.176145
A0A4W6FRZ0	PHD finger protein 6	21.0584	19.3882	21.1678	21.3354	21.4123	21.5189	21.1502	21.2322	FALSE	0	-0.324537	1.50643	0.590947	0.450246	0.176335
A0A4W6G1F5	Elongation factor 1-beta	28.9495	28.8653	28.5524	28.7119	28.959	28.9579	28.9512	28.9072	FALSE	0	-0.0959695	0.444121	0.174076	0.45107	0.176866
A0A4W6E905	Thiamin pyrophosphokinase 2	22.5544	23.0327	23.5449	23.3025	23.8882	22.9959	23.4168	23.6537	TRUE	2	-0.209529	0.969587	0.380029	0.45107	0.176876
A0A4W6DST7	Mitochondrial ribosomal protein S28	21.5471	20.7508	20.4696	21.0488	21.3923	21.1803	21.0803	21.5281	TRUE	7	-0.188213	0.870696	0.341241	0.45107	0.176927
A0A4W6DI93	UBC core domain-containing protein	27.0693	26.4471	26.5776	26.5822	27.0149	26.8002	26.8705	26.8875	FALSE	0	-0.124173	0.5726	0.224214	0.45228	0.177492
A0A4W6E723	CTR9 homolog, Paf1/RNA polymerase II complex component	23.1448	23.1873	22.5255	23.152	22.397	22.5946	23.1366	22.6451	TRUE	2	-0.789479	0.1713	-0.30909	0.452301	0.17759
A0A4W6CHR9	L-fuconate dehydratase (EC 4.2.1.68)	21.2178	23.2042	22.4505	22.5388	20.6462	21.4405	21.7332	22.6386	TRUE	2	-1.88579	0.409397	-0.738199	0.452313	0.177685
A0A4W6CE76	Phosphoglycerate mutase (EC 5.4.2.11) (EC 5.4.2.4)	29.9179	29.591	29.8995	29.7281	29.9426	30.2045	29.7636	30.0281	FALSE	0	-0.111569	0.512697	0.200564	0.452954	0.178106
A0A4W6CXQ8	Golgin A2	21.0312	20.1285	17.5512	17.5559	17.3947	19.2879	16.7755	17.6036	TRUE	2	-3.32639	0.723908	-1.30124	0.452954	0.178117
A0A4W6FQG6	DnaJ (Hsp40) homolog, subfamily C, member 5 gamma b	23.4717	22.6686	23.736	23.6681	22.3014	23.4036	23.1305	22.9397	FALSE	0	-1.13113	0.246445	-0.442342	0.453127	0.17832
A0A4W6CEE4	Protein-serine/threonine kinase (EC 2.7.11.-)	25.4812	24.9723	25.1887	24.767	24.8181	24.7382	24.9463	24.9432	FALSE	0	-0.615895	0.134222	-0.240836	0.453127	0.178365
A0A4W6FTY7	Thioredoxin-related transmembrane protein 2b	22.8068	24.0831	24.2818	24.4724	24.7086	24.1533	24.3195	24.4957	FALSE	0	-0.283435	1.29988	0.508223	0.45314	0.178461
A0A4W6D196	Glycolipid transfer protein domain-containing protein	24.6887	23.5526	23.3245	23.772	24.4046	24.1226	24.2648	24.1543	FALSE	0	-0.224893	1.02914	0.402123	0.453903	0.178851
A0A4W6CUC1	Hexose-6-phosphate dehydrogenase/glucose 1-dehydrogenase	25.1585	25.6879	25.6492	25.5765	25.2675	25.3113	25.3978	25.2738	FALSE	0	-0.525909	0.115113	-0.205398	0.454415	0.179143
A0A4W6DI28	TBC1 domain family member 13	22.764	21.5352	21.0709	21.5233	22.2455	22.0461	22.3073	22.1916	FALSE	0	-0.266469	1.215	0.474266	0.454943	0.179497
A0A4W6C708	Solute carrier organic anion transporter family member	19.9751	21.6686	21.8357	21.5233	21.6591	21.5423	22.1742	21.9309	FALSE	0	-0.323821	1.47565	0.575916	0.454943	0.179602
A0A4W6CAN1	Interleukin enhancer binding factor 2	25.0182	25.1861	25.1537	25.3469	24.9109	25.2018	24.9891	24.8761	FALSE	0	-0.465765	0.102273	-0.181746	0.454943	0.179715
A0A4W6DV59	Pre-mRNA-processing factor 6 (PRP6 homolog) (U5 snRNP-associated 102 kDa protein)	24.4526	24.5526	24.5449	24.7365	24.7494	24.6441	24.6954	24.8436	FALSE	0	-0.0909095	0.413872	0.161481	0.454943	0.179776
A0A4W6FMN7	Replication protein A subunit	23.3531	22.1869	22.8897	22.768	22.9853	23.3113	23.0917	23.1543	FALSE	0	-0.189342	0.861858	0.336258	0.454943	0.179804
A0A4W6DE37	Death associated protein kinase 2	23.39	24.2439	23.2179	23.4847	23.541	23.1608	23.3546	22.8354	TRUE	6	-0.927515	0.205182	-0.361167	0.457881	0.181057
A0A4W6D6W6	Caseinolytic mitochondrial matrix peptidase chaperone subunit X	22.8944	20.6731	20.4556	21.0276	22.631	21.5698	22.047	21.8101	TRUE	3	-0.429117	1.93275	0.751814	0.459086	0.181722
A0A4W6DHL9	FYVE and coiled-coil domain autophagy adaptor 1	21.9019	22.2476	23.0712	22.199	22.8056	22.4464	22.8255	22.7551	TRUE	5	-0.201609	0.908044	0.353218	0.459086	0.181722
A0A4W6EEY7	Ectonucleotide pyrophosphatase/phosphodiesterase 7, tandem duplicate 2	22.4615	23.6709	22.7423	21.9771	22.6419	22.2069	21.5301	22.3102	TRUE	1	-1.39012	0.308786	-0.540669	0.459086	0.181807
A0A4W6C952	TBC1 domain family, member 17	21.5977	21.7135	22.486	21.8763	22.2254	22.2502	21.9975	22.3739	FALSE	0	-0.167794	0.754574	0.29339	0.459356	0.182006
A0A4W6EMY1	AP complex subunit sigma	25.5577	25.4537	27.7281	27.1334	27.0253	26.9822	27.4706	27.2997	FALSE	0	-0.41608	1.86848	0.726202	0.459763	0.182265
A0A4W6F1F4	Cytoskeleton associated protein 5	23.9964	22.1018	23.1756	24.0533	23.6289	24.2273	23.8474	24.0115	FALSE	0	-0.342253	1.53624	0.596993	0.459763	0.18235
A0A4W6F732	Filamin C	25.9472	25.6822	26.434	26.2441	26.1992	26.6998	26.0531	26.5853	FALSE	0	-0.176609	0.791474	0.307432	0.460267	0.182641
A0A4W6CLZ3	RAB9A, member RAS oncogene family	23.5931	23.1709	22.9849	23.0063	23.693	23.3908	23.112	23.6537	FALSE	0	-0.157503	0.704601	0.273549	0.460861	0.182969
A0A4W6G3P6	WD repeat-containing protein 37	22.9298	23.8917	24.2818	23.6244	24.1694	24.1684	23.5486	24.7765	FALSE	0	-0.278815	1.24638	0.483784	0.460971	0.183104
A0A4W6CXW3	HDGF like 3	26.1085	25.3792	25.1458	25.8944	26.0107	25.9843	25.9507	25.8153	FALSE	0	-0.177985	0.794525	0.30827	0.461397	0.183365
A0A4W6BM24	3-hydroxyanthranilate 3,4-dioxygenase (EC 1.13.11.6) (3-hydroxyanthranilate oxygenase) (3-HAO) (3-hydroxyanthranilic acid dioxygenase) (HAD)	28.1702	28.8243	28.4952	28.1383	28.1778	27.5918	28.2983	28.2997	FALSE	0	-0.812301	0.182119	-0.315091	0.461555	0.18352
A0A4W6EAH3	Glutaryl-CoA dehydrogenase, mitochondrial (EC 1.3.8.6)	27.8312	28.0431	27.681	27.7442	27.5357	27.8361	27.7636	27.2207	FALSE	0	-0.608178	0.136529	-0.235824	0.461666	0.183758
[truncated: 3,026 more rows]

## Sheet: Increased
Protein.Ids	Protein.Names	Diet.A.1	Diet.A.2	Diet.A.3	Diet.A.4	Diet.B.5	Diet.B.6	Diet.B.7	Diet.B.8	imputed	num_NAs	B_vs_A_CI.L	B_vs_A_CI.R	B_vs_A_diff	B_vs_A_p.adj	B_vs_A_p.val
A0A4W6FPE8	peptidylprolyl isomerase (EC 5.2.1.8)	26.4251	26.1721	26.3761	26.4507	26.6613	26.7633	26.6481	26.8413	FALSE	0	0.114833	0.630181	0.372507	0.122251	0.0100513
A0A4W6D9I5	Glutathione S-transferase kappa (EC 2.5.1.18)	26.4268	26.613	26.6741	26.46	26.9508	26.7633	27.043	26.91	FALSE	0	0.109477	0.637096	0.373286	0.129226	0.0111953
A0A4W6DYU6	Chromobox 1	25.0567	24.9159	24.7517	24.9771	25.3393	25.22	25.3461	25.2945	FALSE	0	0.124722	0.624578	0.37465	0.115176	0.0083431
A0A4W6F5U7	uroporphyrinogen-III synthase (EC 4.2.1.75) (Hydroxymethylbilane hydrolyase [cyclizing]) (Uroporphyrinogen-III cosynthase)	22.7825	22.8401	23.0337	23.2401	23.1406	23.6278	23.3657	23.2634	FALSE	0	0.0231392	0.72736	0.37525	0.228633	0.0393542
A0A4W6BXC2	Uncharacterized protein	26.1663	26.2058	26.4534	26.419	26.6068	26.5289	26.97	26.6403	FALSE	0	0.0606705	0.690041	0.375356	0.182142	0.024793
A0A4W6ECL6	Galectin	29.3337	29.1386	29.2751	29.5089	29.8012	29.8002	29.4324	29.7317	FALSE	0	0.0698012	0.684778	0.37729	0.170917	0.0219075
A0A4W6D700	Mitochondrial nucleoid factor 1 (Mitochondrial protein M19)	23.9876	23.7483	23.9778	23.7518	24.1918	23.9671	24.46	24.3648	FALSE	0	0.056477	0.702595	0.379536	0.188349	0.0264626
A0A4W6DZQ4	Enhancer of mRNA-decapping protein 4	24.8287	24.5402	24.621	24.6948	25.1806	24.9886	25.0389	25.0031	FALSE	0	0.126824	0.636438	0.381631	0.115341	0.00838101
A0A4W6E2Z9	Ubiquitin-conjugating enzyme E2L 3b	26.0376	25.942	26.1258	26.1776	26.5003	26.3729	26.5284	26.4176	FALSE	0	0.142107	0.626046	0.384076	0.102439	0.00615626
A0A4W6FP25	Signal peptidase complex catalytic subunit SEC11 (EC 3.4.21.89)	25.4526	25.3333	25.3828	25.5149	26.0212	25.4258	25.788	25.9862	FALSE	0	0.0390165	0.729744	0.38438	0.212617	0.0331317
A0A4W6F8R0	Serpin domain-containing protein	24.6668	24.5151	24.5687	24.6842	24.9682	25.1418	24.8613	25.0031	FALSE	0	0.135363	0.63444	0.384901	0.110729	0.00717961
A0A4W6CDZ7	Cohesin subunit SA (SCC3 homolog) (Stromal antigen)	25.9472	25.2214	25.3591	25.5736	26.0065	25.8146	25.9507	25.8692	FALSE	0	0.00545716	0.764405	0.384931	0.248889	0.0474488
A0A4W6DMV9	Cell division control protein 42 homolog (EC 3.6.5.2)	22.6523	22.7223	22.9308	23.2285	23.1709	23.5023	23.0822	23.3183	FALSE	0	0.0138119	0.756156	0.384984	0.243237	0.0436617
A0A4W6CFG5	AFG3-like AAA ATPase 2	24.9243	25.4471	25.4028	25.1334	25.706	25.5946	25.698	25.4595	FALSE	0	0.0528448	0.722385	0.387615	0.193725	0.0281432
A0A4W6DCP5	Annexin	26.972	26.3705	26.6464	26.7313	27.0962	27.2541	26.9266	26.9968	FALSE	0	0.0418212	0.734919	0.38837	0.21051	0.0322154
A0A4W6DA56	Trafficking from ER to golgi regulator	26.3987	26.8371	26.8054	26.6789	27.0561	27.0852	27.2682	26.8646	FALSE	0	0.0623015	0.714764	0.388533	0.182703	0.0249574
A0A4W6CKJ9	Ribulose-phosphate 3-epimerase (EC 5.1.3.1)	24.4906	24.4896	24.7465	24.7416	25.139	24.9628	25.0909	24.8342	FALSE	0	0.10452	0.674825	0.389672	0.136269	0.0132879
A0A4W6F8Q0	Rho-associated protein kinase (EC 2.7.11.1)	25.0095	24.7101	24.8523	24.9058	25.2175	25.4131	25.1562	25.2563	FALSE	0	0.127823	0.654849	0.391336	0.117269	0.00875794
A0A4W6DWZ6	Filamin A	31.3161	31.501	31.8132	31.6425	31.9148	32.1281	31.719	32.0787	FALSE	0	0.04954	0.734319	0.391929	0.198061	0.0295219
A0A4W6CV77	Utrophin	25.2201	24.648	24.8425	24.9944	25.1881	25.3875	25.2613	25.4595	FALSE	0	0.0627784	0.732923	0.397851	0.183885	0.0252865
A0A4W6EHK5	LanC lantibiotic synthetase component C-like 2 (bacterial)	24.2238	23.9014	24.5449	24.202	24.4486	24.7024	24.5936	24.7215	FALSE	0	0.0478842	0.749164	0.398524	0.202157	0.030407
A0A4W6DCX1	cholestenol Delta-isomerase (EC 5.3.3.5) (Cholestenol Delta-isomerase) (Delta(8)-Delta(7) sterol isomerase)	24.763	24.3189	24.26	24.2745	25.0561	24.941	24.5656	24.6483	FALSE	0	0.013114	0.784235	0.398674	0.244202	0.0441736
A0A4W6FSR4	Costars family protein ABRACL (ABRA C-terminal-like protein)	27.6403	27.0916	27.4111	27.3163	27.7829	27.5918	27.7198	27.9649	FALSE	0	0.0616509	0.73838	0.400015	0.185475	0.0257634
A0A4W6FW82	Coagulation factor VIII associated	22.86	23.1709	23.5083	23.6021	23.7841	23.6168	23.6374	23.7061	FALSE	0	0.00556817	0.796049	0.400808	0.248889	0.0474994
A0A4W6DVV3	Vacuolar protein sorting-associated protein 28 homolog	24.8237	24.1741	24.5922	24.8115	25.0561	25.0793	24.9244	24.9475	FALSE	0	0.0336272	0.769305	0.401466	0.219298	0.0358365
A0A4W6DWS5	Importin N-terminal domain-containing protein	25.4717	24.9349	25.1137	25.3569	25.6956	25.6788	25.4691	25.6403	FALSE	0	0.0727087	0.730529	0.401619	0.173572	0.022383
A0A4W6ESI7	Dihydrolipoyllysine-residue succinyltransferase component of 2-oxoglutarate dehydrogenase complex, mitochondrial (EC 2.3.1.61) (E2K)	27.3786	27.3965	27.5746	27.546	27.8779	27.7571	28.0328	27.8413	FALSE	0	0.147205	0.659448	0.403326	0.104164	0.00642604
A0A4W6EXL5	Cytochrome c oxidase subunit 7A2, mitochondrial (Cytochrome c oxidase subunit VIIa-liver/heart)	26.9495	27.0916	27.1298	26.8782	27.4455	27.1627	27.4554	27.5992	FALSE	0	0.106844	0.700075	0.403459	0.138519	0.0135901
A0A4W6C1H0	Metavinculin	28.9523	28.5472	28.7445	28.7757	29.1134	29.2934	29.0556	29.1726	FALSE	0	0.122553	0.685026	0.40379	0.123604	0.010406
A0A4W6CZY5	Zgc:153993	23.3393	23.2612	23.2644	23.7919	23.9853	23.5141	24.0389	23.7367	FALSE	0	0.00598523	0.80318	0.404582	0.248889	0.0473392
A0A4W6FTL6	AE binding protein 1	26.0247	25.8745	25.9094	25.9352	26.1371	26.7255	26.008	26.4927	FALSE	0	0.0198354	0.7899	0.404868	0.236386	0.0414441
A0A4W6FU10	Endoplasmic reticulum membrane protein complex subunit 7 (ER membrane protein complex subunit 7)	23.1378	22.8421	23.1298	23.1193	23.693	23.1365	23.5255	23.4957	TRUE	1	0.0674575	0.743339	0.405398	0.179031	0.0241885
A0A4W6CF23	Spermidine synthase	25.7987	25.6422	26.1655	26.1738	26.3724	26.2398	26.4339	26.3599	FALSE	0	0.065105	0.747764	0.406435	0.182703	0.0249786
A0A4W6BUK7	VPS37C subunit of ESCRT-I	22.1965	22.81	22.7631	22.4699	22.8772	22.6961	23.1472	23.1482	TRUE	1	0.000584942	0.813983	0.407284	0.251815	0.0497388
A0A4W6C2C0	Cytochrome c oxidase subunit 4	28.1896	27.6335	27.5068	27.7119	28.0713	28.0952	28.1693	28.3376	FALSE	0	0.0332264	0.78255	0.407888	0.219929	0.0361952
A0A4W6EDY7	ATP synthase subunit	29.1605	29.1615	29.4049	29.2925	29.7906	29.5108	29.6464	29.711	FALSE	0	0.145806	0.673885	0.409845	0.109555	0.0069425
A0A4W6EES7	FERM domain containing kindlin 2	27.18	27.1127	27.3945	27.2815	27.5859	27.8595	27.401	27.763	FALSE	0	0.100216	0.720115	0.410166	0.14661	0.0154984
A0A4W6D6T4	Adaptor related protein complex 5 subunit zeta 1	23.9243	23.6935	23.9418	23.6355	24.3918	23.9321	24.2006	24.3116	FALSE	0	0.0873314	0.733266	0.410299	0.15823	0.0187356
A0A4W6E222	Matrix metallopeptidase 30	27.2087	26.9584	27.1887	27.3916	27.543	27.5635	27.5656	27.7253	FALSE	0	0.129967	0.695103	0.412535	0.121011	0.00956046
A0A4W6G3F3	60S ribosomal protein L13	29.3139	29.6766	29.4637	29.7897	30.0357	29.8376	30.0606	29.9756	FALSE	0	0.107478	0.725261	0.41637	0.14273	0.014196
A0A4W6BTM9	Geranylgeranyl transferase type-1 subunit beta (EC 2.5.1.59) (Geranylgeranyl transferase type I subunit beta)	22.2617	22.648	22.6626	23.0923	22.8937	23.172	23.1166	23.1519	TRUE	3	0.00904707	0.825804	0.417426	0.248152	0.0461241
A0A4W6FTR9	phosphoinositide 5-phosphatase (EC 3.1.3.36)	23.858	23.9676	24.4324	24.4847	24.6505	24.5721	24.4624	24.7617	TRUE	1	0.0340175	0.817996	0.426007	0.220505	0.0364468
A0A4W6FH88	Bridging integrator 2a	26.9942	26.5679	26.5068	26.6382	26.9288	27.2273	27.1506	27.1276	FALSE	0	0.110279	0.753246	0.431762	0.143848	0.0144466
A0A4W6C1F9	Peptidase S1 domain-containing protein	23.8677	23.4767	23.6492	23.6573	24.2779	23.941	23.955	24.2135	FALSE	0	0.124423	0.743828	0.434125	0.130616	0.0117303
A0A4W6EZW2	Serine/threonine protein phosphatase 2A regulatory subunit	24.1307	23.2866	23.4835	23.4094	23.942	23.9671	24.047	24.0926	FALSE	0	0.00861855	0.860632	0.434625	0.248474	0.0464483
A0A4W6G0X0	Actin alpha 1, skeletal muscle	24.7049	25.0746	25.2564	24.63	25.1732	25.3045	25.2079	25.719	FALSE	0	0.00336415	0.865999	0.434681	0.249856	0.0485999
A0A4W6BSJ4	Raftlin, lipid raft linker 1a	21.1875	21.2282	21.6425	21.4944	22.139	21.6919	21.6798	21.7863	TRUE	2	0.0739977	0.798237	0.436118	0.178067	0.0237777
A0A4W6CPS6	BCL2 associated X, apoptosis regulator a	24.459	24.8012	24.7724	24.9285	25.108	25.2018	25.2079	25.1879	FALSE	0	0.148296	0.723953	0.436125	0.112594	0.00788746
A0A4W6EN03	Prostaglandin E synthase 3 (EC 5.3.99.3) (Cytosolic prostaglandin E2 synthase)	24.3803	24.457	24.1537	24.4286	24.7544	24.6656	24.8427	24.9122	FALSE	0	0.170183	0.707468	0.438826	0.0994013	0.00526184
A0A4W6DHZ0	Very-long-chain (3R)-3-hydroxyacyl-CoA dehydratase (EC 4.2.1.134)	23.2133	23.1693	23.2717	23.0843	23.6825	23.8026	23.7611	23.2493	FALSE	0	0.107416	0.771066	0.439241	0.14661	0.0154773
A0A4W6CZR4	ATP-binding cassette, sub-family F (GCN20), member 1	23.3937	24.1334	23.7877	23.4847	24.411	23.9143	24.1933	24.0445	FALSE	0	0.00415776	0.877598	0.440878	0.249167	0.0482962
A0A4W6CRX3	Ribosomal protein	27.9551	27.905	27.8847	27.7882	28.2944	28.139	28.444	28.4223	FALSE	0	0.183391	0.699911	0.441651	0.0894205	0.00406953
A0A4W6C4Q5	Acyl carrier protein	25.8163	25.6422	25.7826	25.6105	26.1041	25.894	26.2187	26.4034	FALSE	0	0.132537	0.751775	0.442156	0.1246	0.0106914
A0A4W6F379	Large ribosomal subunit protein uL13 (60S ribosomal protein L13a)	28.0161	28.2896	28.1348	28.2369	28.7424	28.3358	28.7102	28.6769	FALSE	0	0.145897	0.748077	0.446987	0.117269	0.00877348
A0A4W6CXE2	Si:ch73-234b20.5	24.1146	23.5891	24.1218	24.2815	24.5845	24.3383	24.4842	24.4957	FALSE	0	0.0767583	0.821041	0.4489	0.177897	0.0236134
A0A4W6EMW7	Cysteine and glycine-rich protein 1 (Cysteine-rich protein 1)	26.3445	26.0176	26.1298	26.6382	26.8606	26.6735	26.5936	26.8057	FALSE	0	0.0940505	0.807575	0.450813	0.159985	0.0191982
A0A4W6CZ02	Biliverdin reductase B	27.4284	27.2233	27.236	27.3916	27.8837	27.7508	27.707	27.7443	FALSE	0	0.207402	0.695805	0.451604	0.0780968	0.00257991
A0A4W6D7V7	Isochorismatase domain containing 2	28.8404	28.3396	28.7347	28.148	29.0201	28.8272	29.0225	28.9994	FALSE	0	0.0624363	0.840886	0.451661	0.192198	0.027883
A0A4W6CPS9	Mitochondrial ribosomal protein L1	25.2087	25.1781	25.3033	25.5992	25.8109	25.8002	25.6824	25.8081	FALSE	0	0.167042	0.739042	0.453042	0.102868	0.00622457
A0A4W6DAR7	Apolipoprotein A-IV (Apolipoprotein A4)	26.4268	26.4767	26.7014	26.2833	27.0763	26.6333	27.1878	26.8057	FALSE	0	0.0912496	0.816248	0.453749	0.164222	0.0200385
A0A4W6D927	Heme binding protein 2	21.7599	21.5401	22.3992	22.202	22.5581	22.2615	22.4816	22.4398	TRUE	4	0.0084319	0.911482	0.459957	0.248759	0.0467125
A0A4W6FFC7	Alpha-actinin-1 (Alpha-actinin cytoskeletal isoform) (F-actin cross-linking protein) (Non-muscle alpha-actinin-1)	27.8063	27.9408	28.2818	27.9629	28.3073	28.7508	28.0017	28.7814	FALSE	0	0.00101822	0.923702	0.46236	0.251815	0.0495998
A0A4W6F1P4	Reactive intermediate imine deaminase A homolog	28.1105	27.504	28.0579	27.7505	28.2507	28.1001	28.6177	28.3124	FALSE	0	0.060977	0.867973	0.464475	0.195048	0.0288399
A0A4W6G0C4	SCY1 like pseudokinase 1	23.8181	23.7591	23.6933	23.9058	24.4793	24.3725	24.1936	23.9947	TRUE	3	0.160152	0.771774	0.465963	0.112482	0.00765963
A0A4W6DSX9	Voltage-dependent anion-selective channel protein 1	27.7681	26.8621	27.4835	27.5239	27.9562	27.8769	27.7261	27.9595	FALSE	0	0.0298002	0.910722	0.470261	0.228432	0.0390768
A0A4W6F9E2	Apolipoprotein M	28.1896	27.3529	28.026	28.0008	28.4181	28.6535	28.2106	28.1796	FALSE	0	0.00835579	0.937922	0.473139	0.248759	0.0468311
A0A4W6BXN2	Syntaxin-18	18.3459	18.7976	19.0543	18.6734	19.0245	19.4809	19.2194	19.0529	FALSE	0	0.0696255	0.8836	0.476613	0.189849	0.0268244
A0A4W6BII7	Apoptotic chromatin condensation inducer 1b	24.3736	23.5891	23.5449	23.7919	24.5617	24.3444	24.2079	24.0926	TRUE	1	0.0103947	0.943192	0.476793	0.248152	0.0461016
A0A4W6C0Y8	Essential for reactive oxygen species protein	24.6219	24.0831	24.1771	24.187	24.7988	24.4722	24.7758	24.93	FALSE	0	0.112229	0.841603	0.476916	0.148635	0.0163868
Q3IA76	NADH-ubiquinone oxidoreductase chain 1 (EC 7.1.1.2)	24.5755	24.8012	25.1418	24.8735	25.139	25.2699	25.4261	25.4807	FALSE	0	0.138867	0.823058	0.480962	0.130616	0.0115585
A0A4W6DYH7	V-ral simian leukemia viral oncogene homolog Aa (ras related)	24.3628	23.9289	24.1056	24.3815	24.3445	24.7075	25.0142	24.6376	TRUE	4	0.0831628	0.879344	0.481253	0.177267	0.0233887
A0A4W6FGS5	Alpha-actinin-1 (Alpha-actinin cytoskeletal isoform) (F-actin cross-linking protein) (Non-muscle alpha-actinin-1)	28.3006	28.508	28.8906	28.5714	28.8042	29.3211	28.7229	29.35	FALSE	0	0.0318196	0.931944	0.481882	0.227774	0.0386459
A0A4W6EET3	Maestro heat-like repeat family member 1	21.0718	21.3376	21.5352	21.0417	21.6376	21.6666	21.6502	21.9623	FALSE	0	0.139805	0.8254	0.482603	0.130566	0.0114811
A0A4W6BLZ0	60S ribosomal protein L7a	27.5681	28.1179	27.8906	27.7053	28.2639	28.0295	28.4782	28.4457	FALSE	0	0.114457	0.853162	0.48381	0.148527	0.0162616
A0A4W6FJB3	Rho/Rac guanine nucleotide exchange factor 18	22.0983	21.2307	21.3982	21.4798	21.8919	22.1387	22.3322	21.7902	TRUE	2	0.00310904	0.969954	0.486532	0.249933	0.0488427
A0A4W6DYZ5	Src kinase-associated phosphoprotein 1	23.6723	23.0659	23.2423	23.0566	23.6289	23.7633	23.721	23.8897	FALSE	0	0.127693	0.855213	0.491453	0.141961	0.0140407
A0A4W6CX82	Inosine triphosphate pyrophosphatase (ITPase) (Inosine triphosphatase) (EC 3.6.1.9) (Non-canonical purine NTP pyrophosphatase) (Non-standard purine NTP pyrophosphatase) (Nucleoside-triphosphate diphosphatase) (Nucleoside-triphosphate pyrophosphatase) (NTPase)	24.2755	23.8819	23.699	23.7518	24.4173	24.0668	24.6157	24.4823	TRUE	3	0.095497	0.891446	0.493471	0.1675	0.0209068
A0A4W6FXA8	Annexin	23.0818	23.5891	23.4835	22.9684	23.7841	23.6168	23.8751	23.8248	FALSE	0	0.119622	0.869396	0.494509	0.14661	0.0157352
A0A4W6C6J9	Cytochrome c oxidase subunit 5A, mitochondrial (Cytochrome c oxidase polypeptide Va)	28.204	28.3485	28.3086	28.0114	28.7768	28.3689	28.7666	28.9541	FALSE	0	0.14912	0.847796	0.498458	0.1246	0.0107367
A0A4W6CJF4	EH domain containing 2	28.1407	27.6408	28.0152	28.0989	28.4648	28.5848	28.2595	28.5818	FALSE	0	0.161035	0.836642	0.498838	0.117816	0.00901689
A0A4W6FNR0	Dimethylarginine dimethylaminohydrolase 1	23.6501	23.3827	23.2962	23.0367	24.1236	23.2838	23.9042	24.0526	TRUE	1	0.00954026	0.989763	0.499652	0.24873	0.046578
A0A4W6CHL4	TRAF3 interacting protein 3	19.6598	20.6299	20.2554	19.8386	20.472	20.6929	20.7708	20.4479	TRUE	7	0.00565134	0.994251	0.499951	0.248952	0.047961
A0A4W6F6D8	Stomatin (EPB72)-like 2	24.8138	24.6822	24.9372	25.3334	25.4973	25.4993	25.4872	25.3082	FALSE	0	0.151822	0.860875	0.506348	0.1246	0.010685
A0A4W6FMK4	glutathione transferase (EC 2.5.1.18)	24.8629	24.7908	25.013	24.721	25.4173	24.9843	25.6928	25.325	FALSE	0	0.136318	0.879616	0.507967	0.136269	0.0132761
A0A4W6CBX0	Keratin 94	30.338	30.1075	29.9683	30.0008	30.217	30.5492	30.9156	30.7676	FALSE	0	0.113893	0.903505	0.508699	0.153747	0.017558
A0A4W6FGQ4	Fucose kinase	24.5397	24.0916	23.6313	24.0533	24.8036	24.4538	24.502	24.5992	TRUE	1	0.0691798	0.952176	0.510678	0.194012	0.0282621
A0A4W6E801	peptidylprolyl isomerase (EC 5.2.1.8)	27.6046	27.504	27.681	27.5822	28.0357	27.9875	28.174	28.2252	FALSE	0	0.266796	0.758452	0.512624	0.0677993	0.00123229
A0A4W6EE27	Thioredoxin 2	26.0693	25.5861	25.736	25.9149	26.3707	26.2541	26.4057	26.3267	FALSE	0	0.214336	0.811111	0.512724	0.0894205	0.00395995
A0A4W6FC58	COP9 signalosome complex subunit 6	24.2899	24.6879	24.3033	23.8782	24.7291	24.7831	24.7953	24.9033	FALSE	0	0.124481	0.901271	0.512876	0.14661	0.015656
A0A4W6EYI8	Vacuolar protein sorting-associated protein 51 homolog	20.6833	21.243	21.4453	21.2168	21.5709	21.6322	21.5713	21.8696	FALSE	0	0.111874	0.915954	0.513914	0.15608	0.0182136
A0A4W6D8K5	DAZ associated protein 1	22.2919	22.0459	22.1654	21.7497	22.4976	22.5911	22.6027	22.6191	TRUE	7	0.203362	0.82535	0.514356	0.0960336	0.00491157
A0A4W6G3C8	GCS light chain (Gamma-ECS regulatory subunit) (Gamma-glutamylcysteine synthetase regulatory subunit) (Glutamate--cysteine ligase modifier subunit)	22.6751	23.1482	23.3929	22.7022	23.4548	23.5834	23.7611	23.1827	TRUE	1	0.0533637	0.978486	0.515925	0.21241	0.0328443
A0A4W6EWY2	Stress-induced-phosphoprotein 1	27.3871	26.7855	26.9141	27.1237	27.5929	27.52	27.5585	27.6061	FALSE	0	0.185637	0.848009	0.516823	0.107819	0.00674713
A0A4W6FU22	Talin 2a	27.0901	26.8243	27.1497	27.1624	27.4062	27.9552	27.2508	27.7061	FALSE	0	0.124203	0.921691	0.522947	0.148262	0.0161687
A0A4W6EWE6	Nuclear RNA export factor 1a	23.7049	23.6822	23.6933	24.0199	24.6772	24.018	24.1787	24.325	TRUE	1	0.147125	0.902179	0.524652	0.133273	0.0122404
A0A4W6C0U3	Cleavage and polyadenylation specificity factor subunit 5	26.1663	25.7591	25.9554	26.1908	26.6746	26.2237	26.6075	26.667	FALSE	0	0.171461	0.87909	0.525275	0.117269	0.00877222
A0A4W6DL79	TBC1 domain family member 8	21.8677	21.5246	21.3495	21.1319	21.7179	21.9619	22.31	21.9862	TRUE	1	0.0906177	0.960589	0.525603	0.177373	0.0234379
A0A4W6CN29	Bifunctional purine biosynthesis protein ATIC (EC 2.1.2.3) (EC 3.5.4.10) (AICAR transformylase/inosine monophosphate cyclohydrolase)	24.2011	24.3333	24.3727	25.1217	24.8036	25.3383	25.0184	24.9777	FALSE	0	0.025346	1.02928	0.527314	0.236732	0.0415989
A0A4W6BUX6	Serpin domain-containing protein	23.7157	23.7157	23.8079	23.772	24.3192	24.2128	24.186	24.4034	FALSE	0	0.29302	0.762037	0.527529	0.0593301	0.000755623
A0A4W6C945	Reticulon 4 interacting protein 1	23.3393	23.1119	23.7877	23.2114	23.9508	23.8122	24.0631	23.7367	TRUE	1	0.14534	0.910962	0.528151	0.134767	0.0126834
A0A4W6G7V0	inositol-polyphosphate 5-phosphatase (EC 3.1.3.56)	26.523	27.081	27.4835	27.1039	27.5788	27.7571	27.2769	27.6932	FALSE	0	0.0467254	1.0106	0.528661	0.217908	0.0351213
A0A4W6FX64	Small ribosomal subunit protein uS15 (40S ribosomal protein S13)	28.0588	28.3079	28.1791	28.2815	28.9036	28.5456	28.7134	28.7814	FALSE	0	0.252525	0.805771	0.529148	0.0754942	0.00210537
A0A4W6FVU2	Microtubule associated protein 1S	26.0859	25.4896	25.9554	26.2815	26.461	26.6735	26.3328	26.4671	FALSE	0	0.120301	0.940695	0.530498	0.15252	0.0172584
A0A4W6DQQ0	SET nuclear proto-oncogene b	25.9495	25.2896	25.2379	25.6077	25.9131	25.9432	26.1487	26.2044	FALSE	0	0.12536	0.937032	0.531196	0.148527	0.0163195
A0A4W6DTA4	Prefoldin subunit 2	25.6805	24.8421	25.0642	25.3368	25.7644	25.8002	25.7261	25.7593	FALSE	0	0.123224	0.939896	0.53156	0.150011	0.016741
A0A4W6EW45	NADH dehydrogenase [ubiquinone] 1 alpha subcomplex subunit 5 (Complex I subunit B13) (Complex I-13kD-B) (NADH-ubiquinone oxidoreductase 13 kDa-B subunit)	26.8063	26.97	26.8425	26.8898	27.4455	27.0346	27.6143	27.5498	FALSE	0	0.199675	0.868209	0.533942	0.102179	0.0059486
A0A4W6EHL6	NACHT domain-containing protein	22.1146	21.6271	21.6603	22.1689	22.6062	22.2359	22.5437	22.321	TRUE	2	0.145801	0.922185	0.533993	0.135276	0.012868
A0A4W6FNV1	Vesicle-associated membrane protein-associated protein A	26.3289	25.6879	25.8154	26.1451	26.5502	26.2786	26.5797	26.719	FALSE	0	0.141928	0.933248	0.537588	0.138976	0.0136625
A0A4W6F7S7	NADH dehydrogenase [ubiquinone] 1 beta subcomplex subunit 4 (Complex I-B15) (NADH-ubiquinone oxidoreductase B15 subunit)	23.5457	23.0814	23.8376	23.3435	23.8229	23.5376	24.2924	24.3116	FALSE	0	0.0171768	1.06087	0.539022	0.244291	0.0443506
A0A4W6BQA5	Ribosomal L1 domain containing 1	22.7369	22.56	22.7755	23.33	23.1829	23.1863	23.6374	23.5541	FALSE	0	0.0911552	0.988023	0.539589	0.178227	0.02387
A0A4W6F2L7	Argininosuccinate lyase	20.3282	20.8033	21.276	20.9022	21.1143	21.6961	21.0631	21.5948	FALSE	0	0.00629184	1.07304	0.539665	0.248952	0.0478976
A0A4W6EQJ3	Afadin, adherens junction formation factor	22.9243	22.5624	22.54	23.2886	23.2849	23.4036	23.4168	23.3713	FALSE	0	0.135682	0.944934	0.540308	0.145577	0.0148489
A0A4W6FM48	G-rich RNA sequence binding factor 1	24.8868	24.3333	24.2962	24.782	25.0107	25.4068	24.8751	25.1805	FALSE	0	0.120765	0.966644	0.543704	0.154705	0.0177443
A0A4W6F1U1	Potassium voltage-gated channel, subfamily H (eag-related), member 3	22.3365	21.505	22.5545	22.2829	22.5531	22.8103	22.6375	22.853	TRUE	2	0.0349695	1.05256	0.543766	0.228432	0.0389243
A0A4W6DFF8	Voltage-dependent anion-selective channel protein 2	29.1232	28.081	28.8085	28.9183	29.341	29.3019	29.1459	29.3208	FALSE	0	0.0512869	1.03804	0.544664	0.215866	0.0342378
A0A4W6E8Y6	D-2-hydroxyglutarate dehydrogenase, mitochondrial (EC 1.1.99.39)	23.0773	23.3872	23.4453	22.6595	23.2987	23.941	23.8659	23.6429	TRUE	2	0.0523436	1.03726	0.544803	0.215114	0.0339474
A0A4W6E036	Macrophage receptor with collagenous structure	24.8675	25.031	25.3761	25.1412	25.8699	25.5519	25.2404	25.9475	TRUE	3	0.119378	0.977591	0.548484	0.15608	0.0182179
A0A4W6CJ78	glutathione transferase (EC 2.5.1.18)	28.5865	28.3261	28.2637	28.3628	29.0738	28.7445	28.8001	29.1228	FALSE	0	0.240532	0.860559	0.550546	0.0839674	0.00327515
A0A4W6BN97	Cytochrome c oxidase subunit 6C (Cytochrome c oxidase polypeptide VIc)	25.6557	26.3006	25.9977	25.8712	26.8371	25.8757	26.6746	26.6403	FALSE	0	0.0177967	1.08344	0.550619	0.244202	0.0442722
A0A4W6E7P7	Pumilio RNA-binding family member 3	23.4333	22.5722	23.0508	23.6133	23.7743	23.6814	23.8474	23.5881	FALSE	0	0.0513847	1.05947	0.555425	0.216739	0.0344887
A0A4W6D9V4	Apolipoprotein C-II (Apo-CII) (ApoC-II) (Apolipoprotein C2)	25.9289	25.0354	25.0726	25.3401	26.1217	25.9343	25.6454	25.901	FALSE	0	0.0677885	1.04495	0.556368	0.201114	0.0301665
A0A4W6BMQ1	WD repeat-containing protein 37	22.0293	22.421	22.3929	22.6595	23.0537	22.7513	22.8659	23.0574	TRUE	1	0.198755	0.914101	0.556428	0.108939	0.00685998
A0A4W6FSV1	Tumor necrosis factor alpha-induced protein 8-like protein 1	22.2208	22.5277	22.9141	22.2343	22.9972	22.6624	23.3127	23.1633	FALSE	0	0.095321	1.02403	0.559676	0.177999	0.0236978
A0A977SLW7	MHC class I antigen	26.3358	25.6196	25.6181	26.0157	26.309	26.7255	26.3444	26.4762	TRUE	1	0.131117	1.00185	0.566486	0.150011	0.0167774
A0A4W6DZT3	TBC1 domain family member 23	24.2087	23.2627	23.2962	23.9508	24.3393	24.2977	24.1411	24.2062	FALSE	0	0.0554331	1.07756	0.566495	0.214499	0.0336795
A0A4W6CYR2	PTPRF interacting protein alpha 1	21.4968	21.1051	21.9137	21.8675	22.2873	21.8092	22.6282	21.9275	TRUE	7	0.0153254	1.1193	0.567315	0.246295	0.0451909
A0A4W6BXM1	Voltage-dependent anion-selective channel protein 3	28.1105	27.7724	28.4316	28.148	28.7982	28.5053	28.7418	28.6932	FALSE	0	0.21277	0.925233	0.569001	0.102179	0.00595011
A0A4W6EI20	Serine/threonine-protein phosphatase (EC 3.1.3.16)	25.5901	24.9302	25.5598	25.5387	26.1543	26.0449	25.8613	25.8413	FALSE	0	0.172303	0.969189	0.570746	0.123899	0.0105283
A0A4W6FVA8	Endophilin-A2 (Endophilin-2)	25.6275	25.0831	24.9509	25.2886	25.5646	25.9563	25.9156	25.8009	FALSE	0	0.179606	0.96401	0.571808	0.121247	0.00962774
A0A4W6E0V8	Histone-arginine methyltransferase CARM1 (EC 2.1.1.319) (Coactivator-associated arginine methyltransferase 1) (Protein arginine N-methyltransferase 4)	25.4103	25.393	26.2248	26.2204	26.4126	26.1437	26.4463	26.5412	FALSE	0	0.0439012	1.10367	0.573787	0.222299	0.0369725
A0A4W6D3G5	Uncharacterized protein	18.9637	19.0566	19.0574	19.1427	19.1986	20.2273	19.5777	19.5138	FALSE	0	0.102179	1.04627	0.574223	0.175668	0.0227582
A0A4W6BIK6	1-alkyl-2-acetylglycerophosphocholine esterase (EC 3.1.1.47)	24.503	23.9396	23.6714	24.0533	24.5387	24.6278	24.7562	24.5426	FALSE	0	0.167439	0.981521	0.57448	0.130008	0.0113393
A0A4W6BUU9	Symplekin scaffold protein	22.9572	23.1789	23.4835	23.7919	23.7644	23.9584	24.1104	23.8806	FALSE	0	0.143277	1.00796	0.57562	0.145798	0.0150585
A0A4W6FY96	Apoptosis inhibitor 5	25.4622	25.0132	25.2078	25.0199	25.942	25.4414	25.7856	25.839	FALSE	0	0.21652	0.935896	0.576208	0.102179	0.00585588
A0A4W6DL93	Cystatin domain-containing protein	26.5046	25.9769	26.5524	26.2762	26.789	26.894	26.859	27.0787	FALSE	0	0.22752	0.92782	0.57767	0.0968455	0.00498033
A0A4W6G0R0	Calcium activated nucleotidase 1a	25.972	25.5951	25.8303	25.235	26.2193	26.2291	26.1637	26.3334	FALSE	0	0.197099	0.959415	0.578257	0.112482	0.00783627
A0A4W6FPU5	E3 ubiquitin-protein ligase (EC 2.3.2.27)	22.6837	22.8026	22.54	22.6244	23.0875	22.7291	23.4539	23.6958	TRUE	2	0.107096	1.05066	0.578876	0.170917	0.0219074
A0A4W6EDM8	protein kinase C (EC 2.7.11.13)	25.6996	24.8819	25.2854	25.6815	26.2047	25.8642	25.8287	25.9777	FALSE	0	0.122694	1.04072	0.581706	0.158829	0.018946
A0A4W6CUA0	Calcium load-activated calcium channel (CLAC channel)	24.178	24.0486	24.2673	23.7919	24.7544	24.4903	24.5992	24.7716	FALSE	0	0.265535	0.899313	0.582424	0.0786443	0.00267625
A0A4W6CE02	Carboxypeptidase Q (Plasma glutamate carboxypeptidase)	24.407	24.9396	24.5206	25.1217	25.1402	25.0872	25.6902	25.4034	TRUE	1	0.111215	1.05483	0.583024	0.168789	0.0212288
A0A4W6F7V5	Protein phosphatase 4, regulatory subunit 3B	21.5117	20.7866	21.1802	21.6377	21.9136	21.7533	21.8787	21.9096	FALSE	0	0.155239	1.01427	0.584754	0.138202	0.0135314
A0A4W6F910	Endonuclease (EC 3.1.30.-)	21.2201	22.0848	22.1749	21.6552	22.5405	22.004	22.7075	22.2231	TRUE	6	0.0223327	1.14775	0.585043	0.24135	0.0432695
A0A4W6CAC2	ACB domain-containing protein	24.767	24.877	25.0892	24.3569	25.3886	25.4131	25.3094	25.3217	TRUE	1	0.21891	0.952431	0.58567	0.102179	0.0059583
A0A4W6FD74	Protein tyrosine phosphatase receptor type E	21.0449	20.56	21.4505	21.1505	21.5572	21.7291	21.6964	21.5723	FALSE	0	0.164682	1.00993	0.587304	0.133273	0.0122422
A0A4W6G246	Actin alpha 2, smooth muscle	33.5819	33.5307	33.6698	33.5336	34.0738	34.324	33.8946	34.3755	FALSE	0	0.280284	0.895652	0.587968	0.0754942	0.00211835
A0A4W6DVS9	glutaminase (EC 3.5.1.2)	22.8677	23.4102	23.3384	23.3834	23.9064	23.7831	23.6266	24.0445	FALSE	0	0.223083	0.957331	0.590207	0.102179	0.00574371
A0A4W6E2Y7	Palladin, cytoskeletal associated protein	26.0095	26.4033	26.6603	26.5328	26.8606	27.1533	26.788	27.1656	FALSE	0	0.198435	0.982278	0.590357	0.113671	0.0081348
A0A4W6FWW5	Serpin domain-containing protein	23.0718	22.8074	23.4709	23.4969	24.2355	23.4289	24.0059	23.5426	FALSE	0	0.05977	1.12324	0.591502	0.212617	0.0332
A0A4W6D8M7	glycogenin glucosyltransferase (EC 2.4.1.186)	22.3641	22.8897	22.89	23.2197	23.2781	23.7831	23.6157	23.0574	TRUE	3	0.0821514	1.10326	0.592705	0.192198	0.027833
A0A4W6EM97	Serine/threonine-protein kinase (EC 2.7.11.13)	24.1387	23.613	23.7673	23.782	24.4732	24.589	24.3395	24.2703	FALSE	0	0.263037	0.922534	0.592785	0.0806572	0.00304973
A0A4W6D7V2	Cullin 4A	23.8385	24.1085	24.1926	24.2531	24.7521	24.852	24.9297	24.2344	TRUE	4	0.185348	1.00237	0.593859	0.121795	0.00977128
A0A4W6FDA7	F-box domain-containing protein	21.1385	20.6476	21.4298	21.0148	21.6376	21.4709	21.62	21.8828	TRUE	3	0.184084	1.00626	0.595174	0.122251	0.00997609
A0A4W6BR90	ATP synthase, H+ transporting, mitochondrial F0 complex, subunit g	25.7183	25.4831	26.0452	25.8285	26.5646	26.2	26.3608	26.3334	FALSE	0	0.255278	0.936518	0.595898	0.0865112	0.00357235
A0A4W6CTW8	Protein-glutamine gamma-glutamyltransferase K (EC 2.3.2.13) (Epidermal TGase) (Transglutaminase K) (Transglutaminase-1)	24.3736	24.0831	24.4128	24.3094	24.7939	25.0632	24.6954	25.0239	FALSE	0	0.293515	0.905275	0.599395	0.074834	0.001817
A0A4W6EE57	Coagulation factor IX (EC 3.4.21.22) (Christmas factor)	24.1998	23.1547	23.3156	23.4724	24.1158	24.0346	24.0225	24.3695	TRUE	3	0.0833411	1.11662	0.59998	0.192198	0.0277918
A0A4W6BY94	TNF superfamily member 13b	20.9751	21.0555	21.9079	21.7091	22.2529	21.561	21.9721	22.2682	TRUE	7	0.0107342	1.19258	0.601657	0.248759	0.0467992
A0A4W6DVV1	Ribosome biogenesis protein BOP1 (Block of proliferation 1 protein)	22.7183	22.8095	23.1731	23.0417	23.546	23.5444	23.398	23.6607	TRUE	6	0.293005	0.910309	0.601657	0.074834	0.00187657
A0A4W6E6E3	Cytochrome b-c1 complex subunit 8 (Complex III subunit 8)	25.6473	25.8115	25.5628	25.5592	26.331	25.9255	26.3378	26.3938	FALSE	0	0.284964	0.918713	0.601838	0.0768982	0.00219829
A0A4W6EB42	Calponin	30.1896	30.1075	30.6827	30.1163	30.7597	30.9346	30.6909	31.1276	FALSE	0	0.216892	0.991482	0.604187	0.107819	0.00675882
A0A4W6EXR8	Nucleoporin NDC1 (Transmembrane protein 48)	21.6478	21.8137	22.4298	22.4575	22.4879	23.1044	22.4925	22.6854	TRUE	4	0.071677	1.1389	0.60529	0.202157	0.0306555
A0A4W6D9Z2	Peptidyl-prolyl cis-trans isomerase (PPIase) (EC 5.2.1.8)	23.0329	22.4793	22.708	22.6436	23.224	23.3118	23.4968	23.2634	TRUE	4	0.279882	0.936186	0.608034	0.0776974	0.00255022
A0A4W6C384	Rhodanese domain-containing protein	25.3837	25.6766	25.0974	25.1059	25.7988	25.6972	26.2133	25.9905	FALSE	0	0.205789	1.0123	0.609044	0.112927	0.00802264
A0A4W6D8I4	DNA-directed RNA polymerase II subunit E (RPB5 homolog)	24.9517	24.3687	24.6878	25.1138	25.411	25.4414	25.2924	25.4223	FALSE	0	0.227637	0.994869	0.611253	0.102179	0.00602932
A0A4W6EAK2	Heat shock protein 12A	21.6435	21.2121	22.2497	22.3053	22.3232	22.4951	22.4193	22.6191	TRUE	1	0.0523963	1.17068	0.611536	0.218583	0.0355388
A0A4W6D7Y2	WD repeat domain phosphoinositide-interacting protein 2	23.1749	24.0916	24.2527	24.0939	24.6397	24.52	24.7758	24.1238	FALSE	0	0.0258613	1.19727	0.611564	0.23982	0.0425709
A0A4W6F390	Ammonium transporter Rh type A (Erythrocyte membrane glycoprotein Rh50) (Rhesus blood group family type A glycoprotein)	16.4666	16.0149	15.9776	15.8266	16.7483	16.7977	16.6889	16.4976	TRUE	3	0.249934	0.973467	0.6117	0.0899053	0.00433896
A0A4W6E037	Selenoprotein T	23.2813	22.4896	23.0609	23.2138	23.8036	23.2186	23.5825	23.8897	FALSE	0	0.113745	1.1107	0.612224	0.170917	0.0218143
A0A4W6DST2	Transgelin	30.6921	30.4136	30.94	30.8532	31.3211	31.4752	30.9566	31.5958	FALSE	0	0.205335	1.0195	0.612418	0.113671	0.00818887
A0A4W6C8P0	Nucleolar protein 10	22.0414	22.6867	22.678	22.9771	23.1421	23.2098	23.2295	23.2634	FALSE	0	0.177425	1.05335	0.615386	0.130616	0.0115917
A0A4W6F5L4	Phospholysine phosphohistidine inorganic pyrophosphate phosphatase (EC 3.6.1.1)	23.0999	23.031	23.1756	22.8893	23.527	23.6709	23.8567	23.6103	FALSE	0	0.341837	0.892675	0.617256	0.0593301	0.000774277
A0A4W6FF95	Legumain (EC 3.4.22.34) (Protease, cysteine 1)	25.1585	25.2291	24.8327	25.3502	26.0823	25.368	26.0204	25.574	FALSE	0	0.169622	1.06748	0.618553	0.134767	0.012766
A0A4W6G9Z2	EWS RNA-binding protein 1b	24.6887	24.2445	24.3104	24.39	25.0398	24.878	25.1066	25.0847	FALSE	0	0.319535	0.918204	0.618869	0.0682824	0.00130103
A0A4W6FYV7	Sodium channel protein	17.3629	16.9086	17.3014	17.0839	17.6929	18.0428	17.6554	17.7449	TRUE	3	0.283259	0.956411	0.619835	0.0786433	0.00264492
A0A4W6FC01	Protein S100 (S100 calcium-binding protein)	27.4686	27.0486	27.5893	27.2815	27.9007	27.8361	27.9539	28.1796	FALSE	0	0.279286	0.961883	0.620585	0.0803203	0.00285192
A0A4W6DGL4	Sphingomyelin phosphodiesterase acid like 3B	22.9187	23.1244	23.3142	23.366	23.8222	23.4163	24.0486	23.9223	TRUE	6	0.231372	1.01167	0.621523	0.102179	0.00603685
A0A4W6FJT4	LSM7 homolog, U6 small nuclear RNA and mRNA degradation associated	24.7369	24.4767	23.736	24.3597	24.8276	25.0551	24.7512	25.1618	TRUE	1	0.125113	1.1181	0.621607	0.164222	0.0200191
A0A4W6FS54	Stimulator of interferon genes protein	21.3056	20.1547	20.9166	21.0745	21.139	21.9339	21.3991	21.4789	TRUE	1	0.00996003	1.23981	0.624885	0.248889	0.0471359
A0A4W6BS07	Thioredoxin	29.2962	28.6588	28.6741	29.0635	29.5266	29.3462	29.5568	29.7645	FALSE	0	0.223241	1.02748	0.625359	0.108939	0.00687238
A0A4W6EYF7	Formin binding protein 1	25.2935	24.3896	24.8278	25.2709	25.4793	25.4599	25.6587	25.7113	FALSE	0	0.152365	1.11133	0.631849	0.14661	0.0158095
A0A4W6G9H6	RNA binding motif protein 19	19.5727	19.7612	20.5426	19.6199	20.2938	20.3276	20.6502	20.7526	TRUE	4	0.0984609	1.16547	0.631967	0.184999	0.0255447
A0A4W6F8V7	E3 ubiquitin-protein ligase (EC 2.3.2.27)	22.0421	22.1868	21.4261	21.5609	22.6612	22.4859	22.4349	22.1686	TRUE	7	0.176839	1.09056	0.633701	0.133273	0.012355
A0A4W6DNE7	Acidic leucine-rich nuclear phosphoprotein 32 family member	24.4717	23.9676	24.8668	24.6895	25.0883	25.368	25.0184	25.0566	FALSE	0	0.176697	1.09112	0.633907	0.133273	0.0123815
A0A4W6DXK5	SWI/SNF related, matrix associated, actin dependent regulator of chromatin, subfamily e, member 1	23.7681	22.4636	22.5663	23.035	23.7034	23.3908	23.5936	23.6854	FALSE	0	0.00807407	1.26197	0.635023	0.248952	0.0477092
A0A4W6G5C1	Cadherin-1 (Epithelial cadherin)	26.0397	25.0354	25.8253	25.8212	26.2175	26.5112	26.2151	26.3183	FALSE	0	0.140867	1.12935	0.635107	0.154705	0.0177774
A0A4W6GA78	26S proteasome non-ATPase regulatory subunit 9 (26S proteasome regulatory subunit p27)	24.9196	23.7467	23.5805	23.9508	24.8276	24.738	24.5936	24.5825	TRUE	2	0.00938562	1.26271	0.63605	0.248889	0.0473458
A0A4W6EL40	EH-domain containing 3	25.5397	24.7046	24.9048	25.7795	25.9617	25.7658	25.6824	26.0687	FALSE	0	0.0755619	1.19945	0.637508	0.202157	0.0306398
A0A4W6C1S2	Calcium-transporting ATPase (EC 7.2.2.10)	23.4843	23.6248	23.5206	23.5562	24.3327	24.3778	24.0711	23.9557	TRUE	1	0.344856	0.930797	0.637826	0.0611261	0.000935137
A0A4W6D7V1	Zgc:91999	23.7474	23.6011	23.6803	24.0906	24.4173	24.8313	23.8381	24.5937	TRUE	2	0.135557	1.14494	0.640248	0.158772	0.0188579
A0A4W6FVY7	Nucleoporin NSP1-like C-terminal domain-containing protein	23.0482	22.8012	22.4582	23.2603	23.8018	23.5492	23.2992	23.4837	TRUE	1	0.199824	1.08323	0.641525	0.121797	0.00981648
A0A4W6BM22	Sulfotransferase (EC 2.8.2.-)	23.4824	24.3671	24.1246	23.782	24.1761	25.1872	24.3776	24.5821	TRUE	7	0.0396006	1.24387	0.641733	0.228633	0.0393468
A0A4W6F6V9	Apolipoprotein Bb, tandem duplicate 1	27.5532	26.7321	27.3262	27.0839	27.8073	27.842	27.8357	27.7814	FALSE	0	0.243004	1.04248	0.642742	0.102179	0.00573869
A0A4W6C651	Dynactin 3 (p22)	24.8483	25.2761	24.3522	24.1178	25.2918	25.1109	25.4136	25.3549	TRUE	1	0.0875158	1.20094	0.64423	0.19392	0.02821
A0A4W6C085	Voltage-dependent anion-selective channel protein 2	25.8797	25.1861	26.1338	25.8782	26.3021	26.2752	26.3867	26.6932	FALSE	0	0.16223	1.12748	0.644857	0.145577	0.014806
A0A3G3NDG5	Interferon stimulated protein 15b	22.4876	22.8279	23.2154	23.0097	23.6505	23.0197	23.8287	23.6213	TRUE	2	0.146134	1.14362	0.644877	0.15252	0.0172753
A0A4W6BVZ5	Secretagogin	27.1105	26.2672	26.6181	26.6105	27.2987	27.289	27.2419	27.3582	FALSE	0	0.247491	1.04329	0.645391	0.100635	0.00547081
A0A4W6DZC4	Antifreeze protein type IV	25.1546	25.2039	24.8811	25.2387	25.8036	25.4873	25.9111	25.8692	TRUE	1	0.327429	0.96905	0.648239	0.0730148	0.00150245
A0A4W6BT81	Elongation factor 1-delta	26.5367	25.574	25.3995	25.7132	26.6343	26.2055	26.4554	26.5223	FALSE	0	0.0902032	1.20684	0.648519	0.192198	0.0277667
A0A4W6C744	Uncharacterized protein	23.1113	22.6411	23.4062	22.492	23.7743	23.3383	23.5255	23.6103	FALSE	0	0.15883	1.14004	0.649434	0.14661	0.0154755
A0A4W6FFU6	Calcium-transporting ATPase (EC 7.2.2.10)	26.3108	26.0101	25.9257	26.0212	26.8133	26.6196	26.5514	26.8988	TRUE	3	0.346006	0.961621	0.653814	0.0652562	0.00109578
A0A4W6FUQ9	Translocon-associated protein subunit alpha (TRAP-alpha) (Signal sequence receptor subunit alpha)	23.4968	24.4371	23.9509	24.5328	25.1158	24.3648	24.6587	24.8943	FALSE	0	0.0585656	1.24944	0.654001	0.217847	0.0349422
A0A4W6EWZ6	Protein LEG1 homolog	23.8677	23.0984	23.0524	22.8096	23.8229	24.22	23.7006	23.7061	FALSE	0	0.111278	1.19948	0.655379	0.178067	0.023763
A0A4W6DIT2	DnaJ heat shock protein family (Hsp40) member B1b	24.4654	24.9537	25.06	25.3469	25.3158	25.9864	25.3978	25.7593	FALSE	0	0.146799	1.16982	0.65831	0.154263	0.017652
A0A4W6ETF0	Basic leucine zipper and W2 domains 1a	25.5931	24.6595	24.8029	25.0656	25.7008	25.7049	25.685	25.6643	FALSE	0	0.209108	1.10792	0.658513	0.119978	0.00938333
A0A4W6DQ06	Uncharacterized protein	22.0208	22.3922	22.2586	21.2574	22.7802	22.5165	22.8474	22.423	TRUE	2	0.0913086	1.22773	0.659521	0.192198	0.0278544
A0A4W6DD64	Ankyrin repeat and sterile alpha motif domain containing 1A	22.5092	22.1931	22.8133	22.6021	23.1679	23.4036	23.1801	23.0065	TRUE	2	0.298614	1.02161	0.660112	0.079861	0.00278123
A0A4W6FBJ4	Regulation of nuclear pre-mRNA domain containing 2a	22.6692	23.2394	23.6363	23.5241	23.428	24.2207	23.6481	24.4195	TRUE	7	0.0118256	1.31181	0.661819	0.248759	0.0467944
A0A4W6DQB1	Receptor expression-enhancing protein	25.6104	24.0916	24.8228	24.8828	25.7342	25.523	25.2613	25.5398	FALSE	0	0.000281453	1.32498	0.662629	0.252197	0.0499227
A0A4W6BW17	Guanylate cyclase soluble subunit beta-1 (EC 4.6.1.2) (Guanylate cyclase soluble subunit beta-3) (Soluble guanylate cyclase small subunit)	23.407	22.1515	23.2453	23.0383	23.5502	23.4782	23.721	23.7468	FALSE	0	0.0695973	1.25746	0.663527	0.212349	0.032628
A0A4W6CD33	C-type lectin domain containing 1	30.2939	29.4304	29.7148	30.1163	30.7121	30.5848	30.4913	30.4495	FALSE	0	0.225069	1.11608	0.670575	0.113671	0.0081664
A0A4W6DCR8	Density-regulated protein	23.3937	23.4636	23.099	22.8594	23.8699	23.6602	23.8842	24.0926	FALSE	0	0.291369	1.05412	0.672743	0.0856686	0.0034053
A0A4W6DVL9	Uridine-cytidine kinase (EC 2.7.1.48)	21.0851	20.349	20.8317	20.5089	21.0763	21.6365	21.3262	21.4299	FALSE	0	0.231154	1.11587	0.673513	0.112482	0.00769009
Q15843	NEDD8 (Neddylin) (Neural precursor cell expressed developmentally down-regulated protein 8) (NEDD-8) (Ubiquitin-like protein Nedd8)	25.8188	25.2253	25.2453	25.2603	26.1139	25.9714	26.0591	26.1024	FALSE	0	0.320656	1.02795	0.674301	0.0759763	0.00214699
A0A4W6EIF0	Eukaryotic translation elongation factor 2b	22.4467	21.8323	22.8199	22.6959	23.6505	23.0608	22.6438	23.1406	TRUE	2	0.0559864	1.29451	0.67525	0.219583	0.0359686
A0A4W6DZ50	Protein XRP2	23.7784	24.3476	24.7978	24.5269	25.0962	24.997	24.9636	25.1004	FALSE	0	0.205493	1.14779	0.676642	0.123604	0.0103919
A0A4W6G812	Cell migration inducing hyaluronidase 2	22.9898	22.9654	22.9373	23.2036	23.6298	23.7541	23.7767	23.6429	TRUE	7	0.426254	0.927467	0.67686	0.0370508	0.000217854
A0A4W6ECY5	Cytochrome c, somatic b	24.3183	24.8064	24.3591	24.3232	25.4142	24.788	25.2223	25.0926	FALSE	0	0.276397	1.07866	0.677531	0.0899053	0.00436555
A0A4W6BQ79	Epsin 2	21.9716	21.8156	21.999	22.3108	22.7624	22.6409	22.6135	22.7921	FALSE	0	0.37604	0.979876	0.677958	0.0593301	0.000764504
A0A4W6D8X2	Uncharacterized protein	21.0134	21.3992	21.6353	20.9312	21.7137	21.8295	22.1427	22.0051	TRUE	5	0.254401	1.10159	0.677996	0.102179	0.00588371
A0A4W6DHU0	COMM domain containing 4	23.1467	22.7761	22.825	22.9924	23.8268	23.4364	23.6481	23.5426	TRUE	4	0.368325	0.988586	0.678456	0.0611261	0.000906333
A0A4W6C569	ATP synthase F1 subunit delta	27.3006	27.3792	27.2818	27.4938	28.0863	27.5274	28.4931	28.0687	FALSE	0	0.233832	1.12617	0.680001	0.112482	0.00764928
A0A4W6FF42	FAU ubiquitin like and ribosomal protein S30 fusion a	25.8905	25.9537	25.5893	25.9397	26.789	26.1011	26.7387	26.4702	TRUE	1	0.276458	1.08645	0.681456	0.0906147	0.00446035
A0A4W6F087	Astrocytic phosphoprotein PEA-15 (15 kDa phosphoprotein enriched in astrocytes)	22.8658	22.5771	22.7465	23.1582	23.6179	23.4036	23.2855	23.7667	FALSE	0	0.303453	1.05964	0.681548	0.0806572	0.00300145
A0A4W6FLL3	protein kinase C (EC 2.7.11.13)	21.3393	20.4478	20.5255	20.7231	21.5293	21.1981	21.4243	21.6169	FALSE	0	0.207155	1.15932	0.683236	0.123604	0.0104295
A0A4W6BLV9	VAMP associated protein B and C	27.4037	27.0916	27.2267	27.3916	28.1011	27.6932	28.0276	28.0281	FALSE	0	0.375077	0.993147	0.684112	0.060242	0.000839192
A0A4W6EB88	Furry homolog, like	22.4359	21.8074	22.3713	22.5655	23.1513	22.7593	22.9411	23.0671	FALSE	0	0.265536	1.10381	0.684671	0.0994013	0.00526115
A0A4W6FQ17	Uncharacterized protein	20.0976	19.5435	19.8766	20.2523	21.0241	20.2654	20.462	20.7589	TRUE	7	0.199516	1.17065	0.685082	0.130008	0.0113579
A0A4W6C0T2	Glutamyl-tRNA(Gln) amidotransferase subunit A, mitochondrial (Glu-AdT subunit A) (EC 6.3.5.7) (Glutaminyl-tRNA synthase-like protein 1)	21.2417	21.3603	21.2644	21.1749	21.8401	21.8006	21.7492	22.3919	TRUE	1	0.320078	1.05017	0.685123	0.0772601	0.0023618
A0A4W6C983	Leiomodin 1	26.0052	26.4504	26.2655	26.3129	26.7644	27.1342	26.6876	27.1934	FALSE	0	0.315927	1.05686	0.686395	0.0776974	0.00255126
A0A4W6BRB8	Peroxiredoxin-6 (EC 1.11.1.27) (EC 2.3.1.23) (EC 3.1.1.4) (1-Cys peroxiredoxin) (Acidic calcium-independent phospholipase A2) (Glutathione-dependent peroxiredoxin) (Lysophosphatidylcholine acyltransferase 5) (Non-selenium glutathione peroxidase)	23.5814	23.106	23.8668	24.2603	23.8512	24.3181	24.664	24.7266	TRUE	1	0.0421237	1.33069	0.686405	0.228633	0.0394022
A0A4W6FQX5	Syntaxin 8	21.7092	21.456	21.3702	21.7542	23.0488	21.7168	22.2933	21.993	TRUE	4	0.0700885	1.31106	0.690576	0.212617	0.0331335
A0A4W6FVK6	EF-hand domain-containing protein	25.0693	24.8371	24.6878	24.9508	25.4853	25.2942	25.8287	25.7036	FALSE	0	0.344303	1.0391	0.691699	0.073875	0.00164657
A0A4W6CJC0	NADH dehydrogenase [ubiquinone] 1 alpha subcomplex subunit 7 (Complex I-B14.5a) (NADH-ubiquinone oxidoreductase subunit B14.5a)	24.1702	24.1821	24.0389	23.924	24.8371	24.2838	25.0101	24.9519	FALSE	0	0.290879	1.09301	0.691945	0.0891984	0.0038697
A0A4W6BUN2	Microtubule-associated protein 1 light chain 3 alpha	21.3558	21.9033	22.6802	22.2745	22.6441	23.0526	22.483	22.8038	FALSE	0	0.0639451	1.32085	0.692397	0.216739	0.0345132
A0A4W6BYP9	Programmed cell death 5	24.8088	23.9584	23.9418	24.2745	25.0883	25.0264	25.1373	24.5017	FALSE	0	0.164991	1.22014	0.692565	0.147871	0.0160966
A0A4W6DZR0	Gamma-tubulin complex component	21.1687	20.8197	20.486	20.772	21.7013	21.2783	21.3421	21.6979	FALSE	0	0.287341	1.09927	0.693305	0.0894205	0.00410081
A0A4W6FGE8	Small nuclear ribonucleoprotein-associated protein	27.6118	27.8868	27.7865	27.4895	28.4988	28.158	28.373	28.5245	TRUE	1	0.379913	1.00997	0.694941	0.060421	0.000858553
A0A4W6EUJ4	PDZ and LIM domain protein 3	26.5755	26.6624	26.9372	26.9013	27.374	27.5848	27.0731	27.8295	FALSE	0	0.28467	1.10789	0.696282	0.0899053	0.00432844
A0A4W6G8Z7	Leucine carboxyl methyltransferase 1 (EC 2.1.1.233)	22.9211	21.9824	22.9061	22.4273	23.0403	23.2243	23.2992	23.4595	TRUE	4	0.18736	1.20582	0.696589	0.136154	0.0132226
A0A4W6CDD4	RNA polymerase II subunit D	21.9577	21.3012	21.1489	20.8657	22.2618	21.4139	22.3449	22.046	TRUE	7	0.0583236	1.33823	0.698278	0.219298	0.0358732
A0A4W6C604	Eukaryotic translation initiation factor 4Bb	24.8237	23.6364	24.3384	23.8309	24.7988	25.0055	24.7311	24.8897	FALSE	0	0.130486	1.26736	0.698922	0.170917	0.0217068
A0A4W6G2Q7	Uncharacterized protein	24.6275	23.9584	23.7673	23.8115	24.7544	24.7533	24.7758	24.6801	FALSE	0	0.258905	1.14062	0.69976	0.102439	0.00615652
A0A4W6E2N3	Mitochondrial import inner membrane translocase subunit Tim21	22.7374	22.6177	22.3196	23.03	22.9808	23.7024	23.5936	23.2354	TRUE	4	0.225176	1.17858	0.701878	0.118869	0.00915472
A0A4W6F513	Ferritin	24.4654	23.3218	23.7041	24.2531	24.1158	24.7533	24.6587	25.0322	FALSE	0	0.04503	1.36285	0.703941	0.228432	0.0389797
A0A4W6C6N2	Splicing factor 3b, subunit 6	23.5092	22.8238	23.1442	22.8688	23.8791	23.6602	23.9288	23.6958	FALSE	0	0.313164	1.09576	0.704463	0.0806572	0.0030237
A0A4W6BR84	Ig-like domain-containing protein	22.8619	24.0398	23.638	23.5209	24.1619	24.5082	24.1562	24.0526	FALSE	0	0.153258	1.25592	0.704591	0.15608	0.0182326
A0A4W6EVR3	WD repeat domain phosphoinositide-interacting protein 3 (WD repeat-containing protein 45B)	20.941	20.8733	21.3514	21.4254	21.9261	21.7165	22.0142	21.7548	TRUE	6	0.336434	1.07384	0.705135	0.0754942	0.00210803
A0A4W6E121	Fibrinogen C-terminal domain-containing protein	23.0431	23.3405	23.9048	23.9149	24.0274	24.3648	24.1182	24.5135	FALSE	0	0.19075	1.21952	0.705136	0.135827	0.013087
A0A4W6FQ81	Phosphatidylinositol 5-phosphate 4-kinase type-2 alpha (EC 2.7.1.149) (1-phosphatidylinositol 5-phosphate 4-kinase 2-alpha) (Diphosphoinositide kinase 2-alpha) (Phosphatidylinositol 5-phosphate 4-kinase type II alpha) (PtdIns(5)P-4-kinase isoform 2-alpha)	25.2791	24.9159	24.928	24.8115	25.4393	25.8479	25.6075	25.8715	FALSE	0	0.358315	1.05751	0.707912	0.0730148	0.00148259
A0A4W6CB82	Trehalase (EC 3.2.1.28) (Alpha-trehalose glucohydrolase)	25.2087	25.2969	25.7852	25.8523	26.3477	26.1187	26.1805	26.3351	FALSE	0	0.312885	1.10646	0.709675	0.0822361	0.00314216
A0A4W6EES4	Uncharacterized protein	23.5529	23.7075	23.5134	23.9419	24.461	23.6935	24.6921	24.712	TRUE	6	0.170042	1.25141	0.710726	0.147724	0.0159957
A0A4W6EA60	Bromodomain containing 7	21.3056	21.0882	21.564	21.4993	21.5754	22.1373	22.135	22.4571	TRUE	1	0.251342	1.17249	0.711914	0.110579	0.00709932
A0A4W6EUC7	peptidyl-tRNA hydrolase (EC 3.1.1.29)	22.274	22.5761	23.0575	23.0483	23.7747	23.2838	23.4293	23.3183	TRUE	2	0.235412	1.1897	0.712557	0.116427	0.00850863
A0A4W6EVT8	Caspase recruitment domain family, member 19	24.8467	24.155	24.3795	24.3025	25.1041	25.0305	25.2682	25.1429	TRUE	3	0.346288	1.08475	0.715517	0.074834	0.00194538
A0A4W6FZY1	40S ribosomal protein S25	28.5607	28.5472	28.2267	28.3752	29.3327	28.7571	29.3257	29.1632	FALSE	0	0.349526	1.08494	0.717234	0.074834	0.0018692
A0A4W6DQ09	Neurobeachin like 2	21.1687	21.6364	21.9454	21.78	22.6505	21.9723	22.2352	22.5426	FALSE	0	0.231535	1.20355	0.717545	0.117816	0.00902666
A0A4W6DV11	Complement component c3a, duplicate 5	22.4385	21.986	22.344	22.4887	22.79	23.4538	22.9004	22.9896	TRUE	1	0.305157	1.13318	0.71917	0.0869758	0.00372135
A0A4W6EG03	Dynactin 2 (p50)	27.2554	25.7803	26.3139	26.546	27.2551	27.0952	27.2595	27.1656	FALSE	0	0.0881427	1.35172	0.719934	0.201017	0.0300826
A0A4W6D0P5	Enoyl CoA hydratase domain containing 2	22.1561	21.5119	21.678	22.0875	22.6715	23.0164	22.3235	22.305	TRUE	3	0.229662	1.21179	0.720727	0.119978	0.00930553
A0A4W6E652	EF-hand domain-containing protein	20.8841	21.0256	22.2438	21.7272	22.3313	21.8577	22.218	22.3608	TRUE	1	0.0368034	1.40673	0.721769	0.235556	0.041111
A0A4W6EE12	Microfibril associated protein 4	24.2536	24.9159	24.4709	24.2531	24.8973	25.6682	25.1525	25.0647	FALSE	0	0.234449	1.21022	0.722335	0.117508	0.00889735
A0A4W6C6J0	Acireductone dioxygenase (Acireductone dioxygenase (Fe(2+)-requiring)) (Acireductone dioxygenase (Ni(2+)-requiring)) (Membrane-type 1 matrix metalloproteinase cytoplasmic tail-binding protein 1) (ARD) (ARD') (Fe-ARD) (MTCBP-1) (Ni-ARD) (EC 1.13.11.53, EC 1.13.11.54)	22.991	21.6468	22.5206	22.6758	23.3658	22.9962	22.956	23.4097	TRUE	4	0.0858574	1.36096	0.723407	0.202157	0.0306172
[truncated: 224 more rows]

## Sheet: Decreased
Protein.Ids	Protein.Names	Diet.A.1	Diet.A.2	Diet.A.3	Diet.A.4	Diet.B.5	Diet.B.6	Diet.B.7	Diet.B.8	imputed	num_NAs	B_vs_A_CI.L	B_vs_A_CI.R	B_vs_A_diff	B_vs_A_p.adj	B_vs_A_p.val
[truncated: 349 more rows]

[truncated: 1 more sheets: Volcano Plot ]
