# Supplementary material for: Evaluating the Impact of Two Different Diets on the Protein Profile of the Brain, Liver, and Intestine of the Barramundi
Source: Proteomes. 2026 Jan 29;14(1):6. doi: 10.3390/proteomes14010006 (PMC12921775; doi:10.3390/proteomes14010006)
Supplement: Supplementary file 1 [file proteomes-14-00006-s001.zip › Shatouri et al Supplementary data S7.xlsx]

## Sheet: Description
Supplementary data S7 = Functional analaysis of differentially abundant proteins of intestine using String database
Tab names
GOBP-Down	downregulation of biological processes of decreased proteins
GOBP-UP	upregulation of biological processes of increased proteins
GOCC-Down	downregulation of cellular component of decreased proteins
GOCC-UP	upregulation of cellular component of increased proteins
GOMF-Down	downregulation of molecular function of decreased proteins
GOMF-UP	upregulation of molecular function of increased proteins
KEGG-Down	downregulation of KEGG pathways of decreased proteins
KEGG-UP	upregulation of KEGG pathways of increased proteins
Column names
#term ID	the Gene Ontology (GO) term
term description	the "term description" refers to the definition or explanation of a Gene Ontology (GO) term associated with a biological process, molecular function, or cellular component
observed gene count	the number of genes in a given dataset that are associated with a particular Gene Ontology (GO) term
background gene count	the total number of genes in the reference dataset that are considered for enrichment analysis
strength	the confidence score of an association between a given Gene Ontology (GO) term
false discovery rate	a statistical correction used in Gene Ontology (GO) enrichment analysis to account for multiple comparisons
matching proteins in your network (IDs)	the specific protein identifiers in your dataset that are associated with a given Gene Ontology (GO) term.

## Sheet: GOBP-Down
Biological processes downregulated
#term ID	term description	observed gene count	background gene count	strength	false discovery rate	matching proteins in network (labels)
GO:0043603	Cellular amide metabolic process	26	733	0.41	0.4	8187.ENSLCAP00010000779,8187.ENSLCAP00010001927,8187.ENSLCAP00010008751,8187.ENSLCAP00010009919,8187.ENSLCAP00010010876,8187.ENSLCAP00010012427,8187.ENSLCAP00010013299,8187.ENSLCAP00010013743,8187.ENSLCAP00010016677,8187.ENSLCAP00010019619,8187.ENSLCAP00010020077,8187.ENSLCAP00010022832,8187.ENSLCAP00010024401,8187.ENSLCAP00010025280,8187.ENSLCAP00010027988,8187.ENSLCAP00010029494,8187.ENSLCAP000…	LOC108903127,NCSTN,rpl37a,acsl4,LOC108875435,ENSLCAP00010012427,mrps23,ENPP7,yars2,pars2,ENSLCAP00010020077,Shmt1,Ece1,sptlc1,mtif2,aimp2,rpl30,LOC108884485,ENSLCAP00010032605,acsl6,ENSLCAP00010035808,Hexb,ENSLCAP00010046340,ptcd3,acot7,pcsk5
GO:0009056	Catabolic process	49	1851	0.29	0.39	8187.ENSLCAP00010000306,8187.ENSLCAP00010000351,8187.ENSLCAP00010001008,8187.ENSLCAP00010002902,8187.ENSLCAP00010003408,8187.ENSLCAP00010006335,8187.ENSLCAP00010007332,8187.ENSLCAP00010008252,8187.ENSLCAP00010008905,8187.ENSLCAP00010009105,8187.ENSLCAP00010009562,8187.ENSLCAP00010010876,8187.ENSLCAP00010011963,8187.ENSLCAP00010012110,8187.ENSLCAP00010012130,8187.ENSLCAP00010012156,8187.ENSLCAP000…	bckdk,LOC108872388,pde12,usp48,mgat1,abhd16a,adpgk,Catip,LOC108895836,pla2g7,LOC108883175,LOC108875435,cunh5orf51,plcxd3,LOC108877836,ENSLCAP00010012156,LOC108883910,bckdha,ENPP7,ENSLCAP00010015582,LOC108882654,LOC108888425,abhd17c,sergef,Atg4b,Shmt1,gale,IMPA1,LOC108883136,bckdhb,usp40,ENSLCAP00010036940,Pepd,wfs1,ENSLCAP00010042538,atg7,LOC108881903,LOC108898657,Hexb,usp4,ENSLCAP00010046340,ENS…
GO:1901575	Organic substance catabolic process	43	1614	0.29	0.34	8187.ENSLCAP00010000306,8187.ENSLCAP00010000351,8187.ENSLCAP00010001008,8187.ENSLCAP00010002902,8187.ENSLCAP00010003408,8187.ENSLCAP00010006335,8187.ENSLCAP00010007332,8187.ENSLCAP00010008252,8187.ENSLCAP00010008905,8187.ENSLCAP00010009105,8187.ENSLCAP00010009562,8187.ENSLCAP00010010876,8187.ENSLCAP00010012110,8187.ENSLCAP00010012130,8187.ENSLCAP00010012218,8187.ENSLCAP00010012493,8187.ENSLCAP000…	bckdk,LOC108872388,pde12,usp48,mgat1,abhd16a,adpgk,Catip,LOC108895836,pla2g7,LOC108883175,LOC108875435,plcxd3,LOC108877836,LOC108883910,bckdha,ENPP7,ENSLCAP00010015582,LOC108882654,LOC108888425,abhd17c,sergef,Shmt1,gale,IMPA1,LOC108883136,bckdhb,usp40,ENSLCAP00010036940,wfs1,ENSLCAP00010042538,LOC108881903,LOC108898657,Hexb,usp4,ENSLCAP00010046340,ENSLCAP00010046784,rnf114,HGD,adrm1,faf1,acot7,LO…
GO:0034641	Cellular nitrogen compound metabolic process	75	3144	0.24	0.45	8187.ENSLCAP00010000351,8187.ENSLCAP00010000779,8187.ENSLCAP00010001008,8187.ENSLCAP00010001062,8187.ENSLCAP00010001927,8187.ENSLCAP00010002006,8187.ENSLCAP00010003266,8187.ENSLCAP00010003408,8187.ENSLCAP00010003630,8187.ENSLCAP00010004208,8187.ENSLCAP00010005959,8187.ENSLCAP00010006792,8187.ENSLCAP00010007332,8187.ENSLCAP00010008751,8187.ENSLCAP00010008861,8187.ENSLCAP00010009225,8187.ENSLCAP000…	LOC108872388,LOC108903127,pde12,Parp10,NCSTN,SRSF6,papolg,mgat1,ENSLCAP00010003630,ENSLCAP00010004208,ENSLCAP00010005959,LOC108900283,adpgk,rpl37a,ENSLCAP00010008861,dhx9,acsl4,LOC108875435,mcm3,ENSLCAP00010012008,LOC108877836,ENSLCAP00010012427,wdr61,mrps23,prpf4,ENPP7,Wdr36,LOC108897291,yars2,LOC108882017,pars2,ENSLCAP00010020077,LOC108892473,Shmt1,ENSLCAP00010024042,Ece1,sptlc1,ENSLCAP00010025…
GO:1901564	Organonitrogen compound metabolic process	124	5350	0.23	0.65	8187.ENSLCAP00010000306,8187.ENSLCAP00010000351,8187.ENSLCAP00010000779,8187.ENSLCAP00010001062,8187.ENSLCAP00010001908,8187.ENSLCAP00010001927,8187.ENSLCAP00010002902,8187.ENSLCAP00010003408,8187.ENSLCAP00010003603,8187.ENSLCAP00010003630,8187.ENSLCAP00010004358,8187.ENSLCAP00010004676,8187.ENSLCAP00010005264,8187.ENSLCAP00010005949,8187.ENSLCAP00010006335,8187.ENSLCAP00010006506,8187.ENSLCAP000…	bckdk,LOC108872388,LOC108903127,Parp10,ENSLCAP00010001908,NCSTN,usp48,mgat1,ENSLCAP00010003603,ENSLCAP00010003630,tyk2,ENSLCAP00010004676,wdr5,Ikbkb,abhd16a,ENSLCAP00010006506,LOC108900283,adpgk,LOC108882629,Catip,rpl37a,LOC108895836,b4galt1,LOC108883175,acsl4,LOC108875435,ENSLCAP00010012427,bckdha,wdr61,mrps23,Armt1,ENSLCAP00010013630,ENPP7,fgb,mthfr,LOC108897291,yars2,LOC108882654,LOC108882017,…
GO:0006807	Nitrogen compound metabolic process	151	6981	0.2	0.63	8187.ENSLCAP00010000306,8187.ENSLCAP00010000351,8187.ENSLCAP00010000779,8187.ENSLCAP00010001008,8187.ENSLCAP00010001062,8187.ENSLCAP00010001908,8187.ENSLCAP00010001927,8187.ENSLCAP00010002006,8187.ENSLCAP00010002902,8187.ENSLCAP00010003266,8187.ENSLCAP00010003408,8187.ENSLCAP00010003603,8187.ENSLCAP00010003630,8187.ENSLCAP00010004208,8187.ENSLCAP00010004358,8187.ENSLCAP00010004676,8187.ENSLCAP000…	bckdk,LOC108872388,LOC108903127,pde12,Parp10,ENSLCAP00010001908,NCSTN,SRSF6,usp48,papolg,mgat1,ENSLCAP00010003603,ENSLCAP00010003630,ENSLCAP00010004208,tyk2,ENSLCAP00010004676,wdr5,Ikbkb,ENSLCAP00010005959,abhd16a,ENSLCAP00010006506,LOC108900283,adpgk,LOC108882629,Catip,rpl37a,ENSLCAP00010008861,LOC108895836,b4galt1,dhx9,LOC108883175,acsl4,LOC108875435,mcm3,ENSLCAP00010012008,LOC108877836,ENSLCAP…
GO:0044238	Primary metabolic process	168	7873	0.19	0.64	8187.ENSLCAP00010000306,8187.ENSLCAP00010000351,8187.ENSLCAP00010000476,8187.ENSLCAP00010000779,8187.ENSLCAP00010001008,8187.ENSLCAP00010001062,8187.ENSLCAP00010001908,8187.ENSLCAP00010001927,8187.ENSLCAP00010002006,8187.ENSLCAP00010002902,8187.ENSLCAP00010003005,8187.ENSLCAP00010003266,8187.ENSLCAP00010003408,8187.ENSLCAP00010003603,8187.ENSLCAP00010003630,8187.ENSLCAP00010004208,8187.ENSLCAP000…	bckdk,LOC108872388,ENSLCAP00010000476,LOC108903127,pde12,Parp10,ENSLCAP00010001908,NCSTN,SRSF6,usp48,ENSLCAP00010003005,papolg,mgat1,ENSLCAP00010003603,ENSLCAP00010003630,ENSLCAP00010004208,tyk2,ENSLCAP00010004660,ENSLCAP00010004676,wdr5,Ikbkb,ENSLCAP00010005959,abhd16a,ENSLCAP00010006506,LOC108900283,adpgk,LOC108882629,Catip,rpl37a,ENSLCAP00010008861,LOC108895836,b4galt1,pla2g7,dhx9,LOC108883175…
GO:0044237	Cellular metabolic process	146	6854	0.19	0.59	8187.ENSLCAP00010000306,8187.ENSLCAP00010000351,8187.ENSLCAP00010000779,8187.ENSLCAP00010001008,8187.ENSLCAP00010001062,8187.ENSLCAP00010001908,8187.ENSLCAP00010001927,8187.ENSLCAP00010002006,8187.ENSLCAP00010002902,8187.ENSLCAP00010003266,8187.ENSLCAP00010003408,8187.ENSLCAP00010003603,8187.ENSLCAP00010003630,8187.ENSLCAP00010004208,8187.ENSLCAP00010004358,8187.ENSLCAP00010004439,8187.ENSLCAP000…	bckdk,LOC108872388,LOC108903127,pde12,Parp10,ENSLCAP00010001908,NCSTN,SRSF6,usp48,papolg,mgat1,ENSLCAP00010003603,ENSLCAP00010003630,ENSLCAP00010004208,tyk2,LOC108901820,ENSLCAP00010004660,ENSLCAP00010004676,wdr5,Ikbkb,ENSLCAP00010005959,abhd16a,ENSLCAP00010006506,LOC108900283,adpgk,LOC108882629,rpl37a,ENSLCAP00010008861,LOC108895836,b4galt1,dhx9,acsl4,LOC108875435,mcm3,cunh5orf51,ENSLCAP00010012…
GO:0019538	Protein metabolic process	92	4306	0.19	0.38	8187.ENSLCAP00010000306,8187.ENSLCAP00010001062,8187.ENSLCAP00010001908,8187.ENSLCAP00010001927,8187.ENSLCAP00010002902,8187.ENSLCAP00010003408,8187.ENSLCAP00010003603,8187.ENSLCAP00010004358,8187.ENSLCAP00010004676,8187.ENSLCAP00010005264,8187.ENSLCAP00010005949,8187.ENSLCAP00010006506,8187.ENSLCAP00010008227,8187.ENSLCAP00010008252,8187.ENSLCAP00010008751,8187.ENSLCAP00010008905,8187.ENSLCAP000…	bckdk,Parp10,ENSLCAP00010001908,NCSTN,usp48,mgat1,ENSLCAP00010003603,tyk2,ENSLCAP00010004676,wdr5,Ikbkb,ENSLCAP00010006506,LOC108882629,Catip,rpl37a,LOC108895836,b4galt1,LOC108883175,LOC108875435,ENSLCAP00010012427,wdr61,mrps23,Armt1,ENSLCAP00010013630,fgb,yars2,LOC108882654,LOC108882017,tesk1,LOC108888425,pars2,abhd17c,ENSLCAP00010020077,LOC108893578,ENSLCAP00010020409,LOC108877441,prkcq,LOC1089…
GO:0008152	Metabolic process	183	8862	0.18	0.63	8187.ENSLCAP00010000306,8187.ENSLCAP00010000351,8187.ENSLCAP00010000476,8187.ENSLCAP00010000779,8187.ENSLCAP00010001008,8187.ENSLCAP00010001062,8187.ENSLCAP00010001908,8187.ENSLCAP00010001927,8187.ENSLCAP00010002006,8187.ENSLCAP00010002902,8187.ENSLCAP00010003005,8187.ENSLCAP00010003266,8187.ENSLCAP00010003408,8187.ENSLCAP00010003603,8187.ENSLCAP00010003630,8187.ENSLCAP00010004208,8187.ENSLCAP000…	bckdk,LOC108872388,ENSLCAP00010000476,LOC108903127,pde12,Parp10,ENSLCAP00010001908,NCSTN,SRSF6,usp48,ENSLCAP00010003005,papolg,mgat1,ENSLCAP00010003603,ENSLCAP00010003630,ENSLCAP00010004208,tyk2,LOC108901820,ENSLCAP00010004660,ENSLCAP00010004676,wdr5,Ikbkb,ENSLCAP00010005959,abhd16a,ENSLCAP00010006506,LOC108900283,adpgk,LOC108882629,Catip,rpl37a,ENSLCAP00010008861,LOC108895836,b4galt1,pla2g7,dhx9…
GO:0071704	Organic substance metabolic process	173	8324	0.18	0.62	8187.ENSLCAP00010000306,8187.ENSLCAP00010000351,8187.ENSLCAP00010000476,8187.ENSLCAP00010000779,8187.ENSLCAP00010001008,8187.ENSLCAP00010001062,8187.ENSLCAP00010001908,8187.ENSLCAP00010001927,8187.ENSLCAP00010002006,8187.ENSLCAP00010002902,8187.ENSLCAP00010003005,8187.ENSLCAP00010003266,8187.ENSLCAP00010003408,8187.ENSLCAP00010003603,8187.ENSLCAP00010003630,8187.ENSLCAP00010004208,8187.ENSLCAP000…	bckdk,LOC108872388,ENSLCAP00010000476,LOC108903127,pde12,Parp10,ENSLCAP00010001908,NCSTN,SRSF6,usp48,ENSLCAP00010003005,papolg,mgat1,ENSLCAP00010003603,ENSLCAP00010003630,ENSLCAP00010004208,tyk2,ENSLCAP00010004660,ENSLCAP00010004676,wdr5,Ikbkb,ENSLCAP00010005959,abhd16a,ENSLCAP00010006506,LOC108900283,adpgk,LOC108882629,Catip,rpl37a,ENSLCAP00010008861,LOC108895836,b4galt1,pla2g7,dhx9,LOC108883175…
GO:0043170	Macromolecule metabolic process	123	6123	0.17	0.41	8187.ENSLCAP00010000306,8187.ENSLCAP00010001008,8187.ENSLCAP00010001062,8187.ENSLCAP00010001908,8187.ENSLCAP00010001927,8187.ENSLCAP00010002006,8187.ENSLCAP00010002902,8187.ENSLCAP00010003266,8187.ENSLCAP00010003408,8187.ENSLCAP00010003603,8187.ENSLCAP00010004208,8187.ENSLCAP00010004358,8187.ENSLCAP00010004676,8187.ENSLCAP00010005264,8187.ENSLCAP00010005949,8187.ENSLCAP00010005959,8187.ENSLCAP000…	bckdk,pde12,Parp10,ENSLCAP00010001908,NCSTN,SRSF6,usp48,papolg,mgat1,ENSLCAP00010003603,ENSLCAP00010004208,tyk2,ENSLCAP00010004676,wdr5,Ikbkb,ENSLCAP00010005959,abhd16a,ENSLCAP00010006506,LOC108882629,Catip,rpl37a,ENSLCAP00010008861,LOC108895836,b4galt1,dhx9,LOC108883175,LOC108875435,mcm3,ENSLCAP00010012008,LOC108877836,ENSLCAP00010012427,wdr61,mrps23,prpf4,Armt1,ENSLCAP00010013630,fgb,Wdr36,ENSL…

## Sheet: GOBP-UP
Biological processes Upregulated
#term ID	term description	observed gene count	background gene count	strength	false discovery rate	matching proteins in network (labels)
GO:0001765	Membrane raft assembly	4	8	1.42	0.51	8187.ENSLCAP00010001420,8187.ENSLCAP00010004854,8187.ENSLCAP00010004861,8187.ENSLCAP00010048366
GO:1905907	Negative regulation of amyloid fibril formation	4	8	1.42	0.51	8187.ENSLCAP00010009643,8187.ENSLCAP00010028229,8187.ENSLCAP00010037018,8187.ENSLCAP00010037209
GO:0032469	Endoplasmic reticulum calcium ion homeostasis	4	12	1.25	0.42	8187.ENSLCAP00010012426,8187.ENSLCAP00010014364,8187.ENSLCAP00010015944,8187.ENSLCAP00010018028
GO:0042776	Proton motive force-driven mitochondrial ATP synthesis	5	16	1.22	0.54	8187.ENSLCAP00010005418,8187.ENSLCAP00010006039,8187.ENSLCAP00010019683,8187.ENSLCAP00010022760,8187.ENSLCAP00010045988
GO:0015986	Proton motive force-driven ATP synthesis	7	30	1.09	0.66	8187.ENSLCAP00010001824,8187.ENSLCAP00010005418,8187.ENSLCAP00010006039,8187.ENSLCAP00010019683,8187.ENSLCAP00010022760,8187.ENSLCAP00010035425,8187.ENSLCAP00010045988
GO:0031295	T cell costimulation	5	28	0.97	0.35	8187.ENSLCAP00010003353,8187.ENSLCAP00010004854,8187.ENSLCAP00010020697,8187.ENSLCAP00010020707,8187.ENSLCAP00010034884
GO:0006119	Oxidative phosphorylation	15	89	0.95	1.12	8187.ENSLCAP00010002498,8187.ENSLCAP00010005418,8187.ENSLCAP00010006039,8187.ENSLCAP00010007413,8187.ENSLCAP00010007836,8187.ENSLCAP00010009506,8187.ENSLCAP00010012306,8187.ENSLCAP00010017283,8187.ENSLCAP00010019683,8187.ENSLCAP00010022760,8187.ENSLCAP00010029444,8187.ENSLCAP00010033133,8187.ENSLCAP00010042046,8187.ENSLCAP00010045389,8187.ENSLCAP00010045988
GO:0019646	Aerobic electron transport chain	9	54	0.94	0.7	8187.ENSLCAP00010007413,8187.ENSLCAP00010007836,8187.ENSLCAP00010009506,8187.ENSLCAP00010012306,8187.ENSLCAP00010017283,8187.ENSLCAP00010029444,8187.ENSLCAP00010033133,8187.ENSLCAP00010042046,8187.ENSLCAP00010045389
GO:0042775	Mitochondrial ATP synthesis coupled electron transport	9	59	0.91	0.64	8187.ENSLCAP00010007413,8187.ENSLCAP00010007836,8187.ENSLCAP00010009506,8187.ENSLCAP00010012306,8187.ENSLCAP00010017283,8187.ENSLCAP00010029444,8187.ENSLCAP00010033133,8187.ENSLCAP00010042046,8187.ENSLCAP00010045389
GO:0032981	Mitochondrial respiratory chain complex I assembly	8	52	0.91	0.55	8187.ENSLCAP00010005851,8187.ENSLCAP00010007413,8187.ENSLCAP00010008714,8187.ENSLCAP00010024860,8187.ENSLCAP00010032266,8187.ENSLCAP00010042248,8187.ENSLCAP00010045389,8187.ENSLCAP00010047390
GO:0031124	mRNA 3-end processing	6	39	0.91	0.4	8187.ENSLCAP00010003230,8187.ENSLCAP00010004279,8187.ENSLCAP00010012016,8187.ENSLCAP00010023653,8187.ENSLCAP00010047920,8187.ENSLCAP00010052557
GO:0009201	Ribonucleoside triphosphate biosynthetic process	8	58	0.86	0.51	8187.ENSLCAP00010001824,8187.ENSLCAP00010005418,8187.ENSLCAP00010006039,8187.ENSLCAP00010019683,8187.ENSLCAP00010022760,8187.ENSLCAP00010029968,8187.ENSLCAP00010035425,8187.ENSLCAP00010045988
GO:0009060	Aerobic respiration	16	132	0.81	0.91	8187.ENSLCAP00010002498,8187.ENSLCAP00010005418,8187.ENSLCAP00010006039,8187.ENSLCAP00010007413,8187.ENSLCAP00010007836,8187.ENSLCAP00010009506,8187.ENSLCAP00010012306,8187.ENSLCAP00010017283,8187.ENSLCAP00010019683,8187.ENSLCAP00010022760,8187.ENSLCAP00010029444,8187.ENSLCAP00010033133,8187.ENSLCAP00010042046,8187.ENSLCAP00010042154,8187.ENSLCAP00010045389,8187.ENSLCAP00010045988
GO:0022904	Respiratory electron transport chain	10	84	0.8	0.57	8187.ENSLCAP00010007413,8187.ENSLCAP00010007836,8187.ENSLCAP00010009506,8187.ENSLCAP00010012306,8187.ENSLCAP00010017283,8187.ENSLCAP00010029444,8187.ENSLCAP00010033133,8187.ENSLCAP00010042046,8187.ENSLCAP00010042248,8187.ENSLCAP00010045389
GO:0022900	Electron transport chain	13	110	0.79	0.76	8187.ENSLCAP00010004699,8187.ENSLCAP00010007413,8187.ENSLCAP00010007836,8187.ENSLCAP00010008714,8187.ENSLCAP00010009506,8187.ENSLCAP00010012306,8187.ENSLCAP00010017283,8187.ENSLCAP00010029444,8187.ENSLCAP00010033133,8187.ENSLCAP00010035884,8187.ENSLCAP00010042046,8187.ENSLCAP00010042248,8187.ENSLCAP00010045389
GO:0045333	Cellular respiration	17	164	0.74	0.84	8187.ENSLCAP00010002498,8187.ENSLCAP00010005418,8187.ENSLCAP00010006039,8187.ENSLCAP00010007413,8187.ENSLCAP00010007836,8187.ENSLCAP00010009506,8187.ENSLCAP00010012306,8187.ENSLCAP00010017283,8187.ENSLCAP00010019683,8187.ENSLCAP00010022760,8187.ENSLCAP00010029444,8187.ENSLCAP00010033133,8187.ENSLCAP00010042046,8187.ENSLCAP00010042154,8187.ENSLCAP00010042248,8187.ENSLCAP00010045389,8187.ENSLCAP000…
GO:0015980	Energy derivation by oxidation of organic compounds	19	222	0.65	0.77	8187.ENSLCAP00010002498,8187.ENSLCAP00010005418,8187.ENSLCAP00010006039,8187.ENSLCAP00010007413,8187.ENSLCAP00010007836,8187.ENSLCAP00010009506,8187.ENSLCAP00010011679,8187.ENSLCAP00010012306,8187.ENSLCAP00010017283,8187.ENSLCAP00010019683,8187.ENSLCAP00010021491,8187.ENSLCAP00010022760,8187.ENSLCAP00010029444,8187.ENSLCAP00010033133,8187.ENSLCAP00010042046,8187.ENSLCAP00010042154,8187.ENSLCAP000…
GO:0006091	Generation of precursor metabolites and energy	24	326	0.59	0.77	8187.ENSLCAP00010002498,8187.ENSLCAP00010004699,8187.ENSLCAP00010005418,8187.ENSLCAP00010006039,8187.ENSLCAP00010006336,8187.ENSLCAP00010007413,8187.ENSLCAP00010007836,8187.ENSLCAP00010008714,8187.ENSLCAP00010009506,8187.ENSLCAP00010011679,8187.ENSLCAP00010012306,8187.ENSLCAP00010012588,8187.ENSLCAP00010017283,8187.ENSLCAP00010019683,8187.ENSLCAP00010021491,8187.ENSLCAP00010022760,8187.ENSLCAP000…
GO:0006874	Cellular calcium ion homeostasis	12	162	0.59	0.4	8187.ENSLCAP00010005387,8187.ENSLCAP00010005418,8187.ENSLCAP00010007626,8187.ENSLCAP00010012426,8187.ENSLCAP00010014364,8187.ENSLCAP00010015944,8187.ENSLCAP00010018028,8187.ENSLCAP00010021769,8187.ENSLCAP00010045988,8187.ENSLCAP00010050118,8187.ENSLCAP00010053453,8187.ENSLCAP00010054907
GO:0022618	Ribonucleoprotein complex assembly	12	165	0.58	0.39	8187.ENSLCAP00010004279,8187.ENSLCAP00010006423,8187.ENSLCAP00010011000,8187.ENSLCAP00010012016,8187.ENSLCAP00010022650,8187.ENSLCAP00010027720,8187.ENSLCAP00010028906,8187.ENSLCAP00010031156,8187.ENSLCAP00010039253,8187.ENSLCAP00010043965,8187.ENSLCAP00010050322,8187.ENSLCAP00010052557
GO:0007005	Mitochondrion organization	23	399	0.48	0.53	8187.ENSLCAP00010001011,8187.ENSLCAP00010004892,8187.ENSLCAP00010005418,8187.ENSLCAP00010005851,8187.ENSLCAP00010006039,8187.ENSLCAP00010007413,8187.ENSLCAP00010008714,8187.ENSLCAP00010014364,8187.ENSLCAP00010018028,8187.ENSLCAP00010020586,8187.ENSLCAP00010020957,8187.ENSLCAP00010021477,8187.ENSLCAP00010021769,8187.ENSLCAP00010024860,8187.ENSLCAP00010032266,8187.ENSLCAP00010033633,8187.ENSLCAP000…
GO:0010638	Positive regulation of organelle organization	18	321	0.47	0.4	8187.ENSLCAP00010003276,8187.ENSLCAP00010005418,8187.ENSLCAP00010006426,8187.ENSLCAP00010007008,8187.ENSLCAP00010014364,8187.ENSLCAP00010018028,8187.ENSLCAP00010022630,8187.ENSLCAP00010023592,8187.ENSLCAP00010028090,8187.ENSLCAP00010028229,8187.ENSLCAP00010030710,8187.ENSLCAP00010035622,8187.ENSLCAP00010045988,8187.ENSLCAP00010048366,8187.ENSLCAP00010052674,8187.ENSLCAP00010055000,8187.ENSLCAP000…
GO:0022613	Ribonucleoprotein complex biogenesis	22	398	0.46	0.47	8187.ENSLCAP00010001477,8187.ENSLCAP00010001699,8187.ENSLCAP00010004279,8187.ENSLCAP00010006423,8187.ENSLCAP00010009936,8187.ENSLCAP00010011000,8187.ENSLCAP00010012016,8187.ENSLCAP00010013748,8187.ENSLCAP00010014426,8187.ENSLCAP00010020892,8187.ENSLCAP00010022650,8187.ENSLCAP00010027720,8187.ENSLCAP00010027791,8187.ENSLCAP00010028906,8187.ENSLCAP00010030010,8187.ENSLCAP00010031156,8187.ENSLCAP000…
GO:0006518	Peptide metabolic process	24	497	0.41	0.4	8187.ENSLCAP00010000138,8187.ENSLCAP00010001485,8187.ENSLCAP00010006423,8187.ENSLCAP00010007013,8187.ENSLCAP00010009566,8187.ENSLCAP00010011362,8187.ENSLCAP00010011444,8187.ENSLCAP00010014426,8187.ENSLCAP00010015240,8187.ENSLCAP00010017824,8187.ENSLCAP00010018027,8187.ENSLCAP00010021647,8187.ENSLCAP00010022650,8187.ENSLCAP00010025318,8187.ENSLCAP00010027490,8187.ENSLCAP00010037947,8187.ENSLCAP000…
GO:0043933	Protein-containing complex organization	49	1156	0.35	0.58	8187.ENSLCAP00010004279,8187.ENSLCAP00010004892,8187.ENSLCAP00010005418,8187.ENSLCAP00010005851,8187.ENSLCAP00010006039,8187.ENSLCAP00010006423,8187.ENSLCAP00010007413,8187.ENSLCAP00010008714,8187.ENSLCAP00010009643,8187.ENSLCAP00010011000,8187.ENSLCAP00010012016,8187.ENSLCAP00010012816,8187.ENSLCAP00010012995,8187.ENSLCAP00010014543,8187.ENSLCAP00010014939,8187.ENSLCAP00010018208,8187.ENSLCAP000…
GO:0051130	Positive regulation of cellular component organization	29	682	0.35	0.37	8187.ENSLCAP00010003276,8187.ENSLCAP00010005418,8187.ENSLCAP00010005785,8187.ENSLCAP00010006426,8187.ENSLCAP00010007008,8187.ENSLCAP00010012995,8187.ENSLCAP00010014364,8187.ENSLCAP00010014491,8187.ENSLCAP00010014939,8187.ENSLCAP00010018028,8187.ENSLCAP00010021007,8187.ENSLCAP00010022630,8187.ENSLCAP00010023592,8187.ENSLCAP00010026260,8187.ENSLCAP00010028090,8187.ENSLCAP00010028229,8187.ENSLCAP000…
GO:0065003	Protein-containing complex assembly	43	1027	0.34	0.51	8187.ENSLCAP00010004279,8187.ENSLCAP00010005418,8187.ENSLCAP00010005851,8187.ENSLCAP00010006039,8187.ENSLCAP00010006423,8187.ENSLCAP00010007413,8187.ENSLCAP00010008714,8187.ENSLCAP00010009643,8187.ENSLCAP00010011000,8187.ENSLCAP00010012016,8187.ENSLCAP00010012816,8187.ENSLCAP00010012995,8187.ENSLCAP00010014543,8187.ENSLCAP00010014939,8187.ENSLCAP00010018208,8187.ENSLCAP00010020586,8187.ENSLCAP000…
GO:0006396	RNA processing	34	817	0.34	0.41	8187.ENSLCAP00010000329,8187.ENSLCAP00010001477,8187.ENSLCAP00010003230,8187.ENSLCAP00010004279,8187.ENSLCAP00010006122,8187.ENSLCAP00010009182,8187.ENSLCAP00010009936,8187.ENSLCAP00010011000,8187.ENSLCAP00010012016,8187.ENSLCAP00010013748,8187.ENSLCAP00010014237,8187.ENSLCAP00010014426,8187.ENSLCAP00010021591,8187.ENSLCAP00010021658,8187.ENSLCAP00010023653,8187.ENSLCAP00010024324,8187.ENSLCAP000…
GO:0061024	Membrane organization	30	717	0.34	0.37	8187.ENSLCAP00010001011,8187.ENSLCAP00010001420,8187.ENSLCAP00010001889,8187.ENSLCAP00010004178,8187.ENSLCAP00010004854,8187.ENSLCAP00010004861,8187.ENSLCAP00010006314,8187.ENSLCAP00010012426,8187.ENSLCAP00010012995,8187.ENSLCAP00010014364,8187.ENSLCAP00010015807,8187.ENSLCAP00010017082,8187.ENSLCAP00010018028,8187.ENSLCAP00010020919,8187.ENSLCAP00010021007,8187.ENSLCAP00010021477,8187.ENSLCAP000…
GO:0044085	Cellular component biogenesis	84	2351	0.28	0.59	8187.ENSLCAP00010001420,8187.ENSLCAP00010001477,8187.ENSLCAP00010001699,8187.ENSLCAP00010004279,8187.ENSLCAP00010004675,8187.ENSLCAP00010004854,8187.ENSLCAP00010004861,8187.ENSLCAP00010004892,8187.ENSLCAP00010005418,8187.ENSLCAP00010005851,8187.ENSLCAP00010006039,8187.ENSLCAP00010006423,8187.ENSLCAP00010006465,8187.ENSLCAP00010007008,8187.ENSLCAP00010007413,8187.ENSLCAP00010008714,8187.ENSLCAP000…
GO:0010467	Gene expression	65	1787	0.28	0.53	8187.ENSLCAP00010000138,8187.ENSLCAP00010000329,8187.ENSLCAP00010001477,8187.ENSLCAP00010001485,8187.ENSLCAP00010003230,8187.ENSLCAP00010004279,8187.ENSLCAP00010005418,8187.ENSLCAP00010005851,8187.ENSLCAP00010006122,8187.ENSLCAP00010006423,8187.ENSLCAP00010007013,8187.ENSLCAP00010009182,8187.ENSLCAP00010009936,8187.ENSLCAP00010010915,8187.ENSLCAP00010011000,8187.ENSLCAP00010011362,8187.ENSLCAP000…
GO:1901566	Organonitrogen compound biosynthetic process	48	1348	0.27	0.39	8187.ENSLCAP00010000138,8187.ENSLCAP00010001485,8187.ENSLCAP00010001824,8187.ENSLCAP00010002267,8187.ENSLCAP00010005213,8187.ENSLCAP00010005418,8187.ENSLCAP00010006039,8187.ENSLCAP00010006314,8187.ENSLCAP00010006423,8187.ENSLCAP00010006639,8187.ENSLCAP00010006976,8187.ENSLCAP00010007013,8187.ENSLCAP00010009220,8187.ENSLCAP00010011362,8187.ENSLCAP00010013804,8187.ENSLCAP00010014426,8187.ENSLCAP000…
GO:0022607	Cellular component assembly	74	2121	0.26	0.53	8187.ENSLCAP00010001420,8187.ENSLCAP00010004279,8187.ENSLCAP00010004675,8187.ENSLCAP00010004854,8187.ENSLCAP00010004861,8187.ENSLCAP00010004892,8187.ENSLCAP00010005418,8187.ENSLCAP00010005851,8187.ENSLCAP00010006039,8187.ENSLCAP00010006423,8187.ENSLCAP00010006465,8187.ENSLCAP00010007008,8187.ENSLCAP00010007413,8187.ENSLCAP00010008714,8187.ENSLCAP00010009643,8187.ENSLCAP00010009892,8187.ENSLCAP000…
GO:0016070	RNA metabolic process	46	1328	0.26	0.35	8187.ENSLCAP00010000329,8187.ENSLCAP00010000983,8187.ENSLCAP00010001477,8187.ENSLCAP00010003230,8187.ENSLCAP00010004279,8187.ENSLCAP00010006122,8187.ENSLCAP00010007013,8187.ENSLCAP00010009182,8187.ENSLCAP00010009936,8187.ENSLCAP00010011000,8187.ENSLCAP00010012016,8187.ENSLCAP00010013254,8187.ENSLCAP00010013748,8187.ENSLCAP00010014237,8187.ENSLCAP00010014426,8187.ENSLCAP00010018208,8187.ENSLCAP000…
GO:0044271	Cellular nitrogen compound biosynthetic process	42	1224	0.26	0.3	8187.ENSLCAP00010000138,8187.ENSLCAP00010001485,8187.ENSLCAP00010001824,8187.ENSLCAP00010005213,8187.ENSLCAP00010005418,8187.ENSLCAP00010006039,8187.ENSLCAP00010006423,8187.ENSLCAP00010007013,8187.ENSLCAP00010009220,8187.ENSLCAP00010009936,8187.ENSLCAP00010011362,8187.ENSLCAP00010012016,8187.ENSLCAP00010013804,8187.ENSLCAP00010014426,8187.ENSLCAP00010015240,8187.ENSLCAP00010017824,8187.ENSLCAP000…
GO:0034641	Cellular nitrogen compound metabolic process	99	3144	0.22	0.5	8187.ENSLCAP00010000138,8187.ENSLCAP00010000329,8187.ENSLCAP00010000983,8187.ENSLCAP00010001477,8187.ENSLCAP00010001485,8187.ENSLCAP00010001824,8187.ENSLCAP00010003230,8187.ENSLCAP00010004279,8187.ENSLCAP00010005213,8187.ENSLCAP00010005418,8187.ENSLCAP00010005919,8187.ENSLCAP00010006039,8187.ENSLCAP00010006122,8187.ENSLCAP00010006336,8187.ENSLCAP00010006423,8187.ENSLCAP00010007013,8187.ENSLCAP000…
GO:1901360	Organic cyclic compound metabolic process	88	2797	0.22	0.45	8187.ENSLCAP00010000329,8187.ENSLCAP00010000983,8187.ENSLCAP00010001477,8187.ENSLCAP00010001824,8187.ENSLCAP00010003217,8187.ENSLCAP00010003230,8187.ENSLCAP00010004279,8187.ENSLCAP00010005213,8187.ENSLCAP00010005418,8187.ENSLCAP00010005919,8187.ENSLCAP00010006039,8187.ENSLCAP00010006122,8187.ENSLCAP00010006314,8187.ENSLCAP00010006336,8187.ENSLCAP00010007013,8187.ENSLCAP00010009182,8187.ENSLCAP000…
GO:0044281	Small molecule metabolic process	52	1649	0.22	0.28	8187.ENSLCAP00010001824,8187.ENSLCAP00010002267,8187.ENSLCAP00010005213,8187.ENSLCAP00010005418,8187.ENSLCAP00010005794,8187.ENSLCAP00010005851,8187.ENSLCAP00010005919,8187.ENSLCAP00010006039,8187.ENSLCAP00010006336,8187.ENSLCAP00010006639,8187.ENSLCAP00010007013,8187.ENSLCAP00010010523,8187.ENSLCAP00010013804,8187.ENSLCAP00010017160,8187.ENSLCAP00010017268,8187.ENSLCAP00010018251,8187.ENSLCAP000…
GO:0006725	Cellular aromatic compound metabolic process	79	2595	0.21	0.38	8187.ENSLCAP00010000329,8187.ENSLCAP00010000983,8187.ENSLCAP00010001477,8187.ENSLCAP00010001824,8187.ENSLCAP00010003217,8187.ENSLCAP00010003230,8187.ENSLCAP00010004279,8187.ENSLCAP00010005213,8187.ENSLCAP00010005418,8187.ENSLCAP00010005919,8187.ENSLCAP00010006039,8187.ENSLCAP00010006122,8187.ENSLCAP00010006336,8187.ENSLCAP00010007013,8187.ENSLCAP00010009182,8187.ENSLCAP00010009566,8187.ENSLCAP000…
GO:1901576	Organic substance biosynthetic process	70	2290	0.21	0.34	8187.ENSLCAP00010000138,8187.ENSLCAP00010001485,8187.ENSLCAP00010001824,8187.ENSLCAP00010002267,8187.ENSLCAP00010003217,8187.ENSLCAP00010005213,8187.ENSLCAP00010005418,8187.ENSLCAP00010005794,8187.ENSLCAP00010005851,8187.ENSLCAP00010006039,8187.ENSLCAP00010006314,8187.ENSLCAP00010006423,8187.ENSLCAP00010006639,8187.ENSLCAP00010006976,8187.ENSLCAP00010007013,8187.ENSLCAP00010009220,8187.ENSLCAP000…
GO:0046483	Heterocycle metabolic process	76	2550	0.2	0.34	8187.ENSLCAP00010000329,8187.ENSLCAP00010000983,8187.ENSLCAP00010001477,8187.ENSLCAP00010001824,8187.ENSLCAP00010003230,8187.ENSLCAP00010004279,8187.ENSLCAP00010005213,8187.ENSLCAP00010005418,8187.ENSLCAP00010005919,8187.ENSLCAP00010006039,8187.ENSLCAP00010006122,8187.ENSLCAP00010006314,8187.ENSLCAP00010006336,8187.ENSLCAP00010007013,8187.ENSLCAP00010009182,8187.ENSLCAP00010009936,8187.ENSLCAP000…
GO:0044249	Cellular biosynthetic process	66	2193	0.2	0.31	8187.ENSLCAP00010000138,8187.ENSLCAP00010001485,8187.ENSLCAP00010001824,8187.ENSLCAP00010002267,8187.ENSLCAP00010003217,8187.ENSLCAP00010005213,8187.ENSLCAP00010005418,8187.ENSLCAP00010005794,8187.ENSLCAP00010005851,8187.ENSLCAP00010006039,8187.ENSLCAP00010006314,8187.ENSLCAP00010006423,8187.ENSLCAP00010006639,8187.ENSLCAP00010006976,8187.ENSLCAP00010007013,8187.ENSLCAP00010009220,8187.ENSLCAP000…
GO:0006139	Nucleobase-containing compound metabolic process	71	2408	0.19	0.3	8187.ENSLCAP00010000329,8187.ENSLCAP00010000983,8187.ENSLCAP00010001477,8187.ENSLCAP00010001824,8187.ENSLCAP00010003230,8187.ENSLCAP00010004279,8187.ENSLCAP00010005213,8187.ENSLCAP00010005418,8187.ENSLCAP00010005919,8187.ENSLCAP00010006039,8187.ENSLCAP00010006122,8187.ENSLCAP00010006336,8187.ENSLCAP00010007013,8187.ENSLCAP00010009182,8187.ENSLCAP00010009936,8187.ENSLCAP00010011000,8187.ENSLCAP000…
GO:0044237	Cellular metabolic process	190	6854	0.17	0.55	8187.ENSLCAP00010000138,8187.ENSLCAP00010000329,8187.ENSLCAP00010000693,8187.ENSLCAP00010000983,8187.ENSLCAP00010001477,8187.ENSLCAP00010001485,8187.ENSLCAP00010001651,8187.ENSLCAP00010001824,8187.ENSLCAP00010001923,8187.ENSLCAP00010002267,8187.ENSLCAP00010002498,8187.ENSLCAP00010003153,8187.ENSLCAP00010003217,8187.ENSLCAP00010003230,8187.ENSLCAP00010004279,8187.ENSLCAP00010004699,8187.ENSLCAP000…
GO:0006996	Organelle organization	92	3268	0.17	0.33	8187.ENSLCAP00010000329,8187.ENSLCAP00010001011,8187.ENSLCAP00010001583,8187.ENSLCAP00010001889,8187.ENSLCAP00010004854,8187.ENSLCAP00010004892,8187.ENSLCAP00010005418,8187.ENSLCAP00010005851,8187.ENSLCAP00010006039,8187.ENSLCAP00010006465,8187.ENSLCAP00010007008,8187.ENSLCAP00010007413,8187.ENSLCAP00010007576,8187.ENSLCAP00010008053,8187.ENSLCAP00010008714,8187.ENSLCAP00010009026,8187.ENSLCAP000…
GO:0071840	Cellular component organization or biogenesis	148	5677	0.14	0.36	8187.ENSLCAP00010000329,8187.ENSLCAP00010001011,8187.ENSLCAP00010001420,8187.ENSLCAP00010001477,8187.ENSLCAP00010001583,8187.ENSLCAP00010001699,8187.ENSLCAP00010001889,8187.ENSLCAP00010003276,8187.ENSLCAP00010004178,8187.ENSLCAP00010004279,8187.ENSLCAP00010004675,8187.ENSLCAP00010004854,8187.ENSLCAP00010004861,8187.ENSLCAP00010004892,8187.ENSLCAP00010005418,8187.ENSLCAP00010005785,8187.ENSLCAP000…
GO:0051179	Localization	127	4853	0.14	0.32	8187.ENSLCAP00010001420,8187.ENSLCAP00010001583,8187.ENSLCAP00010001824,8187.ENSLCAP00010001889,8187.ENSLCAP00010003153,8187.ENSLCAP00010003285,8187.ENSLCAP00010003794,8187.ENSLCAP00010004178,8187.ENSLCAP00010004433,8187.ENSLCAP00010004675,8187.ENSLCAP00010004890,8187.ENSLCAP00010004912,8187.ENSLCAP00010005014,8187.ENSLCAP00010005033,8187.ENSLCAP00010005194,8187.ENSLCAP00010005418,8187.ENSLCAP000…
GO:0008152	Metabolic process	225	8862	0.13	0.48	8187.ENSLCAP00010000126,8187.ENSLCAP00010000138,8187.ENSLCAP00010000156,8187.ENSLCAP00010000329,8187.ENSLCAP00010000693,8187.ENSLCAP00010000983,8187.ENSLCAP00010001252,8187.ENSLCAP00010001477,8187.ENSLCAP00010001485,8187.ENSLCAP00010001651,8187.ENSLCAP00010001824,8187.ENSLCAP00010001923,8187.ENSLCAP00010002267,8187.ENSLCAP00010002498,8187.ENSLCAP00010003153,8187.ENSLCAP00010003217,8187.ENSLCAP000…
GO:0016043	Cellular component organization	139	5463	0.13	0.31	8187.ENSLCAP00010000329,8187.ENSLCAP00010001011,8187.ENSLCAP00010001420,8187.ENSLCAP00010001583,8187.ENSLCAP00010001889,8187.ENSLCAP00010003276,8187.ENSLCAP00010004178,8187.ENSLCAP00010004279,8187.ENSLCAP00010004675,8187.ENSLCAP00010004854,8187.ENSLCAP00010004861,8187.ENSLCAP00010004892,8187.ENSLCAP00010005418,8187.ENSLCAP00010005785,8187.ENSLCAP00010005851,8187.ENSLCAP00010006039,8187.ENSLCAP000…
GO:0006807	Nitrogen compound metabolic process	175	6981	0.12	0.36	8187.ENSLCAP00010000126,8187.ENSLCAP00010000138,8187.ENSLCAP00010000329,8187.ENSLCAP00010000693,8187.ENSLCAP00010000983,8187.ENSLCAP00010001477,8187.ENSLCAP00010001485,8187.ENSLCAP00010001651,8187.ENSLCAP00010001824,8187.ENSLCAP00010002267,8187.ENSLCAP00010003153,8187.ENSLCAP00010003230,8187.ENSLCAP00010004279,8187.ENSLCAP00010005213,8187.ENSLCAP00010005418,8187.ENSLCAP00010005436,8187.ENSLCAP000…
GO:0071704	Organic substance metabolic process	201	8324	0.11	0.34	8187.ENSLCAP00010000126,8187.ENSLCAP00010000138,8187.ENSLCAP00010000156,8187.ENSLCAP00010000329,8187.ENSLCAP00010000693,8187.ENSLCAP00010000983,8187.ENSLCAP00010001252,8187.ENSLCAP00010001477,8187.ENSLCAP00010001485,8187.ENSLCAP00010001651,8187.ENSLCAP00010001824,8187.ENSLCAP00010002267,8187.ENSLCAP00010003153,8187.ENSLCAP00010003217,8187.ENSLCAP00010003230,8187.ENSLCAP00010003707,8187.ENSLCAP000…
GO:0009987	Cellular process	391	18600	0.04	0.33	8187.ENSLCAP00010000138,8187.ENSLCAP00010000329,8187.ENSLCAP00010000693,8187.ENSLCAP00010000983,8187.ENSLCAP00010001011,8187.ENSLCAP00010001233,8187.ENSLCAP00010001252,8187.ENSLCAP00010001420,8187.ENSLCAP00010001477,8187.ENSLCAP00010001485,8187.ENSLCAP00010001583,8187.ENSLCAP00010001651,8187.ENSLCAP00010001699,8187.ENSLCAP00010001751,8187.ENSLCAP00010001824,8187.ENSLCAP00010001889,8187.ENSLCAP000…

## Sheet: GOCC-Down
Cellular component downregulated
#term ID	term description	observed gene count	background gene count	strength	false discovery rate	matching proteins in network (labels)
GO:0005737	Cytoplasm	239	13111	0.13	0.58	8187.ENSLCAP00010000306,8187.ENSLCAP00010000351,8187.ENSLCAP00010000368,8187.ENSLCAP00010000476,8187.ENSLCAP00010000694,8187.ENSLCAP00010000779,8187.ENSLCAP00010001008,8187.ENSLCAP00010001062,8187.ENSLCAP00010001779,8187.ENSLCAP00010001908,8187.ENSLCAP00010001927,8187.ENSLCAP00010001935,8187.ENSLCAP00010002138,8187.ENSLCAP00010002757,8187.ENSLCAP00010002902,8187.ENSLCAP00010003005,8187.ENSLCAP000…
GO:0005829	Cytosol	76	2970	0.27	0.59	8187.ENSLCAP00010000779,8187.ENSLCAP00010001062,8187.ENSLCAP00010001779,8187.ENSLCAP00010002757,8187.ENSLCAP00010002902,8187.ENSLCAP00010003603,8187.ENSLCAP00010004358,8187.ENSLCAP00010005949,8187.ENSLCAP00010008252,8187.ENSLCAP00010008751,8187.ENSLCAP00010008851,8187.ENSLCAP00010009225,8187.ENSLCAP00010010876,8187.ENSLCAP00010011963,8187.ENSLCAP00010012088,8187.ENSLCAP00010012148,8187.ENSLCAP000…
GO:0005622	Intracellular anatomical structure	274	16922	0.07	0.44	8187.ENSLCAP00010000306,8187.ENSLCAP00010000351,8187.ENSLCAP00010000368,8187.ENSLCAP00010000476,8187.ENSLCAP00010000536,8187.ENSLCAP00010000694,8187.ENSLCAP00010000779,8187.ENSLCAP00010001008,8187.ENSLCAP00010001062,8187.ENSLCAP00010001739,8187.ENSLCAP00010001779,8187.ENSLCAP00010001908,8187.ENSLCAP00010001927,8187.ENSLCAP00010001935,8187.ENSLCAP00010002006,8187.ENSLCAP00010002138,8187.ENSLCAP000…
GO:0005947	Mitochondrial alpha-ketoglutarate dehydrogenase complex	3	5	1.64	0.38	8187.ENSLCAP00010000306,8187.ENSLCAP00010012493,8187.ENSLCAP00010033997

## Sheet: GOCC-UP
Cellular component upregulated
#term ID	term description	observed gene count	background gene count	strength	false discovery rate	matching proteins in network (labels)
GO:0005622	Intracellular anatomical structure	400	16922	0.1	0.65	8187.ENSLCAP00010000138,8187.ENSLCAP00010000156,8187.ENSLCAP00010000329,8187.ENSLCAP00010000693,8187.ENSLCAP00010000983,8187.ENSLCAP00010001011,8187.ENSLCAP00010001233,8187.ENSLCAP00010001252,8187.ENSLCAP00010001420,8187.ENSLCAP00010001477,8187.ENSLCAP00010001485,8187.ENSLCAP00010001583,8187.ENSLCAP00010001699,8187.ENSLCAP00010001751,8187.ENSLCAP00010001824,8187.ENSLCAP00010001889,8187.ENSLCAP000…
GO:0005737	Cytoplasm	353	13111	0.15	0.77	8187.ENSLCAP00010000138,8187.ENSLCAP00010000156,8187.ENSLCAP00010000329,8187.ENSLCAP00010000693,8187.ENSLCAP00010000983,8187.ENSLCAP00010001011,8187.ENSLCAP00010001233,8187.ENSLCAP00010001252,8187.ENSLCAP00010001420,8187.ENSLCAP00010001485,8187.ENSLCAP00010001583,8187.ENSLCAP00010001699,8187.ENSLCAP00010001751,8187.ENSLCAP00010001824,8187.ENSLCAP00010001889,8187.ENSLCAP00010001923,8187.ENSLCAP000…
GO:0043226	Organelle	325	14369	0.08	0.47	8187.ENSLCAP00010000138,8187.ENSLCAP00010000329,8187.ENSLCAP00010000693,8187.ENSLCAP00010001011,8187.ENSLCAP00010001233,8187.ENSLCAP00010001420,8187.ENSLCAP00010001477,8187.ENSLCAP00010001485,8187.ENSLCAP00010001583,8187.ENSLCAP00010001699,8187.ENSLCAP00010001824,8187.ENSLCAP00010001889,8187.ENSLCAP00010002267,8187.ENSLCAP00010002498,8187.ENSLCAP00010003153,8187.ENSLCAP00010003230,8187.ENSLCAP000…
GO:0043229	Intracellular organelle	321	13825	0.09	0.52	8187.ENSLCAP00010000138,8187.ENSLCAP00010000329,8187.ENSLCAP00010000693,8187.ENSLCAP00010001011,8187.ENSLCAP00010001233,8187.ENSLCAP00010001420,8187.ENSLCAP00010001477,8187.ENSLCAP00010001485,8187.ENSLCAP00010001583,8187.ENSLCAP00010001699,8187.ENSLCAP00010001824,8187.ENSLCAP00010001889,8187.ENSLCAP00010002267,8187.ENSLCAP00010002498,8187.ENSLCAP00010003153,8187.ENSLCAP00010003230,8187.ENSLCAP000…
GO:0043227	Membrane-bounded organelle	281	12773	0.06	0.33	8187.ENSLCAP00010000138,8187.ENSLCAP00010000329,8187.ENSLCAP00010000693,8187.ENSLCAP00010001011,8187.ENSLCAP00010001233,8187.ENSLCAP00010001420,8187.ENSLCAP00010001477,8187.ENSLCAP00010001485,8187.ENSLCAP00010001583,8187.ENSLCAP00010001824,8187.ENSLCAP00010001889,8187.ENSLCAP00010002267,8187.ENSLCAP00010002498,8187.ENSLCAP00010003153,8187.ENSLCAP00010003230,8187.ENSLCAP00010003285,8187.ENSLCAP000…
GO:0043231	Intracellular membrane-bounded organelle	270	12151	0.07	0.33	8187.ENSLCAP00010000138,8187.ENSLCAP00010000329,8187.ENSLCAP00010000693,8187.ENSLCAP00010001011,8187.ENSLCAP00010001233,8187.ENSLCAP00010001420,8187.ENSLCAP00010001477,8187.ENSLCAP00010001485,8187.ENSLCAP00010001824,8187.ENSLCAP00010001889,8187.ENSLCAP00010002267,8187.ENSLCAP00010002498,8187.ENSLCAP00010003153,8187.ENSLCAP00010003230,8187.ENSLCAP00010003285,8187.ENSLCAP00010003353,8187.ENSLCAP000…
GO:0032991	Protein-containing complex	165	5420	0.21	0.7	8187.ENSLCAP00010000138,8187.ENSLCAP00010000156,8187.ENSLCAP00010000329,8187.ENSLCAP00010001420,8187.ENSLCAP00010001477,8187.ENSLCAP00010001485,8187.ENSLCAP00010001583,8187.ENSLCAP00010001651,8187.ENSLCAP00010001699,8187.ENSLCAP00010001751,8187.ENSLCAP00010001824,8187.ENSLCAP00010003153,8187.ENSLCAP00010003230,8187.ENSLCAP00010003276,8187.ENSLCAP00010003285,8187.ENSLCAP00010004178,8187.ENSLCAP000…
GO:0043232	Intracellular non-membrane-bounded organelle	106	4074	0.14	0.33	8187.ENSLCAP00010000138,8187.ENSLCAP00010000329,8187.ENSLCAP00010001477,8187.ENSLCAP00010001583,8187.ENSLCAP00010001699,8187.ENSLCAP00010003230,8187.ENSLCAP00010004595,8187.ENSLCAP00010004675,8187.ENSLCAP00010004892,8187.ENSLCAP00010005418,8187.ENSLCAP00010005851,8187.ENSLCAP00010006035,8187.ENSLCAP00010006048,8187.ENSLCAP00010006314,8187.ENSLCAP00010006465,8187.ENSLCAP00010007008,8187.ENSLCAP000…
GO:0031090	Organelle membrane	100	3161	0.22	0.59	8187.ENSLCAP00010001011,8187.ENSLCAP00010001824,8187.ENSLCAP00010001889,8187.ENSLCAP00010002498,8187.ENSLCAP00010003153,8187.ENSLCAP00010003285,8187.ENSLCAP00010004178,8187.ENSLCAP00010004319,8187.ENSLCAP00010004854,8187.ENSLCAP00010004861,8187.ENSLCAP00010004892,8187.ENSLCAP00010005014,8187.ENSLCAP00010005418,8187.ENSLCAP00010005794,8187.ENSLCAP00010005851,8187.ENSLCAP00010005999,8187.ENSLCAP000…
GO:0005829	Cytosol	97	2970	0.24	0.62	8187.ENSLCAP00010000329,8187.ENSLCAP00010001583,8187.ENSLCAP00010001699,8187.ENSLCAP00010003230,8187.ENSLCAP00010003794,8187.ENSLCAP00010004890,8187.ENSLCAP00010004892,8187.ENSLCAP00010004912,8187.ENSLCAP00010005033,8187.ENSLCAP00010005194,8187.ENSLCAP00010005213,8187.ENSLCAP00010005387,8187.ENSLCAP00010006314,8187.ENSLCAP00010006336,8187.ENSLCAP00010006423,8187.ENSLCAP00010006426,8187.ENSLCAP000…
GO:0005739	Mitochondrion	69	1585	0.36	0.86	8187.ENSLCAP00010000138,8187.ENSLCAP00010001011,8187.ENSLCAP00010001824,8187.ENSLCAP00010002498,8187.ENSLCAP00010004699,8187.ENSLCAP00010005014,8187.ENSLCAP00010005418,8187.ENSLCAP00010005794,8187.ENSLCAP00010005851,8187.ENSLCAP00010005999,8187.ENSLCAP00010006039,8187.ENSLCAP00010006271,8187.ENSLCAP00010006944,8187.ENSLCAP00010007013,8187.ENSLCAP00010007413,8187.ENSLCAP00010007836,8187.ENSLCAP000…
GO:0098796	Membrane protein complex	56	1308	0.35	0.75	8187.ENSLCAP00010001751,8187.ENSLCAP00010001824,8187.ENSLCAP00010003153,8187.ENSLCAP00010003285,8187.ENSLCAP00010004178,8187.ENSLCAP00010004433,8187.ENSLCAP00010005014,8187.ENSLCAP00010005418,8187.ENSLCAP00010005851,8187.ENSLCAP00010005999,8187.ENSLCAP00010006039,8187.ENSLCAP00010006976,8187.ENSLCAP00010007413,8187.ENSLCAP00010007836,8187.ENSLCAP00010008714,8187.ENSLCAP00010009506,8187.ENSLCAP000…
GO:0031967	Organelle envelope	55	1041	0.45	0.99	8187.ENSLCAP00010001011,8187.ENSLCAP00010001824,8187.ENSLCAP00010002498,8187.ENSLCAP00010004699,8187.ENSLCAP00010005014,8187.ENSLCAP00010005418,8187.ENSLCAP00010005794,8187.ENSLCAP00010005851,8187.ENSLCAP00010005999,8187.ENSLCAP00010006039,8187.ENSLCAP00010006271,8187.ENSLCAP00010006944,8187.ENSLCAP00010007413,8187.ENSLCAP00010007836,8187.ENSLCAP00010008714,8187.ENSLCAP00010009506,8187.ENSLCAP000…
GO:1902494	Catalytic complex	52	1535	0.25	0.45	8187.ENSLCAP00010000156,8187.ENSLCAP00010001651,8187.ENSLCAP00010001751,8187.ENSLCAP00010005851,8187.ENSLCAP00010006048,8187.ENSLCAP00010006465,8187.ENSLCAP00010006976,8187.ENSLCAP00010007413,8187.ENSLCAP00010008714,8187.ENSLCAP00010009182,8187.ENSLCAP00010009936,8187.ENSLCAP00010011000,8187.ENSLCAP00010011679,8187.ENSLCAP00010012016,8187.ENSLCAP00010012306,8187.ENSLCAP00010012565,8187.ENSLCAP000…
GO:0005740	Mitochondrial envelope	48	740	0.53	1.19	8187.ENSLCAP00010001011,8187.ENSLCAP00010001824,8187.ENSLCAP00010002498,8187.ENSLCAP00010004699,8187.ENSLCAP00010005014,8187.ENSLCAP00010005418,8187.ENSLCAP00010005794,8187.ENSLCAP00010005851,8187.ENSLCAP00010005999,8187.ENSLCAP00010006039,8187.ENSLCAP00010006271,8187.ENSLCAP00010006944,8187.ENSLCAP00010007413,8187.ENSLCAP00010007836,8187.ENSLCAP00010008714,8187.ENSLCAP00010009506,8187.ENSLCAP000…
GO:0031966	Mitochondrial membrane	45	684	0.54	1.17	8187.ENSLCAP00010001011,8187.ENSLCAP00010001824,8187.ENSLCAP00010002498,8187.ENSLCAP00010005014,8187.ENSLCAP00010005418,8187.ENSLCAP00010005794,8187.ENSLCAP00010005851,8187.ENSLCAP00010005999,8187.ENSLCAP00010006039,8187.ENSLCAP00010006271,8187.ENSLCAP00010006944,8187.ENSLCAP00010007413,8187.ENSLCAP00010007836,8187.ENSLCAP00010008714,8187.ENSLCAP00010009506,8187.ENSLCAP00010010541,8187.ENSLCAP000…
GO:0099080	Supramolecular complex	37	1123	0.24	0.31	8187.ENSLCAP00010001583,8187.ENSLCAP00010003230,8187.ENSLCAP00010004675,8187.ENSLCAP00010004892,8187.ENSLCAP00010006035,8187.ENSLCAP00010006048,8187.ENSLCAP00010006465,8187.ENSLCAP00010007008,8187.ENSLCAP00010008053,8187.ENSLCAP00010009026,8187.ENSLCAP00010009320,8187.ENSLCAP00010009873,8187.ENSLCAP00010009892,8187.ENSLCAP00010012016,8187.ENSLCAP00010014939,8187.ENSLCAP00010023166,8187.ENSLCAP000…
GO:0019866	Organelle inner membrane	35	508	0.56	1.09	8187.ENSLCAP00010001011,8187.ENSLCAP00010001824,8187.ENSLCAP00010002498,8187.ENSLCAP00010005418,8187.ENSLCAP00010005794,8187.ENSLCAP00010005851,8187.ENSLCAP00010006039,8187.ENSLCAP00010006271,8187.ENSLCAP00010007413,8187.ENSLCAP00010007836,8187.ENSLCAP00010008714,8187.ENSLCAP00010009506,8187.ENSLCAP00010012306,8187.ENSLCAP00010012816,8187.ENSLCAP00010014426,8187.ENSLCAP00010017283,8187.ENSLCAP000…
GO:0005743	Mitochondrial inner membrane	34	460	0.59	1.16	8187.ENSLCAP00010001011,8187.ENSLCAP00010001824,8187.ENSLCAP00010002498,8187.ENSLCAP00010005418,8187.ENSLCAP00010005794,8187.ENSLCAP00010005851,8187.ENSLCAP00010006039,8187.ENSLCAP00010006271,8187.ENSLCAP00010007413,8187.ENSLCAP00010007836,8187.ENSLCAP00010008714,8187.ENSLCAP00010009506,8187.ENSLCAP00010012306,8187.ENSLCAP00010012816,8187.ENSLCAP00010014426,8187.ENSLCAP00010017283,8187.ENSLCAP000…
GO:1990904	Ribonucleoprotein complex	32	601	0.45	0.74	8187.ENSLCAP00010000138,8187.ENSLCAP00010001477,8187.ENSLCAP00010001699,8187.ENSLCAP00010005851,8187.ENSLCAP00010009182,8187.ENSLCAP00010009643,8187.ENSLCAP00010009936,8187.ENSLCAP00010011000,8187.ENSLCAP00010011362,8187.ENSLCAP00010013748,8187.ENSLCAP00010014237,8187.ENSLCAP00010014426,8187.ENSLCAP00010015240,8187.ENSLCAP00010018027,8187.ENSLCAP00010021272,8187.ENSLCAP00010021591,8187.ENSLCAP000…
GO:0099512	Supramolecular fiber	28	812	0.26	0.28	8187.ENSLCAP00010001583,8187.ENSLCAP00010004675,8187.ENSLCAP00010004892,8187.ENSLCAP00010006035,8187.ENSLCAP00010006048,8187.ENSLCAP00010006465,8187.ENSLCAP00010007008,8187.ENSLCAP00010008053,8187.ENSLCAP00010009026,8187.ENSLCAP00010009873,8187.ENSLCAP00010009892,8187.ENSLCAP00010014939,8187.ENSLCAP00010023166,8187.ENSLCAP00010023646,8187.ENSLCAP00010029351,8187.ENSLCAP00010030134,8187.ENSLCAP000…
GO:0098798	Mitochondrial protein-containing complex	24	295	0.63	1.04	8187.ENSLCAP00010000138,8187.ENSLCAP00010001824,8187.ENSLCAP00010005851,8187.ENSLCAP00010006039,8187.ENSLCAP00010007413,8187.ENSLCAP00010007836,8187.ENSLCAP00010008714,8187.ENSLCAP00010009506,8187.ENSLCAP00010012306,8187.ENSLCAP00010012816,8187.ENSLCAP00010014364,8187.ENSLCAP00010017283,8187.ENSLCAP00010019683,8187.ENSLCAP00010021769,8187.ENSLCAP00010024860,8187.ENSLCAP00010028632,8187.ENSLCAP000…
GO:0098800	Inner mitochondrial membrane protein complex	21	151	0.87	1.56	8187.ENSLCAP00010001824,8187.ENSLCAP00010005851,8187.ENSLCAP00010006039,8187.ENSLCAP00010007413,8187.ENSLCAP00010007836,8187.ENSLCAP00010008714,8187.ENSLCAP00010009506,8187.ENSLCAP00010012306,8187.ENSLCAP00010012816,8187.ENSLCAP00010017283,8187.ENSLCAP00010019683,8187.ENSLCAP00010021769,8187.ENSLCAP00010024860,8187.ENSLCAP00010029444,8187.ENSLCAP00010032266,8187.ENSLCAP00010033133,8187.ENSLCAP000…
GO:0015629	Actin cytoskeleton	19	447	0.35	0.32	8187.ENSLCAP00010004675,8187.ENSLCAP00010005418,8187.ENSLCAP00010006035,8187.ENSLCAP00010007008,8187.ENSLCAP00010009026,8187.ENSLCAP00010009320,8187.ENSLCAP00010009873,8187.ENSLCAP00010009892,8187.ENSLCAP00010013565,8187.ENSLCAP00010023166,8187.ENSLCAP00010030134,8187.ENSLCAP00010035622,8187.ENSLCAP00010036202,8187.ENSLCAP00010042015,8187.ENSLCAP00010043956,8187.ENSLCAP00010045988,8187.ENSLCAP000…
GO:0070469	Respirasome	16	100	0.93	1.45	8187.ENSLCAP00010004699,8187.ENSLCAP00010005851,8187.ENSLCAP00010007413,8187.ENSLCAP00010007836,8187.ENSLCAP00010008714,8187.ENSLCAP00010009506,8187.ENSLCAP00010012306,8187.ENSLCAP00010017283,8187.ENSLCAP00010024860,8187.ENSLCAP00010029444,8187.ENSLCAP00010033133,8187.ENSLCAP00010035884,8187.ENSLCAP00010042046,8187.ENSLCAP00010042248,8187.ENSLCAP00010045389,8187.ENSLCAP00010047390
GO:0005840	Ribosome	16	212	0.6	0.7	8187.ENSLCAP00010000138,8187.ENSLCAP00010001699,8187.ENSLCAP00010005851,8187.ENSLCAP00010011362,8187.ENSLCAP00010014426,8187.ENSLCAP00010015240,8187.ENSLCAP00010017824,8187.ENSLCAP00010018027,8187.ENSLCAP00010027490,8187.ENSLCAP00010041122,8187.ENSLCAP00010045132,8187.ENSLCAP00010045248,8187.ENSLCAP00010048966,8187.ENSLCAP00010055921,8187.ENSLCAP00010056235,8187.ENSLCAP00010057544
GO:0005746	Mitochondrial respirasome	14	85	0.94	1.32	8187.ENSLCAP00010005851,8187.ENSLCAP00010007413,8187.ENSLCAP00010007836,8187.ENSLCAP00010008714,8187.ENSLCAP00010009506,8187.ENSLCAP00010012306,8187.ENSLCAP00010017283,8187.ENSLCAP00010024860,8187.ENSLCAP00010029444,8187.ENSLCAP00010033133,8187.ENSLCAP00010042046,8187.ENSLCAP00010042248,8187.ENSLCAP00010045389,8187.ENSLCAP00010047390
GO:0098803	Respiratory chain complex	14	87	0.93	1.3	8187.ENSLCAP00010005851,8187.ENSLCAP00010007413,8187.ENSLCAP00010007836,8187.ENSLCAP00010008714,8187.ENSLCAP00010009506,8187.ENSLCAP00010012306,8187.ENSLCAP00010017283,8187.ENSLCAP00010024860,8187.ENSLCAP00010029444,8187.ENSLCAP00010033133,8187.ENSLCAP00010042046,8187.ENSLCAP00010042248,8187.ENSLCAP00010045389,8187.ENSLCAP00010047390
GO:0030016	Myofibril	12	223	0.45	0.33	8187.ENSLCAP00010004675,8187.ENSLCAP00010006035,8187.ENSLCAP00010006465,8187.ENSLCAP00010007008,8187.ENSLCAP00010009892,8187.ENSLCAP00010029351,8187.ENSLCAP00010030134,8187.ENSLCAP00010035622,8187.ENSLCAP00010036585,8187.ENSLCAP00010039543,8187.ENSLCAP00010042015,8187.ENSLCAP00010050179
GO:1990204	Oxidoreductase complex	11	110	0.72	0.68	8187.ENSLCAP00010005851,8187.ENSLCAP00010007413,8187.ENSLCAP00010008714,8187.ENSLCAP00010012306,8187.ENSLCAP00010024860,8187.ENSLCAP00010029444,8187.ENSLCAP00010033133,8187.ENSLCAP00010042154,8187.ENSLCAP00010042248,8187.ENSLCAP00010045389,8187.ENSLCAP00010047390
GO:0005681	Spliceosomal complex	11	175	0.52	0.38	8187.ENSLCAP00010009182,8187.ENSLCAP00010011000,8187.ENSLCAP00010014237,8187.ENSLCAP00010021591,8187.ENSLCAP00010021658,8187.ENSLCAP00010027720,8187.ENSLCAP00010028906,8187.ENSLCAP00010031156,8187.ENSLCAP00010041893,8187.ENSLCAP00010050322,8187.ENSLCAP00010051287
GO:0005684	U2-type spliceosomal complex	10	92	0.76	0.68	8187.ENSLCAP00010009182,8187.ENSLCAP00010011000,8187.ENSLCAP00010021591,8187.ENSLCAP00010021658,8187.ENSLCAP00010027720,8187.ENSLCAP00010028906,8187.ENSLCAP00010031156,8187.ENSLCAP00010041893,8187.ENSLCAP00010050322,8187.ENSLCAP00010051287
GO:0005741	Mitochondrial outer membrane	10	156	0.53	0.36	8187.ENSLCAP00010005014,8187.ENSLCAP00010005999,8187.ENSLCAP00010006944,8187.ENSLCAP00010010541,8187.ENSLCAP00010011358,8187.ENSLCAP00010014364,8187.ENSLCAP00010018028,8187.ENSLCAP00010024012,8187.ENSLCAP00010028632,8187.ENSLCAP00010058701
GO:0097525	Spliceosomal snRNP complex	9	59	0.91	0.83	8187.ENSLCAP00010009182,8187.ENSLCAP00010011000,8187.ENSLCAP00010014237,8187.ENSLCAP00010027720,8187.ENSLCAP00010028906,8187.ENSLCAP00010031156,8187.ENSLCAP00010041893,8187.ENSLCAP00010050322,8187.ENSLCAP00010051287
GO:0046930	Pore complex	8	29	1.16	1.12	8187.ENSLCAP00010005014,8187.ENSLCAP00010005999,8187.ENSLCAP00010010541,8187.ENSLCAP00010014364,8187.ENSLCAP00010018028,8187.ENSLCAP00010024012,8187.ENSLCAP00010028632,8187.ENSLCAP00010041471
GO:0005747	Mitochondrial respiratory chain complex I	8	45	0.97	0.83	8187.ENSLCAP00010005851,8187.ENSLCAP00010007413,8187.ENSLCAP00010008714,8187.ENSLCAP00010012306,8187.ENSLCAP00010024860,8187.ENSLCAP00010042248,8187.ENSLCAP00010045389,8187.ENSLCAP00010047390
GO:0071013	Catalytic step 2 spliceosome	8	70	0.78	0.57	8187.ENSLCAP00010009182,8187.ENSLCAP00010011000,8187.ENSLCAP00010021591,8187.ENSLCAP00010021658,8187.ENSLCAP00010028906,8187.ENSLCAP00010041893,8187.ENSLCAP00010050322,8187.ENSLCAP00010051287
GO:0005758	Mitochondrial intermembrane space	8	84	0.7	0.47	8187.ENSLCAP00010004699,8187.ENSLCAP00010005418,8187.ENSLCAP00010020586,8187.ENSLCAP00010021769,8187.ENSLCAP00010024860,8187.ENSLCAP00010029130,8187.ENSLCAP00010035884,8187.ENSLCAP00010045988
GO:0015934	Large ribosomal subunit	8	102	0.62	0.37	8187.ENSLCAP00010000138,8187.ENSLCAP00010001699,8187.ENSLCAP00010005851,8187.ENSLCAP00010011362,8187.ENSLCAP00010014426,8187.ENSLCAP00010015240,8187.ENSLCAP00010027490,8187.ENSLCAP00010045132
GO:0016469	Proton-transporting two-sector ATPase complex	7	64	0.76	0.47	8187.ENSLCAP00010001824,8187.ENSLCAP00010004433,8187.ENSLCAP00010006039,8187.ENSLCAP00010019683,8187.ENSLCAP00010035425,8187.ENSLCAP00010038600,8187.ENSLCAP00010049242
GO:0046540	U4/U6 x U5 tri-snRNP complex	6	32	1	0.64	8187.ENSLCAP00010011000,8187.ENSLCAP00010027720,8187.ENSLCAP00010028906,8187.ENSLCAP00010041893,8187.ENSLCAP00010050322,8187.ENSLCAP00010051287
GO:0070069	Cytochrome complex	6	40	0.9	0.53	8187.ENSLCAP00010007836,8187.ENSLCAP00010009506,8187.ENSLCAP00010017283,8187.ENSLCAP00010029444,8187.ENSLCAP00010033133,8187.ENSLCAP00010042046
GO:0071011	Precatalytic spliceosome	6	53	0.78	0.41	8187.ENSLCAP00010009182,8187.ENSLCAP00010011000,8187.ENSLCAP00010028906,8187.ENSLCAP00010041893,8187.ENSLCAP00010050322,8187.ENSLCAP00010051287
GO:0008287	Protein serine/threonine phosphatase complex	6	57	0.74	0.38	8187.ENSLCAP00010006465,8187.ENSLCAP00010011679,8187.ENSLCAP00010023177,8187.ENSLCAP00010038785,8187.ENSLCAP00010044688,8187.ENSLCAP00010046805
GO:0005685	U1 snRNP	5	19	1.14	0.66	8187.ENSLCAP00010011000,8187.ENSLCAP00010014237,8187.ENSLCAP00010028906,8187.ENSLCAP00010031156,8187.ENSLCAP00010050322
GO:0071007	U2-type catalytic step 2 spliceosome	5	28	0.97	0.5	8187.ENSLCAP00010011000,8187.ENSLCAP00010021591,8187.ENSLCAP00010021658,8187.ENSLCAP00010028906,8187.ENSLCAP00010050322
GO:0071005	U2-type precatalytic spliceosome	5	47	0.75	0.33	8187.ENSLCAP00010011000,8187.ENSLCAP00010028906,8187.ENSLCAP00010041893,8187.ENSLCAP00010050322,8187.ENSLCAP00010051287
GO:0016272	Prefoldin complex	4	8	1.42	0.7	8187.ENSLCAP00010009643,8187.ENSLCAP00010028229,8187.ENSLCAP00010037209,8187.ENSLCAP00010054943
GO:0005682	U5 snRNP	4	16	1.12	0.49	8187.ENSLCAP00010011000,8187.ENSLCAP00010027720,8187.ENSLCAP00010028906,8187.ENSLCAP00010050322
GO:0005686	U2 snRNP	4	22	0.98	0.39	8187.ENSLCAP00010009182,8187.ENSLCAP00010011000,8187.ENSLCAP00010028906,8187.ENSLCAP00010050322
GO:0005753	Mitochondrial proton-transporting ATP synthase complex	4	23	0.96	0.38	8187.ENSLCAP00010001824,8187.ENSLCAP00010006039,8187.ENSLCAP00010019683,8187.ENSLCAP00010035425
GO:0005751	Mitochondrial respiratory chain complex IV	4	25	0.93	0.36	8187.ENSLCAP00010007836,8187.ENSLCAP00010009506,8187.ENSLCAP00010017283,8187.ENSLCAP00010042046
GO:0032994	Protein-lipid complex	4	25	0.93	0.36	8187.ENSLCAP00010021870,8187.ENSLCAP00010028090,8187.ENSLCAP00010037018,8187.ENSLCAP00010045879
GO:0033178	Proton-transporting two-sector ATPase complex, catalytic domain	4	25	0.93	0.36	8187.ENSLCAP00010004433,8187.ENSLCAP00010006039,8187.ENSLCAP00010038600,8187.ENSLCAP00010049242
GO:0005687	U4 snRNP	3	10	1.2	0.38	8187.ENSLCAP00010011000,8187.ENSLCAP00010028906,8187.ENSLCAP00010050322
GO:0034709	Methylosome	3	10	1.2	0.38	8187.ENSLCAP00010011000,8187.ENSLCAP00010028906,8187.ENSLCAP00010050322
GO:0005833	Hemoglobin complex	3	11	1.16	0.37	8187.ENSLCAP00010004890,8187.ENSLCAP00010004912,8187.ENSLCAP00010005033
GO:1990357	Terminal web	2	2	1.72	0.38	8187.ENSLCAP00010004675,8187.ENSLCAP00010030134

## Sheet: GOMF-Down
Molecular function downregulated
#term ID	term description	observed gene count	background gene count	strength	false discovery rate	matching proteins in network (labels)
GO:0016874	Ligase activity	12	174	0.7	0.45	8187.ENSLCAP00010006792,8187.ENSLCAP00010009919,8187.ENSLCAP00010016677,8187.ENSLCAP00010016736,8187.ENSLCAP00010017921,8187.ENSLCAP00010019619,8187.ENSLCAP00010024042,8187.ENSLCAP00010025671,8187.ENSLCAP00010033547,8187.ENSLCAP00010036904,8187.ENSLCAP00010043910,8187.ENSLCAP00010044666
GO:0140096	Catalytic activity, acting on a protein	67	2876	0.23	0.35	8187.ENSLCAP00010000306,8187.ENSLCAP00010001062,8187.ENSLCAP00010001908,8187.ENSLCAP00010001927,8187.ENSLCAP00010002902,8187.ENSLCAP00010003408,8187.ENSLCAP00010003603,8187.ENSLCAP00010004358,8187.ENSLCAP00010004676,8187.ENSLCAP00010004742,8187.ENSLCAP00010005949,8187.ENSLCAP00010006335,8187.ENSLCAP00010006506,8187.ENSLCAP00010008227,8187.ENSLCAP00010008252,8187.ENSLCAP00010008851,8187.ENSLCAP000…
GO:0043168	Anion binding	67	2986	0.22	0.31	8187.ENSLCAP00010000306,8187.ENSLCAP00010000368,8187.ENSLCAP00010003266,8187.ENSLCAP00010003630,8187.ENSLCAP00010004358,8187.ENSLCAP00010005401,8187.ENSLCAP00010005949,8187.ENSLCAP00010006792,8187.ENSLCAP00010007250,8187.ENSLCAP00010008851,8187.ENSLCAP00010008861,8187.ENSLCAP00010009225,8187.ENSLCAP00010009514,8187.ENSLCAP00010009919,8187.ENSLCAP00010011628,8187.ENSLCAP00010012008,8187.ENSLCAP000…
GO:0032553	Ribonucleotide binding	57	2508	0.22	0.28	8187.ENSLCAP00010000306,8187.ENSLCAP00010000368,8187.ENSLCAP00010003266,8187.ENSLCAP00010003630,8187.ENSLCAP00010004358,8187.ENSLCAP00010005401,8187.ENSLCAP00010005949,8187.ENSLCAP00010006792,8187.ENSLCAP00010007250,8187.ENSLCAP00010008851,8187.ENSLCAP00010009225,8187.ENSLCAP00010009514,8187.ENSLCAP00010009919,8187.ENSLCAP00010011628,8187.ENSLCAP00010012008,8187.ENSLCAP00010012769,8187.ENSLCAP000…
GO:0035639	Purine ribonucleoside triphosphate binding	55	2415	0.22	0.28	8187.ENSLCAP00010000306,8187.ENSLCAP00010000368,8187.ENSLCAP00010003266,8187.ENSLCAP00010003630,8187.ENSLCAP00010004358,8187.ENSLCAP00010005401,8187.ENSLCAP00010005949,8187.ENSLCAP00010006792,8187.ENSLCAP00010007250,8187.ENSLCAP00010008851,8187.ENSLCAP00010009225,8187.ENSLCAP00010009514,8187.ENSLCAP00010009919,8187.ENSLCAP00010011628,8187.ENSLCAP00010012008,8187.ENSLCAP00010012769,8187.ENSLCAP000…
GO:0032555	Purine ribonucleotide binding	56	2493	0.22	0.27	8187.ENSLCAP00010000306,8187.ENSLCAP00010000368,8187.ENSLCAP00010003266,8187.ENSLCAP00010003630,8187.ENSLCAP00010004358,8187.ENSLCAP00010005401,8187.ENSLCAP00010005949,8187.ENSLCAP00010006792,8187.ENSLCAP00010007250,8187.ENSLCAP00010008851,8187.ENSLCAP00010009225,8187.ENSLCAP00010009514,8187.ENSLCAP00010009919,8187.ENSLCAP00010011628,8187.ENSLCAP00010012008,8187.ENSLCAP00010012769,8187.ENSLCAP000…
GO:0000166	Nucleotide binding	62	2776	0.21	0.28	8187.ENSLCAP00010000306,8187.ENSLCAP00010000368,8187.ENSLCAP00010003266,8187.ENSLCAP00010003630,8187.ENSLCAP00010004358,8187.ENSLCAP00010005401,8187.ENSLCAP00010005949,8187.ENSLCAP00010006792,8187.ENSLCAP00010007250,8187.ENSLCAP00010008851,8187.ENSLCAP00010008861,8187.ENSLCAP00010009225,8187.ENSLCAP00010009514,8187.ENSLCAP00010009919,8187.ENSLCAP00010011628,8187.ENSLCAP00010012008,8187.ENSLCAP000…
GO:0016787	Hydrolase activity	65	2937	0.21	0.28	8187.ENSLCAP00010000351,8187.ENSLCAP00010000779,8187.ENSLCAP00010001008,8187.ENSLCAP00010001927,8187.ENSLCAP00010002902,8187.ENSLCAP00010006335,8187.ENSLCAP00010006506,8187.ENSLCAP00010006705,8187.ENSLCAP00010008227,8187.ENSLCAP00010008252,8187.ENSLCAP00010009105,8187.ENSLCAP00010009225,8187.ENSLCAP00010009514,8187.ENSLCAP00010009562,8187.ENSLCAP00010010876,8187.ENSLCAP00010011628,8187.ENSLCAP000…
GO:0003824	Catalytic activity	151	7056	0.2	0.61	8187.ENSLCAP00010000306,8187.ENSLCAP00010000351,8187.ENSLCAP00010000779,8187.ENSLCAP00010001008,8187.ENSLCAP00010001062,8187.ENSLCAP00010001908,8187.ENSLCAP00010001927,8187.ENSLCAP00010002902,8187.ENSLCAP00010003266,8187.ENSLCAP00010003408,8187.ENSLCAP00010003603,8187.ENSLCAP00010003630,8187.ENSLCAP00010004358,8187.ENSLCAP00010004676,8187.ENSLCAP00010004742,8187.ENSLCAP00010005949,8187.ENSLCAP000…

## Sheet: GOMF-UP
Molecular function upregulated
#term ID	term description	observed gene count	background gene count	strength	false discovery rate	matching proteins in network (labels)
GO:0008289	Lipid binding	33	794	0.34	0.33	8187.ENSLCAP00010003285,8187.ENSLCAP00010004892,8187.ENSLCAP00010005194,8187.ENSLCAP00010005418,8187.ENSLCAP00010008753,8187.ENSLCAP00010010523,8187.ENSLCAP00010013565,8187.ENSLCAP00010014364,8187.ENSLCAP00010017160,8187.ENSLCAP00010020919,8187.ENSLCAP00010020957,8187.ENSLCAP00010021007,8187.ENSLCAP00010021870,8187.ENSLCAP00010021890,8187.ENSLCAP00010022630,8187.ENSLCAP00010022912,8187.ENSLCAP000…
GO:0015399	Primary active transmembrane transporter activity	13	177	0.59	0.37	8187.ENSLCAP00010002498,8187.ENSLCAP00010004433,8187.ENSLCAP00010007413,8187.ENSLCAP00010007626,8187.ENSLCAP00010007836,8187.ENSLCAP00010008714,8187.ENSLCAP00010024860,8187.ENSLCAP00010033133,8187.ENSLCAP00010038600,8187.ENSLCAP00010042248,8187.ENSLCAP00010047390,8187.ENSLCAP00010049242,8187.ENSLCAP00010050118
GO:0003735	Structural constituent of ribosome	13	180	0.58	0.37	8187.ENSLCAP00010000138,8187.ENSLCAP00010011362,8187.ENSLCAP00010012306,8187.ENSLCAP00010014426,8187.ENSLCAP00010015240,8187.ENSLCAP00010017824,8187.ENSLCAP00010027490,8187.ENSLCAP00010041122,8187.ENSLCAP00010045132,8187.ENSLCAP00010048966,8187.ENSLCAP00010055921,8187.ENSLCAP00010056235,8187.ENSLCAP00010057544
GO:0015078	Proton transmembrane transporter activity	11	127	0.66	0.38	8187.ENSLCAP00010001824,8187.ENSLCAP00010002498,8187.ENSLCAP00010004433,8187.ENSLCAP00010006039,8187.ENSLCAP00010007836,8187.ENSLCAP00010019683,8187.ENSLCAP00010022760,8187.ENSLCAP00010033133,8187.ENSLCAP00010035425,8187.ENSLCAP00010038600,8187.ENSLCAP00010049242
GO:0009055	Electron transfer activity	10	80	0.82	0.53	8187.ENSLCAP00010002498,8187.ENSLCAP00010004699,8187.ENSLCAP00010007413,8187.ENSLCAP00010007836,8187.ENSLCAP00010008714,8187.ENSLCAP00010024860,8187.ENSLCAP00010033133,8187.ENSLCAP00010035884,8187.ENSLCAP00010042248,8187.ENSLCAP00010047390
GO:0015453	Oxidoreduction-driven active transmembrane transporter activity	8	60	0.85	0.4	8187.ENSLCAP00010002498,8187.ENSLCAP00010007413,8187.ENSLCAP00010007836,8187.ENSLCAP00010008714,8187.ENSLCAP00010024860,8187.ENSLCAP00010033133,8187.ENSLCAP00010042248,8187.ENSLCAP00010047390
GO:0008308	Voltage-gated anion channel activity	6	14	1.35	0.68	8187.ENSLCAP00010005014,8187.ENSLCAP00010005999,8187.ENSLCAP00010010541,8187.ENSLCAP00010012995,8187.ENSLCAP00010024012,8187.ENSLCAP00010028632
GO:0015288	Porin activity	5	6	1.64	0.69	8187.ENSLCAP00010005014,8187.ENSLCAP00010005999,8187.ENSLCAP00010010541,8187.ENSLCAP00010024012,8187.ENSLCAP00010028632

## Sheet: KEGG-Down
KEGG pathways downregulated
#term ID	term description	observed gene count	background gene count	strength	false discovery rate	matching proteins in network (labels)
lcf01100	Metabolic pathways	43	1574	0.3	0.45	8187.ENSLCAP00010000779,8187.ENSLCAP00010003408,8187.ENSLCAP00010006792,8187.ENSLCAP00010007332,8187.ENSLCAP00010009088,8187.ENSLCAP00010009919,8187.ENSLCAP00010012218,8187.ENSLCAP00010012493,8187.ENSLCAP00010012769,8187.ENSLCAP00010013743,8187.ENSLCAP00010014670,8187.ENSLCAP00010014906,8187.ENSLCAP00010021191,8187.ENSLCAP00010022133,8187.ENSLCAP00010022832,8187.ENSLCAP00010024042,8187.ENSLCAP000…	LOC108903127,mgat1,LOC108900283,adpgk,b4galt1,acsl4,LOC108883910,bckdha,LOC108881889,ENPP7,mthfr,LOC108897291,gns,ENSLCAP00010022133,Shmt1,ENSLCAP00010024042,PAFAH1B1,sptlc1,LOC108883450,ENSLCAP00010025706,gale,LOC108900014,IMPA1,acsl6,bckdhb,LOC108877018,LOC108878245,Fut8,Dhodh,GBGT1,LOC108893927,Tmlhe,LOC108898657,Hexb,ENSLCAP00010046340,ENSLCAP00010046784,chpt1,LOC108880435,gnpnat1,ENSLCAP0001…

## Sheet: KEGG-UP
KEGG pathways upregulated
#term ID	term description	observed gene count	background gene count	strength	false discovery rate	matching proteins in network (labels)
lcf00190	Oxidative phosphorylation	24	121	1.02	2.35	8187.ENSLCAP00010001824,8187.ENSLCAP00010002498,8187.ENSLCAP00010004433,8187.ENSLCAP00010005851,8187.ENSLCAP00010007413,8187.ENSLCAP00010007449,8187.ENSLCAP00010007836,8187.ENSLCAP00010008714,8187.ENSLCAP00010009506,8187.ENSLCAP00010012306,8187.ENSLCAP00010017283,8187.ENSLCAP00010019683,8187.ENSLCAP00010022760,8187.ENSLCAP00010024860,8187.ENSLCAP00010029444,8187.ENSLCAP00010033133,8187.ENSLCAP000…
lcf04216	Ferroptosis	6	47	0.83	0.48	8187.ENSLCAP00010004892,8187.ENSLCAP00010005014,8187.ENSLCAP00010005999,8187.ENSLCAP00010010541,8187.ENSLCAP00010024012,8187.ENSLCAP00010045290
lcf03010	Ribosome	12	117	0.73	0.75	8187.ENSLCAP00010000138,8187.ENSLCAP00010011362,8187.ENSLCAP00010014426,8187.ENSLCAP00010015240,8187.ENSLCAP00010017824,8187.ENSLCAP00010027490,8187.ENSLCAP00010041122,8187.ENSLCAP00010045132,8187.ENSLCAP00010048966,8187.ENSLCAP00010055921,8187.ENSLCAP00010056235,8187.ENSLCAP00010057544
lcf03040	Spliceosome	11	122	0.68	0.61	8187.ENSLCAP00010009182,8187.ENSLCAP00010011000,8187.ENSLCAP00010014237,8187.ENSLCAP00010016984,8187.ENSLCAP00010021591,8187.ENSLCAP00010021658,8187.ENSLCAP00010027720,8187.ENSLCAP00010028906,8187.ENSLCAP00010041893,8187.ENSLCAP00010050322,8187.ENSLCAP00010051287
lcf04260	Cardiac muscle contraction	10	109	0.68	0.58	8187.ENSLCAP00010002498,8187.ENSLCAP00010007836,8187.ENSLCAP00010009026,8187.ENSLCAP00010009506,8187.ENSLCAP00010017283,8187.ENSLCAP00010029444,8187.ENSLCAP00010033133,8187.ENSLCAP00010042046,8187.ENSLCAP00010048502,8187.ENSLCAP00010056619
lcf04621	NOD-like receptor signaling pathway	10	148	0.55	0.4	8187.ENSLCAP00010001233,8187.ENSLCAP00010005014,8187.ENSLCAP00010005999,8187.ENSLCAP00010010541,8187.ENSLCAP00010014491,8187.ENSLCAP00010024012,8187.ENSLCAP00010028632,8187.ENSLCAP00010037165,8187.ENSLCAP00010052179,8187.ENSLCAP00010053448
lcf04217	Necroptosis	9	133	0.55	0.36	8187.ENSLCAP00010005014,8187.ENSLCAP00010005999,8187.ENSLCAP00010010541,8187.ENSLCAP00010014364,8187.ENSLCAP00010018028,8187.ENSLCAP00010024012,8187.ENSLCAP00010027828,8187.ENSLCAP00010028632,8187.ENSLCAP00010045290
lcf05132	Salmonella infection	15	235	0.53	0.53	8187.ENSLCAP00010001233,8187.ENSLCAP00010004699,8187.ENSLCAP00010006035,8187.ENSLCAP00010006048,8187.ENSLCAP00010014364,8187.ENSLCAP00010014491,8187.ENSLCAP00010018028,8187.ENSLCAP00010022630,8187.ENSLCAP00010029351,8187.ENSLCAP00010030710,8187.ENSLCAP00010035884,8187.ENSLCAP00010037165,8187.ENSLCAP00010047707,8187.ENSLCAP00010048366,8187.ENSLCAP00010052179
lcf04270	Vascular smooth muscle contraction	9	143	0.52	0.33	8187.ENSLCAP00010004595,8187.ENSLCAP00010005213,8187.ENSLCAP00010006035,8187.ENSLCAP00010006465,8187.ENSLCAP00010011679,8187.ENSLCAP00010022433,8187.ENSLCAP00010029705,8187.ENSLCAP00010047707,8187.ENSLCAP00010057778
lcf04141	Protein processing in endoplasmic reticulum	10	175	0.48	0.32	8187.ENSLCAP00010012565,8187.ENSLCAP00010014364,8187.ENSLCAP00010016984,8187.ENSLCAP00010018028,8187.ENSLCAP00010024760,8187.ENSLCAP00010026553,8187.ENSLCAP00010027828,8187.ENSLCAP00010054995,8187.ENSLCAP00010056059,8187.ENSLCAP00010060533
lcf01100	Metabolic pathways	67	1574	0.35	0.82	8187.ENSLCAP00010000156,8187.ENSLCAP00010001824,8187.ENSLCAP00010002498,8187.ENSLCAP00010003707,8187.ENSLCAP00010004433,8187.ENSLCAP00010005213,8187.ENSLCAP00010005794,8187.ENSLCAP00010005851,8187.ENSLCAP00010006314,8187.ENSLCAP00010006336,8187.ENSLCAP00010006639,8187.ENSLCAP00010006976,8187.ENSLCAP00010007013,8187.ENSLCAP00010007836,8187.ENSLCAP00010008714,8187.ENSLCAP00010009220,8187.ENSLCAP000…
